# Supplementary material for: Uropathogenic Escherichia coli infection-induced epithelial trained immunity impacts urinary tract disease outcome
Source: Nat Microbiol. 2023 Apr 10;8(5):875–88. doi: 10.1038/s41564-023-01346-6 (PMC10159856; doi:10.1038/s41564-023-01346-6)
Supplement: Supplementary file 2 — Table 1. List of 2,880 significantly differentially accessible regions (DARs) between sensitized and resolved USCs and their proximal gene names, supporting Fig. 3a,b. Table 2. Top differentially expressed genes (DEGs) from IPA comparing mock-infected sensitized vs resolved differentiated urothelia. ‘Exp log ratio’ indicates expression log2 fold change. Table 3. Antibody information. Table 4. List of qRT–PCR primers. [file 41564_2023_1346_MOESM2_ESM.xlsx]

## Sheet: List
Tap	Title
Supplementary Table 1	List of 2880 significantly differentially accessible regions (DARs) between Sensitized and Resolved USCs and their proximal gene names
Supplementary Table 2	Top differentially expressed genes from IPA comparing mock-infected Sensitized vs. Resolved differentiated urothelia. “Exp Log Ratio” indicates expression log2 fold change.
Supplementary Table 3	Antibody information
Supplementary Table 4	List of qRT-PCR primers

## Sheet: Supplementary Table 1
Region #	seqnames	start	end	width	strand	Conc	Conc_S12	Conc_R14	Fold	p.value	FDR	gene name
2	chr6	114934009	114934591	583	*	8.27	9.19	5.12	4.06	5.32e-26	3e-21	Vgll4 (-12479), Tamm41 (+103576)
3	chr5	99906045	99906626	582	*	7.06	3.63	7.99	-4.36	4.88e-21	1.38e-16	Gm35911 (+20)
4	chr16	98081903	98082832	930	*	7.66	4.83	8.56	-3.73	3.97e-19	7.47e-15	B230307C23Rik (+85045)
5	chr11	103824308	103824901	594	*	7.2	4.22	8.11	-3.89	1.61e-16	2.27e-12	Wnt3 (+50455), Nsf (+129451)
6	chr1	74941624	74942275	652	*	7.73	8.52	5.78	2.74	1.63e-15	1.84e-11	Cfap65 (-6351), Ihh (+9722)
8	chr17	28739068	28739561	494	*	7.12	4.37	8.01	-3.64	3.15e-15	2.3e-11	Drd5 (-20672), Otop1 (+21291)
7	chr5	38298284	38299106	823	*	8.45	6.97	9.17	-2.2	2.67e-15	2.3e-11	Mapk13 (-29992), Mapk14 (+47973)
9	chr2	79575068	79575504	437	*	6.68	7.59	3.61	3.97	3.26e-15	2.3e-11	Neurod1 (-118535), Ssfa2 (-60066)
10	chr15	74594054	74594668	615	*	8.44	9.29	6.15	3.14	1.15e-14	7.21e-11	Mroh4 (+41992), Adgrb1 (+78166)
11	chr7	142341426	142341987	562	*	7.63	5.86	8.4	-2.54	1.56e-14	8.78e-11	Ifitm10 (+32046), Krtap5-4 (+38158)
12	chr4	82755499	82756543	1045	*	7.31	8.19	4.57	3.63	6.48e-14	3.33e-10	Nfib (-250713), Zdhhc21 (+103652)
13	chr5	118737564	118738122	559	*	7.68	5.79	8.47	-2.68	1.1e-13	5.18e-10	Tbx3 (-933175), Med13l (+177104)
14	chr1	64610056	64610273	218	*	5.79	6.7	2.81	3.89	1.79e-13	7.78e-10	Mettl21a (+7003), Creb1 (+77356)
15	chr11	73321152	73321398	247	*	6.33	7.2	3.75	3.45	3.74e-13	1.51e-09	Aspa (+8321), Trpv3 (+53887)
16	chr13	94862633	94863226	594	*	6.65	7.49	4.39	3.1	4.94e-13	1.86e-09	Otp (-12672), Tbca (+74020)
17	chr5	136179470	136180022	553	*	7.09	7.93	4.86	3.07	5.77e-13	2.04e-09	Orai2 (-9033), Prkrip1 (+19217)
18	chr16	52858670	52859013	344	*	6.31	7.22	3.28	3.94	1.31e-12	4.35e-09	Alcam (-404768)
19	chr8	70630708	70631156	449	*	6.54	7.37	4.38	2.99	1.73e-12	5.43e-09	Gdf15 (+1163), Lrrc25 (+14088)
20	chr1	98079706	98079937	232	*	5.57	6.48	2.49	3.99	2.39e-12	7.11e-09	Ppip5k2 (-309411), Pam (+15810)
21	chr4	5772539	5772976	438	*	6.82	4.62	7.65	-3.03	5.2e-12	1.47e-08	Ubxn2b (-418340), Fam110b (+128637)
22	chr8	88633280	88633711	432	*	6.81	7.65	4.57	3.07	7.29e-12	1.96e-08	Snx20 (+2632), Nkd1 (+112142)
23	chr1	161550678	161551177	500	*	6.56	7.38	4.44	2.94	8.1e-12	2.08e-08	Tnfsf18 (+56273), Fasl (+237567)
25	chr9	7724334	7724838	505	*	6.74	4.86	7.53	-2.67	9.37e-12	2.21e-08	Tmem123 (-39455), Mmp7 (+32496)
24	chr2	25093228	25093642	415	*	6.8	7.59	4.93	2.66	9.08e-12	2.21e-08	Noxa1 (+1714), Entpd8 (+13110)
27	chr2	121055866	121056389	524	*	7.96	6.62	8.64	-2.02	1.42e-11	3.09e-08	Epb42 (-19056), Tgm5 (+29713)
26	chr11	26963286	26963633	348	*	6.78	7.61	4.61	3	1.39e-11	3.09e-08	Vrk2 (-369540)
28	chr3	103207697	103208302	606	*	5.91	6.83	2.68	4.15	1.87e-11	3.92e-08	Trim33 (-71293), Bcas2 (+36345)
29	chr3	41132894	41133544	651	*	7.72	6.35	8.41	-2.07	2.74e-11	5.52e-08	Jade1 (-430150), Pgrmc2 (-50173)
30	chr16	76295242	76295647	406	*	6.5	7.33	4.31	3.01	3.5e-11	6.81e-08	Samsn1 (-386135), Nrip1 (+78382)
31	chr10	68665999	68666575	577	*	7.83	6.49	8.52	-2.03	4.11e-11	7.74e-08	1700040L02Rik (-124391), Tmem26 (-57459)
32	chr9	44952873	44953550	678	*	7.14	5.41	7.9	-2.49	5.05e-11	9.19e-08	Atp5l (-32470), Ube4a (+12388)
33	chr9	34921865	34922522	658	*	7.33	8.08	5.65	2.43	5.58e-11	9.59e-08	Ltf (-19804), Rtp3 (-9775)
34	chr9	110999199	110999776	578	*	7.88	8.67	5.95	2.73	5.6e-11	9.59e-08	St3gal4 (+194679), Kirrel3 (+433258)
36	chr3	84270583	84271049	467	*	6.67	7.46	4.74	2.73	6.25e-11	1.01e-07	Trim2 (-25)
35	chr3	18356971	18357448	478	*	6.49	7.35	4.09	3.26	6.2e-11	1.01e-07	Cyp7b1 (-113872), Armc1 (+805855)
37	chr10	24635360	24635823	464	*	6.52	7.39	3.98	3.41	7.7e-11	1.21e-07	Ctgf (+40150), Enpp1 (+76399)
39	chr1	24732071	24732737	667	*	6.98	5.01	7.78	-2.77	9.13e-11	1.36e-07	Tcerg1l (-219457), Mapk1ip1 (+229088)
38	chr7	138616988	138617381	394	*	7.1	5.45	7.84	-2.39	9.03e-11	1.36e-07	Lmbrd1 (+53774)
40	chr2	77092132	77092390	259	*	5.24	6.13	2.46	3.67	1.54e-10	2.23e-07	Ttn (-112079), Ccdc141 (+78356)
41	chr5	72904827	72905290	464	*	7.41	6.01	8.11	-2.1	2.26e-10	3.13e-07	Tec (-36615), Slain2 (-9310)
43	chr2	122657699	122658592	894	*	7.5	8.25	5.87	2.37	2.33e-10	3.13e-07	AA467197 (+20296), Slc30a4 (+44493)
42	chr18	11947074	11947351	278	*	6	6.83	3.87	2.95	2.28e-10	3.13e-07	Cables1 (+107993), Tmem241 (+174317)
44	chr2	84519445	84520086	642	*	8.42	9.19	6.66	2.53	2.67e-10	3.51e-07	Tfpi (-44486), Ctnnd1 (+130910)
45	chr3	103161478	103161899	422	*	6.44	4.2	7.28	-3.07	2.76e-10	3.54e-07	Bcas2 (-9966), Dennd2c (+34133)
46	chr2	34671655	34672090	436	*	6.51	4.04	7.37	-3.34	3.12e-10	3.91e-07	Gapvd1 (+83359), Mapkap1 (+264690)
47	chr2	130993592	130994181	590	*	6.86	4.9	7.66	-2.76	3.21e-10	3.94e-07	Gfra4 (+48795), Atrn (+87392)
49	chr7	117285693	117286360	668	*	6.81	4.16	7.69	-3.53	3.74e-10	4.35e-07	Xylt1 (-94952), Nucb2 (+781658)
48	chr2	102986324	102986792	469	*	7.22	7.93	5.79	2.13	3.64e-10	4.35e-07	Tns3 (+35230)
50	chr11	8628889	8629720	832	*	7.34	8.14	5.44	2.7	3.78e-10	4.35e-07	Cd44 (-84933), Pdhx (+86955)
51	chr2	130886740	130887293	554	*	6.01	3.99	6.82	-2.83	4.14e-10	4.67e-07	4930402H24Rik (-46883), Atrn (-19478)
52	chr11	54112922	54113277	356	*	7.08	5.54	7.81	-2.26	5.41e-10	5.91e-07	P4ha2 (+12137), Csf2 (+136567)
53	chr17	40330161	40330620	460	*	6.28	7.1	4.19	2.9	5.44e-10	5.91e-07	Esp8 (-189631), Crisp1 (-11184)
54	chr7	127699675	127700055	381	*	5.94	3.82	6.76	-2.95	5.74e-10	6.04e-07	Zfp629 (-85432), Bcl7c (+8774)
55	chr8	111160420	111160991	572	*	6.9	7.66	5.17	2.49	5.78e-10	6.04e-07	Pdpr (+66065), Glg1 (+98510)
56	chr2	29800622	29800977	356	*	7.35	5.79	8.08	-2.29	5.94e-10	6.1e-07	Slc27a4 (-1834)
57	chr19	36373697	36374077	381	*	6.06	6.9	3.75	3.15	6.57e-10	6.62e-07	Hectd2 (-180781), Pcgf5 (+25578)
58	chr18	36396067	36396461	395	*	6	6.81	4	2.81	7.4e-10	7.33e-07	Cystm1 (+47490), Pfdn1 (+58231)
59	chr5	140255888	140256220	333	*	5.77	6.6	3.54	3.07	7.62e-10	7.41e-07	Mad1l1 (+65498), Elfn1 (+348111)
60	chr17	18316014	18316631	618	*	6.63	7.51	3.98	3.53	8e-10	7.65e-07	Vmn2r95 (-107781), Vmn2r93 (+18042)
61	chr11	112721194	112721783	590	*	6.67	4.87	7.44	-2.58	8.63e-10	8.12e-07	Sox9 (-60735)
62	chr10	24635921	24636447	527	*	8.27	9.05	6.44	2.61	9.46e-10	8.76e-07	Ctgf (+40742), Enpp1 (+75807)
63	chr19	26091267	26091793	527	*	7.5	5.63	8.28	-2.65	1.01e-09	9.17e-07	Smarca2 (-513522), Dmrt2 (+419110)
64	chr1	15908604	15909171	568	*	6.75	7.53	4.93	2.61	1.03e-09	9.25e-07	Sbspon (-16166), 4930444P10Rik (+184437)
65	chrX	21061828	21062183	356	*	5.66	3.39	6.5	-3.12	1.06e-09	9.38e-07	Zfp182 (-3)
66	chr9	110999907	111000475	569	*	7.48	8.21	5.91	2.3	1.23e-09	1.07e-06	Ltf (-19101), Rtp3 (-10478)
67	chr12	39831476	39831879	404	*	5.86	3.75	6.69	-2.94	1.64e-09	1.41e-06	Arl4a (+205751)
68	chr12	72844111	72844610	500	*	7.5	8.2	6.12	2.08	1.68e-09	1.41e-06	4930447C04Rik (+73545), Ppm1a (+83150)
71	chr3	43700765	43701111	347	*	5.98	3.8	6.81	-3.01	2.35e-09	1.9e-06	NONE
69	chr15	12194152	12194874	723	*	7.83	8.6	6.1	2.5	2.3e-09	1.9e-06	Snx10 (+30228), Skap2 (+458420)
70	chr6	51553998	51554260	263	*	5.8	6.62	3.65	2.97	2.33e-09	1.9e-06	Mtmr12 (-10515), Zfr (+76682)
72	chr7	66092772	66093193	422	*	6.8	5.24	7.53	-2.29	2.42e-09	1.92e-06	Chsy1 (-16532), Selenos (+13334)
73	chr4	154418170	154418810	641	*	7.27	8.01	5.67	2.34	2.65e-09	2.08e-06	Arhgef16 (-118436), Prdm16 (+218376)
74	chr11	97287894	97288276	383	*	6.73	5.09	7.48	-2.39	2.74e-09	2.12e-06	Mrpl45 (-27631), Npepps (-7447)
75	chr1	82769468	82769882	415	*	6.94	5.36	7.68	-2.31	3.06e-09	2.33e-06	Tm4sf20 (-1214)
76	chr7	68006431	68006984	554	*	6.67	7.43	4.98	2.45	3.26e-09	2.45e-06	Igf1r (+53881), Pgpep1l (+257525)
77	chr15	57761258	57761838	581	*	7.84	6.7	8.47	-1.77	3.53e-09	2.62e-06	Zhx2 (+66883), Derl1 (+130870)
78	chr1	131400858	131401289	432	*	7.33	5.98	8.01	-2.03	3.91e-09	2.87e-06	Ikbke (-121468), Srgap2 (+126273)
82	chr19	26140685	26141019	335	*	5.86	3.49	6.71	-3.23	5.1e-09	3.56e-06	Bmpr1b (-148913), Pdlim5 (+260631)
80	chr3	142130940	142131414	475	*	6.57	4.98	7.31	-2.32	5.08e-09	3.56e-06	Smarca2 (-464200), Dmrt2 (+468432)
79	chr17	6520746	6521084	339	*	7.57	8.28	6.09	2.19	5.03e-09	3.56e-06	S1pr1 (+41031), Olfm3 (+593076)
81	chr3	115673810	115674272	463	*	6.4	7.22	4.31	2.91	5.09e-09	3.56e-06	Dynlt1c (-80756), Dynlt1b (+90803)
83	chr9	22137090	22137714	625	*	7.61	6.44	8.25	-1.82	5.3e-09	3.65e-06	Pigyl (-19444), Acp5 (-5571)
84	chr13	95924268	95924984	717	*	7.07	7.76	5.7	2.05	6.08e-09	4.14e-06	Gm17190 (-157532), Iqgap2 (-32704)
85	chr14	115074397	115074900	504	*	7.69	6.48	8.34	-1.86	6.17e-09	4.15e-06	Gpc5 (-17977)
87	chr17	12655784	12656178	395	*	6.6	7.34	4.99	2.35	6.92e-09	4.51e-06	Lyl1 (-2417)
88	chr8	84698844	84699236	393	*	7.35	8.11	5.65	2.46	6.95e-09	4.51e-06	Slc22a1 (+19857), Slc22a2 (+71792)
86	chr17	70646905	70647425	521	*	5.71	6.53	3.63	2.9	6.79e-09	4.51e-06	Tgif1 (+204569), Dlgap1 (+222371)
89	chr7	84279275	84279745	471	*	6	6.8	4.1	2.69	7.23e-09	4.64e-06	Abhd17c (-127617), Arnt2 (+130609)
90	chr4	64324153	64324870	718	*	8.81	7.74	9.41	-1.67	7.4e-09	4.69e-06	Pappa (-799662), Tnc (-277497)
91	chr10	67427298	67427657	360	*	6.79	7.63	4.58	3.05	7.8e-09	4.89e-06	Nrbf2 (-142173), Egr2 (-110391)
92	chr12	91037900	91038810	911	*	7.75	6.31	8.46	-2.14	8.29e-09	5.1e-06	Dio2 (-299917), Cep128 (+346054)
93	chr17	21679596	21680242	647	*	7.27	5.85	7.97	-2.12	8.32e-09	5.1e-06	Gm10509 (-10847), Zfp983 (+22337)
94	chr12	13176900	13177340	441	*	6.74	5.11	7.49	-2.37	8.84e-09	5.37e-06	Mycn (-235206), Ddx1 (+72093)
95	chr1	133103378	133103744	367	*	5.84	6.65	3.81	2.85	9.04e-09	5.43e-06	Ppp1r15b (-27582), Pik3c2b (+57549)
96	chr18	46553731	46554432	702	*	8.23	8.93	6.81	2.12	9.24e-09	5.49e-06	Fem1c (-28111), Ticam2 (+20451)
97	chr8	81849682	81850479	798	*	7.43	8.11	6.11	1.99	9.63e-09	5.67e-06	Inpp4b (+507519), Il15 (+553141)
98	chr6	7706594	7707187	594	*	5.89	6.72	3.66	3.06	1.01e-08	5.87e-06	C1galt1 (-137951), Asns (-14020)
99	chr5	77372827	77373217	391	*	6.88	5.18	7.64	-2.46	1.03e-08	5.93e-06	Igfbp7 (+35018), Polr2b (+62875)
100	chr9	110624310	110624808	499	*	6.55	4.34	7.38	-3.05	1.06e-08	6.04e-06	Nradd (-107)
101	chr14	8304968	8305533	566	*	7.11	7.81	5.65	2.16	1.09e-08	6.18e-06	Acox2 (-45898), Fam107a (+4526)
102	chr15	16975871	16976528	658	*	6.48	7.27	4.53	2.74	1.21e-08	6.77e-06	Cdh9 (+198099)
103	chr18	62783083	62783578	496	*	7.15	5.04	7.97	-2.94	1.27e-08	7.04e-06	Apcdd1 (-138996), Spink13 (-41944)
104	chr3	27607222	27607876	655	*	8.91	9.54	7.78	1.76	1.33e-08	7.27e-06	Fndc3b (+102849), Ghsr (+236198)
105	chr18	56857589	56858088	500	*	7.43	6.02	8.13	-2.1	1.37e-08	7.41e-06	March3 (+67709), Lmnb1 (+150026)
106	chr18	89015117	89015562	446	*	6.32	4.54	7.1	-2.55	1.51e-08	8.1e-06	Cd226 (-182091), Rttn (+43550)
107	chr12	80220290	80220669	380	*	6.34	7.09	4.66	2.42	1.52e-08	8.1e-06	Zfp36l1 (-107467), Actn1 (+39891)
109	chr9	60915202	60915703	502	*	6.48	4.95	7.2	-2.25	1.64e-08	8.57e-06	Tle3 (-457932), Uaca (+120905)
108	chr2	177032309	177032732	424	*	6.44	7.22	4.59	2.63	1.63e-08	8.57e-06	Gm14401 (-47735), Gm14408 (+201381)
110	chr8	107200766	107201066	301	*	6.59	5.1	7.31	-2.21	1.75e-08	9.08e-06	Nfat5 (-92554), Cyb5b (+50276)
111	chr5	105628017	105628562	546	*	7.3	5.81	8.02	-2.21	1.87e-08	9.61e-06	Lrrc8d (-72499), Lrrc8c (+108902)
112	chrX	102588639	102589125	487	*	5.63	6.5	3.09	3.41	1.89e-08	9.61e-06	Hdac8 (-83523), Phka1 (+55364)
113	chr10	122519370	122519841	472	*	6.41	7.27	3.98	3.29	1.95e-08	9.82e-06	Ppm1h (-159176), Avpr1a (+71107)
114	chr16	85034813	85035407	595	*	7.26	5.31	8.06	-2.75	2e-08	9.98e-06	Atp5j (-199485), App (+138597)
115	chr5	77365909	77366625	717	*	7.61	6.3	8.28	-1.98	2.02e-08	1e-05	Igfbp7 (+41773), Polr2b (+56120)
116	chr17	28792784	28793235	452	*	8.17	7.13	8.76	-1.63	2.06e-08	1.01e-05	Brpf3 (-8080), Mapk13 (+23703)
117	chr17	39635391	39635712	322	*	6.35	7.1	4.69	2.41	2.08e-08	1.01e-05	Esp15 (-5405), Esp16 (+99410)
118	chr14	76693836	76694264	429	*	7.03	7.79	5.32	2.48	2.5e-08	1.21e-05	Serp2 (-137363), Lacc1 (+342591)
119	chr1	37583486	37584536	1051	*	7.61	8.36	5.98	2.37	2.62e-08	1.25e-05	Mgat4a (-42995), 2010300C02Rik (+136074)
120	chr11	121777548	121778082	535	*	6.77	4.34	7.62	-3.28	2.78e-08	1.32e-05	Ptchd3 (-52432), Metrnl (+75404)
121	chr15	30661885	30662357	473	*	6.18	6.97	4.29	2.68	2.98e-08	1.4e-05	Dap (-562193), Ctnnd2 (+489528)
122	chr17	70653492	70654094	603	*	7.28	8.01	5.73	2.28	3.09e-08	1.44e-05	Dap (-574117), Ctnnd2 (+477604)
123	chr15	30649954	30650440	487	*	6.64	7.47	4.43	3.04	3.1e-08	1.44e-05	Tgif1 (+197941), Dlgap1 (+228999)
124	chr7	117264317	117264773	457	*	6.62	4.98	7.37	-2.39	3.2e-08	1.47e-05	Xylt1 (-116434), Nucb2 (+760176)
125	chr1	167271283	167271839	557	*	8.01	8.67	6.78	1.89	3.25e-08	1.48e-05	Uck2 (+13759), Fam78b (+270144)
126	chr19	43789586	43790188	603	*	6.05	4.4	6.8	-2.4	3.46e-08	1.56e-05	Abcc2 (+7695), Dnmbp (+150304)
127	chr19	26090527	26091059	533	*	7.55	5.55	8.35	-2.8	3.66e-08	1.64e-05	Smarca2 (-514259), Dmrt2 (+418373)
128	chr13	103957158	103957926	769	*	7.34	8.13	5.5	2.63	3.71e-08	1.65e-05	Erbin (-37247), Nln (+152072)
129	chr7	100430884	100431491	608	*	6.42	7.22	4.48	2.74	3.84e-08	1.69e-05	Ppme1 (-58881), Ucp3 (-41803)
130	chr8	126841153	126841626	474	*	6.66	7.51	4.34	3.18	4.14e-08	1.81e-05	Irf2bp2 (-247404), Tomm20 (+104450)
131	chr7	117485039	117485442	404	*	6.81	7.66	4.48	3.18	4.9e-08	2.13e-05	Xylt1 (+104262), Rps15a (+630947)
132	chr1	73495592	73496707	1116	*	8.22	7.27	8.79	-1.52	5.05e-08	2.18e-05	Tnp1 (-480241), Tns1 (+628297)
133	chr9	99388917	99389296	380	*	7.31	8.03	5.79	2.24	5.34e-08	2.29e-05	Esyt3 (-30589), Mras (+48274)
135	chr17	67629235	67629679	445	*	6.32	4.29	7.13	-2.83	5.88e-08	2.48e-05	Ptprm (-275070), Lrrc30 (+3266)
134	chr15	87715218	87715841	624	*	7.61	8.4	5.66	2.74	5.87e-08	2.48e-05	Zdhhc25 (-884772), Fam19a5 (+90300)
136	chr11	103827092	103827499	408	*	7.27	5.47	8.05	-2.58	6.06e-08	2.53e-05	Wnt3 (+53146), Nsf (+126760)
137	chr10	118996370	118996607	238	*	6.06	3.96	6.88	-2.92	6.75e-08	2.8e-05	Dyrk2 (-127340), Cand1 (+243566)
139	chr13	104762929	104763498	570	*	7.18	7.95	5.39	2.57	6.89e-08	2.82e-05	Cwc27 (+53739), Adamts6 (+468724)
138	chr3	13962354	13962718	365	*	5.1	5.96	2.69	3.27	6.89e-08	2.82e-05	Slc7a12 (-518161), Ralyl (+490854)
140	chr16	36074770	36075217	448	*	6.6	4.61	7.41	-2.79	7.01e-08	2.85e-05	Fam162a (-3479), Ccdc58 (+3334)
141	chr7	138622492	138622811	320	*	5.89	4.2	6.65	-2.45	7.1e-08	2.86e-05	Tcerg1l (-224924), Mapk1ip1 (+223621)
142	chr8	57600181	57600504	324	*	5.14	6	2.72	3.28	7.14e-08	2.86e-05	Galnt7 (+52688), Hmgb2 (+88436)
143	chr11	108282824	108283348	525	*	7.35	6.18	7.98	-1.8	7.62e-08	3.03e-05	Cacng5 (-368031), Prkca (+60842)
144	chr6	48803501	48803806	306	*	5.37	6.17	3.39	2.78	7.98e-08	3.15e-05	Gimap3 (-32803), Tmem176b (+37326)
147	chr1	181213201	181213471	271	*	6.55	4.82	7.31	-2.49	8.2e-08	3.17e-05	Wdr26 (-1784)
146	chr10	89742807	89743817	1011	*	9.29	8.45	9.82	-1.36	8.18e-08	3.17e-05
145	chr8	126829420	126829899	480	*	7.97	8.58	6.9	1.68	8.15e-08	3.17e-05	Irf2bp2 (-235674), Tomm20 (+116180)
148	chr8	22442825	22443330	506	*	6	6.78	4.16	2.62	8.57e-08	3.29e-05	Slc20a2 (-33710), Mrps31 (+31717)
149	chr9	31527114	31527573	460	*	6.23	4.62	6.97	-2.35	8.84e-08	3.37e-05	Tmem45b (-62882), Barx2 (+386118)
150	chr11	113100769	113101131	363	*	7.27	6.05	7.93	-1.88	8.98e-08	3.39e-05	Sox9 (+318726), Slc39a11 (+464809)
151	chr5	92880279	92880839	561	*	8.25	8.92	7	1.91	9.01e-08	3.39e-05	Sowahb (+164463), Shroom3 (+197124)
152	chr1	186930444	186930861	418	*	6.29	7.12	4.12	3	9.39e-08	3.51e-05	Rrp15 (-181295), D1Pas1 (-36763)
153	chr11	49899261	49899785	525	*	6.09	6.85	4.38	2.47	9.63e-08	3.58e-05	Rasgef1c (-2638)
154	chr3	146196325	146196847	523	*	6.73	7.45	5.24	2.21	9.84e-08	3.63e-05	Lpar3 (-24377), Mcoln2 (+46753)
155	chr5	143613361	143613695	335	*	6.97	5.21	7.74	-2.53	1e-07	3.67e-05	Cyth3 (-8919), Fam220a (+64822)
156	chr4	142983573	142983890	318	*	5.4	6.2	3.41	2.79	1.03e-07	3.76e-05	Kazn (-744331), Prdm2 (+228973)
158	chr7	16838937	16839325	389	*	6.72	5.35	7.41	-2.06	1.1e-07	3.97e-05	Prkd2 (-3934)
157	chr15	77741613	77742017	405	*	7.49	8.17	6.2	1.97	1.1e-07	3.97e-05	Apol9b (+12694), Apol8 (+13414)
159	chr6	11593514	11593735	222	*	5.11	5.93	2.98	2.95	1.13e-07	4.03e-05	Ndufa4 (+313858)
161	chr6	134516375	134516750	376	*	6.5	4.98	7.22	-2.24	1.17e-07	4.14e-05	Lrp6 (+50350), Bcl2l14 (+120245)
160	chr5	50122744	50123165	422	*	5.4	6.22	3.32	2.89	1.17e-07	4.14e-05	Adgra3 (-63949)
162	chr3	133737941	133738244	304	*	6	4.24	6.77	-2.53	1.21e-07	4.24e-05	Cxxc4 (-498398), Tet2 (-193725)
163	chr2	23025257	23025631	375	*	6.53	4.78	7.3	-2.51	1.22e-07	4.26e-05	Abi1 (+14678), Pdss1 (+129922)
165	chr5	77369308	77369739	432	*	7.63	6.39	8.28	-1.9	1.25e-07	4.3e-05	Igfbp7 (+38516), Polr2b (+59377)
164	chr2	158305928	158306473	546	*	6.93	7.6	5.64	1.96	1.24e-07	4.3e-05	Lbp (-292)
166	chr18	54941117	54941416	300	*	6.29	4.8	7.01	-2.21	1.28e-07	4.39e-05	Zfp608 (+48913)
167	chr6	114656864	114657327	464	*	7.46	6.28	8.1	-1.82	1.3e-07	4.39e-05	Atg7 (+13984), Vgll4 (+264725)
168	chr3	94517638	94518208	571	*	7.83	6.65	8.47	-1.82	1.3e-07	4.39e-05	Celf3 (+39429), Snx27 (+64626)
169	chr8	91176071	91176521	451	*	6.84	7.52	5.52	2	1.37e-07	4.62e-05	Aktip (-42299), Rpgrip1l (+136966)
171	chr2	140748303	140748865	563	*	7.04	7.73	5.65	2.08	1.46e-07	4.85e-05	Nt5c1b (-425297), Osr1 (+370235)
172	chr12	9944494	9944858	365	*	6.02	6.76	4.39	2.37	1.47e-07	4.85e-05	Flrt3 (-77115)
170	chr14	65700044	65700484	441	*	5.62	6.45	3.52	2.92	1.46e-07	4.85e-05	Pbk (-105573), Scara5 (+33861)
173	chr6	122600279	122600706	428	*	7.08	7.83	5.43	2.39	1.49e-07	4.89e-05	Apobec1 (+1951), Aicda (+46692)
174	chr7	118783647	118783930	284	*	6.36	4.67	7.12	-2.46	1.53e-07	4.99e-05	Iqck (-71986), 9030624J02Rik (+43563)
175	chr11	77365672	77366229	558	*	7.47	6.4	8.07	-1.67	1.56e-07	5.07e-05	Coro6 (-96460), Ssh2 (+17669)
176	chr17	56974584	56975207	624	*	7.48	6.21	8.15	-1.94	1.66e-07	5.36e-05	Mllt1 (-39508), Acer1 (+7230)
177	chr6	147418480	147418980	501	*	7.86	6.64	8.51	-1.87	1.68e-07	5.39e-05	Pthlh (-154563), Ccdc91 (-57141)
178	chr5	30069301	30069817	517	*	7.63	6.5	8.25	-1.76	1.75e-07	5.57e-05	Tyms (+4058), Il6 (+56445)
179	chr9	5298321	5298761	441	*	5.43	6.25	3.33	2.92	1.76e-07	5.57e-05	Casp1 (+24)
180	chr8	94992783	94993310	528	*	6.95	5.25	7.71	-2.46	1.79e-07	5.61e-05	Adgrg3 (-24645), Adgrg1 (+15940)
181	chr14	62798567	62799257	691	*	7.44	6.33	8.06	-1.73	1.79e-07	5.61e-05	Wdfy2 (-38766), Ints6 (-37800)
182	chr5	151296263	151296720	458	*	6.4	7.16	4.64	2.52	1.84e-07	5.73e-05	Stard13 (-106298), Vmn2r18 (+290414)
183	chr14	70575291	70575607	317	*	7.05	5.44	7.79	-2.35	1.85e-07	5.74e-05	Nudt18 (-2398)
184	chr15	32194332	32194751	420	*	6.72	7.41	5.33	2.08	1.9e-07	5.87e-05	Sema5a (-50271), Tas2r119 (+17253)
185	chr14	115003093	115003600	508	*	7.92	6.53	8.62	-2.09	1.96e-07	6.03e-05	Gpc5 (-89279)
186	chr6	72196548	72197030	483	*	6.62	4.96	7.37	-2.41	2.15e-07	6.57e-05	Atoh8 (+38788), St3gal5 (+99197)
188	chr1	159199674	159200001	328	*	6.32	4.61	7.08	-2.47	2.19e-07	6.6e-05	Pappa2 (-241471), Rfwd2 (-32488)
187	chr10	67095014	67095272	259	*	5.66	6.44	3.84	2.6	2.18e-07	6.6e-05	Reep3 (+1802)
189	chr2	104859153	104859470	318	*	6.29	4.69	7.03	-2.35	2.22e-07	6.67e-05	Ccdc73 (-27012), Prrg4 (-9436)
190	chr14	101587386	101587744	359	*	6.17	6.91	4.55	2.37	2.26e-07	6.76e-05	Prr30 (-387235), Tbc1d4 (+21468)
191	chr7	99164941	99165384	444	*	6.72	5.45	7.39	-1.94	2.29e-07	6.82e-05	Uvrag (-24022), Dgat2 (+17556)
192	chr7	138633736	138634167	432	*	5.9	4.16	6.66	-2.5	2.42e-07	7.15e-05	Tcerg1l (-236224), Mapk1ip1 (+212321)
193	chr14	59639321	59639956	636	*	6.37	7.11	4.77	2.34	2.45e-07	7.2e-05	Cp (-92)
194	chr3	19956880	19957158	279	*	6.43	7.19	4.71	2.47	2.46e-07	7.2e-05	Shisa2 (+14331), Atp8a2 (+447195)
196	chr5	74126528	74126795	268	*	5.3	3.29	6.11	-2.83	2.56e-07	7.4e-05	Rasl11b (-68624), Usp46 (-58231)
195	chr11	116429446	116429798	353	*	7.36	8.02	6.1	1.92	2.55e-07	7.4e-05	Ubald2 (-4472)
198	chr15	67226621	67227040	420	*	7.23	5.9	7.9	-2	2.59e-07	7.41e-05	St3gal1 (-112839)
197	chr15	77664543	77665273	731	*	6.81	7.6	4.9	2.7	2.59e-07	7.41e-05	Adgrl3 (-626162)
199	chr5	80683455	80684271	817	*	7.61	8.43	5.46	2.97	2.6e-07	7.41e-05	Apol7e (-33981), Apol11b (-21630)
201	chr2	155227700	155228121	422	*	6.12	4.1	6.93	-2.83	2.64e-07	7.46e-05	Chmp1b (+15596), Mppe1 (+24843)
200	chr18	67220649	67221324	676	*	7.32	5.91	8.02	-2.11	2.64e-07	7.46e-05	Dynlrb1 (-8697), Itch (+94352)
202	chr2	161177832	161178054	223	*	5.02	2.76	5.87	-3.11	2.67e-07	7.5e-05	Chd6 (-68921)
203	chr15	38570240	38570461	222	*	5.84	6.58	4.26	2.32	2.75e-07	7.68e-05	Dnajc10 (-14451), Prdx6b (+8543)
204	chr2	80300896	80301133	238	*	4.54	5.43	1.74	3.69	2.76e-07	7.68e-05	Atp6v1c1 (-91553), Azin1 (-51085)
205	chr12	75753666	75754155	490	*	6.9	5.62	7.56	-1.95	2.86e-07	7.93e-05	Syne2 (-64407), Sgpp1 (-18182)
206	chr2	139482565	139482908	344	*	6.73	5.37	7.41	-2.04	3.02e-07	8.32e-05	Sptlc3 (-11183)
208	chr9	59537549	59538191	643	*	8.04	8.61	7.11	1.5	3.07e-07	8.34e-05	Fhl2 (-194405), Nck2 (-87385)
207	chrX	92468688	92469219	532	*	6.62	7.39	4.84	2.55	3.05e-07	8.34e-05	Hexa (-1670)
209	chr1	43358246	43358485	240	*	5.03	5.85	2.98	2.87	3.07e-07	8.34e-05	Mageb5 (-685936), Gm5941 (-20995)
210	chr9	34914734	34915161	428	*	5.92	6.66	4.33	2.33	3.16e-07	8.55e-05	St3gal4 (+201925), Kirrel3 (+426012)
211	chr1	181997177	181997571	395	*	6.16	4.68	6.87	-2.19	3.24e-07	8.7e-05	Lbr (-154995), Enah (+22287)
212	chr11	119307513	119307859	347	*	6.84	5.38	7.54	-2.16	3.25e-07	8.7e-05	Card14 (-82)
213	chr6	53642425	53642758	334	*	5.66	3.99	6.41	-2.42	3.33e-07	8.87e-05	Tril (+178238), Creb5 (+355322)
214	chr8	125343638	125344402	765	*	6.86	5.49	7.55	-2.06	3.43e-07	9.09e-05	Sipa1l2 (+225788), Disc1 (+289825)
215	chr14	27013642	27014026	385	*	5.79	6.52	4.23	2.3	3.47e-07	9.16e-05	Il17rd (-25107), Hesx1 (+13472)
216	chr10	22648002	22648574	573	*	6.93	7.61	5.57	2.04	3.61e-07	9.48e-05	Slc2a12 (+3277), Tbpl1 (+83159)
217	chr15	30654607	30654835	229	*	5.5	6.32	3.38	2.94	3.64e-07	9.53e-05	Dap (-569593), Ctnnd2 (+482128)
219	chr1	86125994	86126343	350	*	6.45	4.9	7.18	-2.29	3.93e-07	0.000102	Htr2b (-14199), Gm21972 (-7468)
221	chr8	11691173	11691626	454	*	7.56	6.56	8.15	-1.6	3.98e-07	0.000102	Arhgef7 (-36705), 1700016D06Rik (-12650)
218	chr17	31439758	31440326	569	*	7.8	8.39	6.79	1.61	3.92e-07	0.000102	Xrcc5 (+72527), March4 (+156982)
220	chr1	72379604	72380292	689	*	6.55	7.35	4.56	2.79	3.95e-07	0.000102	Pde9a (+53808), Wdr4 (+72709)
228	chr4	35123624	35123932	309	*	6.34	4.54	7.12	-2.58	4.22e-07	0.000105	Gpr84 (-26281), Zfp385a (+3367)
229	chr12	75719084	75719378	295	*	5.52	3.8	6.28	-2.47	4.25e-07	0.000105	Dap (-885184), Ctnnd2 (+166537)
227	chr15	30338782	30339477	696	*	6.98	5.65	7.66	-2.01	4.22e-07	0.000105	Ifnk (-28278), Cga (+229999)
223	chr15	103336525	103336912	388	*	7.22	6.14	7.84	-1.69	4.14e-07	0.000105	Wdr89 (-49694), Sgpp1 (+16498)
222	chr15	77919439	77919805	367	*	5.87	6.6	4.33	2.28	4.12e-07	0.000105	Mgam (+99529), Moxd2 (+159134)
226	chr6	40727920	40728800	881	*	6.83	7.58	5.17	2.41	4.22e-07	0.000105	Iqsec1 (+15354), Slc41a3 (+190044)
225	chr6	90794641	90794897	257	*	6.95	7.72	5.19	2.53	4.2e-07	0.000105	Haus8 (-50133), Use1 (-43781)
224	chr8	71322873	71323260	388	*	5.93	6.72	4.03	2.69	4.2e-07	0.000105	Myh9 (-77447), Txn2 (+9346)
230	chr13	29637012	29637402	391	*	6.31	4.88	7.01	-2.13	4.41e-07	0.000108	Sox4 (-683494), Cdkal1 (+218467)
234	chr2	119266965	119267210	246	*	7.09	5.88	7.73	-1.85	4.48e-07	0.000108	Rhov (+4184), Spint1 (+29535)
233	chr7	68884235	68884865	631	*	6.87	7.54	5.58	1.96	4.46e-07	0.000108	Icosl (+23575), D10Jhu81e (+76905)
231	chr4	111663830	111664365	536	*	6.3	7.01	4.82	2.19	4.41e-07	0.000108	Arrdc4 (-135309)
232	chr1	153121318	153121779	462	*	7.56	8.29	6.04	2.25	4.43e-07	0.000108	Lamc2 (+64898), Nmnat2 (+166551)
235	chr10	78092738	78093015	278	*	5.45	6.27	3.34	2.94	4.49e-07	0.000108	Spata6 (-55886), Bend5 (+249092)
236	chr3	81136975	81137313	339	*	6.93	5.58	7.62	-2.04	4.72e-07	0.000113	Ctso (-795457), Pdgfc (+100728)
238	chr5	41738114	41738419	306	*	4.7	2.5	5.53	-3.04	4.98e-07	0.000119	Rab28 (-30113), Nkx3-2 (+26234)
239	chr8	25819199	25819695	497	*	8.26	7.43	8.79	-1.36	5e-07	0.000119
240	chr1	40648167	40648862	696	*	6.6	7.33	5.02	2.31	5.02e-07	0.000119	Slc9a2 (-44982), Slc9a4 (+55511)
241	chr1	40635440	40635743	304	*	5.9	6.66	4.22	2.44	5.05e-07	0.000119	Slc9a2 (-32059), Slc9a4 (+68434)
237	chr12	74893014	74893323	310	*	5.28	6.09	3.23	2.86	4.97e-07	0.000119	Gm11042 (-576775), Kcnh5 (+284163)
242	chr2	92742045	92742431	387	*	5.72	6.48	4.03	2.44	5.26e-07	0.000123	Syt13 (-172860), Chst1 (+142531)
244	chr4	35146324	35146969	646	*	7.17	5.73	7.87	-2.15	5.38e-07	0.000125	Ifnk (-5409), Cga (+252868)
243	chr5	53509374	53509808	435	*	5.64	6.4	3.96	2.43	5.37e-07	0.000125	Rbpj (-80623), Smim20 (+242453)
245	chr11	12479827	12480445	619	*	6.18	6.9	4.69	2.21	5.46e-07	0.000126	Cobl (-15179)
247	chr2	59990661	59990872	212	*	4.97	2.98	5.77	-2.79	5.58e-07	0.000128	Wdsub1 (-108183), Baz2b (+134930)
246	chr11	72478292	72478574	283	*	6.13	6.85	4.62	2.23	5.58e-07	0.000128	Spns2 (+11471), Mybbp1a (+37078)
248	chr11	102127456	102128096	641	*	6.77	5.46	7.45	-1.99	5.69e-07	0.00013	Pyy (-19954), Nags (-17773)
249	chr4	142212468	142212853	386	*	6.98	5.7	7.65	-1.95	5.72e-07	0.00013	Tmem51 (-128357), Kazn (+26740)
251	chr2	152888782	152889090	309	*	6.53	5.2	7.21	-2.01	5.99e-07	0.000135	Mylk2 (-22416), Tpx2 (+40972)
250	chr12	36438342	36438626	285	*	5.33	6.1	3.56	2.53	5.95e-07	0.000135	Meox2 (-670056), D630036H23Rik (-56303)
252	chr13	97443822	97444336	515	*	5.71	6.47	4.02	2.45	6.17e-07	0.000139	Enc1 (+202974), Gm10260 (+316553)
253	chr14	67485497	67485851	355	*	5.67	6.42	4.02	2.4	6.25e-07	0.00014	Cdca2 (+229936), Ebf2 (+252088)
254	chr1	59578798	59579240	443	*	6.72	5.29	7.43	-2.14	6.47e-07	0.000144	Gm973 (+62755), Sumo1 (+91815)
256	chr8	124826597	124827073	477	*	5.96	4.44	6.69	-2.24	6.59e-07	0.000146	Gnpat (-36198), Trim67 (+33743)
255	chr5	134549685	134549968	284	*	6.38	7.11	4.85	2.26	6.57e-07	0.000146	Gtf2ird1 (-93135), Clip2 (+2607)
257	chr11	33579557	33580135	579	*	7.26	8.01	5.61	2.4	6.88e-07	0.000152	Gabrp (-889)
259	chr1	120012373	120012746	374	*	6.71	7.4	5.37	2.02	7.1e-07	0.000155	Sctr (+5666), Tmem37 (+61514)
258	chr3	51636725	51637321	597	*	6.39	7.14	4.74	2.4	7.08e-07	0.000155	Setd7 (-76144), Mgst2 (-24156)
260	chr5	46073220	46073557	338	*	5.32	6.11	3.44	2.67	7.2e-07	0.000157	Lcorl (-215876)
261	chr4	86883619	86883885	267	*	5.93	4.49	6.64	-2.15	7.85e-07	0.00017	Acer2 (+9356), Slc24a2 (+344211)
262	chr18	89416746	89416961	216	*	5.48	3.32	6.31	-2.98	7.91e-07	0.000171	Cd226 (+219423), Dok6 (+352674)
264	chr18	56987941	56988599	659	*	7.77	6.73	8.37	-1.65	8.07e-07	0.000173	Megf10 (-144820), C330018D20Rik (-12902)
263	chr7	107680223	107680512	290	*	6.59	7.34	4.97	2.37	8.02e-07	0.000173	5330417H12Rik (-55207), Cyb5r2 (+77664)
265	chr3	127860755	127861102	348	*	6.73	5.21	7.46	-2.24	8.3e-07	0.000177	Ap1ar (-23418), 5730508B09Rik (+35395)
266	chr15	59661794	59662394	601	*	7.44	6.29	8.07	-1.77	8.32e-07	0.000177	Trib1 (+13744), 4933412E24Rik (+354524)
267	chr6	23502344	23502999	656	*	6.26	6.97	4.79	2.19	8.41e-07	0.000179	Fezf1 (-254310), Rnf133 (+147633)
268	chr9	70533204	70533741	538	*	7.09	5.72	7.78	-2.06	8.62e-07	0.000182	Rnf111 (-29748), Sltm (-9397)
269	chr18	32398532	32399418	887	*	7.4	8.02	6.27	1.75	8.81e-07	0.000186	Bin1 (+21758), Gm35060 (+63497)
270	chr10	8807580	8808086	507	*	6.41	5.1	7.08	-1.98	8.93e-07	0.000187	Ust (-289008), Sash1 (+78237)
271	chr12	14160340	14160745	406	*	6.72	7.37	5.52	1.85	8.93e-07	0.000187	Ptprz1 (-389313), Fam3c (-130023)
272	chr6	22485942	22486436	495	*	5.97	6.71	4.35	2.36	8.98e-07	0.000187	Fam84a (-8489)
273	chr2	110520777	110521059	283	*	5.58	6.43	3.18	3.25	9.08e-07	0.000188	Fibin (-157735), Slc5a12 (-76380)
274	chr10	13157425	13158156	732	*	7.29	5.95	7.98	-2.03	9.17e-07	0.000189	Zc2hc1b (+20232), Plagl1 (+67003)
275	chr15	74083127	74083537	411	*	7.05	5.96	7.67	-1.71	9.17e-07	0.000189	Adgrb1 (-432863), Mroh5 (-243661)
277	chr6	145723509	145723884	376	*	6.54	5.21	7.22	-2	9.52e-07	0.000195	Tusc3 (+95570), Msr1 (+541183)
276	chr8	39101148	39101725	578	*	7.01	5.88	7.63	-1.75	9.49e-07	0.000195	Rassf8 (-23051), Tuba3b (+107940)
278	chr15	63342658	63342996	339	*	6.34	4.98	7.02	-2.04	1.03e-06	0.000209	Gsdmc (+465932)
279	chr15	99382942	99383356	415	*	6.94	5.8	7.57	-1.77	1.03e-06	0.000209	Fmnl3 (-12667), Tmbim6 (-9733)
280	chr19	26026470	26026825	356	*	5.71	3.89	6.49	-2.6	1.04e-06	0.000211	Smarca2 (-578404), Dmrt2 (+354228)
281	chr1	144121538	144122098	561	*	6.74	7.46	5.24	2.22	1.06e-06	0.000214	Sdcbp (-72954), Cyp7a1 (-17065)
282	chr4	6292405	6292987	583	*	6.38	7.2	4.3	2.9	1.06e-06	0.000214	Rgs2 (-117657), Rgs13 (+55457)
283	chr11	88086913	88087269	357	*	5.26	3.29	6.07	-2.78	1.07e-06	0.000215	Cuedc1 (-12055), Vezf1 (+18812)
286	chr14	57751885	57752139	255	*	5.12	3.28	5.9	-2.62	1.09e-06	0.000215	Extl1 (+11119), Slc30a2 (+18233)
285	chr4	134361202	134361675	474	*	6.61	5.35	7.27	-1.92	1.08e-06	0.000215	Sap18 (-46168), Lats2 (-5889)
284	chr1	189102935	189103320	386	*	6.01	6.74	4.47	2.27	1.08e-06	0.000215	Kctd3 (-95288), Kcnk2 (+240227)
287	chr1	186713550	186713922	373	*	6.36	4.91	7.07	-2.16	1.1e-06	0.000217	Tgfb2 (-8036), Rrp15 (+35622)
288	chr19	56807122	56807487	366	*	5.66	4.01	6.41	-2.4	1.11e-06	0.000218	Ccdc186 (+14885), Adrb1 (+84933)
289	chr4	122790733	122791160	428	*	5.96	6.68	4.44	2.25	1.11e-06	0.000218	Ppt1 (-45295), 9530002B09Rik (+101672)
290	chr5	98735697	98736310	614	*	7.58	6.11	8.3	-2.19	1.12e-06	0.000219	Bmp3 (-118447), Gm11111 (+183309)
291	chr17	42927330	42927853	524	*	6.65	5.37	7.32	-1.95	1.16e-06	0.000226	Tnfrsf21 (-88963), Cd2ap (-51168)
292	chr11	113102713	113103862	1150	*	9.21	8.19	9.8	-1.61	1.19e-06	0.000231	Sox9 (+321064), Slc39a11 (+462471)
293	chr2	73041470	73041987	518	*	7.08	5.86	7.73	-1.87	1.2e-06	0.000232	Gm11084 (-55013), Ola1 (+172718)
294	chr14	24047063	24047420	358	*	5.82	6.58	4.12	2.46	1.22e-06	0.000234	Kcnma1 (-43037), Dlg5 (+198678)
295	chr4	99064615	99064851	237	*	5.46	3.26	6.3	-3.04	1.27e-06	0.000244	Angptl3 (+33779), Dock7 (+56182)
296	chr2	50646589	50647173	585	*	7.37	6.27	7.99	-1.72	1.27e-06	0.000244	Mmadhc (-350164), Rnd3 (+502230)
297	chr5	67931609	67932398	790	*	7.37	8.02	6.14	1.88	1.28e-06	0.000245	Grxcr1 (-99831), Atp8a1 (-84570)
298	chr19	17271142	17271642	501	*	7.36	8.11	5.67	2.45	1.31e-06	0.000248	Gcnt1 (+85275), Prune2 (+315274)
299	chr4	141587124	141587563	440	*	6.48	4.77	7.24	-2.48	1.33e-06	0.000252	Spen (-48747), Fblim1 (+10880)
301	chr2	128692439	128693100	662	*	7.2	5.81	7.9	-2.08	1.37e-06	0.000258	Bank1 (+60611), Slc39a8 (+439665)
300	chr3	136265097	136265813	717	*	7.78	6.74	8.37	-1.63	1.37e-06	0.000258	Mertk (-6186), Anapc1 (-5379)
302	chr3	52413388	52413704	317	*	5.61	6.34	4.04	2.3	1.39e-06	0.00026	Foxo1 (+145210), Cog6 (+603691)
303	chr2	38777279	38777768	490	*	5.85	4.36	6.57	-2.21	1.4e-06	0.000261	Nr5a1 (-65290), Nr6a1 (+150164)
304	chr18	42128236	42128629	394	*	6.85	5.5	7.53	-2.03	1.4e-06	0.000262	Gm5689 (-44937), Sh3rf2 (+74766)
309	chr2	142631804	142632335	532	*	6.63	5.11	7.35	-2.24	1.49e-06	0.000274	Itga2b (-66512), Gpatch8 (+19804)
305	chr11	102536239	102536551	313	*	6.48	5.21	7.14	-1.94	1.47e-06	0.000274	Kif16b (+269461)
308	chr3	98267000	98267643	644	*	8.05	8.71	6.8	1.91	1.49e-06	0.000274	Hmgcs2 (-13113), Reg4 (+45166)
307	chr17	62862644	62863121	478	*	6.38	7.1	4.89	2.21	1.48e-06	0.000274	Efna5 (+18434)
306	chr13	25686226	25686399	174	*	4.6	5.43	2.43	3.01	1.48e-06	0.000274	Nrsn1 (-416231)
310	chr3	142118477	142118690	214	*	4.9	2.88	5.71	-2.84	1.51e-06	0.000276	Bmpr1b (-136320), Pdlim5 (+273224)
311	chr12	15717961	15718394	434	*	6.8	7.48	5.49	1.99	1.53e-06	0.000278	Trib2 (+98607)
312	chr2	33445723	33446029	307	*	6.47	5.17	7.15	-1.98	1.56e-06	0.000283	Zbtb34 (-14552), Zbtb43 (+16477)
313	chrX	169329159	169329581	423	*	4.89	5.68	2.99	2.69	1.6e-06	0.000289	Hccs (-9076), 4933400A11Rik (+450265)
314	chr1	132085225	132085984	760	*	8.29	8.97	6.95	2.02	1.66e-06	0.0003	Mfsd4a (-17642), Cdk18 (+54079)
315	chr4	103960837	103962032	1196	*	7.78	6.36	8.48	-2.11	1.67e-06	0.000301	Dab1 (-406155), Oma1 (+647623)
316	chr17	23857861	23858324	464	*	7.32	6.3	7.9	-1.6	1.7e-06	0.000305	Prss21 (-9963), Prss32 (+4550)
317	chr12	32339496	32339974	479	*	7	5.82	7.64	-1.82	1.74e-06	0.000312	Pik3cg (-131076), Ccdc71l (-38969)
318	chr14	23308970	23309370	401	*	6.48	7.25	4.72	2.53	1.76e-06	0.000314	Kcnma1 (+695035)
320	chr7	92580593	92581120	528	*	5.51	6.25	3.93	2.32	1.79e-06	0.000316	Ccdc90b (+19708), Ankrd42 (+56285)
319	chr5	135264654	135264989	336	*	5.51	6.32	3.54	2.78	1.79e-06	0.000316	Fzd9 (-13592), Fkbp6 (+85222)
321	chr14	55729969	55730492	524	*	6.91	7.66	5.29	2.37	1.79e-06	0.000317	Rabggta (-8055), Dhrs1 (+15459)
322	chr9	7509695	7510320	626	*	7.41	5.41	8.22	-2.81	1.82e-06	0.00032	Mmp8 (-48448), Mmp10 (+7656)
323	chr8	83824919	83825303	385	*	5.94	4.07	6.72	-2.65	1.83e-06	0.00032	Adgrl1 (-74994), Ddx39 (+109839)
324	chr2	5733367	5734288	922	*	8.62	7.88	9.11	-1.23	1.83e-06	0.00032
325	chr4	11399249	11399738	490	*	6.53	5.29	7.19	-1.9	1.86e-06	0.000324	Virma (-86549), Esrp1 (-12711)
327	chr15	88725212	88725417	206	*	5.38	3.49	6.17	-2.68	1.89e-06	0.000327	Fggy (-460643), Jun (-44642)
326	chr4	95096726	95097002	277	*	5.59	4.08	6.32	-2.24	1.88e-06	0.000327	Brd1 (+8918), Zdhhc25 (+125013)
328	chr17	12351621	12351963	343	*	7.55	6.6	8.11	-1.52	1.89e-06	0.000327	Map3k4 (-33132), Plg (-26817)
329	chr8	119791827	119792778	952	*	7.67	8.39	6.17	2.22	1.9e-06	0.000327	Tldc1 (-13887), Cotl1 (+48241)
330	chr8	66977878	66978389	512	*	6.25	4.9	6.94	-2.03	1.93e-06	0.000331	Nat1 (-512624), Naf1 (+117917)
331	chr4	134379250	134379907	658	*	7.17	6.15	7.76	-1.62	1.94e-06	0.000331	Pafah2 (-17892), Extl1 (-7021)
332	chr7	140946952	140947451	500	*	6.77	7.5	5.19	2.31	1.94e-06	0.000331	Ifitm5 (+3089), Pgghg (+5621)
333	chr12	109099741	109100068	328	*	6.93	4.85	7.75	-2.89	1.98e-06	0.000335	Dlk1 (-352944), Begain (-31688)
334	chr2	115979757	115979984	228	*	5.83	4.33	6.55	-2.23	1.98e-06	0.000335	Meis2 (+85176), BC052040 (+398155)
336	chr8	119690505	119690888	384	*	7.91	6.55	8.6	-2.05	1.99e-06	0.000335	Atp2c2 (-9312), Wfdc1 (+24332)
335	chr12	85989146	85989362	217	*	4.72	5.53	2.75	2.77	1.98e-06	0.000335	Tgfb3 (+89787), Ttll5 (+164544)
337	chr12	36442368	36442695	328	*	6.79	7.61	4.72	2.89	2.01e-06	0.000338	Meox2 (-666008), D630036H23Rik (-60351)
341	chr17	82432758	82432975	218	*	4.96	3.09	5.75	-2.66	2.04e-06	0.000339	Slc8a1 (-783260), Gm6594 (-106391)
338	chr5	114650949	114651433	485	*	7.26	7.89	6.1	1.79	2.02e-06	0.000339	Pkd1l1 (-13013), Hus1 (+24912)
340	chr11	8986107	8986451	345	*	6.98	7.64	5.75	1.89	2.04e-06	0.000339	Rnf130 (-7545), Rasgef1c (+115642)
339	chr11	50017604	50018002	399	*	5.78	6.48	4.35	2.13	2.03e-06	0.000339	Trpv4 (+7230), Fam222a (+83175)
343	chr12	7967215	7967721	507	*	6.41	5.01	7.11	-2.1	2.08e-06	0.000344	Lactb (-19296), Tpm1 (+54626)
342	chr9	66994577	66994983	407	*	6.47	5.24	7.13	-1.89	2.08e-06	0.000344	Apob (-10180)
344	chr16	31926147	31927023	877	*	7.7	8.37	6.41	1.96	2.11e-06	0.000348	Pigz (-7266), Meltf (+47775)
347	chr5	136657013	136657421	409	*	6.92	5.75	7.56	-1.81	2.17e-06	0.000353	Cux1 (-89971), Myl10 (-35961)
345	chr2	155552927	155553621	695	*	7.87	8.47	6.81	1.66	2.15e-06	0.000353	Il33 (+846)
346	chr19	29946418	29946854	437	*	6.72	7.39	5.44	1.95	2.16e-06	0.000353	Acss2 (+35326), Gss (+39536)
349	chrX	49039870	49040212	343	*	5.64	4.1	6.36	-2.27	2.29e-06	0.000369	Gm595 (-162328), Enox2 (+248171)
350	chr11	87033922	87034326	405	*	6.42	5.04	7.11	-2.07	2.29e-06	0.000369	Ypel2 (-40417), Gdpd1 (+39938)
351	chr4	45459432	45459756	325	*	7.35	6.23	7.98	-1.75	2.29e-06	0.000369	Slc25a51 (-50828), Shb (+70736)
348	chr5	124963816	124964615	800	*	8.16	8.74	7.15	1.6	2.27e-06	0.000369	Rflna (-39005), Zfp664 (+101525)
352	chr10	24591867	24592058	192	*	5.86	6.59	4.32	2.27	2.3e-06	0.00037	Ctgf (-3479)
353	chr6	55852720	55853197	478	*	6.31	7	4.93	2.07	2.32e-06	0.000372	Ppp1r17 (-164538), Ccdc129 (+16064)
354	chr2	104841743	104842082	340	*	5.94	3.38	6.81	-3.43	2.36e-06	0.000377	Qser1 (-25217), Prrg4 (+7963)
355	chr1	134733675	134734244	570	*	6.57	5.12	7.28	-2.16	2.38e-06	0.000379	Syt2 (+24660), Ppp1r12b (+221891)
356	chr9	108354756	108355235	480	*	6.27	4.56	7.03	-2.48	2.44e-06	0.000388	Usp4 (+7143), Ccdc36 (+73488)
357	chr5	65746953	65747547	595	*	7.96	6.67	8.63	-1.96	2.56e-06	0.000406	Pds5a (-49082), N4bp2 (-16271)
358	chr19	55013468	55013956	489	*	6.54	7.17	5.37	1.81	2.57e-06	0.000406	Gpam (+85739), Adra2a (+968530)
359	chr12	83767901	83768161	261	*	5.97	4.23	6.74	-2.5	2.59e-06	0.000408	Papln (+4397), Numb (+74312)
360	chr3	135820817	135821169	353	*	5.95	6.65	4.52	2.13	2.6e-06	0.000408	Slc39a8 (-4797)
361	chr5	104072355	104072892	538	*	6.51	7.23	5	2.23	2.62e-06	0.000411	Nudt9 (+25755), Sparcl1 (+41109)
363	chr2	29812410	29812635	226	*	5.46	3.84	6.2	-2.36	2.67e-06	0.000417	Mafb (-5)
364	chr8	120442327	120442985	659	*	7.01	5.66	7.7	-2.04	2.68e-06	0.000417	Urm1 (-14819), Slc27a4 (+9889)
362	chr2	160366792	160367347	556	*	7.11	5.92	7.75	-1.83	2.67e-06	0.000417	Fam92b (-265190), Gse1 (-45791)
365	chr9	83061297	83061740	444	*	7.35	6.24	7.97	-1.74	2.71e-06	0.00042	Phip (-86003), Hmgn3 (+85166)
367	chr3	138038153	138038309	157	*	5.33	3.22	6.15	-2.92	2.74e-06	0.000423	Dapp1 (-56686), 1110002E22Rik (-26821)
368	chr8	118316501	118316890	390	*	5.64	4.05	6.37	-2.32	2.75e-06	0.000423	Cdh13 (+32963)
366	chr1	90279140	90279623	484	*	5.58	6.37	3.74	2.63	2.73e-06	0.000423	Cops8 (-323599), Ackr3 (+75402)
369	chr10	24407788	24408337	550	*	6.4	7.2	4.43	2.77	2.77e-06	0.000426	Ctgf (-187379), Moxd1 (+184546)
370	chr3	107266584	107267267	684	*	8.26	8.96	6.84	2.12	2.8e-06	0.000429	Prok1 (-27219), Lamtor5 (-11932)
371	chr1	51789331	51789868	538	*	6.08	6.82	4.47	2.35	2.86e-06	0.000436	Nabp1 (-311201), Myo1b (+126328)
374	chr7	143543784	143544238	455	*	7.3	5.99	7.97	-1.98	2.94e-06	0.000445	Odf4 (-16497), Arhgef15 (+13934)
372	chr11	68943383	68943708	326	*	6.41	5.21	7.06	-1.85	2.93e-06	0.000445	Phlda2 (-41470), Nap1l4 (+4817)
373	chr17	40319112	40319410	299	*	5.55	6.28	3.99	2.28	2.94e-06	0.000445	Crisp1 (-54)
375	chr7	100463885	100464177	293	*	6.15	4.83	6.83	-2.01	2.97e-06	0.000448	Ppme1 (-91724), Ucp3 (-8960)
376	chr12	25268894	25269422	529	*	7.39	7.98	6.38	1.6	2.97e-06	0.000448	Id2 (-172018)
377	chr9	54647159	54647877	719	*	8.53	7.7	9.05	-1.34	2.99e-06	0.000449
379	chr11	21398570	21398791	222	*	5.43	3.48	6.23	-2.75	3.01e-06	0.00045	Ugp2 (-28204), Mdh1 (+173512)
378	chr2	13767930	13768405	476	*	5.78	6.55	4.05	2.5	3.01e-06	0.00045	St8sia6 (+25896), Vim (+194216)
380	chrX	36070870	36071232	363	*	6.09	4.79	6.77	-1.97	3.09e-06	0.00046	Il13ra1 (-41059), Dock11 (+182219)
381	chr11	95157952	95158318	367	*	6.39	7.05	5.15	1.89	3.1e-06	0.00046	Tle3 (-23623), Uaca (+555214)
382	chr9	61349440	61350083	644	*	7.47	8.16	6.12	2.04	3.1e-06	0.00046	Tac4 (-103394), Dlx4 (-11872)
383	chr7	98677343	98677935	593	*	6.66	5.38	7.33	-1.95	3.12e-06	0.000461	Thap12 (-25464), Emsy (-20860)
384	chr7	90426314	90426535	222	*	5.82	3.71	6.64	-2.93	3.16e-06	0.000465	Ccdc89 (-152)
385	chr4	59524953	59525231	279	*	6.43	5.24	7.07	-1.83	3.17e-06	0.000466	Susd1 (-86459), Ptbp3 (+24192)
386	chr17	87142419	87142782	364	*	4.94	5.71	3.17	2.55	3.19e-06	0.000468	Socs5 (+34922), Mcfd2 (+123303)
387	chr19	45865286	45865643	358	*	6.64	5.02	7.38	-2.36	3.23e-06	0.000473	Kcnip2 (-49404), 9130011E15Rik (+133023)
388	chrX	133738881	133739359	479	*	7.21	6.05	7.84	-1.79	3.25e-06	0.000474	Tnmd (-111860), Pcdh19 (-50133)
389	chr15	101220637	101221136	500	*	7.12	5.86	7.78	-1.92	3.29e-06	0.000478	Grasp (-3320)
390	chr1	164353377	164353805	429	*	5.79	6.56	4.02	2.55	3.33e-06	0.000483	Nme7 (+45919), Atp1b1 (+104764)
392	chr7	55878087	55878535	449	*	6.61	4.79	7.39	-2.6	3.4e-06	0.00049	Rbp2 (-5578), Rbp1 (+57576)
391	chr9	98480215	98480858	644	*	6.67	5.46	7.32	-1.86	3.39e-06	0.00049	Cyfip1 (+36240), Nipa2 (+84139)
393	chr10	81073318	81073638	321	*	6.62	5.43	7.26	-1.83	3.43e-06	0.000495	Thop1 (+3443), Creb3l3 (+25396)
394	chr7	112273574	112273890	317	*	7.35	6.23	7.97	-1.74	3.47e-06	0.000499	Micalcl (-94576), Mical2 (+2433)
395	chr2	59730291	59730881	591	*	6.83	7.52	5.46	2.06	3.53e-06	0.000505	Tanc1 (+118542), Wdsub1 (+151998)
396	chr14	51923418	51923785	368	*	6.36	4.6	7.13	-2.52	3.6e-06	0.000515	Rnase13 (-829)
397	chr17	84262597	84263062	466	*	6.8	5.69	7.43	-1.74	3.69e-06	0.000526	Zfp36l2 (-74883), Thada (+203366)
398	chr3	85635141	85635555	415	*	6.54	5.25	7.21	-1.95	3.78e-06	0.000538	Gatb (+61229), Fam160a1 (+110918)
399	chr7	100115062	100115555	494	*	5.79	4.39	6.48	-2.09	3.86e-06	0.000546	Pold3 (+6256), Chrdl2 (+105395)
400	chr3	31464270	31464656	387	*	7.16	6.07	7.77	-1.7	3.86e-06	0.000546	Kcnmb2 (-438240), Slc7a14 (-154085)
401	chr19	17511288	17511635	348	*	5.83	6.54	4.39	2.15	3.87e-06	0.000547	Rfk (+117419), Pcsk5 (+326170)
402	chr2	176121611	176122014	404	*	6.47	7.2	4.89	2.31	3.94e-06	0.000555	Gm2026 (+152871), Gm11009 (+197681)
404	chr6	83577569	83578009	441	*	6.67	5.03	7.42	-2.39	3.97e-06	0.000557	Stambp (-5060), Clec4f (+78398)
403	chr2	117785501	117785791	291	*	6.55	7.29	4.92	2.37	3.97e-06	0.000557	Rasgrp1 (-442645), Thbs1 (-326230)
405	chr15	98179057	98179685	629	*	7.61	6.48	8.23	-1.75	4.01e-06	0.00056	Ccdc184 (+11565), Olfr288 (+16171)
406	chr15	6564918	6565470	553	*	6.75	7.48	5.2	2.28	4.03e-06	0.000562	Fyb (-14677), C9 (+119867)
407	chr1	88929141	88929764	624	*	7.15	6.06	7.77	-1.71	4.07e-06	0.000567	Arl4c (-227232), Sh3bp4 (-140962)
408	chr5	30825759	30826318	560	*	6.21	6.97	4.55	2.42	4.14e-06	0.000575	Tmem214 (-41973), Mapre3 (+11398)
410	chr12	55007512	55007979	468	*	6.02	4.72	6.69	-1.97	4.25e-06	0.000586	Efnb2 (+104847)
409	chr8	8556237	8556552	316	*	6.74	5.6	7.36	-1.77	4.24e-06	0.000586	Srp54a (-72516), Baz1a (-21239)
412	chr9	118073293	118073779	487	*	6.43	4.82	7.18	-2.36	4.29e-06	0.00059	Azi2 (+33037), Cmc1 (+76641)
411	chr19	7582236	7582504	269	*	5.76	6.5	4.17	2.33	4.29e-06	0.00059	Lgals12 (+24808), Pla2g16 (+24911)
413	chr10	117010172	117010585	414	*	6.4	5.07	7.08	-2	4.41e-06	0.000604	Lrrc10 (-34962), Best3 (+24065)
415	chr9	104718175	104718633	459	*	5.9	4.41	6.61	-2.2	4.47e-06	0.00061	Mrpl3 (-334835), Cpne4 (+148921)
414	chr15	27538445	27538808	364	*	6.12	6.86	4.52	2.34	4.47e-06	0.00061	Ank (+71950), Otulin (+92066)
416	chr14	45588303	45588588	286	*	5.02	5.87	2.65	3.22	4.55e-06	0.000619	Fermt2 (-58328), Ddhd1 (+69652)
417	chr7	44655576	44656022	447	*	6.89	5.77	7.52	-1.74	4.58e-06	0.000622	Myh14 (+15044), Kcnc3 (+65135)
418	chr5	74736672	74736987	316	*	6.75	5.43	7.42	-1.99	4.64e-06	0.000629	Lnx1 (-51043), Chic2 (+307944)
421	chr11	60941231	60941737	507	*	7.43	6.18	8.09	-1.91	4.75e-06	0.000638	Kcnj12 (-124320), Map2k3 (+9451)
422	chr2	90924946	90925318	373	*	6.37	5.15	7.02	-1.87	4.76e-06	0.000638	Celf1 (-62488), Ndufs3 (-20305)
419	chr11	83882624	83883024	401	*	5.71	6.43	4.25	2.18	4.74e-06	0.000638	Ddx52 (-59238), Hnf1b (+31969)
420	chr11	7140548	7141178	631	*	6.07	6.79	4.6	2.18	4.74e-06	0.000638	Igfbp1 (-56919), Adcy1 (+77374)
425	chr8	12001610	12002123	514	*	5.96	4.31	6.71	-2.4	4.82e-06	0.000642	Dab1 (-345040), Oma1 (+708738)
423	chr4	104022417	104022682	266	*	5.49	3.98	6.22	-2.24	4.81e-06	0.000642	Atxn7l3b (+314601), Kcnc2 (+343273)
424	chr10	112614222	112614566	345	*	6.78	5.62	7.42	-1.8	4.82e-06	0.000642	A230072I06Rik (-276952), Tex29 (+161393)
426	chr6	86220280	86220660	381	*	6.61	7.33	5.1	2.23	4.87e-06	0.000647	Fam136a (-145176), Tgfa (+25247)
427	chr15	57841976	57842435	460	*	7.5	6.52	8.07	-1.56	4.89e-06	0.000649	Derl1 (+50212), Zhx2 (+147541)
428	chr7	79363344	79363874	531	*	6.66	7.35	5.25	2.1	4.94e-06	0.000654	Rlbp1 (+23439), Abhd2 (+90410)
429	chr6	42442726	42443358	633	*	6.03	4.43	6.77	-2.34	5.01e-06	0.000661	Tas2r126 (+8507), Olfr458 (+22154)
430	chr19	26213546	26213928	383	*	5.91	4.43	6.62	-2.19	5.02e-06	0.000661	Smarca2 (-391315), Dmrt2 (+541317)
431	chr6	30497523	30497959	437	*	6.5	5.23	7.16	-1.93	5.07e-06	0.000666	Tmem209 (+12042), Klhdc10 (+95845)
432	chr1	47545730	47546111	382	*	5.43	6.18	3.76	2.43	5.08e-06	0.000666	Slc39a10 (-691875)
433	chr7	74371970	74372584	615	*	6.69	5.56	7.32	-1.76	5.41e-06	0.000708	St8sia2 (-358603), Slco3a1 (+182337)
435	chr1	71477043	71477292	250	*	5.54	3.85	6.29	-2.45	5.45e-06	0.000709	Atp8b5 (-161939), Unc13b (+46158)
434	chr4	43104919	43105543	625	*	6.72	5.64	7.33	-1.69	5.43e-06	0.000709	Atic (-79982), Abca12 (-62258)
436	chr9	99390325	99390655	331	*	6.62	7.25	5.46	1.79	5.46e-06	0.000709	Esyt3 (-31972), Mras (+46891)
437	chr2	90490746	90491044	299	*	5.22	6.01	3.3	2.71	5.54e-06	0.000718	Ptprj (+89752), Olfr1274-ps (+92212)
438	chr13	31877075	31877590	516	*	7.9	7.07	8.43	-1.36	5.7e-06	0.000737
439	chr1	64301235	64301916	682	*	6.8	7.45	5.59	1.86	5.84e-06	0.000753	Creb1 (-231233), Klf7 (-180085)
440	chr5	124966909	124967246	338	*	6.05	6.77	4.52	2.25	6.05e-06	0.000778	Rflna (-36143), Zfp664 (+104387)
441	chr7	92767415	92767922	508	*	6.97	5.56	7.67	-2.11	6.08e-06	0.00078	Rab30 (+26066), Ddias (+106578)
442	chr6	134450737	134451130	394	*	5.66	4.13	6.39	-2.25	6.13e-06	0.000784	Bcl2l14 (+54616), Lrp6 (+115979)
443	chr12	24518415	24518792	378	*	6.59	4.99	7.33	-2.34	6.15e-06	0.000786	Grhl1 (-53679), Taf1b (+20245)
444	chr5	123586735	123587162	428	*	5.58	4.05	6.3	-2.25	6.18e-06	0.000787	Vps33a (-13911), Clip1 (+97669)
445	chr14	67484631	67485113	483	*	6.07	6.74	4.8	1.94	6.26e-06	0.000796	Cdca2 (+230738), Ebf2 (+251286)
446	chr9	115244981	115245397	417	*	5.5	4.05	6.21	-2.17	6.43e-06	0.000816	Stt3b (+65232), Osbpl10 (+177910)
447	chr2	77176240	77176839	600	*	7.13	7.76	5.98	1.78	6.47e-06	0.000819	Ccdc141 (-5923), Sestd1 (+89228)
448	chr3	95200105	95200630	526	*	7.75	6.92	8.28	-1.36	6.5e-06	0.000821
449	chr4	123161277	123162084	808	*	6.76	7.48	5.26	2.22	6.51e-06	0.000821	Ppie (-21730), Hpcal4 (-21546)
450	chr14	18835055	18835524	470	*	5.93	4.43	6.65	-2.23	6.6e-06	0.00083	Ube2e1 (-503431), Ube2e2 (+58486)
451	chr4	141860317	141861004	688	*	7.52	8.09	6.58	1.51	6.63e-06	0.000832	Ctrc (-14302), Efhd2 (+14259)
453	chr2	62350260	62350665	406	*	6.52	4.67	7.3	-2.63	6.68e-06	0.000835	Dpp4 (+61768), Slc4a10 (+303818)
452	chr9	76060992	76061436	445	*	6.55	7.18	5.4	1.77	6.67e-06	0.000835	Hmgcll1 (+46359), Gfral (+152443)
454	chr9	64101151	64101381	231	*	5.23	3.64	5.97	-2.33	6.72e-06	0.000838	Smad6 (-79207), Lctl (-15881)
455	chr10	7605115	7605620	506	*	6.03	6.8	4.3	2.51	6.78e-06	0.000843	Lrp11 (+15551), Pcmt1 (+58240)
456	chr1	36492325	36492852	528	*	7.65	8.29	6.49	1.8	6.84e-06	0.000848	Cnnm3 (-19278), Cnnm4 (+20969)
457	chr5	9028232	9028699	468	*	6.57	7.3	5.06	2.24	6.98e-06	0.000864	Tmem243 (-72281), Crot (-31142)
458	chr8	22650010	22650502	493	*	6.91	5.81	7.52	-1.71	7.1e-06	0.000876	Polb (+3162), Dkk4 (+26213)
459	chr6	127335417	127335928	512	*	9.26	9.89	8.12	1.77	7.11e-06	0.000876	Ccnd2 (-184613), Parp11 (-118050)
460	chr6	129051849	129052068	220	*	5.06	3.31	5.83	-2.52	7.14e-06	0.000878	Klrb1f (+6058), Clec2e (+48954)
461	chr2	152884287	152884633	347	*	6.25	5.08	6.89	-1.82	7.21e-06	0.000885	Mylk2 (-26892), Tpx2 (+36496)
462	chr1	85703381	85704055	675	*	6.93	7.52	5.9	1.61	7.25e-06	0.000888	Sp100 (+53668), A630001G21Rik (+74925)
463	chr2	4409875	4410379	505	*	7.15	7.9	5.55	2.35	7.3e-06	0.000892	Prpf18 (+241959), Frmd4a (+257255)
465	chr5	12542117	12542691	575	*	7.39	6.36	7.98	-1.62	7.36e-06	0.000896	Sema3a (-856905), Sema3d (+159019)
464	chr5	49990632	49991056	425	*	5.57	6.27	4.14	2.13	7.35e-06	0.000896	Kcnip4 (-465937), Adgra3 (+68162)
466	chr12	106944648	106945148	501	*	6.44	5.15	7.11	-1.96	7.44e-06	0.000903	3110018I06Rik (-543734), Vrk1 (+914181)
467	chr10	42892256	42892614	359	*	7.14	7.93	5.22	2.71	7.46e-06	0.000904	Scml4 (+32065), Sobp (+282095)
468	chr13	28692510	28692951	442	*	5.89	3.95	6.69	-2.74	7.51e-06	0.000908	Sox4 (+260982), Prl5a1 (+550247)
469	chr18	35719523	35720165	643	*	6.7	7.31	5.62	1.69	7.67e-06	0.000926	Dnajc18 (-16700), Ecscr (+1647)
470	chr6	91020943	91021144	202	*	5.38	3.76	6.12	-2.36	7.79e-06	0.000938	Iqsec1 (-210921), Nup210 (+95785)
472	chr18	58695957	58696764	808	*	8.43	6.9	9.16	-2.25	7.82e-06	0.000938	Cdc7 (+87432), Tgfbr3 (+237636)
471	chr5	107051798	107052188	391	*	7.19	5.82	7.88	-2.07	7.8e-06	0.000938	Adamts19 (-140403), Isoc1 (+36879)
474	chr6	147199197	147200176	980	*	7.49	6.11	8.18	-2.07	7.92e-06	0.000943	Gpr68 (-95119), Ccdc88c (+25739)
473	chr12	101003094	101003540	447	*	6.04	4.76	6.71	-1.95	7.89e-06	0.000943	Pthlh (+64480), Klhl42 (+108308)
476	chr4	116014709	116015222	514	*	7.36	7.98	6.23	1.75	7.93e-06	0.000943	Dmbx1 (-89328), Faah (+2960)
475	chr19	17525247	17525847	601	*	7.17	7.96	5.27	2.7	7.92e-06	0.000943	Rfk (+131504), Pcsk5 (+312085)
477	chr13	96906548	96907259	712	*	7.02	5.82	7.67	-1.85	8.18e-06	0.00097	Gcnt4 (-17785), Ankrd31 (+158632)
478	chr2	161126463	161126960	498	*	6.37	7.06	5.02	2.04	8.2e-06	0.00097	Chd6 (-17690)
481	chr11	87656951	87657447	497	*	5.96	4.58	6.66	-2.07	8.31e-06	0.000978	Plec (-26547), Parp10 (+10552)
480	chr9	7722097	7722524	428	*	6.28	5.01	6.95	-1.93	8.31e-06	0.000978	Tmem123 (-41730), Mmp7 (+30221)
479	chr15	76232527	76233208	682	*	7.34	6.4	7.9	-1.5	8.3e-06	0.000978	Rnf43 (-5888), Hsf5 (+40035)
482	chr10	43920689	43921380	692	*	7.44	6.43	8.03	-1.6	8.37e-06	0.000982	Rtn4ip1 (+19228), Crybg1 (+83334)
483	chr9	77546031	77546299	269	*	6.44	5.21	7.1	-1.89	8.42e-06	0.000987	Lrrc1 (-1295)
487	chr7	132280889	132281223	335	*	7.05	6.02	7.65	-1.63	8.59e-06	0.000998	Cpxm2 (-126317), Chst15 (+35658)
485	chr1	88262101	88262829	729	*	9.08	8.38	9.55	-1.17	8.56e-06	0.000998
486	chr13	31779431	31779912	482	*	7.11	7.74	5.97	1.77	8.58e-06	0.000998	Foxc1 (-26961), Foxf2 (+153856)
484	chr5	66550121	66550818	698	*	6.96	7.6	5.8	1.8	8.53e-06	0.000998	Apbb2 (+68201), Nsun7 (+290158)
488	chr17	81270190	81270805	616	*	9.25	8.21	9.85	-1.64	8.63e-06	0.001	Thumpd2 (-205413), Gm11096 (-171265)
490	chr10	127562602	127563494	893	*	8.92	8.22	9.39	-1.17	8.68e-06	0.001
489	chr12	42063638	42064139	502	*	5.77	6.47	4.4	2.07	8.67e-06	0.001	Lrrn3 (-577458)
491	chr7	127699095	127699339	245	*	6.05	4.5	6.78	-2.29	8.78e-06	0.00101	Zfp629 (-84784), Bcl7c (+9422)
492	chr13	53572961	53573353	393	*	6.71	5.55	7.34	-1.79	8.92e-06	0.00103	Msx2 (-100083), Drd1 (+482501)
493	chr1	78702255	78702969	715	*	6.69	5.6	7.3	-1.69	9.01e-06	0.00103	Kcne4 (-114146), Utp14b (+44574)
494	chr1	163847694	163848148	455	*	6.02	4.2	6.8	-2.6	9.08e-06	0.00104	Scyl3 (-81844), Kifap3 (+68338)
495	chr1	15883458	15884154	697	*	8.6	9.16	7.65	1.52	9.12e-06	0.00104	Sbspon (+8916), Terf1 (+78160)
496	chr7	141237714	141238244	531	*	7.22	5.83	7.92	-2.09	9.16e-06	0.00105	Phrf1 (+9190), Irf7 (+28502)
498	chr7	99167945	99168214	270	*	6.09	4.71	6.79	-2.07	9.23e-06	0.00105	Uvrag (-26939), Dgat2 (+14639)
499	chr7	111657761	111658122	362	*	5.87	4.56	6.55	-1.99	9.23e-06	0.00105	Eif4g2 (-574912), Galnt18 (+122035)
497	chr12	111248119	111248557	439	*	5.91	6.66	4.24	2.42	9.22e-06	0.00105	4930595D18Rik (-63847), Amn (-22757)
501	chr19	4670666	4671082	417	*	6.45	5.04	7.15	-2.11	9.43e-06	0.00107	Rce1 (-45257), Gm960 (+27794)
502	chr11	75402186	75402715	530	*	6.86	5.77	7.48	-1.7	9.46e-06	0.00107	Serpinf1 (+20250), Smyd4 (+54018)
503	chr5	145858717	145858969	253	*	5.21	5.97	3.53	2.44	9.47e-06	0.00107	Cyp3a44 (-52969), Cyp3a11 (+21121)
500	chr7	114161141	114161543	403	*	7.12	7.94	4.99	2.95	9.43e-06	0.00107	Rras2 (-43561), Copb1 (+93369)
506	chr10	120197036	120197423	388	*	6.64	5.18	7.35	-2.17	9.68e-06	0.00108	Helb (-84243), Irak3 (+4429)
504	chr15	59142544	59143036	493	*	7.56	6.66	8.1	-1.44	9.63e-06	0.00108
507	chr6	71723472	71723929	458	*	8.16	7.35	8.68	-1.34	9.69e-06	0.00108
505	chr2	57252785	57253592	808	*	7.15	7.75	6.1	1.65	9.63e-06	0.00108	Galnt5 (-744695), Gpd2 (+15511)
508	chr18	31713815	31714349	535	*	7.35	8.07	5.88	2.18	9.76e-06	0.00109	Ammecr1l (-45742), Sap130 (+79699)
509	chr13	31797327	31797795	469	*	6.79	7.38	5.77	1.61	9.94e-06	0.0011	Foxc1 (-9072), Foxf2 (+171745)
511	chr14	57197239	57197408	170	*	5.16	3.19	5.96	-2.77	1e-05	0.00111	Ccdc88b (-34450), Trmt112 (-17086)
512	chr10	38113962	38114574	613	*	7.38	6.11	8.04	-1.93	1.01e-05	0.00111	Gjb6 (-63713), Cryl1 (+201205)
510	chr19	6892454	6892867	414	*	7.24	6.27	7.82	-1.55	1e-05	0.00111	Marcks (-975348), Rfpl4b (+707511)
518	chr2	68915800	68916005	206	*	5.47	3.68	6.25	-2.57	1.03e-05	0.00112	Adgrg6 (-120039), Vta1 (+40485)
513	chr10	14664847	14665303	457	*	5.94	4.21	6.7	-2.49	1.02e-05	0.00112	Igfbp7 (+9567), Polr2b (+88326)
517	chr19	26037353	26037580	228	*	5.29	3.76	6.01	-2.25	1.03e-05	0.00112	Smarca2 (-567585), Dmrt2 (+365047)
514	chr5	77398336	77398610	275	*	6.11	4.67	6.81	-2.14	1.02e-05	0.00112	Nostrin (-219897), Cers6 (+54317)
516	chr17	64644733	64645747	1015	*	8.49	9.06	7.51	1.55	1.03e-05	0.00112	Man2a1 (+44504), 4930583I09Rik (+190831)
515	chr4	63710862	63711273	412	*	7.24	7.99	5.56	2.43	1.03e-05	0.00112	Gm11214 (-48158), Tnfsf15 (+34045)
519	chr8	94255665	94255966	302	*	6.46	5.03	7.16	-2.13	1.05e-05	0.00114	Slc12a3 (-73385), Nup93 (+41215)
520	chr13	14026461	14026788	328	*	5.87	4.57	6.54	-1.97	1.05e-05	0.00114	Tbce (+13013), B3galnt2 (+72156)
521	chr9	32302427	32302755	329	*	7.16	6.22	7.73	-1.51	1.06e-05	0.00115	Kcnj5 (+41759), Arhgap32 (+186455)
522	chr5	50290914	50291255	342	*	6	6.66	4.75	1.91	1.06e-05	0.00115	Adgra3 (-232079)
523	chr6	115437916	115438311	396	*	5.56	4.1	6.27	-2.17	1.07e-05	0.00116	Tsen2 (-106550), Pparg (+16048)
524	chr14	63911305	63911938	634	*	6.15	4.86	6.82	-1.97	1.08e-05	0.00116	Sox7 (-32051), Pinx1 (+51258)
525	chr8	32375501	32375865	365	*	7.29	7.9	6.21	1.7	1.09e-05	0.00118	Nrg1 (-457403)
527	chr13	28699563	28700333	771	*	7.77	5.95	8.55	-2.6	1.11e-05	0.00119	Ankrd10 (+12923), Ing1 (+66765)
529	chr18	21188584	21188988	405	*	6.35	4.62	7.11	-2.49	1.12e-05	0.00119	Sox4 (+253765), Prl5a1 (+557464)
526	chr8	11622617	11623044	428	*	6.29	4.92	6.98	-2.06	1.11e-05	0.00119	Gm973 (+4120), Sumo1 (+150450)
528	chr1	59519982	59520785	804	*	7.38	6.39	7.97	-1.57	1.11e-05	0.00119	Garem1 (+111352), Mep1b (+116442)
530	chr13	81040587	81040889	303	*	5.7	4.27	6.41	-2.14	1.13e-05	0.0012	Arrdc3 (+157328), Adgrv1 (+592416)
532	chr13	46123519	46123887	369	*	6.05	4.66	6.75	-2.09	1.14e-05	0.00121	Atxn1 (-158726), Stmnd1 (-150018)
531	chr9	35161777	35162012	236	*	5.39	6.1	3.91	2.2	1.13e-05	0.00121	St3gal4 (-45022), Dcps (+14166)
533	chr6	55791832	55792527	696	*	7.24	7.98	5.64	2.34	1.15e-05	0.00122	Neurod6 (-110917), Ccdc129 (-44715)
536	chr13	97558043	97558636	594	*	7.85	7.04	8.37	-1.33	1.17e-05	0.00123
535	chrX	7240035	7240662	628	*	6.44	7.08	5.26	1.82	1.16e-05	0.00123	Clcn5 (+78884), Akap4 (+172830)
534	chr15	10780075	10780618	544	*	7.47	8.24	5.76	2.48	1.16e-05	0.00123	C1qtnf3 (-172010), Rai14 (-66807)
538	chr9	96844565	96845191	627	*	8.1	7.07	8.7	-1.62	1.18e-05	0.00124	Zbtb38 (-92047), Pxylp1 (+44596)
537	chr9	61351083	61351502	420	*	6.33	7.08	4.71	2.36	1.17e-05	0.00124	Tle3 (-22092), Uaca (+556745)
539	chr7	99963016	99963670	655	*	7.86	8.53	6.59	1.94	1.19e-05	0.00125	Rnf169 (+17105), Xrra1 (+104227)
543	chr3	69163729	69164248	520	*	6.7	5.58	7.33	-1.74	1.23e-05	0.00128	Arl14 (-58430), Kpna4 (-36897)
541	chr10	96309725	96310270	546	*	7.78	8.33	6.87	1.46	1.22e-05	0.00128
540	chr15	77581729	77582093	365	*	5.87	6.55	4.52	2.03	1.22e-05	0.00128	4933412E24Rik (-411844), Fam84b (+396618)
542	chr15	60428291	60428632	342	*	6.38	7.08	4.98	2.1	1.23e-05	0.00128	1700025B11Rik (-20019), Apol10b (+14214)
544	chr6	121254852	121255214	363	*	5.53	4.05	6.25	-2.19	1.24e-05	0.00129	Slc6a13 (-45194), Usp18 (+9127)
545	chr12	116205702	116206194	493	*	6.76	5.71	7.36	-1.65	1.25e-05	0.00129	Wdr60 (+57074), Vipr2 (+128220)
546	chr1	188330994	188331226	233	*	5.95	6.65	4.55	2.1	1.25e-05	0.0013	Ush2a (+68076), Kctd3 (+676730)
552	chr2	48493446	48493804	359	*	6.98	5.1	7.77	-2.66	1.28e-05	0.00131	Map3k6 (+10533), Sytl1 (+11762)
548	chr4	133251232	133251470	239	*	6.15	4.79	6.84	-2.05	1.27e-05	0.00131	Crnn (-57951), Gm4858 (+18015)
553	chr11	21729069	21729676	608	*	6.87	5.68	7.51	-1.83	1.28e-05	0.00131	Acvr2a (-320484)
549	chr3	93086712	93086964	253	*	6.47	5.3	7.11	-1.81	1.27e-05	0.00131	Wdpcp (+157138), Otx1 (+272242)
554	chr9	20543962	20544391	430	*	8.14	7.26	8.69	-1.43	1.28e-05	0.00131
555	chr18	35607373	35608003	631	*	8.43	7.62	8.95	-1.33	1.29e-05	0.00131
551	chr6	125467233	125467862	630	*	8.36	9.04	7.02	2.01	1.27e-05	0.00131	Plekhg6 (-86755), Cd9 (+27243)
547	chrX	169271523	169272104	582	*	6.83	7.52	5.46	2.06	1.26e-05	0.00131	Gm12830 (-41692), Trabd2b (+373306)
550	chr4	114779814	114780246	433	*	6.12	6.85	4.6	2.25	1.27e-05	0.00131	Amelx (-84614), Hccs (+48480)
556	chr12	12275375	12275761	387	*	6.43	5.28	7.07	-1.79	1.31e-05	0.00133	Fam49a (+13429), Mycn (+666346)
557	chr3	81742094	81742589	496	*	7.49	8.2	6.05	2.15	1.31e-05	0.00133	Eri2 (-18830), Dcun1d3 (+82857)
558	chr7	119812683	119813093	411	*	5.19	5.97	3.34	2.63	1.32e-05	0.00133	Ctso (-190259), Pdgfc (+705926)
559	chr3	79852622	79853211	590	*	7	7.64	5.84	1.8	1.34e-05	0.00136	Fam198b (-31616), Tmem144 (-10238)
563	chr3	27651628	27652019	392	*	6.23	4.98	6.89	-1.92	1.37e-05	0.00137	Fndc3b (+58574), Ghsr (+280473)
564	chr4	56160582	56160843	262	*	6.2	4.95	6.86	-1.91	1.37e-05	0.00137	Klf4 (-628247), Actl7b (+580730)
561	chr5	3433084	3433771	688	*	8.43	9.03	7.4	1.62	1.36e-05	0.00137	Trpm3 (-320657), Tmem2 (+40120)
562	chr19	21818167	21818756	590	*	6.86	7.65	5.02	2.62	1.36e-05	0.00137	Fam133b (-110410), Cdk6 (+89535)
560	chr7	18404006	18404229	224	*	4.42	5.21	2.49	2.73	1.35e-05	0.00137	Psg18 (-49109), Psg28 (+27923)
566	chr4	34661655	34662289	635	*	7.04	5.75	7.71	-1.96	1.39e-05	0.00139	Slc35a1 (+25466), Rars2 (+47015)
567	chr7	44888540	44888999	460	*	7.36	6.2	7.99	-1.79	1.39e-05	0.00139	Ptov1 (-18982), Med25 (+3942)
568	chr17	56909881	56910137	257	*	6.33	5.21	6.95	-1.73	1.39e-05	0.00139	Mllt1 (+25379), 1700061G19Rik (+34532)
565	chr19	17288351	17288964	614	*	6.49	7.2	5.05	2.15	1.39e-05	0.00139	Gcnt1 (+68009), Prune2 (+332540)
569	chr2	27358502	27358900	399	*	5.73	4.3	6.43	-2.13	1.4e-05	0.0014	Sardh (-111435), Vav2 (+68332)
571	chr14	105841950	105842532	583	*	7.43	6.17	8.09	-1.92	1.42e-05	0.0014	Raf1 (+36163), Mkrn2 (+38570)
570	chr6	115640167	115640776	610	*	6.4	5.18	7.05	-1.87	1.41e-05	0.0014	Spry2 (+54578), Gm10076 (+160413)
574	chr12	54286972	54287379	408	*	6.03	4.22	6.81	-2.6	1.43e-05	0.00141	Wdr75 (+37502), Gm5269 (+57410)
572	chr1	45832516	45832820	305	*	7.26	6.17	7.87	-1.71	1.42e-05	0.00141	Egln3 (-83316), Sptssa (+369397)
573	chr1	92192966	92193567	602	*	7.14	7.86	5.63	2.23	1.43e-05	0.00141	Hdac4 (-12926), Ndufa10 (+280593)
575	chr12	73711407	73711678	272	*	5.58	4.2	6.27	-2.07	1.44e-05	0.00142	Hif1a (-196361), Prkch (+126746)
576	chr6	136934609	136935036	428	*	6.91	5.57	7.59	-2.02	1.45e-05	0.00142	Erp27 (-12643), Arhgdib (+6933)
577	chr13	55269501	55270116	616	*	7.11	6.13	7.69	-1.56	1.45e-05	0.00142	Prelid1 (-50691), Nsd1 (+60027)
578	chr6	114820045	114820399	355	*	5.8	6.46	4.56	1.9	1.45e-05	0.00142	Vgll4 (+101599), Atg7 (+177110)
579	chr7	145238753	145239551	799	*	7.2	7.78	6.21	1.57	1.49e-05	0.00145	1810010D01Rik (-31072), Tpcn2 (+44859)
581	chr6	12386043	12386467	425	*	6.25	4.93	6.93	-2	1.51e-05	0.00147	Mtss1 (-183728), Sqle (-49327)
580	chr15	59265633	59265874	242	*	5.92	4.69	6.57	-1.87	1.51e-05	0.00147	Thsd7a (+363155), Phf14 (+460339)
584	chr12	80379794	80380423	630	*	7.29	7.92	6.15	1.76	1.52e-05	0.00147	Pxylp1 (-34228), Spsb4 (+95141)
582	chr11	55928333	55928802	470	*	7.7	8.42	6.21	2.21	1.51e-05	0.00147	Actn1 (-119738), Dcaf5 (+56492)
583	chr8	23443178	23443638	461	*	5.75	6.5	4.11	2.39	1.51e-05	0.00147	Zmat4 (-226250), Sfrp1 (+31906)
585	chr9	96923382	96924021	640	*	7.13	7.92	5.26	2.67	1.52e-05	0.00147	Glra1 (-320747), Nmur2 (+112442)
586	chr13	58208560	58208982	423	*	6.66	4.94	7.43	-2.49	1.55e-05	0.0015	Ubqln1 (+6882), Idnk (+51122)
587	chr6	53722694	53723043	350	*	6.22	4.88	6.9	-2.02	1.56e-05	0.0015	Tril (+97961), Creb5 (+435599)
588	chr1	156470230	156470966	737	*	8.68	9.16	7.95	1.21	1.56e-05	0.0015
589	chr13	24849279	24849778	500	*	6.66	5.4	7.32	-1.92	1.57e-05	0.00151	D130043K22Rik (+4394), Aldh5a1 (+88132)
590	chr3	94895707	94896121	415	*	6.72	5.65	7.33	-1.69	1.59e-05	0.00152	Selenbp1 (-37142), Psmb4 (-8953)
591	chr14	57883384	57883890	507	*	7.27	6.36	7.83	-1.46	1.59e-05	0.00152
593	chr5	129515983	129516439	457	*	7.97	7.09	8.51	-1.42	1.61e-05	0.00153
592	chr15	30662624	30663291	668	*	5.59	6.37	3.73	2.64	1.61e-05	0.00153	Dap (-561356), Ctnnd2 (+490365)
595	chr18	40414532	40414854	323	*	5.84	4.54	6.51	-1.98	1.62e-05	0.00154	Kctd16 (+156332)
594	chr4	145264686	145265075	390	*	6.08	6.82	4.45	2.37	1.61e-05	0.00154	Tnfrsf1b (-18011), Tnfrsf8 (+50266)
596	chr6	28758345	28758685	341	*	5.86	3.99	6.65	-2.66	1.63e-05	0.00155	Lrrc4 (+73232), Snd1 (+278167)
598	chr2	5639692	5640013	322	*	6.39	5.03	7.08	-2.05	1.67e-05	0.00158	Prima1 (-34527), Fam181a (-34298)
597	chr12	103276521	103276832	312	*	5.75	4.42	6.42	-2	1.67e-05	0.00158	Camk1d (+74662), Ccdc3 (+502077)
601	chr12	14253208	14253935	728	*	6.28	5.02	6.94	-1.91	1.72e-05	0.00161	Fam84a (-101518)
600	chr12	79601109	79601384	276	*	7.22	6.33	7.76	-1.43	1.71e-05	0.00161
599	chr15	84983825	84984416	592	*	7.33	7.96	6.19	1.77	1.71e-05	0.00161	5031439G07Rik (+3850), Nup50 (+60693)
602	chr15	93751709	93752343	635	*	6.8	5.73	7.41	-1.68	1.76e-05	0.00165	Prickle1 (-232503), Adamts20 (+652232)
603	chr12	110854131	110854488	358	*	6.44	4.6	7.23	-2.62	1.77e-05	0.00166	Zfp839 (+4031), Cinp (+34835)
604	chr1	58144208	58144979	772	*	8.11	7.23	8.66	-1.43	1.79e-05	0.00167
605	chr11	52671998	52672385	388	*	6.91	7.56	5.69	1.87	1.79e-05	0.00167	Fstl4 (-92442), 9530068E07Rik (+275764)
606	chr8	118323482	118323739	258	*	6.12	4.78	6.8	-2.01	1.81e-05	0.00169	Cdh13 (+39878)
607	chr14	120169660	120170035	376	*	6.51	5	7.23	-2.23	1.82e-05	0.0017	Oxgr1 (-127413), Mbnl2 (-105821)
608	chr6	94881123	94881621	499	*	7.77	6.83	8.33	-1.5	1.83e-05	0.0017	Kbtbd8 (-236368), Lrig1 (-181235)
609	chr16	87603756	87604450	695	*	8.05	8.66	6.96	1.7	1.85e-05	0.00172	Bach1 (-94842), Map3k7cl (+50773)
610	chr1	178565278	178565841	564	*	6.66	5.61	7.26	-1.66	1.86e-05	0.00173	Kif26b (+36435), Smyd3 (+952474)
611	chr15	58997796	58998277	482	*	7.29	5.92	7.98	-2.06	1.89e-05	0.00175	Ndufb9 (+64227), Mtss1 (+83989)
612	chr3	101324214	101324525	312	*	5.81	6.47	4.57	1.9	1.89e-05	0.00175	Igsf3 (-52713), Cd2 (-36431)
614	chr14	28490460	28491003	544	*	7.76	6.59	8.4	-1.81	1.91e-05	0.00176	Wnt5a (-14018), Erc2 (+868290)
613	chr15	12285194	12285769	576	*	7.15	7.83	5.81	2.02	1.91e-05	0.00176	Golph3 (-36014), Mtmr12 (+80454)
615	chr14	57882793	57883195	403	*	6.56	5.31	7.22	-1.91	1.94e-05	0.00178	Zdhhc20 (+7282), Mrpl57 (+56760)
617	chr14	5952688	5953413	726	*	6.85	5.7	7.48	-1.78	1.96e-05	0.0018	Gm3424 (-122722), Gm3453 (+26086)
616	chr17	87608955	87609435	481	*	6.76	7.4	5.58	1.82	1.96e-05	0.0018	Calm2 (-162260), Epcam (-26784)
618	chr8	106022209	106022838	630	*	6.7	5.61	7.31	-1.7	1.98e-05	0.00181	Nfatc3 (-37109), Ddx28 (-10642)
619	chr11	67828321	67828917	597	*	8.1	8.73	6.95	1.79	1.98e-05	0.00181	Naaladl2 (+88364)
620	chr19	56461079	56461789	711	*	8.83	9.48	7.62	1.86	1.99e-05	0.00181	Plekhs1 (-206)
621	chr3	24695096	24695420	325	*	4.82	5.66	2.65	3	1.99e-05	0.00181	Dhrs7c (+30332), Usp43 (+93534)
622	chr5	17331904	17332439	536	*	6.85	5.32	7.58	-2.27	2e-05	0.00182	Speer4f2 (-41008), ENSMUSG00000109903 (+540362)
624	chr5	34430363	34431072	710	*	7.5	6.02	8.21	-2.19	2.01e-05	0.00183	Fam193a (+60785), Tnip2 (+83273)
625	chr13	114235254	114235511	258	*	5.5	4.16	6.18	-2.02	2.02e-05	0.00183	Ndufs4 (+152875), Arl15 (+440878)
623	chr6	39264618	39265135	518	*	6.57	7.17	5.53	1.65	2.01e-05	0.00183	Kdm7a (-58088), Slc37a3 (+112798)
626	chr9	51986346	51986814	469	*	6.02	4.82	6.67	-1.84	2.04e-05	0.00185	Rdx (-61535), Fdx1 (-23034)
629	chr2	80836130	80836794	665	*	7.54	8.14	6.48	1.67	2.06e-05	0.00185	Nup35 (+197646)
627	chr4	150781190	150781874	685	*	7.45	8.1	6.22	1.89	2.05e-05	0.00185	Ccser1 (+895183)
628	chr6	62075353	62075661	309	*	4.87	5.62	3.24	2.37	2.06e-05	0.00185	Slc45a1 (-129358), Errfi1 (-73541)
630	chr9	65291555	65292124	570	*	7.24	6.36	7.78	-1.42	2.07e-05	0.00186
632	chr7	92779120	92779531	412	*	6.19	4.91	6.86	-1.95	2.09e-05	0.00187	Rab30 (+37723), Ddias (+94921)
633	chr16	30189171	30189381	211	*	6.04	6.71	4.76	1.95	2.09e-05	0.00187	Cpn2 (+78256), Hes1 (+123936)
631	chr3	96178919	96179213	295	*	5.69	6.38	4.31	2.07	2.09e-05	0.00187	Sv2a (-2085)
634	chr14	8128046	8128417	372	*	7.29	5.35	8.09	-2.74	2.11e-05	0.00188	Pxk (+29977), Pdhb (+44793)
635	chr15	66975497	66975833	337	*	7.15	5.71	7.86	-2.15	2.11e-05	0.00188	Ndrg1 (-6025), St3gal1 (+138327)
636	chr4	25798403	25798668	266	*	5.58	6.29	4.11	2.18	2.11e-05	0.00188	Ufl1 (-516715), Fut9 (+1610)
638	chr9	57737139	57737408	270	*	5.68	4.32	6.37	-2.05	2.14e-05	0.00189	Clk3 (+28586), Edc3 (+28734)
637	chr1	58651581	58652340	760	*	8.4	9.08	7.04	2.04	2.13e-05	0.00189	Als2cr12 (+40481), Ndufb3 (+65577)
640	chr17	76999179	76999629	451	*	6.28	5.13	6.92	-1.79	2.15e-05	0.0019	NONE
639	chr13	117848794	117849149	356	*	6.1	6.75	4.9	1.85	2.14e-05	0.0019	Hcn1 (+246492), Mrps30 (+538280)
642	chr12	12351109	12351851	743	*	6.1	4.69	6.8	-2.11	2.17e-05	0.00191	Naprt (-3087)
641	chr15	75897422	75897713	292	*	6.55	5.39	7.19	-1.8	2.16e-05	0.00191	Fam49a (+89341), Mycn (+590434)
645	chr5	66588951	66589348	398	*	6.34	5.12	7	-1.87	2.2e-05	0.00192	Fzd5 (-71575), Plekhm3 (+147498)
643	chr1	64809146	64809505	360	*	6.38	5.24	7.01	-1.76	2.19e-05	0.00192	Hoxd3 (-3186), Hoxd13 (+40431)
644	chr2	74708550	74708931	382	*	6.99	6.04	7.55	-1.51	2.2e-05	0.00192	Apbb2 (+29521), Nsun7 (+328838)
646	chr13	6077366	6077795	430	*	6.99	7.68	5.64	2.03	2.2e-05	0.00192	Pitrm1 (-470570), Klf6 (+216099)
648	chr1	131967339	131967739	401	*	6.21	6.85	5.04	1.8	2.24e-05	0.00195	Slc45a3 (-3070)
647	chr17	48433764	48434315	552	*	7.42	8.18	5.72	2.47	2.23e-05	0.00195	Apobec2 (-1312)
649	chr3	127831825	127832180	356	*	6.07	4.27	6.85	-2.58	2.25e-05	0.00196	Ap1ar (+5508), Tifa (+41199)
650	chr4	89273639	89274258	620	*	6.28	5.09	6.92	-1.83	2.26e-05	0.00197	Cdkn2a (+20704), Mtap (+136827)
654	chr2	130074727	130074997	271	*	6.18	4.15	6.99	-2.84	2.29e-05	0.00198	Col7a1 (-8290), Uqcrc1 (+8663)
651	chr9	108945193	108945399	207	*	6.2	5.01	6.85	-1.84	2.28e-05	0.00198	Tgm6 (-48413), Tgm3 (+62513)
655	chr7	75591630	75592481	852	*	6.68	5.63	7.28	-1.65	2.3e-05	0.00198	Klhl25 (-256254), Akap13 (+136522)
656	chr13	43524945	43525297	353	*	6.61	5.59	7.21	-1.61	2.3e-05	0.00198	Ranbp9 (-43839), Mcur1 (+35040)
653	chr11	61945746	61946162	417	*	5.76	6.44	4.42	2.02	2.28e-05	0.00198	Specc1 (-83299), Akap10 (-15702)
652	chr4	72574670	72575340	671	*	7.67	8.38	6.22	2.17	2.28e-05	0.00198	Tle1 (-374148), Aldoart1 (+277629)
657	chr14	60894671	60894918	248	*	6.08	4.73	6.76	-2.03	2.31e-05	0.00199	Mipep (+110222), Tnfrsf19 (+151674)
659	chr11	4996764	4997077	314	*	5.86	4.5	6.55	-2.05	2.34e-05	0.00201	Rasl10a (-61207), Ap1b1 (+10097)
658	chr2	134470164	134470504	341	*	5.2	5.98	3.34	2.64	2.34e-05	0.00201	Hao1 (+84034), Bmp2 (+918175)
660	chr17	25577385	25577791	407	*	6.31	7.08	4.5	2.58	2.37e-05	0.00203	Lmf1 (-1589)
662	chr2	150941482	150941666	185	*	5.5	3.63	6.29	-2.66	2.39e-05	0.00204	Sox9 (+319622), Slc39a11 (+463913)
663	chr3	123156007	123156264	258	*	6.01	4.29	6.77	-2.48	2.39e-05	0.00204	Gins1 (+31980), Ninl (+67824)
661	chr11	113101570	113102122	553	*	8.11	6.98	8.73	-1.75	2.38e-05	0.00204	Myoz2 (-121121), Synpo2 (+79960)
664	chr14	120846012	120846812	801	*	8.74	7.9	9.27	-1.37	2.42e-05	0.00206
665	chr16	20677383	20677790	408	*	6.98	6.04	7.54	-1.5	2.43e-05	0.00207	Fam131a (-17321), Eif4g1 (+4070)
666	chr11	76370532	76371119	588	*	7.46	8.15	6.07	2.09	2.44e-05	0.00207	Glod4 (-127101), Nxn (+28314)
668	chr18	64939556	64939985	430	*	5.97	4.55	6.67	-2.12	2.52e-05	0.00213	Tet2 (+2071), Ppa2 (+232187)
667	chr3	133542153	133542440	288	*	6.92	5.98	7.48	-1.5	2.51e-05	0.00213	Nedd4l (+52015), Alpk2 (+454116)
669	chr1	106163481	106163840	360	*	5.65	4.39	6.31	-1.92	2.53e-05	0.00214	Phlpp1 (-8091), Zcchc2 (+173255)
671	chr12	12712610	12712944	335	*	6.56	4.35	7.39	-3.04	2.54e-05	0.00215	Mycn (+229137), Fam49a (+450638)
670	chr14	103446605	103447103	499	*	8.2	7.38	8.72	-1.33	2.54e-05	0.00215
672	chr14	4103128	4103585	458	*	7.63	6.81	8.15	-1.34	2.57e-05	0.00216
674	chr18	39302658	39303088	431	*	7.18	5	8.01	-3.01	2.58e-05	0.00217	C1qtnf2 (-34285), Slu7 (+6262)
673	chr11	43439790	43440251	462	*	5.94	4.64	6.62	-1.98	2.58e-05	0.00217	Nr3c1 (+187801), Arhgap26 (+309728)
675	chr12	54414039	54414647	609	*	7.06	6.08	7.63	-1.55	2.59e-05	0.00217	Egln3 (-210483), Sptssa (+242230)
676	chr8	34662583	34663143	561	*	6.62	7.24	5.5	1.73	2.6e-05	0.00218	Dusp4 (-144434), Saraf (+508287)
677	chr3	89013836	89014072	237	*	5.11	3.46	5.86	-2.4	2.65e-05	0.00221	Ash1l (+63332), Rusc1 (+79336)
679	chr1	40129373	40129649	277	*	5.3	3.92	5.99	-2.08	2.68e-05	0.00223	Il1r1 (-95569), Il1r2 (+44813)
681	chr9	13852796	13853345	550	*	6.72	5.39	7.41	-2.02	2.69e-05	0.00223	Rpl22 (-102)
680	chr4	152325552	152325978	427	*	7.76	6.76	8.34	-1.58	2.68e-05	0.00223	Sesn3 (-423230), Fam76b (+25355)
678	chr4	43011733	43012558	826	*	7.35	6.48	7.9	-1.41	2.68e-05	0.00223
682	chr17	14693977	14694519	543	*	6.64	5.55	7.25	-1.7	2.77e-05	0.0023	Thbs2 (+14)
683	chr11	121601431	121601955	525	*	7.12	6.16	7.68	-1.52	2.78e-05	0.0023	Zfp750 (-82360), B3gntl1 (+71460)
684	chr12	82454412	82454868	457	*	7.22	7.94	5.74	2.2	2.78e-05	0.0023	Rgs6 (-162305), Sipa1l1 (+285220)
685	chr7	80666611	80666794	184	*	4.82	3.11	5.58	-2.47	2.81e-05	0.00232	Blm (-131705), Crtc3 (+22174)
686	chr10	13826858	13827489	632	*	6.22	6.85	5.07	1.78	2.83e-05	0.00234	Pex3 (-274035), Aig1 (+41783)
687	chr3	9000354	9000602	249	*	5.98	4.81	6.61	-1.8	2.87e-05	0.00236	Zbtb10 (-250124), Tpd52 (-36430)
688	chr3	93034122	93034404	283	*	5.52	3.54	6.33	-2.78	2.89e-05	0.00237	Gm4858 (-34560), Lce1m (-15203)
692	chr3	82364530	82364802	273	*	5.59	3.99	6.33	-2.34	2.91e-05	0.00238	Map3k8 (+9405), Lyzl1 (+177716)
689	chr18	4343215	4343880	666	*	8.2	7.22	8.78	-1.56	2.9e-05	0.00238	Grhpr (-106794), Zcchc7 (+118033)
690	chr4	44874339	44874862	524	*	7.03	6.1	7.6	-1.5	2.9e-05	0.00238	Map9 (+6594), Npy2r (+183418)
691	chr17	87317339	87317629	291	*	6.2	6.85	5.01	1.84	2.9e-05	0.00238	Ttc7 (+34598), Stpg4 (+110257)
693	chr4	138702496	138703091	596	*	7.41	8.14	5.86	2.28	2.93e-05	0.00239	Vwa5b1 (-78782), Pla2g2c (-21998)
694	chr19	47177034	47177420	387	*	6.43	5.31	7.05	-1.75	2.95e-05	0.0024	Neurl1a (-1593)
695	chr13	102095700	102096092	393	*	5.05	5.77	3.55	2.21	2.96e-05	0.00241	Cd180 (-597662), Pik3r1 (-327679)
696	chr5	91302970	91303541	572	*	7.25	5.93	7.93	-2	2.99e-05	0.00243	Btc (+99738), Areg (+163657)
697	chr13	55895357	55895910	554	*	7.4	8.05	6.2	1.85	3.04e-05	0.00247	Pitx1 (-64209), H2afy (+239997)
698	chr2	121084232	121084500	269	*	6.85	5.86	7.43	-1.57	3.06e-05	0.00248	Epb42 (-47294), Tgm5 (+1475)
699	chr7	78684782	78685253	472	*	6.35	6.96	5.25	1.71	3.06e-05	0.00248	Ntrk3 (-106610), Mrpl46 (+98071)
700	chr8	19318594	19319105	512	*	6.63	5.51	7.25	-1.74	3.08e-05	0.00249	Defb3 (+25490), Defb8 (+128756)
701	chr10	93213238	93213766	529	*	7.02	5.5	7.75	-2.25	3.12e-05	0.00252	Cdk17 (+52612), Elk3 (+97633)
702	chr7	66533243	66533451	209	*	5.75	4.52	6.4	-1.87	3.13e-05	0.00252	Aldh1a3 (-105830), Asb7 (+156249)
703	chr6	97207148	97207357	210	*	6.34	5.17	6.97	-1.8	3.16e-05	0.00254	Arl6ip5 (-3436), Uba3 (-1606)
706	chr10	117200133	117200521	389	*	6.48	4.97	7.2	-2.23	3.18e-05	0.00255	Plcb4 (-179124), Plcb1 (+776547)
705	chr2	135562587	135562825	239	*	5.88	4.66	6.53	-1.87	3.18e-05	0.00255	Frs2 (-51817), Yeats4 (+24180)
704	chr2	61450609	61451166	558	*	7.17	7.86	5.78	2.08	3.17e-05	0.00255	Rbms1 (-569450), Tank (-127698)
707	chr18	66477720	66478451	732	*	8.06	7.35	8.53	-1.17	3.23e-05	0.00258
709	chr9	53272752	53273028	277	*	5.27	3.84	5.97	-2.13	3.28e-05	0.00262	Hhipl2 (+167200), 1700056E22Rik (+448336)
712	chr14	21203975	21204312	338	*	6.54	5.13	7.23	-2.11	3.31e-05	0.00262	Exph5 (-28780), Ddx10 (-24837)
708	chr1	183585508	183585816	309	*	6.46	5.16	7.13	-1.97	3.27e-05	0.00262	Jazf1 (+62846), Tax1bp1 (+292056)
710	chr6	53005607	53005962	356	*	7.18	6.11	7.79	-1.68	3.3e-05	0.00262	Kat6b (-295641), Adk (+151570)
715	chr11	116541170	116541503	334	*	6.93	5.86	7.54	-1.68	3.31e-05	0.00262	Sphk1 (+6597), Ube2o (+40110)
713	chr4	141518390	141518737	348	*	7.53	6.72	8.05	-1.33	3.31e-05	0.00262
714	chr9	54438996	54439579	584	*	7.45	6.64	7.97	-1.33	3.31e-05	0.00262
711	chr17	5965049	5965454	406	*	6.27	6.88	5.18	1.7	3.3e-05	0.00262	Synj2 (+23972), Serac1 (+114489)
716	chr17	62562573	62562859	287	*	5.9	4.7	6.54	-1.84	3.33e-05	0.00263	Efna5 (+318601)
717	chr12	84272312	84272633	322	*	6.18	5.04	6.8	-1.76	3.33e-05	0.00263	Elmsan1 (-78458), Ptgr2 (-12759)
718	chr12	81409062	81409380	319	*	5.62	4.01	6.36	-2.35	3.39e-05	0.00266	Gm4787 (-29757), Adam4 (+12725)
719	chr8	94991045	94991335	291	*	7.09	6.11	7.67	-1.56	3.39e-05	0.00266	Adgrg3 (-26502), Adgrg1 (+14083)
720	chr10	97252983	97253677	695	*	7.81	6.95	8.34	-1.39	3.4e-05	0.00267
721	chr6	135326968	135327211	244	*	6.97	7.63	5.74	1.89	3.42e-05	0.00268	Emp1 (-35455), Pbp2 (-16685)
722	chr5	36616332	36616788	457	*	7.1	5.83	7.76	-1.93	3.45e-05	0.0027	Tbc1d14 (-30295), D5Ertd579e (+79377)
723	chr9	58989304	58989531	228	*	5.48	4.14	6.16	-2.02	3.46e-05	0.00271	Neo1 (+47023), Hcn4 (+166006)
726	chr9	65745512	65745847	336	*	6.09	4.99	6.71	-1.72	3.49e-05	0.00271	Oaz2 (+69132), Zfp609 (+81884)
725	chr7	102252254	102252851	598	*	8.15	7.35	8.66	-1.31	3.47e-05	0.00271
724	chr18	56737307	56737822	516	*	7.59	8.19	6.57	1.62	3.47e-05	0.00271	Lmnb1 (+29752), March3 (+187983)
728	chr1	57989135	57989637	503	*	5.41	4.12	6.08	-1.97	3.5e-05	0.00272	Rnf103 (-35507), Rmnd5a (-17750)
727	chr6	71458055	71458718	664	*	6.79	5.67	7.41	-1.74	3.49e-05	0.00272	Kctd18 (-19258), Sgo2a (-6585)
729	chr8	103829364	103829831	468	*	6.27	4.58	7.03	-2.45	3.52e-05	0.00273	Cdh5 (-272027)
730	chr16	36274504	36274780	277	*	5.93	4.56	6.62	-2.07	3.53e-05	0.00274	Stfa1 (-2506)
731	chr16	20938966	20939184	219	*	5.87	4.6	6.54	-1.94	3.54e-05	0.00274	Thpo (-204564), Teddm3 (+214925)
732	chr19	25462120	25462333	214	*	5.16	3.46	5.92	-2.46	3.57e-05	0.00276	Dmrt1 (-43391), Kank1 (+225252)
733	chr10	18203901	18204396	496	*	6.53	5.3	7.19	-1.89	3.59e-05	0.00277	Ect2l (+6741), Reps1 (+148209)
734	chr7	66735056	66735321	266	*	5.87	4.71	6.51	-1.8	3.61e-05	0.00278	Cers3 (-8315), Lins1 (+45295)
736	chr14	60262267	60262698	432	*	6.93	5.74	7.57	-1.83	3.63e-05	0.00279	Mtmr6 (-2745)
737	chr1	157061956	157062694	739	*	7.11	6.01	7.72	-1.71	3.64e-05	0.00279	Ralgps2 (-122938), Tex35 (+46325)
735	chr11	116247525	116248261	737	*	8.84	8.12	9.32	-1.2	3.63e-05	0.00279
739	chr9	70526660	70526793	134	*	4.27	2.38	5.06	-2.68	3.68e-05	0.00281	Rnf111 (-23002), Sltm (-16143)
738	chr2	12699397	12699979	583	*	7.25	8.05	5.29	2.76	3.66e-05	0.00281	Mindy3 (-280218), Pter (-224404)
742	chr7	75393361	75393766	406	*	6.67	5.57	7.28	-1.71	3.71e-05	0.00283	Sv2b (-84302), Akap13 (-61970)
741	chr17	39611883	39612311	429	*	5.93	6.6	4.63	1.97	3.71e-05	0.00283	Arpc1b (-9728), Arpc1a (+20657)
740	chr17	65906816	65907107	292	*	4.94	5.65	3.47	2.18	3.71e-05	0.00283	Esp15 (-28860), Esp16 (+75955)
743	chr5	145104343	145104630	288	*	5.95	6.7	4.31	2.39	3.72e-05	0.00283	Ralbp1 (-21207), Twsg1 (+44225)
748	chr13	44609123	44609485	363	*	5.18	3.57	5.93	-2.36	3.78e-05	0.00286	Nxph4 (-29892), Lrp1 (+56697)
745	chr11	68870378	68870735	358	*	6.47	5.03	7.17	-2.14	3.77e-05	0.00286	Rnf222 (-17996), Ndel1 (-17422)
746	chr8	88197303	88197653	351	*	5.95	4.64	6.63	-1.98	3.78e-05	0.00286	Papd5 (-1735)
744	chr10	127564299	127564603	305	*	6.77	5.62	7.4	-1.78	3.76e-05	0.00286	Jarid2 (-121967), Cd83 (+824529)
747	chr7	18818623	18819014	392	*	5.13	5.83	3.71	2.11	3.78e-05	0.00286	Psg19 (-20309), Psg17 (+2788)
750	chr5	42922224	42922466	243	*	6	4.38	6.75	-2.36	3.82e-05	0.00288	Cpeb2 (-310825), Gm16223 (+854385)
749	chr1	167497099	167497874	776	*	6.32	6.94	5.19	1.74	3.81e-05	0.00288	Rxrg (-100897), Lrrc52 (-30707)
751	chr9	52041575	52042088	514	*	6.08	4.53	6.81	-2.28	3.84e-05	0.00289	Fdx1 (-78286), Rdx (-6283)
752	chr16	29544749	29545312	564	*	7.55	6.45	8.17	-1.71	3.9e-05	0.00294	Atp13a4 (-3434)
753	chr18	11052292	11052986	695	*	7.96	7.19	8.46	-1.26	3.93e-05	0.00295
755	chr3	51871384	51871670	287	*	5.83	4.36	6.54	-2.18	3.95e-05	0.00296	Map3k20 (-32229), Rapgef4 (+272168)
754	chr2	72253216	72253600	385	*	6.73	5.7	7.32	-1.62	3.94e-05	0.00296	Mgst2 (+210348), Maml3 (+233549)
756	chr6	145695861	145696934	1074	*	8.43	7.42	9.02	-1.6	3.96e-05	0.00296	Rassf8 (-50350), Tuba3b (+80641)
757	chr16	13645839	13646434	596	*	7.44	6.35	8.05	-1.71	3.97e-05	0.00297	Parn (+22033), Mkl2 (+389656)
758	chr13	41423703	41424061	359	*	6.53	7.19	5.28	1.91	3.98e-05	0.00297	Nedd9 (+63411), Smim13 (+174038)
759	chr12	83708228	83708538	311	*	6.46	5.25	7.11	-1.86	4.03e-05	0.003	Papln (-55251), Psen1 (+19820)
760	chr4	85362781	85363495	715	*	6.64	5.57	7.24	-1.68	4.03e-05	0.003	Adamtsl1 (-690777), Sh3gl2 (+157697)
761	chr18	34918732	34919287	556	*	7.04	6.1	7.61	-1.51	4.05e-05	0.00301	Etf1 (+12997), Egr1 (+59187)
762	chr3	127922157	127922498	342	*	7.1	6.22	7.64	-1.41	4.05e-05	0.00301
763	chr12	83882568	83882839	272	*	6.46	5.35	7.08	-1.73	4.07e-05	0.00302	Riox1 (-67904), Numb (-40361)
766	chr12	100257825	100258116	292	*	6.46	4.81	7.21	-2.4	4.14e-05	0.00305	Calm1 (+57827), Ttc7b (+262855)
767	chr18	12473099	12473411	313	*	6.16	5.04	6.79	-1.75	4.14e-05	0.00305	Ttc39c (-170089), Lama3 (+139436)
764	chr12	36153399	36153635	237	*	6.72	7.29	5.76	1.53	4.12e-05	0.00305	Pdzrn4 (+305714), Gxylt1 (+572522)
765	chr15	92702535	92702723	189	*	4.29	5.07	2.46	2.61	4.12e-05	0.00305	Ankmy2 (-3597), Bzw2 (+3308)
768	chr18	66429183	66429497	315	*	6.44	4.82	7.18	-2.36	4.22e-05	0.00311	Ccbe1 (-137502), Pmaip1 (-29264)
770	chr5	23736372	23736869	498	*	5.85	6.48	4.69	1.79	4.23e-05	0.00311	Srpk2 (-120087), Pus7 (+46932)
769	chr1	7519114	7519547	434	*	5.62	6.35	4.05	2.3	4.23e-05	0.00311	Pcmtd1 (+430411)
771	chr12	24587518	24587855	338	*	7.24	6.17	7.85	-1.68	4.26e-05	0.00312	Klf11 (-63587), Grhl1 (+15404)
773	chr17	79825256	79825763	508	*	6.34	6.99	5.11	1.88	4.35e-05	0.00318	Cyp1b1 (-110469), Atl2 (+70613)
772	chr11	73324579	73324766	188	*	5.26	6.02	3.56	2.46	4.34e-05	0.00318	Aspa (+4923), Trpv3 (+57285)
774	chr1	79506773	79507226	454	*	6.16	6.82	4.92	1.9	4.36e-05	0.00319	Scg2 (-66880), Ap1s3 (+164972)
775	chr11	103801030	103801601	572	*	6.5	5.34	7.14	-1.79	4.39e-05	0.0032	Wnt3 (+27166), Nsf (+152740)
777	chr15	27802176	27802778	603	*	6.47	5.39	7.08	-1.69	4.45e-05	0.00324	Fam105a (-120935), Trio (+223371)
778	chr4	155164468	155164999	532	*	6.71	7.32	5.64	1.68	4.45e-05	0.00324	Il34 (+16722), Mtss1l (+67705)
776	chr18	69028891	69029448	558	*	6.5	7.13	5.38	1.75	4.44e-05	0.00324	Ski (+57858), Morn1 (+78157)
779	chr8	110788926	110789436	511	*	6.79	7.57	4.96	2.61	4.47e-05	0.00324	Tcf4 (-315319), 4930546C10Rik (-79029)
781	chr7	144266764	144267537	774	*	7.88	7.03	8.42	-1.39	4.51e-05	0.00326
780	chr17	45340914	45341216	303	*	7.77	6.92	8.3	-1.38	4.49e-05	0.00326
786	chr4	138171812	138172120	309	*	5.81	3.98	6.6	-2.62	4.56e-05	0.00328	Btc (-73993), Parm1 (-40628)
782	chr5	91476758	91477215	458	*	6.39	5.17	7.04	-1.87	4.53e-05	0.00328	Hp1bp3 (-45165), Eif4g3 (+178510)
784	chr14	118214154	118214611	458	*	6.5	7.13	5.37	1.77	4.55e-05	0.00328	Lgals2 (-13031), Gga1 (-8630)
785	chr15	78868400	78868720	321	*	5.49	6.15	4.25	1.9	4.55e-05	0.00328	Sox21 (+22647), Gpr180 (+77256)
783	chr2	126933795	126934148	354	*	6.83	7.54	5.41	2.12	4.54e-05	0.00328	Sppl2a (-737)
787	chr12	72538752	72538926	175	*	5.36	2.38	6.26	-3.89	4.57e-05	0.00329	Pcnx4 (+2456), Dhrs7 (+126070)
788	chr9	77469830	77470237	408	*	6.11	5.03	6.72	-1.7	4.59e-05	0.00329	Mlip (-122164), Lrrc1 (+74836)
791	chr11	113074111	113074781	671	*	8.73	7.42	9.4	-1.98	4.62e-05	0.0033	Papd7 (-29509), Srd5a1 (+48069)
789	chr13	69563124	69563621	498	*	6.69	5.43	7.36	-1.93	4.6e-05	0.0033	Sox9 (+292222), Slc39a11 (+491313)
790	chr6	90795821	90796040	220	*	6.17	6.92	4.51	2.41	4.61e-05	0.0033	Iqsec1 (+14192), Slc41a3 (+191206)
792	chr2	135525815	135526144	330	*	6.36	5.19	6.99	-1.81	4.63e-05	0.00331	Plcb4 (-215850), Plcb1 (+739821)
793	chr18	85295499	85295741	243	*	5.18	5.9	3.69	2.21	4.65e-05	0.00331	Timm21 (-344096)
794	chr2	119801000	119801392	393	*	6.56	5.49	7.17	-1.69	4.66e-05	0.00332	Mga (-96032), Tyro3 (+1682)
796	chr2	91711610	91712022	413	*	7.95	7.01	8.51	-1.5	4.7e-05	0.00334	Atg13 (-1240), Harbi1 (+894)
795	chr19	55139101	55139873	773	*	8.18	7.45	8.66	-1.21	4.69e-05	0.00334
797	chr11	112730746	112730970	225	*	5.94	4.43	6.66	-2.23	4.74e-05	0.00336	Sox9 (-51366)
799	chr1	84444065	84444569	505	*	7.24	6.04	7.88	-1.84	4.8e-05	0.0034	Pid1 (-159672), Dner (+251904)
800	chr18	34732346	34732736	391	*	7.23	6.34	7.78	-1.44	4.81e-05	0.0034
798	chr11	43929145	43929676	532	*	7.83	8.44	6.74	1.71	4.79e-05	0.0034	Il12b (-470652), Adra1b (-28201)
801	chr3	62413240	62413974	735	*	7.85	7.1	8.34	-1.24	4.83e-05	0.00341
802	chr17	56982047	56982502	456	*	7.26	6.25	7.85	-1.6	4.86e-05	0.00342	Acer1 (-149)
803	chr13	49410199	49410828	630	*	7.72	6.76	8.29	-1.53	4.88e-05	0.00344	Ippk (-10735), Bicd2 (+68929)
804	chr8	120490608	120491123	516	*	6.7	5.72	7.28	-1.56	4.91e-05	0.00345	Gse1 (+2419), Gins2 (+98438)
805	chr14	110013085	110013836	752	*	8.37	7.71	8.82	-1.11	4.92e-05	0.00346
806	chr5	134040429	134040758	330	*	5.75	4.45	6.43	-1.97	5.02e-05	0.00352	Gatsl2 (-59117)
807	chr13	45821290	45821585	296	*	5.83	4.69	6.46	-1.77	5.04e-05	0.00353	Atxn1 (+143539), Gmpr (+313994)
808	chr10	93271052	93271485	434	*	7.36	7.94	6.35	1.59	5.05e-05	0.00353	Elk3 (+39866), Cdk17 (+110379)
809	chr19	11974000	11974722	723	*	8.21	7.33	8.75	-1.42	5.08e-05	0.00355
810	chr11	113220690	113221044	355	*	7.83	8.5	6.56	1.94	5.08e-05	0.00355	Slc39a11 (+344892), Sox9 (+438643)
811	chr14	33347662	33348469	808	*	8.14	8.71	7.21	1.5	5.18e-05	0.00361	Mapk8 (+99079), Arhgap22 (+131243)
812	chr1	164547422	164547888	467	*	6.12	6.73	5.02	1.72	5.23e-05	0.00364	Dpt (-248989), Atp1b1 (-89300)
813	chr12	12542854	12543194	341	*	5.33	3.76	6.06	-2.29	5.26e-05	0.00365	Fam49a (+280885), Mycn (+398890)
814	chr12	26408448	26408720	273	*	5.9	6.52	4.79	1.73	5.26e-05	0.00365	Pdlim1 (-94885), Sorbs1 (+147235)
815	chr19	40366203	40366798	596	*	6.43	7.08	5.24	1.84	5.26e-05	0.00365	Rnf144a (+6670)
816	chr8	11911430	11911864	435	*	6.43	5.28	7.06	-1.78	5.28e-05	0.00366	A230072I06Rik (-367172), Tex29 (+71173)
817	chr7	24877653	24877930	278	*	5.3	3.99	5.97	-1.99	5.31e-05	0.00368	Rps19 (-6579), Dmrtc2 (+7735)
818	chr6	61363522	61364024	503	*	7.31	8	5.96	2.04	5.32e-05	0.00368	Ccser1 (+183449)
820	chr15	35352655	35353061	407	*	6.63	5.62	7.21	-1.59	5.4e-05	0.00372	Vps13b (-18688), Osr2 (+56760)
819	chr10	100164503	100165006	504	*	7.57	8.28	6.11	2.16	5.39e-05	0.00372	Gm4301 (-170921), Kitl (+149125)
822	chr15	63155777	63156332	556	*	6.65	5.38	7.31	-1.93	5.47e-05	0.00376	Sdhaf4 (-50914), Fam135a (+43763)
821	chr1	24056450	24056690	241	*	5.49	4.26	6.15	-1.89	5.47e-05	0.00376	Gsdmc (+652704)
825	chr12	39919421	39919806	386	*	7.31	5.49	8.08	-2.59	5.51e-05	0.00378	Etaa1 (-87997), Meis1 (+977097)
823	chr11	18041698	18042045	348	*	5.14	3.76	5.83	-2.06	5.5e-05	0.00378	Fam25c (+6807), Glud1 (+37899)
824	chr14	34348491	34348760	270	*	6.64	5.62	7.23	-1.61	5.51e-05	0.00378	Arl4a (+117815)
826	chr12	111686300	111686930	631	*	6.86	5.65	7.51	-1.87	5.58e-05	0.00382	Trmt61a (+8510), Bag5 (+26642)
827	chr16	13940526	13941103	578	*	6.67	7.24	5.71	1.53	5.64e-05	0.00386	Mpv17l (+150)
829	chr11	22451518	22451876	359	*	6.7	5.42	7.36	-1.95	5.69e-05	0.00388	Paip2b (+12525), Nagk (+24188)
828	chr6	83819056	83819375	320	*	6.14	5.09	6.74	-1.65	5.68e-05	0.00388	Ehbp1 (-164902), Tmem17 (-60391)
830	chr11	72090415	72090945	531	*	7.51	8.07	6.6	1.47	5.7e-05	0.00388
831	chr5	131647664	131648379	716	*	7.01	5.9	7.63	-1.73	5.76e-05	0.00392	Auts2 (-170998)
833	chr3	93159404	93160359	956	*	9.14	8.38	9.63	-1.25	5.81e-05	0.00394
832	chr2	158064452	158065065	614	*	6.92	7.61	5.57	2.03	5.8e-05	0.00394	Rprd1b (+36038), Tgm2 (+81677)
835	chr4	4869759	4870191	433	*	6.19	4.73	6.9	-2.17	5.83e-05	0.00395	Kif26a (-12569), Aspg (+26960)
834	chr12	112133518	112133760	243	*	6.18	4.96	6.83	-1.87	5.83e-05	0.00395	Fam110b (-774146), Impad1 (-76620)
836	chr8	20557640	20557932	293	*	6.04	6.67	4.9	1.77	5.87e-05	0.00397	Defb33 (-334883), Gm15319 (-194576)
837	chr15	101522659	101523246	588	*	8.19	8.65	7.52	1.12	5.9e-05	0.00398
838	chr3	143895487	143895808	322	*	6.19	4.94	6.85	-1.91	5.95e-05	0.00401	Lmo4 (+309572)
839	chr7	48784926	48785484	559	*	7.67	6.83	8.19	-1.37	5.95e-05	0.00401
841	chr13	99481458	99481771	314	*	6.21	4.59	6.95	-2.36	6.01e-05	0.00404	Itgav (-68430), Zc3h15 (+11532)
840	chr2	83655855	83656078	224	*	5.13	3.76	5.82	-2.06	6.01e-05	0.00404	Map1b (+34925), Mrps27 (+136829)
843	chr18	80234341	80234739	399	*	7.11	6.13	7.69	-1.56	6.04e-05	0.00405	Hsbp1l1 (+12562), Gm16286 (+27645)
842	chr2	140763051	140763333	283	*	5.32	6	3.99	2.01	6.03e-05	0.00405	Flrt3 (-91723)
844	chr1	33584189	33584510	322	*	6.27	5.04	6.92	-1.89	6.07e-05	0.00406	Prim2 (+85445)
849	chr4	130994446	130995051	606	*	6.71	5.4	7.38	-1.98	6.13e-05	0.00408	Psmd14 (-108079), Tank (+25029)
848	chr2	156925073	156925372	300	*	5.58	4.34	6.24	-1.9	6.13e-05	0.00408	Tex22 (+793)
847	chr12	80046605	80047029	425	*	6.79	5.58	7.44	-1.86	6.11e-05	0.00408	Zfp36l1 (+66196), Rad51b (+749466)
845	chr2	61603417	61603812	396	*	5.73	4.58	6.36	-1.79	6.09e-05	0.00408	Sla2 (-38145), Ndrg3 (+66820)
846	chr12	113075178	113075411	234	*	6.58	5.61	7.15	-1.55	6.11e-05	0.00408	Matn1 (+50364), Ptpru (+843482)
850	chr8	117094043	117094396	354	*	6.58	5.62	7.15	-1.53	6.14e-05	0.00408	Bco1 (-1634)
851	chr5	92729706	92730173	468	*	7.21	7.73	6.38	1.35	6.2e-05	0.00412
853	chr5	88560827	88561053	227	*	6.35	5.16	6.99	-1.82	6.23e-05	0.00413	Slc19a3 (+22870), Agfg1 (+176095)
852	chr1	83015373	83015783	411	*	6.41	5.31	7.03	-1.72	6.23e-05	0.00413	Rufy3 (-4100)
854	chr15	5505206	5505545	340	*	6.77	5.86	7.32	-1.47	6.24e-05	0.00413
856	chr13	53362516	53362869	354	*	6.47	5.25	7.12	-1.87	6.31e-05	0.00416	Ror2 (-76569), Sptlc1 (+14704)
855	chr9	32901364	32901856	493	*	7.24	7.94	5.84	2.1	6.3e-05	0.00416	Ets1 (+205588)
857	chr9	117008231	117008578	348	*	5.43	6.21	3.56	2.65	6.34e-05	0.00418	Tgfbr2 (-833140), Rbms3 (+621508)
858	chr6	48785059	48785590	532	*	5.3	6	3.91	2.09	6.36e-05	0.00419	Gimap3 (-14474), Tmem176b (+55655)
859	chr11	54748650	54749369	720	*	7.42	6.48	7.98	-1.51	6.4e-05	0.00421	Cdc42se2 (+38665), Rapgef6 (+226064)
860	chr10	3851543	3851801	259	*	5.46	4.11	6.15	-2.03	6.43e-05	0.00422	Mthfd1l (-121459), Plekhg1 (+111308)
861	chr7	128789914	128790482	569	*	7.19	6.3	7.74	-1.44	6.46e-05	0.00424
862	chr11	110603465	110603890	426	*	6.99	7.74	5.34	2.41	6.47e-05	0.00424	Kcnj16 (-364355), Map2k6 (+204556)
863	chr5	77407404	77408290	887	*	7.36	6.19	8	-1.81	6.48e-05	0.00425	Igfbp7 (+193)
864	chr7	24630277	24630926	650	*	7.43	6.47	8	-1.53	6.5e-05	0.00425	Lypd3 (-5948), Phldb3 (+19839)
867	chr19	24720519	24720913	395	*	6.59	5.19	7.29	-2.1	6.55e-05	0.00427	Colgalt1 (-7866), Fam129c (+5484)
866	chr16	21139408	21139687	280	*	5.58	4.22	6.27	-2.05	6.55e-05	0.00427	Thpo (-405037), Teddm3 (+14452)
865	chr8	71602857	71603406	550	*	6.85	5.6	7.51	-1.91	6.53e-05	0.00427	Tmem252 (+46708), Pgm5 (+141139)
868	chr9	78139387	78139921	535	*	7.24	6.29	7.81	-1.52	6.59e-05	0.00429	Gsta4 (-52293), Ick (+26339)
870	chr14	47528381	47528660	280	*	6.27	4.61	7.02	-2.41	6.63e-05	0.00431	Atg14 (+39913), Fbxo34 (+55960)
873	chr9	44852727	44852930	204	*	5.11	3.69	5.82	-2.12	6.65e-05	0.00431	Hsf2 (-520839), Gja1 (+586469)
871	chr10	56965199	56965915	717	*	7.87	6.79	8.49	-1.7	6.65e-05	0.00431	Ttc36 (-49757), Kmt2a (+28467)
872	chr8	91165236	91166370	1135	*	8.06	7.13	8.62	-1.48	6.65e-05	0.00431
869	chr7	110924828	110925077	250	*	5.11	5.81	3.71	2.1	6.63e-05	0.00431	Col27a1 (-28871), Kif12 (-14433)
874	chr4	63186306	63186822	517	*	6.09	6.83	4.49	2.34	6.67e-05	0.00431	Lyve1 (-61714), Mrvi1 (+21234)
875	chr11	53754989	53755442	454	*	6.95	5.8	7.58	-1.78	6.72e-05	0.00434	Irf1 (-14798), Il5 (+34422)
878	chr1	46003408	46004055	648	*	7.22	5.87	7.91	-2.04	6.81e-05	0.00438	Zfp281 (+126796), Nr5a2 (+208751)
876	chr1	136751528	136751866	339	*	5.93	4.84	6.54	-1.71	6.8e-05	0.00438	Slc40a1 (-78150), Dnah7b (-63006)
877	chr5	27740323	27740645	323	*	6.04	6.7	4.79	1.91	6.81e-05	0.00438	Speer4b (-239046), Paxip1 (+51066)
880	chr14	115005729	115005998	270	*	6.17	4.99	6.81	-1.82	6.85e-05	0.0044	Tbc1d14 (-23037), D5Ertd579e (+86635)
879	chr5	36609030	36609574	545	*	6.35	5.34	6.93	-1.6	6.85e-05	0.0044	Gpc5 (-86762)
881	chr15	59548717	59549366	650	*	6.96	7.58	5.84	1.74	6.87e-05	0.00441	Trib1 (-99308), Nsmce2 (+174844)
884	chr9	57793603	57793867	265	*	5.52	4.12	6.22	-2.1	6.96e-05	0.00445	Clk3 (-27875), Arid3b (+42973)
882	chr4	114578295	114578664	370	*	5.83	6.47	4.68	1.79	6.96e-05	0.00445	Gm12830 (-243242), Trabd2b (+171756)
883	chr4	4022871	4023299	429	*	6.76	7.4	5.6	1.79	6.96e-05	0.00445	Sdr16c5 (-3422)
885	chr15	58111469	58111686	218	*	5.76	4.15	6.5	-2.35	7.01e-05	0.00448	Zhx1 (-35089), Atad2 (+23504)
887	chrX	50020338	50020754	417	*	6.47	4.81	7.22	-2.42	7.04e-05	0.00449	Tcerg1l (-228595), Mapk1ip1 (+219950)
886	chr7	138626158	138626487	330	*	5.64	4.41	6.29	-1.88	7.03e-05	0.00449	Olfr1323 (-1187)
888	chr8	111741473	111741794	322	*	5.35	6.11	3.67	2.43	7.14e-05	0.00454	Ctrb1 (-50624), Bcar1 (+2175)
889	chr11	98671960	98672193	234	*	6.3	5.16	6.93	-1.77	7.16e-05	0.00455	Psmd3 (-10477), Gsdma (+7726)
890	chr8	118393898	118394648	751	*	7.87	8.58	6.41	2.16	7.17e-05	0.00455	Hsbp1 (-950215), Cdh13 (+110540)
891	chr9	96952429	96953165	737	*	7.51	6.67	8.03	-1.36	7.19e-05	0.00456
892	chr12	80228565	80228972	408	*	6.91	7.56	5.7	1.87	7.19e-05	0.00456	Zfp36l1 (-115756), Actn1 (+31602)
893	chr11	116818816	116819147	332	*	5.53	4.29	6.18	-1.89	7.21e-05	0.00457	St6galnac1 (-43475), Mxra7 (+9064)
894	chr11	98520392	98520921	530	*	7.21	5.88	7.89	-2.01	7.25e-05	0.00458	Ikzf3 (+25143), Grb7 (+73823)
895	chr5	103916803	103917549	747	*	7.56	8.16	6.55	1.61	7.31e-05	0.00462	Klhl8 (-5917), Hsd17b13 (+60188)
896	chr10	58359897	58360318	422	*	7.84	6.96	8.38	-1.43	7.4e-05	0.00467
897	chr15	36819931	36820604	674	*	7.71	8.21	6.94	1.27	7.41e-05	0.00467
898	chr4	56767754	56768591	838	*	8.88	9.44	7.95	1.49	7.41e-05	0.00467
899	chr8	85488723	85488871	149	*	6.05	4.8	6.71	-1.9	7.44e-05	0.00468	Gpt2 (-3779)
900	chr15	74050839	74051357	519	*	6.38	5.34	6.98	-1.64	7.46e-05	0.00469	Adgrb1 (-465097), Mroh5 (-211427)
901	chr5	143618489	143618863	375	*	6.4	5.24	7.04	-1.81	7.51e-05	0.00471	Cyth3 (-3771)
902	chr17	13768384	13768971	588	*	6.57	5.61	7.15	-1.54	7.6e-05	0.00476	Gm7168 (-179695), Tcte2 (-6853)
903	chr10	96948056	96948311	256	*	5.56	3.89	6.32	-2.43	7.62e-05	0.00477	Dcn (-531425), Btg1 (+331178)
904	chr2	128416417	128416858	442	*	7.33	5.9	8.04	-2.14	7.71e-05	0.00482	Spdye4c (-175703), Bcl2l11 (+290599)
906	chr5	43144566	43144860	295	*	6.45	5.38	7.05	-1.67	7.74e-05	0.00483	Ascc2 (+23800), Uqcr10 (+42795)
905	chr11	4661346	4661748	403	*	6.76	5.7	7.37	-1.66	7.73e-05	0.00483	Cpeb2 (-88457)
910	chr3	69761265	69761581	317	*	6.54	5.01	7.26	-2.25	7.82e-05	0.00486	Kcnrg (+275984), Dleu7 (+409497)
908	chr14	61883324	61883608	285	*	5.52	4.27	6.18	-1.91	7.81e-05	0.00486	Nmd3 (+39438), Sptssb (+98517)
909	chr1	76010341	76010771	431	*	6.11	6.71	5.08	1.63	7.81e-05	0.00486	Slc4a3 (+464290)
907	chr13	47582641	47583282	642	*	8	8.74	6.37	2.37	7.8e-05	0.00486	Id4 (-678266), Rnf144b (+460306)
911	chr4	7921576	7921888	313	*	5.73	6.37	4.56	1.81	7.91e-05	0.00491	Tox (-930933), Car8 (+317309)
914	chr16	93186630	93186881	252	*	6.71	5.8	7.26	-1.46	7.95e-05	0.00492
912	chr6	86609309	86609727	419	*	7.83	8.54	6.35	2.19	7.95e-05	0.00492	Sdc2 (-345207), Sema5a (+330703)
913	chr15	32575216	32575815	600	*	5.88	6.63	4.21	2.43	7.95e-05	0.00492	Pcbp1 (-83197), Asprv1 (-18646)
916	chr9	15756799	15757734	936	*	6.6	5.21	7.29	-2.08	7.99e-05	0.00493	Ubald1 (+11268), 4930562C15Rik (+33631)
915	chr16	4868903	4869191	289	*	6.27	5.06	6.92	-1.85	7.97e-05	0.00493	Slc36a4 (+47528), Mtnr1b (+117193)
918	chr5	140078350	140078863	514	*	7.42	6.53	7.96	-1.43	8.08e-05	0.00498
917	chr4	107011895	107012225	331	*	6.91	7.48	5.94	1.54	8.07e-05	0.00498	Gmds (-355339), Mylk4 (+87637)
919	chr13	32693787	32694371	585	*	7.21	7.92	5.79	2.13	8.09e-05	0.00498	Mrpl37 (+54808), Ssbp3 (+100590)
920	chr16	88563079	88563750	672	*	6.58	5.64	7.15	-1.51	8.21e-05	0.00504	Cldn8 (-232)
921	chr8	25304594	25305170	577	*	6.14	6.75	5.08	1.66	8.21e-05	0.00504	Fgfr1 (-213877), Tacc1 (-103340)
922	chr11	68825791	68826331	541	*	6.62	5.08	7.34	-2.26	8.25e-05	0.00506	Ndel1 (+27074), Myh10 (+134146)
923	chr3	79678730	79679008	279	*	5.72	4.52	6.36	-1.85	8.26e-05	0.00506	4930579G24Rik (+49790), Rxfp1 (+58925)
925	chr5	114926842	114927196	355	*	7.39	7.93	6.54	1.39	8.28e-05	0.00506
924	chr1	164155036	164155320	285	*	5.62	6.25	4.46	1.8	8.28e-05	0.00506	Slc19a2 (-93868), F5 (+3340)
928	chr13	46765369	46765706	338	*	5.74	4.15	6.47	-2.32	8.37e-05	0.0051	Fem1b (+24863), Itga11 (+109245)
926	chr9	62786795	62787346	552	*	6.52	5.28	7.18	-1.89	8.35e-05	0.0051	Nup153 (-37598), Kif13a (+164180)
927	chr11	14943444	14943796	353	*	5.92	6.57	4.74	1.83	8.37e-05	0.0051	NONE
929	chr18	13221817	13222332	516	*	6.44	5.4	7.03	-1.63	8.4e-05	0.00511	Hrh4 (+215085), Zfp521 (+750658)
930	chr14	21350915	21351215	301	*	6.21	5	6.86	-1.87	8.43e-05	0.00512	Kat6b (-148720), Adk (+298491)
931	chr16	70326713	70326913	201	*	5.19	5.99	3.3	2.69	8.43e-05	0.00512	Gbe1 (+12864)
932	chr10	19893242	19893633	392	*	5.68	4.54	6.3	-1.76	8.57e-05	0.0052	Slc35d3 (-41979), Pex7 (+14251)
934	chr6	72724258	72724841	584	*	6.95	5.97	7.53	-1.56	8.63e-05	0.00522	Tgoln1 (-107550), Tcf7l1 (+64402)
935	chr2	132578834	132579330	497	*	7.66	6.84	8.18	-1.34	8.64e-05	0.00522
933	chr10	24493465	24493706	242	*	4.92	5.66	3.36	2.3	8.63e-05	0.00522	Ctgf (-101856), Moxd1 (+270069)
936	chr5	33002767	33003280	514	*	7.59	6.8	8.09	-1.29	8.65e-05	0.00523
937	chr3	55943068	55943553	486	*	6.68	5.73	7.25	-1.53	8.74e-05	0.00527	Mab21l1 (+160801), Nbea (+240390)
938	chr1	87892538	87892760	223	*	4.74	5.45	3.26	2.19	8.75e-05	0.00527	Dgkd (+39362), Usp40 (+115885)
939	chr19	10157747	10158066	320	*	6.5	5.57	7.07	-1.5	8.78e-05	0.00528	Fads2 (-56404), Fads1 (-24981)
940	chr18	57744712	57745227	516	*	7.03	7.69	5.78	1.91	8.79e-05	0.00529	Slc12a2 (-133708), 1700011I03Rik (+211190)
942	chr17	32453965	32454506	542	*	8.15	7.34	8.67	-1.33	8.89e-05	0.00533
941	chr12	36483405	36483703	299	*	6.37	7.01	5.18	1.83	8.87e-05	0.00533	Meox2 (-624986), D630036H23Rik (-101373)
944	chr16	38190599	38190971	373	*	7	5.82	7.64	-1.82	8.93e-05	0.00534	Gsk3b (+100497), Nr1i2 (+104039)
945	chr8	122064194	122064727	534	*	6.43	5.28	7.07	-1.78	8.93e-05	0.00534	Zfpm1 (-217680), Banp (+113917)
943	chr5	33095308	33095727	420	*	6.83	5.96	7.37	-1.41	8.91e-05	0.00534
946	chr15	52030473	52030650	178	*	4.94	3.42	5.67	-2.25	8.96e-05	0.00536	Rad21 (-38802), Aard (-9545)
947	chr13	94990615	94990863	249	*	5.47	4.27	6.12	-1.85	8.99e-05	0.00536	Wdr41 (+14391), Pde8b (+232327)
949	chr3	122898345	122898560	216	*	6.18	4.8	6.88	-2.08	9.1e-05	0.00541	Appl2 (-37368), 1500009L16Rik (-36759)
948	chr10	83685831	83686381	551	*	6.72	5.48	7.38	-1.9	9.07e-05	0.00541	Fabp2 (+3381), Gm10959 (+20907)
950	chr6	71243965	71244256	292	*	6.85	5.94	7.41	-1.47	9.1e-05	0.00541
952	chr13	101185628	101185884	257	*	5.48	3.86	6.22	-2.36	9.14e-05	0.00543	Slc30a5 (-352329), Pik3r1 (+582461)
954	chr9	25568604	25568987	384	*	5.93	4.62	6.61	-2	9.17e-05	0.00543	Eepd1 (+87249)
951	chr14	77239925	77240384	460	*	7.53	6.68	8.05	-1.37	9.13e-05	0.00543
953	chr5	121584121	121584614	494	*	6.6	7.2	5.56	1.64	9.17e-05	0.00543	Uts2 (-5617), Tnfrsf9 (+63481)
955	chr15	61800007	61800465	459	*	6.11	6.75	4.94	1.81	9.18e-05	0.00543	A1bg (-878966), Myc (-185155)
956	chr4	150991166	150991793	628	*	6.11	6.78	4.78	2	9.18e-05	0.00543	Mapkapk5 (-38463), Aldh2 (+9456)
957	chr2	5092913	5093127	215	*	5.44	4.2	6.1	-1.9	9.21e-05	0.00544	Ccdc3 (-44756), Optn (-28975)
958	chr13	45689978	45690274	297	*	6.84	7.64	4.89	2.75	9.27e-05	0.00547	Mpzl1 (+23780), Adcy10 (+125566)
959	chr1	165610502	165610996	495	*	5.84	6.66	3.68	2.98	9.28e-05	0.00547	Gmpr (+182682), Atxn1 (+274851)
960	chr1	72196956	72197317	362	*	6.18	5.06	6.81	-1.75	9.3e-05	0.00548	Fn1 (-543962), Mreg (+15170)
961	chr9	60895582	60895795	214	*	5.58	4.43	6.21	-1.78	9.38e-05	0.00552	Tle3 (-477696), Uaca (+101141)
962	chr14	55279336	55279967	632	*	8.59	9.24	7.35	1.89	9.39e-05	0.00552	Dhrs4 (-199106), Dhrs2 (+57645)
963	chr7	66780045	66780909	865	*	8.35	7.61	8.83	-1.22	9.42e-05	0.00553
964	chr2	25654578	25654860	283	*	6.03	4.89	6.66	-1.77	9.48e-05	0.00556	Lcn5 (-3236)
965	chr4	135950038	135950253	216	*	5.8	4.52	6.46	-1.95	9.58e-05	0.00561	Gale (-15019), Hmgcl (+3698)
966	chr1	80362442	80362813	372	*	6.19	4.95	6.85	-1.9	9.79e-05	0.00572	Cul3 (-22148), Dock10 (+395820)
968	chr17	77499825	77500123	299	*	5.58	6.26	4.29	1.97	9.8e-05	0.00572	Crim1 (-700274)
967	chrX	85827895	85828704	810	*	6.77	7.48	5.3	2.18	9.8e-05	0.00572	Gk (-51647), 5430427O19Rik (-42054)
969	chr15	93621551	93621821	271	*	4.88	3.33	5.61	-2.28	9.85e-05	0.00575	Prickle1 (-102163), Adamts20 (+782572)
970	chr7	25703762	25704118	357	*	6.73	5.55	7.37	-1.82	9.86e-05	0.00575	Ccdc97 (+15148), Tgfb1 (+16938)
971	chr6	48111160	48111532	373	*	7.01	5.94	7.62	-1.68	9.93e-05	0.00578	Krba1 (-284520), Zfp746 (-24753)
972	chr7	112491585	112492059	475	*	6.88	5.98	7.43	-1.44	9.95e-05	0.00578
974	chr14	118179059	118180068	1010	*	8.55	7.76	9.06	-1.3	0.0001	0.00582
973	chr5	51582949	51583498	550	*	7.67	8.3	6.52	1.78	0.0001	0.00582	Ppargc1a (-29302), Dhx15 (+607290)
978	chr11	121614428	121614648	221	*	5.61	3.95	6.36	-2.41	0.000103	0.00594	Ezr (-159975), Rsph3b (+5597)
976	chr17	6942663	6942855	193	*	5.7	4.36	6.39	-2.03	0.000103	0.00594	Zfp750 (-95205), B3gntl1 (+58615)
980	chr14	20609550	20610090	541	*	7.59	6.55	8.18	-1.63	0.000103	0.00594	Rasgrp3 (-388890), Ltbp1 (+41447)
979	chr17	75046728	75047302	575	*	8.3	7.32	8.88	-1.56	0.000103	0.00594	Ppp3cb (-63247), Usp54 (+31243)
975	chr11	12195304	12195765	462	*	8.23	8.82	7.21	1.61	0.000103	0.00594	Sphkap (-443023), Pid1 (+433422)
977	chr1	83850964	83851482	519	*	6.11	6.87	4.41	2.47	0.000103	0.00594	Grb10 (-158134), Cobl (+269422)
981	chr11	98753993	98754340	348	*	7.04	7.69	5.81	1.89	0.000104	0.00597	Thra (+12356), Nr1d1 (+21166)
982	chr7	135610621	135610826	206	*	5.95	4.83	6.57	-1.74	0.000104	0.00598	Ptpre (+72885), Mki67 (+105637)
983	chr19	59280841	59281293	453	*	5.69	6.33	4.48	1.85	0.000104	0.00599	Slc18a2 (+20189), Pdzd8 (+64713)
984	chr6	134820396	134820716	321	*	6.33	5.29	6.93	-1.63	0.000105	0.00603	Dusp16 (-27931), Crebl2 (-9598)
986	chr15	50798608	50799258	651	*	6.73	5.82	7.28	-1.46	0.000105	0.00603
985	chr8	95754934	95755272	339	*	5.37	6.03	4.14	1.89	0.000105	0.00603	Heph (-68260), Hsf3 (-19180)
987	chrX	96386971	96387226	256	*	4.73	5.46	3.17	2.29	0.000105	0.00603	Setd6 (+39222), Cnot1 (+52361)
988	chr3	60499083	60499550	468	*	7.61	8.21	6.56	1.66	0.000106	0.00606	Mbnl1 (-1862)
990	chr14	69815987	69816572	586	*	7.57	8.1	6.72	1.38	0.000107	0.00612
989	chr11	8569267	8570050	784	*	7.87	8.53	6.61	1.92	0.000107	0.00612	Tns3 (+94876)
992	chr1	59880536	59880811	276	*	5.59	4.15	6.29	-2.14	0.000108	0.00615	Fam117b (-32332), Bmpr2 (+117274)
991	chr4	106996181	106996565	385	*	6.82	7.39	5.83	1.56	0.000108	0.00615	Pole4 (-103491), Hk2 (+18034)
993	chr6	82756277	82756562	286	*	6.28	6.93	5.06	1.88	0.000108	0.00615	Mrpl37 (+70495), Ssbp3 (+84903)
998	chr1	159833241	159833522	282	*	6.01	4.89	6.63	-1.75	0.000109	0.00618	Wdr25 (+48414), Begain (+125486)
995	chr12	108942572	108942889	318	*	6.39	5.41	6.97	-1.57	0.000109	0.00618	4930523C07Rik (-241780), Tnr (+309613)
997	chr5	93015765	93016233	469	*	6.95	6.08	7.48	-1.41	0.000109	0.00618
994	chr4	108371319	108371757	439	*	7.11	6.28	7.64	-1.36	0.000109	0.00618
996	chr17	40402405	40402913	509	*	6.74	7.38	5.53	1.86	0.000109	0.00618	Esp8 (-117363), Crisp1 (-83452)
999	chr6	91690088	91690454	367	*	6.62	7.19	5.66	1.54	0.000109	0.00619	Slc6a6 (+6218), Grip2 (+117185)
1000	chr2	30199630	30200579	950	*	8.31	7.7	8.74	-1.03	0.00011	0.00621
1001	chr11	72496018	72496507	490	*	8.14	8.7	7.23	1.47	0.00011	0.00621
1003	chr12	54191150	54191541	392	*	7.76	6.91	8.3	-1.39	0.00011	0.00622
1002	chr16	24207099	24207387	289	*	5.99	6.68	4.62	2.06	0.00011	0.00622	Bcl6 (-218391), Lpp (-186107)
1004	chr3	149172288	149172762	475	*	6.73	5.6	7.36	-1.76	0.000111	0.00624	Adgrl2 (-217867)
1005	chr7	28693371	28693975	605	*	6.49	7.16	5.2	1.96	0.000111	0.00625	Fbxo27 (+529)
1006	chr19	59886373	59886995	623	*	7.13	6.04	7.74	-1.7	0.000111	0.00626	Rab11fip2 (+56680), Emx2 (+428312)
1008	chr9	7721496	7721987	492	*	6.62	5.63	7.2	-1.57	0.000112	0.00627	Tmem123 (-42299), Mmp7 (+29652)
1007	chr10	24396080	24396683	604	*	7.81	8.52	6.31	2.21	0.000112	0.00627	Ctgf (-199060), Moxd1 (+172865)
1010	chr1	150460553	150461100	548	*	9.03	8.37	9.48	-1.11	0.000112	0.00628
1009	chr10	20119451	20119874	424	*	5.8	6.43	4.68	1.75	0.000112	0.00628	Map7 (-29321), Map3k5 (+185191)
1011	chr5	34521393	34521699	307	*	7.26	6.37	7.81	-1.45	0.000113	0.0063
1012	chr9	58225577	58225807	231	*	5.57	4.43	6.2	-1.77	0.000113	0.00632	Islr2 (-23977), Pml (+24094)
1013	chr7	109431399	109431708	310	*	7.17	6.09	7.79	-1.7	0.000114	0.00634	Lmo1 (-261035), Stk33 (+7522)
1014	chr3	51200834	51201215	382	*	6.57	5.44	7.2	-1.76	0.000114	0.00638	Slc7a11 (-757414), Noct (-23422)
1016	chr2	9375862	9376383	522	*	6.37	5.38	6.95	-1.56	0.000115	0.0064	Gata3 (+502477)
1015	chr7	65424430	65424963	534	*	6.66	5.77	7.21	-1.43	0.000115	0.0064
1017	chr2	32914336	32915160	825	*	8.8	9.26	8.1	1.17	0.000115	0.0064
1018	chr13	6030140	6030629	490	*	6.41	7.08	5.11	1.98	0.000117	0.00647	Pitrm1 (-517766), Klf6 (+168903)
1020	chr7	126403571	126404151	581	*	6.92	5.81	7.54	-1.72	0.000117	0.00648	Nfatc2ip (-7124), Cd19 (+11028)
1021	chr6	114861153	114861529	377	*	7.02	6.15	7.55	-1.4	0.000117	0.00648
1022	chr13	95836912	95837363	452	*	6.65	7.21	5.7	1.51	0.000117	0.00648	Iqgap2 (+54784), F2rl2 (+140285)
1019	chr7	34320105	34320411	307	*	6.53	7.12	5.51	1.6	0.000117	0.00648	4931406P16Rik (-6707), Lsm14a (+69429)
1023	chr18	40244904	40245373	470	*	8.55	7.8	9.04	-1.23	0.000118	0.00652
1024	chr3	27280307	27280706	400	*	6.14	6.81	4.85	1.96	0.000118	0.00653	Tnfsf10 (-36521), Nceh1 (+97542)
1026	chr16	36490092	36490397	306	*	5.61	4.43	6.25	-1.82	0.000119	0.00655	Grik1 (-188375), Cldn17 (+28345)
1027	chr7	99078824	99079154	331	*	6.87	5.75	7.49	-1.74	0.000119	0.00655	Stfa3 (-34853), Casr (+71889)
1025	chr16	88478447	88478819	373	*	5.92	4.82	6.54	-1.73	0.000119	0.00655	Uvrag (+62152), Wnt11 (+243858)
1029	chr1	193131565	193131896	332	*	6.79	5.87	7.34	-1.47	0.00012	0.00661
1028	chr2	152819998	152821327	1330	*	9.29	9.78	8.54	1.24	0.00012	0.00661
1030	chr17	75178336	75178898	563	*	6.99	7.65	5.74	1.91	0.00012	0.00661	Rasgrp3 (-257288), Ltbp1 (+173049)
1031	chr11	121564253	121564615	363	*	6.18	4.79	6.88	-2.09	0.000121	0.00664	Zfp750 (-45101), B3gntl1 (+108719)
1033	chr18	84405934	84406531	598	*	7.13	5.83	7.8	-1.97	0.000122	0.00669	Stk24 (-123007), Slc15a1 (+2913)
1032	chr14	121502181	121502501	321	*	6.66	5.69	7.24	-1.56	0.000122	0.00669	Zfp407 (+183271), Zadh2 (+318075)
1034	chr2	133317792	133318311	520	*	7.6	8.26	6.35	1.91	0.000123	0.0067	Fermt1 (-372146), Bmp2 (-234107)
1035	chr19	40979519	40979878	360	*	5.94	6.63	4.56	2.07	0.000123	0.00673	Blnk (+14836), Zfp518a (+84994)
1036	chr4	150075294	150075661	368	*	5.79	4.7	6.41	-1.71	0.000123	0.00674	H6pd (-66455), Gpr157 (-11887)
1037	chr1	169936416	169936683	268	*	5.32	3.97	6.01	-2.03	0.000124	0.00677	Ccdc190 (+6621), Hsd17b7 (+32691)
1038	chr18	57923556	57923899	344	*	6.95	6.1	7.49	-1.39	0.000124	0.00677
1039	chr12	39695398	39695754	357	*	6.03	4.63	6.72	-2.09	0.000125	0.00678	Arl4a (+341853), Etv1 (+915494)
1040	chr3	103056010	103056468	459	*	6.61	5.46	7.25	-1.79	0.000125	0.00678	Nras (-2046)
1041	chr12	40239286	40239486	201	*	6.23	4.97	6.89	-1.92	0.000125	0.00679	Ifrd1 (-16197), Zfp277 (+206388)
1042	chr6	56879500	56879847	348	*	6.99	5.63	7.67	-2.05	0.000126	0.00681	Nt5c3 (+44258), Fkbp9 (+47615)
1043	chr5	66607648	66608314	667	*	7.81	8.37	6.89	1.48	0.000126	0.00683
1045	chr18	21371211	21371540	330	*	6.96	5.91	7.56	-1.65	0.000126	0.00684	Tmem11 (+22538), Dhrs7b (+26103)
1044	chr11	60856461	60857006	546	*	6.48	5.44	7.07	-1.63	0.000126	0.00684	Garem1 (-71238), Klhl14 (+283342)
1046	chr5	144151140	144151729	590	*	8.04	7.14	8.59	-1.45	0.000127	0.00684
1047	chr4	70519561	70519827	267	*	5.32	4.12	5.97	-1.85	0.000128	0.00691	Cdk5rap2 (-109251), Megf9 (+15234)
1048	chr8	47982756	47983038	283	*	5.35	4.12	6	-1.88	0.000128	0.00692	Wwc2 (+7654), Cldn22 (+158415)
1049	chr15	12284799	12285117	319	*	5.94	6.66	4.42	2.24	0.00013	0.00699	Golph3 (-36538), Mtmr12 (+79930)
1050	chr1	91126943	91127225	283	*	5.59	4.24	6.28	-2.03	0.000131	0.00703	Rbm44 (-18019), Lrrfip1 (+73630)
1051	chr5	114091163	114092003	841	*	7.17	6.37	7.69	-1.31	0.000131	0.00703
1053	chr17	53577849	53578037	189	*	5.04	3.53	5.76	-2.23	0.000131	0.00704	Ctnnal1 (-44496), Tmem245 (+37727)
1052	chr4	56909430	56909938	509	*	6.12	5.1	6.71	-1.61	0.000131	0.00704	Kat2b (+10972), Sgo1 (+111390)
1054	chr14	99911958	99912298	341	*	6.4	4.62	7.18	-2.55	0.000132	0.00708	Klf12 (+237636), Klf5 (+613437)
1055	chr7	127885997	127886323	327	*	7.07	6.02	7.68	-1.66	0.000132	0.00708	Prss53 (+4810), Zfp646 (+8459)
1057	chr5	33604426	33604701	276	*	6.7	5.23	7.41	-2.18	0.000133	0.0071	Nkx1-1 (-170588), Fam53a (+25058)
1059	chr15	80849859	80850382	524	*	6.85	5.82	7.45	-1.63	0.000133	0.0071	Adsl (-98369), Tnrc6b (+138802)
1058	chr14	51893212	51893714	503	*	8.04	7.38	8.48	-1.11	0.000133	0.0071
1060	chr16	46342558	46343355	798	*	7.02	7.67	5.78	1.89	0.000133	0.0071	Gm4737 (-187880), Nectin3 (+154010)
1056	chr13	47394991	47395229	239	*	6.04	6.81	4.25	2.56	0.000133	0.0071	Id4 (-866118), Rnf144b (+272454)
1061	chr15	96952594	96952896	303	*	5.84	4.77	6.44	-1.67	0.000134	0.00714	Gm8888 (-185604), Slc38a4 (+103211)
1063	chr5	77382299	77382573	275	*	6.37	4.65	7.14	-2.49	0.000135	0.00716	Pla2g4f (-102)
1062	chr2	120314042	120314491	450	*	6.46	5.41	7.06	-1.66	0.000134	0.00716	Igfbp7 (+25604), Polr2b (+72289)
1064	chr3	93489366	93489612	247	*	6.8	5.86	7.36	-1.5	0.000135	0.00716	S100a11 (-30999), Tchhl1 (+20735)
1065	chr4	55778699	55779266	568	*	6.44	7.02	5.45	1.57	0.000135	0.00716	Klf4 (-246517), Actl7b (+962460)
1066	chr19	56037482	56038011	530	*	6.73	5.29	7.43	-2.14	0.000135	0.00717	Habp2 (-250175), Tcf7l2 (+295937)
1067	chr19	24090265	24090659	395	*	6.13	5.13	6.72	-1.59	0.000135	0.00717	Fam189a2 (-59443), Tjp2 (+134564)
1069	chr15	93634317	93634810	494	*	6.58	5.66	7.14	-1.48	0.000136	0.00721
1068	chr19	29475311	29475736	426	*	8.01	7.29	8.48	-1.19	0.000136	0.00721
1070	chr19	56450850	56451277	428	*	6.5	7.13	5.33	1.8	0.000137	0.00725	Plekhs1 (-10576), Casp7 (+53935)
1071	chr1	180393449	180393815	367	*	5.68	6.42	4.09	2.33	0.000138	0.00726	Itpkb (+63147), Stum (+89835)
1072	chr19	46619923	46620380	458	*	8.43	7.72	8.9	-1.17	0.000138	0.00729
1073	chr6	120117043	120117504	462	*	6.23	5.21	6.82	-1.61	0.000139	0.00731	Ninj2 (+23924), B4galnt3 (+177285)
1074	chr5	29238302	29238720	419	*	7.23	7.83	6.18	1.65	0.000139	0.00731	Shh (-771255), Rnf32 (+42514), Lmbr1 (+139873)
1075	chr16	35588642	35589037	396	*	7.34	8.09	5.7	2.39	0.000139	0.00733	Sema5b (+47269), Dirc2 (+180516)
1077	chr3	142179676	142179952	277	*	5.61	4.48	6.24	-1.76	0.00014	0.00735	Bmpr1b (-197550), Pdlim5 (+211994)
1078	chr6	108110351	108111196	846	*	8.62	7.92	9.1	-1.18	0.00014	0.00735
1076	chrX	101622447	101622817	371	*	5.73	6.35	4.62	1.73	0.00014	0.00735	Ogt (-17432), Taf1 (+89873)
1079	chr14	7251631	7252188	558	*	7.53	6.81	8.01	-1.2	0.00014	0.00736
1080	chr15	3962323	3962568	246	*	5.43	4.13	6.1	-1.97	0.000141	0.00737	Ghr (-379216), Fbxo4 (+17127)
1081	chr4	105936849	105937493	645	*	8.25	8.82	7.29	1.53	0.000141	0.00737	Usp24 (-379063), Gm12728 (+147302)
1082	chr14	31414654	31415165	512	*	7.14	6.28	7.67	-1.39	0.000142	0.00744
1083	chr19	5202873	5203301	429	*	6.4	5.41	6.98	-1.58	0.000143	0.00746	Klc2 (-84527), Pacs1 (+70032)
1084	chr13	104694662	104694937	276	*	5.4	4.21	6.04	-1.83	0.000145	0.00754	Cwc27 (+122153), Adamts6 (+400310)
1085	chr1	166815941	166816118	178	*	5.07	2.34	5.95	-3.61	0.000145	0.00755	Fam78b (-185387), Fmo9 (-134185)
1086	chr6	52932616	52933064	449	*	5.93	4.15	6.71	-2.56	0.000145	0.00755	Jazf1 (+135791), Tax1bp1 (+219111)
1087	chr12	16167847	16168194	348	*	7.25	7.79	6.36	1.43	0.000146	0.00757
1088	chr12	20196291	20196861	571	*	7.66	6.81	8.2	-1.39	0.000146	0.0076
1089	chr5	150171597	150171910	314	*	5.53	4.32	6.17	-1.85	0.000147	0.00765	Fry (-88013), Rxfp2 (+153079)
1090	chr18	42057343	42057633	291	*	6.57	5.67	7.12	-1.45	0.000148	0.00765
1091	chr1	46901880	46902626	747	*	7.26	6.38	7.8	-1.41	0.000149	0.00774
1092	chr18	57382578	57382991	414	*	7.68	6.46	8.33	-1.86	0.00015	0.00778	Ctxn3 (-85731), Prrc1 (+28052)
1094	chr11	21139718	21139984	267	*	6.07	4.71	6.76	-2.05	0.000151	0.00779	Vps54 (-99430), Peli1 (+4382)
1093	chr14	76253927	76254219	293	*	5.37	6.06	3.99	2.07	0.000151	0.00779	Tsc22d1 (-161514), Rps2-ps6 (-16720)
1095	chr2	119203776	119204423	648	*	8.74	8.1	9.17	-1.07	0.000151	0.0078
1097	chr2	95479811	95480170	360	*	7.45	6.73	7.93	-1.2	0.000152	0.00781
1096	chr5	29253896	29254287	392	*	5.76	6.5	4.17	2.33	0.000151	0.00781	Shh (-786836), Rnf32 (+58095), Lmbr1 (+124292)
1098	chr17	45695239	45695657	419	*	6.71	5.78	7.27	-1.49	0.000152	0.00783
1099	chr12	54857725	54858088	364	*	7.32	5.75	8.06	-2.31	0.000152	0.00784	Snx6 (-62204), Cfl2 (+4970)
1100	chr14	3200893	3201327	435	*	7.59	6.88	8.06	-1.18	0.000153	0.00784
1101	chr19	28232806	28233125	320	*	5.63	4.44	6.27	-1.83	0.000153	0.00787	Rfx3 (-250018), Glis3 (+447111)
1102	chr3	145256724	145257033	310	*	6.68	5.5	7.32	-1.82	0.000153	0.00787	Col24a1 (-35593), Odf2l (+138290)
1103	chr1	40358705	40359188	484	*	7.71	6.81	8.26	-1.45	0.000154	0.00787
1105	chr2	48409803	48410227	425	*	6.25	4.71	6.97	-2.26	0.000154	0.00788	Ermard (+152534), Dll1 (+181801)
1104	chr17	15194002	15194347	346	*	6.25	4.93	6.93	-2	0.000154	0.00788	Acvr2a (-404094)
1106	chr6	137687867	137688494	628	*	7	7.55	6.09	1.46	0.000155	0.0079
1107	chr2	147704092	147704524	433	*	7.12	7.91	5.29	2.61	0.000155	0.0079	Pax1 (+339314), Foxa2 (+341640)
1109	chr11	79908362	79909085	724	*	8.07	7.34	8.56	-1.22	0.000155	0.00791
1108	chr13	88805809	88806162	354	*	6.28	6.86	5.29	1.57	0.000155	0.00791	Edil3 (-15525)
1111	chr12	100130064	100130295	232	*	6.4	5.08	7.08	-1.99	0.000156	0.00795	Slc5a11 (+60733), Arhgap17 (+94340)
1110	chr7	123275380	123275712	333	*	5.66	4.57	6.28	-1.71	0.000156	0.00795	Psmc1 (+20026), Nrde2 (+29468)
1112	chr17	42933423	42933902	480	*	7.11	6.15	7.69	-1.54	0.000157	0.00795	Tnfrsf21 (-82892), Cd2ap (-57239)
1113	chr18	21373462	21373992	531	*	7.21	5.94	7.87	-1.93	0.000157	0.00797	Garem1 (-73589), Klhl14 (+280991)
1114	chr9	56969398	56970105	708	*	7.61	6.86	8.11	-1.25	0.000157	0.00797
1115	chr16	51811071	51811601	531	*	6	4.7	6.67	-1.97	0.000157	0.00798	Cblb (-220213)
1118	chr14	24594286	24594805	520	*	6.73	5.68	7.34	-1.66	0.000158	0.00798	Zmiz1 (-864678), Rps24 (+103828)
1117	chr3	19945809	19946359	551	*	7.16	7.83	5.88	1.95	0.000158	0.00798	Crh (-250688), Cp (-11027)
1116	chr13	31768645	31768902	258	*	5.25	5.92	3.93	1.99	0.000157	0.00798	Foxc1 (-37859), Foxf2 (+142958)
1121	chr4	64249411	64249800	390	*	5.18	3.89	5.85	-1.96	0.000159	0.00799	Git1 (+7110), Trp53i13 (+12698)
1120	chr11	77500426	77500917	492	*	7.98	6.99	8.57	-1.58	0.000159	0.00799	Pappa (-874568), Tnc (-202591)
1119	chr5	110057956	110058434	479	*	7.72	7	8.19	-1.19	0.000158	0.00799
1122	chr12	70885609	70885986	378	*	5.92	4.85	6.53	-1.68	0.00016	0.00805	Actr10 (-52059), Frmd6 (+60284)
1123	chr12	32745754	32746102	349	*	6.41	5.39	7	-1.6	0.000161	0.00808	Nampt (-74407), Ccdc71l (+367224)
1124	chr12	81734763	81735050	288	*	5.21	3.66	5.94	-2.28	0.000161	0.00809	Med6 (-139901), Map3k9 (+46268)
1126	chr13	4364159	4364483	325	*	6.53	5.64	7.08	-1.43	0.000162	0.00812
1125	chr13	11193257	11193574	318	*	7.17	6.39	7.68	-1.29	0.000162	0.00812
1127	chr10	69670607	69671319	713	*	6.37	6.96	5.36	1.59	0.000162	0.00813	Ccdc6 (-426158), Ank3 (+137191)
1129	chr4	11425182	11425598	417	*	6.78	5.82	7.35	-1.53	0.000163	0.00817	Virma (-60653), Esrp1 (-38607)
1128	chr2	48442004	48442667	664	*	8.57	7.93	9.01	-1.08	0.000163	0.00817
1130	chr3	63181873	63182231	359	*	5.24	5.96	3.75	2.22	0.000164	0.0082	Gpr149 (-576912), Mme (-113820)
1131	chr4	150652738	150653299	562	*	6.87	5.49	7.56	-2.07	0.000164	0.00821	Slc45a1 (-845)
1132	chr10	80848642	80849086	445	*	6.8	5.45	7.49	-2.03	0.000165	0.00824	Lingo3 (-4825)
1133	chr12	106879976	106880380	405	*	6.12	4.65	6.83	-2.18	0.000166	0.00827	3110018I06Rik (-608454), Vrk1 (+849461)
1134	chr8	105283149	105283424	276	*	6.8	7.36	5.87	1.49	0.000166	0.00827
1135	chr14	51777684	51778095	412	*	6.52	7.26	4.94	2.32	0.000166	0.00827	Ang4 (-4300)
1136	chr4	145229636	145230265	630	*	6.66	7.23	5.69	1.54	0.000168	0.00838	Vps13d (-34946), Tnfrsf1b (+16919)
1137	chr17	90697985	90698484	500	*	6.39	6.99	5.36	1.63	0.000169	0.00839	Gm10184 (-787786), Gm10308 (-390258)
1138	chr19	34172515	34172895	381	*	5.9	4.89	6.49	-1.6	0.000169	0.0084	Stambpl1 (-19524), Ankrd22 (-6652)
1140	chr5	23615632	23615909	278	*	7.15	6.33	7.67	-1.34	0.00017	0.0084
1139	chr5	91739674	91740318	645	*	7.3	6.52	7.81	-1.29	0.000169	0.0084
1142	chr8	3476190	3476868	679	*	6.23	4.71	6.96	-2.24	0.00017	0.00842	Igfl3 (-108257), Ceacam12 (+2308)
1143	chr2	48567936	48568255	320	*	5.83	4.49	6.51	-2.02	0.00017	0.00842	Zfp358 (-18480), Tex45 (+5667)
1141	chr7	18067957	18068517	561	*	6.56	5.31	7.22	-1.91	0.00017	0.00842	Acvr2a (-246013)
1144	chr9	15727245	15727795	551	*	7.06	6.19	7.59	-1.41	0.000171	0.00844
1145	chrX	143633440	143634154	715	*	7.22	6.27	7.78	-1.52	0.000171	0.00845	Chrdl1 (-239535), Pak3 (-31948)
1148	chr12	100210902	100211475	574	*	7.72	6.75	8.29	-1.54	0.000172	0.00849	Calm1 (+11045), Ttc7b (+309637)
1146	chr6	147064803	147065461	659	*	7.13	7.73	6.08	1.65	0.000172	0.00849	Ntf3 (+97789), Ano2 (+378507)
1147	chr2	4345552	4345845	294	*	5.45	6.14	4.1	2.04	0.000172	0.00849	Frmd4a (+192827), Prpf18 (+306387)
1149	chr6	126068846	126069006	161	*	4.35	5.07	2.8	2.27	0.000173	0.00849	Mansc4 (+21900), Mrps35 (+22368)
1150	chr7	127437256	127437745	490	*	6.83	5.81	7.42	-1.61	0.000173	0.0085	Zfp688 (-15467), Zfp689 (+11657)
1152	chr8	109652156	109652671	516	*	7.88	7.09	8.39	-1.3	0.000173	0.0085
1151	chr5	92745732	92746271	540	*	7.88	8.43	7	1.43	0.000173	0.0085
1159	chr4	133735255	133735655	401	*	6.74	5.52	7.39	-1.87	0.000176	0.00856	Gdpd4 (-45826), Pak1 (+31194)
1156	chr7	97873922	97874335	414	*	5.79	4.59	6.44	-1.85	0.000175	0.00856	Pigv (-62808), Arid1a (+18156)
1153	chr2	25997757	25998158	402	*	6.71	5.81	7.26	-1.45	0.000175	0.00856
1154	chr1	161734760	161735308	549	*	6.55	7.12	5.57	1.56	0.000175	0.00856	Ppargc1a (-245927), Dhx15 (+390665)
1157	chr8	11316162	11316515	354	*	5.88	6.51	4.75	1.76	0.000175	0.00856	Col4a1 (-3513)
1158	chr5	51799635	51800063	429	*	6.59	7.26	5.33	1.93	0.000175	0.00856	Gm10944 (+59551), Grm1 (+341457)
1155	chr10	10740688	10741109	422	*	6.48	7.26	4.67	2.59	0.000175	0.00856	Fasl (+53461), Tnfsf18 (+240379)
1162	chr15	76992829	76993350	522	*	6.17	5.18	6.75	-1.57	0.000176	0.00858	Mb (+29697), 1110038F14Rik (+44551)
1161	chr3	84595174	84595613	440	*	7.51	6.72	8.02	-1.3	0.000176	0.00858
1160	chr16	23609779	23610149	371	*	5.76	6.38	4.64	1.74	0.000176	0.00858	Masp1 (-89374), Sst (+280880)
1166	chr11	112228965	112229276	312	*	5.51	3.86	6.25	-2.39	0.000178	0.00861	Ipo9 (-80092), Nav1 (+75114)
1167	chr4	59129334	59129592	259	*	5.88	4.48	6.57	-2.09	0.000178	0.00861	Sox9 (-553103)
1164	chr1	135510348	135510833	486	*	6.82	5.79	7.41	-1.62	0.000178	0.00861	AI481877 (+9520), Gng10 (+94375)
1165	chr11	113135294	113135611	318	*	6.29	5.36	6.85	-1.49	0.000178	0.00861
1168	chr1	136177642	136178199	558	*	7.26	7.86	6.22	1.64	0.000178	0.00861	Mroh3 (+34907), Kif21b (+46532)
1163	chr4	57543717	57544181	465	*	5.52	6.18	4.26	1.91	0.000177	0.00861	Akap2 (-310210), Palm2 (+109702)
1169	chr1	78484350	78484860	511	*	7.29	8.03	5.68	2.35	0.000178	0.00862	Farsb (+4254), Sgpp2 (+174260)
1173	chr18	51371058	51371436	379	*	6.5	5.18	7.18	-1.99	0.000179	0.00863	Lrrc1 (-55099), Klhl31 (-36531)
1171	chr9	77599753	77600184	432	*	5.26	3.96	5.94	-1.97	0.000179	0.00863	Fn1 (-552492), Mreg (+6640)
1172	chr1	72205514	72205819	306	*	6.15	5.16	6.73	-1.57	0.000179	0.00863	Prr16 (+253349), Gm4950 (+494634)
1170	chr8	5428406	5429064	659	*	8	7.25	8.5	-1.25	0.000179	0.00863
1174	chr13	31405379	31405690	312	*	6.75	5.8	7.32	-1.52	0.000181	0.00871	Foxq1 (-150599), Gm5447 (+431331)
1175	chr7	99604356	99604796	441	*	6.23	6.85	5.12	1.73	0.000181	0.00871	Tpbgl (+22527), Arrb1 (+69110)
1176	chr3	145820440	145820909	470	*	6.78	5.5	7.45	-1.95	0.000182	0.00873	Bcl10 (-103587), Ddah1 (+62000)
1177	chr3	125983799	125984531	733	*	8.19	6.97	8.84	-1.87	0.000182	0.00876	Arsj (-379519), Ugt8a (-68280)
1178	chr1	125501938	125502624	687	*	7.25	6.39	7.78	-1.39	0.000183	0.00877
1179	chr9	120866634	120867131	498	*	6.03	6.68	4.79	1.89	0.000183	0.00878	Ctnnb1 (-66517), Rpl14 (+295439)
1180	chr12	113149894	113150276	383	*	6.75	7.43	5.42	2.01	0.000184	0.00883	Crip1 (-1968)
1182	chr11	108984561	108985274	714	*	7.94	8.43	7.2	1.23	0.000185	0.00884
1181	chr9	57254910	57255528	619	*	7.49	8.16	6.18	1.98	0.000185	0.00884	1700017B05Rik (+7393), Trcg1 (+18663)
1184	chr10	112883032	112883642	611	*	7	5.35	7.75	-2.39	0.000186	0.00886	Gm10308 (-629817), Gm10184 (-548227)
1183	chr17	90458438	90458914	477	*	7.63	6.32	8.3	-1.98	0.000186	0.00886	Atxn7l3b (+45658), Kcnc2 (+612216)
1185	chr8	120032559	120033191	633	*	7.71	8.16	7.04	1.13	0.000186	0.00888
1186	chr1	156344383	156344803	421	*	6.03	6.61	5.05	1.56	0.000186	0.00888	Gm2000 (-21447), Nphs2 (+33866)
1187	chr16	9175912	9176342	431	*	7.57	6.59	8.14	-1.55	0.000187	0.00889	1810013L24Rik (+346027), Grin2a (+818796)
1189	chr10	18365228	18365822	595	*	7.54	6.81	8.02	-1.2	0.000187	0.0089
1190	chr5	137596722	137597006	285	*	6.1	6.69	5.08	1.61	0.000187	0.0089	Mospd3 (+4180), Tfr2 (+27024)
1188	chr2	106871750	106872098	349	*	5.45	6.19	3.86	2.33	0.000187	0.0089	Arl14ep (+102500), Mpped2 (+178655)
1191	chr8	21777012	21777247	236	*	5.6	4.37	6.25	-1.88	0.000188	0.00894	Defb1 (+531)
1193	chr19	14512243	14512805	563	*	7.41	6.68	7.9	-1.21	0.000189	0.00896
1192	chr3	51830850	51831412	563	*	7.17	7.71	6.31	1.4	0.000189	0.00896
1194	chr2	128339677	128340331	655	*	8.24	8.84	7.21	1.63	0.00019	0.00901	Spdye4c (-252337), Bcl2l11 (+213965)
1195	chr10	62232892	62233355	464	*	6.24	6.83	5.24	1.58	0.000191	0.00904	Tspan15 (-1873)
1196	chr7	119899783	119900176	394	*	7.56	8.05	6.82	1.23	0.000194	0.00914
1197	chr10	68103516	68103764	249	*	5.95	4.69	6.62	-1.93	0.000194	0.00917	Rtkn2 (+124042), Arid5b (+175100)
1198	chr7	51665633	51666029	397	*	5.17	3.13	5.98	-2.85	0.000195	0.00918	Slc17a6 (+43825), Fancf (+196436)
1199	chr9	118058816	118059471	656	*	7.22	5.99	7.87	-1.88	0.000195	0.00919	Azi2 (+18645), Cmc1 (+91033)
1201	chr5	148517535	148517748	214	*	5.42	4.02	6.12	-2.09	0.000196	0.00921	Slc7a1 (-117738), Ubl3 (+35020)
1200	chr17	52182667	52183008	342	*	7.25	6.51	7.74	-1.23	0.000196	0.00921
1202	chr9	106678306	106678623	318	*	6.52	4.95	7.26	-2.31	0.000196	0.00922	Grm2 (-22385), Tex264 (+7358)
1204	chr12	112875382	112875532	151	*	6.35	5.21	6.98	-1.77	0.000197	0.00923	Gpr132 (-14505), Jag2 (+54319)
1203	chr7	29491057	29491284	228	*	5.64	6.28	4.47	1.8	0.000197	0.00923	Sipa1l3 (+14289), Dpf1 (+187195)
1205	chr6	120047765	120048026	262	*	5.72	4.45	6.39	-1.94	0.000197	0.00925	Ninj2 (-45454), Wnk1 (-9241)
1206	chr13	54562606	54562838	233	*	5.73	4.18	6.46	-2.28	0.000198	0.00927	4833439L19Rik (+2713), Simc1 (+58943)
1207	chr2	93089476	93089674	199	*	5.11	3.87	5.77	-1.91	0.000198	0.00929	Trp53i11 (-97973), Prdm11 (-44004)
1209	chr14	118689925	118690189	265	*	5.27	5.92	4.06	1.86	0.0002	0.00933	Abcc4 (+16162), Gm9376 (+423097)
1208	chr5	122616979	122617304	326	*	5.17	5.82	3.94	1.88	0.0002	0.00933	Ift81 (-2624)
1210	chr1	161257921	161258332	412	*	6.02	6.6	5.01	1.59	0.000201	0.00939	Tnfsf4 (-137282), Prdx6 (-6908)
1211	chr2	59512651	59513226	576	*	7.32	6.48	7.85	-1.37	0.000201	0.0094
1212	chr15	36099017	36099303	287	*	6.07	4.6	6.78	-2.18	0.000202	0.00944	Cox6c (-161515), Rgs22 (+41240)
1214	chr18	84504160	84504721	562	*	6.9	6	7.45	-1.45	0.000204	0.00948
1213	chr2	128431931	128432270	340	*	6.01	6.63	4.9	1.74	0.000203	0.00948	Spdye4c (-160240), Bcl2l11 (+306062)
1215	chr11	68888431	68888662	232	*	6.23	4.75	6.94	-2.19	0.000204	0.00949	Rnf222 (-6)
1216	chr9	16025565	16026187	623	*	7.62	6.46	8.25	-1.8	0.000204	0.00949	Mtnr1b (-151416), Fat3 (+475409)
1218	chr19	57107370	57107509	140	*	4.88	3.56	5.55	-2	0.000205	0.00951	Afap1l2 (-99230), Ablim1 (+108592)
1217	chr17	5801910	5802237	328	*	7.44	6.54	8	-1.46	0.000205	0.00951
1219	chr16	70365309	70365652	344	*	6.79	5.94	7.32	-1.38	0.000205	0.00952
1220	chr11	100406756	100407324	569	*	8.12	7.47	8.56	-1.09	0.000205	0.00952
1221	chr11	84433500	84434124	625	*	6.25	5.29	6.82	-1.53	0.000206	0.00953	Aatf (+79710), Acaca (+260690)
1222	chr5	90706319	90706666	348	*	5.31	5.97	4.05	1.92	0.000206	0.00954	Rassf6 (-66006), Cxcl5 (-52885)
1223	chr10	115256227	115256455	229	*	6.43	5.11	7.1	-1.99	0.000208	0.00962	Tbc1d15 (-4874)
1224	chr9	104382652	104383094	443	*	7.12	6.36	7.62	-1.25	0.000209	0.00966
1225	chr3	38076844	38077193	350	*	6.15	6.8	4.91	1.89	0.00021	0.00967	Gm5148 (-352690), Ankrd50 (+407825)
1226	chr4	149558306	149558761	456	*	7.78	7.14	8.23	-1.09	0.000211	0.00972
1227	chr12	81790913	81791196	284	*	6.24	4.82	6.94	-2.12	0.000211	0.00973	Pcnx (-68975), Map3k9 (-9880)
1228	chr14	101588694	101588914	221	*	5.78	6.47	4.41	2.06	0.000211	0.00973	Prr30 (-388474), Tbc1d4 (+20229)
1229	chr4	123656290	123656561	272	*	6.71	5.56	7.35	-1.79	0.000212	0.00976	Bmp8a (-313174), Macf1 (+27934)
1230	chr11	20231193	20231638	446	*	5.65	6.25	4.6	1.65	0.000212	0.00976	Cep68 (+18002), Rab1a (+29814)
1231	chr2	139493814	139494236	423	*	7.53	6.74	8.04	-1.3	0.000213	0.00979
1232	chr11	84856436	84856668	233	*	6.09	5.05	6.69	-1.64	0.000214	0.00983	Dhrs11 (-27588), Ggnbp2 (+14237)
1233	chr5	95983884	95984091	208	*	5.32	3.78	6.04	-2.27	0.000215	0.00987	Cxcl13 (+27037), Cnot6l (+177767)
1234	chr8	124259165	124259538	374	*	7.35	6.58	7.86	-1.28	0.000216	0.00991
1236	chr9	51634998	51635722	725	*	6.84	5.71	7.46	-1.75	0.000217	0.00993	1810046K07Rik (-306443), Arhgap20 (-129992)
1237	chr19	18758949	18759315	367	*	7.99	8.48	7.24	1.24	0.000217	0.00993
1235	chr11	48993890	48994371	482	*	6.06	6.72	4.82	1.9	0.000217	0.00993	Tgtp1 (-1873)
1238	chr17	24777128	24777362	235	*	5.51	3.87	6.25	-2.38	0.000218	0.00996	Meiob (-27137), Hs3st6 (+24242)
1239	chr12	81932035	81932419	385	*	5.79	4.76	6.38	-1.62	0.000219	0.00996	Sipa1l1 (-237193), Pcnx (+72197)
1240	chr18	70587863	70588318	456	*	6.18	5.24	6.74	-1.5	0.000219	0.00996	Mbd2 (+19902)
1241	chr10	119230097	119230539	443	*	6.57	5.66	7.12	-1.46	0.000219	0.00996
1242	chr2	166597836	166598190	355	*	7.34	6.41	7.9	-1.49	0.00022	0.01
1254	chr10	9133568	9134121	554	*	5.92	4.31	6.66	-2.34	0.000225	0.0101	Pthlh (-149200), Ccdc91 (-62504)
1248	chr4	16739873	16740098	226	*	5.31	3.76	6.04	-2.28	0.000223	0.0101	Ripk2 (-576339)
1256	chr5	24802260	24802673	414	*	6.8	5.46	7.49	-2.03	0.000225	0.0101	Mbd2 (-22216), Poli (-15353)
1249	chr18	70545850	70546095	246	*	5.73	4.55	6.37	-1.82	0.000223	0.0101	Lama5 (+24042), Adrm1 (+30332)
1246	chr6	147413203	147413530	328	*	6.34	5.29	6.95	-1.66	0.000223	0.0101	Sash1 (-247775), Samd5 (+541363)
1251	chr2	180201686	180201948	263	*	6.31	5.35	6.89	-1.54	0.000224	0.0101	Crygn (-44459), Rheb (+40157)
1255	chr11	79871841	79872146	306	*	6.51	5.61	7.05	-1.44	0.000225	0.0101
1244	chr2	91299163	91299489	327	*	7.74	6.95	8.25	-1.31	0.000222	0.0101
1247	chr3	127861390	127861749	360	*	7.53	6.79	8.01	-1.21	0.000223	0.0101
1250	chr18	80366767	80367297	531	*	8.03	7.33	8.5	-1.17	0.000223	0.0101
1257	chr1	153924254	153925032	779	*	8.57	9	7.96	1.04	0.000225	0.0101
1253	chr12	54164724	54165045	322	*	6.3	6.89	5.3	1.59	0.000224	0.0101	Egln3 (+38975), Npas3 (+916208)
1252	chr4	16207147	16207494	348	*	5.34	5.99	4.12	1.86	0.000224	0.0101	Ripk2 (-43674)
1245	chr6	20426018	20426350	333	*	4.82	5.5	3.47	2.03	0.000222	0.0101	Kcnd2 (-789319)
1243	chr13	84771973	84772124	152	*	4.45	5.18	2.89	2.3	0.000221	0.0101	Ccnh (-417359), Tmem161b (+549749)
1261	chr9	96240817	96241050	234	*	4.95	3.51	5.65	-2.14	0.000229	0.0102	Mab21l1 (-142629), Dclk1 (+397355)
1258	chr3	55639736	55640025	290	*	6.14	4.96	6.78	-1.82	0.000226	0.0102	Pdcd4 (-55037), Rbm20 (+159888)
1263	chr9	83232880	83233555	676	*	6.9	5.76	7.52	-1.76	0.000229	0.0102	Tfdp2 (-18351), Gk5 (+121559)
1260	chr19	53837047	53837340	294	*	5.82	4.76	6.42	-1.67	0.000228	0.0102	Hmgn3 (-86533), Lca5 (+207809)
1259	chr14	62879471	62879974	504	*	7.27	6.51	7.77	-1.26	0.000227	0.0102
1262	chr2	170960422	170960954	533	*	7	7.55	6.12	1.42	0.000229	0.0102
1267	chr11	23878813	23879176	364	*	5.17	3.89	5.84	-1.95	0.000231	0.0103	Atxn1l (-26475), Ap1g1 (-14340)
1266	chr8	109764014	109764414	401	*	7.15	6.07	7.76	-1.69	0.000231	0.0103	Rel (-108025), Papolg (+16258)
1271	chr19	38609354	38609751	398	*	6.34	5.42	6.9	-1.48	0.000232	0.0103
1268	chr2	168072894	168073465	572	*	7.26	6.51	7.75	-1.23	0.000232	0.0103
1269	chr18	61858381	61859100	720	*	7.61	6.86	8.09	-1.23	0.000232	0.0103
1272	chr13	38375401	38375930	530	*	6.77	7.31	5.88	1.44	0.000233	0.0103
1264	chr11	95219196	95219553	358	*	5.71	6.3	4.68	1.62	0.00023	0.0103	Clca3a2 (-2624)
1270	chr3	144822006	144822229	224	*	4.89	5.55	3.61	1.94	0.000232	0.0103	Usp24 (-122454), Gm12728 (+403911)
1265	chr4	106193412	106194148	737	*	7.18	7.94	5.49	2.46	0.00023	0.0103	Dlx4 (-73112), Tac4 (-42154)
1273	chr9	23539101	23539432	332	*	5.72	4.62	6.33	-1.71	0.000233	0.0104	Npsr1 (-558751), Bmper (+316191)
1274	chr4	117071058	117071548	491	*	6.6	5.65	7.18	-1.53	0.000235	0.0104	Ptch2 (-24772), Eif2b3 (+51901)
1277	chr19	5345344	5346247	904	*	8.4	8.97	7.44	1.53	0.000236	0.0104	Cst6 (+3778), Catsper1 (+10055)
1276	chr18	65520360	65520845	486	*	7.76	8.34	6.78	1.56	0.000235	0.0104	Zfp532 (-59627), Malt1 (+89640)
1275	chr9	35164222	35164610	389	*	6.43	7.09	5.15	1.94	0.000235	0.0104	St3gal4 (-47543), Dcps (+11645)
1283	chr10	85011216	85011473	258	*	5.72	4.42	6.4	-1.97	0.000239	0.0105	Lnpep (+72093), Lix1 (+149724)
1282	chr17	17552238	17552554	317	*	5.92	4.79	6.55	-1.75	0.000239	0.0105	Fhl4 (+91150), Ric8b (+93729)
1279	chr12	3544486	3544982	497	*	7.23	6.45	7.74	-1.29	0.000237	0.0105
1280	chr14	121239339	121239818	480	*	7.35	6.59	7.84	-1.25	0.000238	0.0105
1281	chr18	46863382	46864261	880	*	8.13	8.69	7.18	1.51	0.000238	0.0105	Arl14epl (-62160), Lvrn (+13783)
1278	chr9	74110194	74110408	215	*	5.68	6.28	4.66	1.62	0.000237	0.0105	Wdr72 (-55)
1288	chr4	126155878	126156305	428	*	6.76	5.58	7.41	-1.83	0.000243	0.0106	Fbp1 (-506707), Fancc (+36736)
1284	chr13	63394750	63395228	479	*	6.14	5.01	6.77	-1.76	0.000241	0.0106	Thumpd2 (-364422), Gm11096 (-12256)
1285	chr17	81429165	81429849	685	*	7.74	6.64	8.36	-1.72	0.000241	0.0106	Sh3d21 (+7399), Eva1b (+8348)
1289	chr6	17072794	17073401	608	*	8.09	8.64	7.17	1.47	0.000243	0.0106
1286	chr12	17209479	17210092	614	*	7.88	8.44	6.92	1.52	0.000242	0.0106	Sp100 (-31379), Sp140 (+17968)
1287	chr1	85618422	85618920	499	*	8.75	9.35	7.72	1.63	0.000243	0.0106	Pdia6 (-56759), Kcnf1 (-32898)
1292	chr17	24453423	24453722	300	*	6.67	5.64	7.27	-1.62	0.000244	0.0107	Dnase1l2 (-10468), E4f1 (+1738)
1291	chr17	29123563	29124100	538	*	6.82	5.94	7.36	-1.42	0.000244	0.0107
1293	chr10	110331443	110331988	546	*	9.12	8.46	9.57	-1.11	0.000245	0.0107
1290	chr8	46641300	46641923	624	*	7.54	8.1	6.59	1.51	0.000244	0.0107	Irf2 (-98120), Casp3 (+24321)
1297	chr12	71815328	71815588	261	*	5.7	4.16	6.43	-2.27	0.000248	0.0108	Daam1 (-15705), Dact1 (+505474)
1294	chr6	30624686	30625404	719	*	8.86	7.96	9.41	-1.45	0.000247	0.0108
1295	chr5	92234955	92235447	493	*	6.71	7.27	5.79	1.48	0.000248	0.0108
1296	chr11	75697672	75698162	491	*	6.61	7.3	5.24	2.06	0.000248	0.0108	Ywhae (-34952), Crk (+18658)
1298	chr17	83337411	83338086	676	*	6.97	5.94	7.56	-1.62	0.00025	0.0109	Eml4 (-13182), Pkdcc (+122457)
1299	chr17	62427066	62427410	345	*	6.65	5.33	7.33	-2.01	0.000253	0.011	Efna5 (+454079)
1302	chr8	68494112	68494511	400	*	7.53	6.37	8.17	-1.8	0.000253	0.011	Hexb (-2958)
1305	chr10	119358855	119359243	389	*	5.74	4.71	6.34	-1.62	0.000254	0.011	Sh2d4a (+217745), Csgalnact1 (+240834)
1301	chr13	97201172	97201457	286	*	6.73	5.74	7.31	-1.57	0.000253	0.011	Snx14 (+41851), Nt5e (+69903)
1303	chr9	88396857	88397342	486	*	7.2	6.25	7.76	-1.51	0.000253	0.011	Grip1 (-460463), Cand1 (-118994)
1307	chr4	46291511	46291886	376	*	6.61	5.76	7.14	-1.38	0.000255	0.011
1300	chr7	99049759	99050283	525	*	7.55	8.07	6.73	1.34	0.000253	0.011
1306	chr3	101594809	101595607	799	*	7.96	8.49	7.12	1.37	0.000255	0.011
1304	chrX	164245740	164246120	381	*	6.49	7.16	5.2	1.96	0.000254	0.011	Bmx (+12263), Ace2 (+106598)
1314	chr10	99656529	99657178	650	*	6.91	5.64	7.57	-1.93	0.000259	0.0111	Atg5 (-167293), Crybg1 (-96696)
1312	chr10	44100897	44101232	336	*	6.53	5.5	7.13	-1.63	0.000259	0.0111	Mipep (+101126), Tnfrsf19 (+160770)
1313	chr14	60885264	60886133	870	*	7.42	6.43	8	-1.57	0.000259	0.0111	Csl (+102804), Dusp6 (+393623)
1308	chr7	3275725	3276126	402	*	7.14	7.7	6.2	1.5	0.000256	0.0111	Tmem174 (-47148), Tmem171 (+10276)
1315	chr13	98684299	98684816	518	*	7.23	7.81	6.25	1.57	0.000259	0.0111	Dusp18 (+8051), Slc35e4 (+11373)
1309	chr14	7791379	7792069	691	*	6.39	6.97	5.4	1.58	0.000256	0.0111	Gm10338 (-196132), Flnb (-26233)
1311	chr11	3903045	3903536	492	*	7.51	8.1	6.52	1.58	0.000257	0.0111	Lrig1 (-215897), Kbtbd8 (-201706)
1310	chr6	94915899	94916168	270	*	5.05	5.74	3.67	2.06	0.000256	0.0111	Nlrp12 (-26313), Myadm (-14649)
1317	chr13	30619776	30620041	266	*	5.55	4.49	6.15	-1.66	0.000262	0.0112	Uqcrfs1 (-74547), Dusp22 (-40192)
1316	chr9	42204038	42204477	440	*	6.56	5.66	7.11	-1.45	0.00026	0.0112
1318	chr14	17876021	17876247	227	*	5.47	4.15	6.14	-1.99	0.000263	0.0113	Thrb (-105395)
1329	chr5	135538132	135538335	204	*	5.63	4.37	6.3	-1.93	0.000267	0.0113	NONE
1325	chr11	106658575	106658807	233	*	5.42	4.16	6.08	-1.92	0.000265	0.0113	Tex2 (-45761), Pecam1 (+56703)
1322	chr10	48471443	48471769	327	*	5.43	4.29	6.06	-1.77	0.000264	0.0113	Lrrc8d (-80144), Lrrc8c (+101257)
1326	chr5	105620447	105620843	397	*	6.18	5.12	6.78	-1.66	0.000265	0.0113	Pom121 (-143688), Hip1 (+6881)
1319	chr12	54210675	54211154	480	*	7.26	6.47	7.77	-1.3	0.000263	0.0113
1320	chr6	136856000	136856700	701	*	7.11	6.32	7.62	-1.3	0.000263	0.0113
1330	chr5	121294874	121295472	599	*	7	6.24	7.5	-1.26	0.000267	0.0113
1321	chr4	107299409	107299897	489	*	7.69	7.02	8.14	-1.12	0.000263	0.0113
1324	chr5	140612534	140612779	246	*	6.91	7.48	5.97	1.5	0.000265	0.0113	Onecut1 (-674223), Wdr72 (+77342)
1328	chr9	74187390	74188006	617	*	7.5	8.14	6.32	1.82	0.000266	0.0113	Esyt3 (-7424), Mras (+71439)
1327	chr9	99365672	99366212	541	*	8.32	8.96	7.13	1.83	0.000265	0.0113	Lfng (+5337), Ttyh3 (+36374)
1323	chr13	111978692	111979204	513	*	6.54	7.29	4.9	2.39	0.000264	0.0113	Ankrd55 (-309872), Map3k1 (-169955)
1332	chr16	36021695	36022011	317	*	7.05	5.6	7.76	-2.16	0.00027	0.0114	Wdr5b (-19337), Kpna1 (+38538)
1331	chr10	96690674	96691311	638	*	7.98	7.32	8.43	-1.12	0.000269	0.0114
1339	chr16	32260884	32261178	295	*	5.88	4.68	6.52	-1.84	0.000273	0.0115	Mtss1 (+22581), Ndufb9 (+125635)
1338	chr15	59059271	59059618	348	*	6.6	5.62	7.17	-1.55	0.000272	0.0115	Smco1 (-10437), Wdr53 (+13778)
1337	chr7	110770378	110770751	374	*	6.98	6.08	7.53	-1.45	0.000272	0.0115
1336	chr9	44275263	44275721	459	*	6.85	5.99	7.38	-1.39	0.000271	0.0115
1333	chr9	21609736	21610282	547	*	8.06	7.42	8.5	-1.08	0.00027	0.0115
1335	chr14	14687332	14687629	298	*	5.92	6.53	4.82	1.71	0.000271	0.0115	Slc4a7 (-14798), Olfr721-ps1 (+280257)
1334	chr9	36865497	36865797	301	*	5.12	5.76	3.94	1.82	0.00027	0.0115	Fez1 (+32963), Pknox2 (+281760)
1343	chr11	78102223	78102448	226	*	5.36	4.21	5.99	-1.79	0.000276	0.0116	Tpra1 (+18469), Plxna1 (+441900)
1340	chr6	88920531	88920909	379	*	8.04	7.09	8.61	-1.52	0.000274	0.0116	Eral1 (-21953), Fam222b (-13270)
1346	chr10	20159285	20159645	361	*	7.2	6.24	7.77	-1.52	0.000276	0.0116	Bclaf1 (-153019), Map7 (+10481)
1341	chr7	7374295	7374792	498	*	6.55	5.71	7.08	-1.38	0.000275	0.0116
1345	chr4	151473021	151473599	579	*	8.2	8.79	7.17	1.63	0.000276	0.0116	Gm13090 (+383740), Camta1 (+388436)
1344	chr8	13227225	13227684	460	*	6.53	7.15	5.43	1.72	0.000276	0.0116	Grtp1 (-26835), Adprhl1 (+26707)
1342	chr6	55879756	55880194	439	*	5.56	6.2	4.38	1.83	0.000275	0.0116	Ppp1r17 (-137522), Ccdc129 (+43080)
1347	chr12	75702410	75703159	750	*	8.21	7.45	8.71	-1.26	0.000278	0.0117
1348	chr6	48096646	48097073	428	*	7.75	7.1	8.2	-1.1	0.000278	0.0117
1358	chr3	101450712	101451356	645	*	7.53	6.4	8.15	-1.75	0.000286	0.0119	Krt28 (-9658), Krt10 (+4803)
1349	chr11	99384384	99384738	355	*	5.95	4.96	6.53	-1.57	0.000283	0.0119	Igsf3 (+73951), Atp1a1 (+153650)
1359	chr14	31045318	31045676	359	*	6.39	5.48	6.95	-1.47	0.000286	0.0119
1355	chr1	126971782	126972406	625	*	7.44	6.57	7.98	-1.4	0.000286	0.0119
1351	chr11	100021018	100021555	538	*	7.24	6.4	7.77	-1.37	0.000284	0.0119
1360	chr5	90837344	90837957	614	*	7.93	7.09	8.46	-1.37	0.000287	0.0119
1356	chr12	35685197	35685563	367	*	7.27	6.56	7.75	-1.19	0.000286	0.0119
1352	chr11	75857791	75858059	269	*	6.09	6.65	5.15	1.51	0.000284	0.0119	P3h2 (-142213), Cldn1 (+123844)
1350	chr11	52912547	52912872	326	*	6.54	7.11	5.57	1.54	0.000283	0.0119	Cdv3 (-37512), Bfsp2 (+77068)
1362	chr16	26247842	26248151	310	*	5.88	6.46	4.89	1.57	0.000287	0.0119	Ctgf (+171)
1361	chr9	103403196	103403507	312	*	5.41	6.02	4.32	1.7	0.000287	0.0119	Csmd1 (-55115)
1357	chr10	24595301	24595925	625	*	7.62	8.25	6.5	1.75	0.000286	0.0119	Fdx1 (-65625), Rdx (-18944)
1353	chr9	52029035	52029306	272	*	4.85	5.53	3.55	1.97	0.000284	0.0119	Doc2b (-61876), Rph3al (+79813)
1354	chr8	17590207	17590585	379	*	6.4	7.16	4.7	2.46	0.000285	0.0119	Fstl4 (+148076), Hspa4 (+387747)
1364	chr3	69165824	69166127	304	*	6.29	4.69	7.03	-2.34	0.00029	0.012	Gm10306 (-26915)
1369	chr5	147888281	147888593	313	*	5.51	3.94	6.25	-2.31	0.000291	0.012	Arl14 (-56443), Kpna4 (-38884)
1367	chr5	108619342	108619682	341	*	6.58	5.29	7.25	-1.96	0.00029	0.012	1700056E22Rik (+36724), Hhipl2 (+578812)
1368	chr18	68292143	68292367	225	*	5.95	4.82	6.58	-1.76	0.000291	0.012	Sh3pxd2a (+47090), Neurl1a (+238501)
1363	chr4	94529494	94529768	275	*	6.24	5.17	6.84	-1.67	0.000289	0.012	Cplx1 (-69488), Gak (+10227)
1366	chr19	47417190	47417451	262	*	6.42	5.44	7	-1.56	0.00029	0.012	Fam210a (+8078), Ldlrad4 (+358998)
1365	chr1	183997011	183997537	527	*	6.27	5.33	6.83	-1.5	0.00029	0.012	Slc46a3 (+6378), Pomp (+27976)
1370	chr5	4882922	4883474	553	*	6.44	7.04	5.4	1.64	0.000291	0.012	Fzd1 (-125163), Cdk14 (+496999)
1379	chr11	78222599	78222946	348	*	6.72	5.08	7.46	-2.39	0.000295	0.0121	Zfp950 (+92029), Grk5 (+158984)
1377	chr8	54216132	54216723	592	*	7.67	6.1	8.4	-2.3	0.000295	0.0121	Calca (-62034), Calcb (-20297)
1381	chr2	114835489	114835937	449	*	6.27	4.97	6.94	-1.97	0.000296	0.0121	Aif1l (-44281), Lamc3 (+18514)
1374	chr7	114698090	114698601	512	*	7.63	6.47	8.26	-1.8	0.000293	0.0121	Vegfc (+138822), Spcs3 (+313570)
1371	chr19	61048510	61048955	446	*	7.56	6.46	8.17	-1.71	0.000293	0.0121	Sdf2 (-22973), Proca1 (+29381)
1376	chr2	31905741	31905974	234	*	5.53	4.45	6.14	-1.69	0.000294	0.0121	BC052040 (-746003), Dph6 (-180749)
1386	chr3	92455108	92455666	559	*	8.16	7.22	8.73	-1.5	0.000298	0.0121	Sprr1b (-16598), Sprr3 (+3333)
1384	chr7	72248193	72248772	580	*	7.23	6.35	7.78	-1.43	0.000297	0.0121
1373	chr12	8556188	8556725	538	*	7.23	6.39	7.76	-1.37	0.000293	0.0121
1372	chr7	138906933	138907456	524	*	8.11	7.39	8.58	-1.18	0.000293	0.0121
1378	chr13	95387825	95388529	705	*	7.34	7.82	6.61	1.21	0.000295	0.0121
1385	chr10	92595545	92596156	612	*	7.16	7.65	6.41	1.24	0.000298	0.0121
1387	chr9	77718592	77719273	682	*	6.13	6.69	5.2	1.49	0.000298	0.0121
1382	chr5	147159187	147159718	532	*	5.58	6.18	4.52	1.66	0.000296	0.0121	Pdgfd (-63)
1375	chr16	54095319	54095644	326	*	5.24	5.89	4.05	1.84	0.000294	0.0121	Gsx1 (-29243), Polr1d (+82403)
1383	chr9	6168419	6168679	261	*	4.94	5.59	3.73	1.87	0.000297	0.0121	Lrch1 (+95832), Esd (+119661)
1380	chr14	74851944	74852146	203	*	5.44	6.15	4.01	2.14	0.000296	0.0121	NONE
1389	chr2	132751551	132751811	261	*	5.5	4.19	6.17	-1.97	0.000301	0.0122	Chgb (-29597), 1110034G24Rik (+61398)
1388	chr13	48609113	48609519	407	*	6.71	5.78	7.27	-1.49	0.000299	0.0122
1391	chr12	76951618	76952108	491	*	7.2	5.99	7.84	-1.85	0.000303	0.0123	Senp2 (+67266), Igf2bp2 (+86549)
1390	chr16	22076476	22077024	549	*	7.57	6.39	8.21	-1.82	0.000301	0.0123	Max (+10322), Fntb (+114449)
1394	chr8	120437412	120437929	518	*	7.1	6.18	7.66	-1.47	0.000304	0.0123
1395	chr11	96980132	96980436	305	*	7.28	6.56	7.76	-1.2	0.000305	0.0123
1392	chr18	62889399	62889993	595	*	7.94	7.23	8.42	-1.18	0.000303	0.0123
1393	chr19	54070573	54070946	374	*	5.8	6.41	4.7	1.71	0.000303	0.0123	Adra2a (+25578)
1398	chr5	118380273	118380555	283	*	6.28	5.04	6.93	-1.89	0.000307	0.0124	Med13l (-180325), 2410131K14Rik (+135187)
1396	chr11	96458601	96459217	617	*	6.54	5.68	7.07	-1.39	0.000306	0.0124
1397	chr1	86217977	86218723	747	*	8.59	8.02	8.99	-0.97	0.000307	0.0124
1399	chr8	26864962	26865465	504	*	6.97	7.69	5.44	2.25	0.000307	0.0124	Zfp703 (-112140), Thap1 (+707073)
1404	chr6	94164244	94164525	282	*	5.28	4.05	5.93	-1.88	0.000312	0.0125	Mat2a (-54864), Sh2d6 (+26205)
1401	chr6	72494307	72494536	230	*	5.37	4.24	6	-1.76	0.00031	0.0125	Magi1 (+118937)
1402	chr2	127702149	127702940	792	*	8.04	7.31	8.53	-1.23	0.000311	0.0125
1400	chr13	95553882	95554338	457	*	7.67	8.13	6.97	1.17	0.00031	0.0125
1403	chr3	9751583	9751854	272	*	5.89	6.57	4.53	2.04	0.000311	0.0125	Zfp704 (-141634), Pag1 (+81960)
1406	chr11	103896934	103897533	600	*	6.85	5.57	7.52	-1.95	0.000313	0.0126	Nsf (+56822), Wnt3 (+123084)
1407	chr12	70687357	70688007	651	*	8.25	7.42	8.78	-1.36	0.000314	0.0126
1405	chr14	7665638	7666218	581	*	7.47	6.78	7.94	-1.16	0.000313	0.0126
1410	chr14	7575735	7576162	428	*	7.5	6.81	7.97	-1.15	0.000315	0.0126
1412	chrX	103807280	103807734	455	*	6.51	7.06	5.59	1.47	0.000316	0.0126
1415	chr12	17665821	17666382	562	*	7.06	7.61	6.14	1.48	0.000317	0.0126
1411	chr9	100201028	100201526	499	*	5.48	6.09	4.37	1.72	0.000315	0.0126	Ace2 (+36789), Bmx (+82072)
1409	chr18	73541071	73541472	402	*	5.29	5.92	4.15	1.76	0.000314	0.0126	Hsbp1l1 (+1614), Gm16286 (+38593)
1413	chr18	80245293	80245683	391	*	5.7	6.35	4.48	1.87	0.000316	0.0126	Sox14 (-325107), Il20rb (+285511)
1408	chr9	32905130	32905361	232	*	4.73	5.43	3.31	2.12	0.000314	0.0126	Mex3c (-31772)
1414	chrX	164175854	164176388	535	*	6	6.73	4.46	2.27	0.000316	0.0126	Ets1 (+209224)
1416	chr10	93496531	93497021	491	*	6.7	5.66	7.3	-1.64	0.000318	0.0127	Hal (+8008), Amdhd1 (+43257)
1417	chr17	46947675	46948133	459	*	6.68	5.78	7.24	-1.46	0.000319	0.0127
1419	chr5	31052412	31052652	241	*	6.27	4.77	6.99	-2.23	0.000321	0.0128	Bag4 (-13784), Star (-9403)
1418	chr8	25798842	25799299	458	*	6.74	5.36	7.43	-2.07	0.00032	0.0128	Slc5a6 (-3970), Cad (-2248)
1421	chr12	106878702	106879319	618	*	7.48	6.69	7.99	-1.3	0.000322	0.0128
1420	chr2	59338407	59338849	443	*	7.4	6.67	7.89	-1.22	0.000321	0.0128
1422	chr15	80979617	80980065	449	*	6.35	6.92	5.4	1.52	0.000322	0.0128	Gria1 (+79628), Fam114a2 (+427165)
1423	chr11	57091278	57091597	320	*	5.42	6.1	4.09	2.01	0.000323	0.0128	Sgsm3 (+2076), Mkl1 (+125242)
1424	chr19	24359267	24359489	223	*	6.22	4.95	6.88	-1.93	0.000324	0.0129	Fxn (-78773), Fam122a (+117978)
1427	chr8	122922417	122922675	259	*	5.78	4.66	6.41	-1.75	0.000325	0.0129	BC117090 (-1054)
1430	chr16	88511369	88511699	331	*	5.93	4.89	6.52	-1.63	0.000327	0.0129	Cdh15 (+74580), Ankrd11 (+119474)
1425	chr16	36335109	36335662	554	*	6.39	5.38	6.97	-1.59	0.000324	0.0129	Cldn17 (-4556)
1426	chr2	32685857	32686155	299	*	7.27	6.53	7.75	-1.22	0.000324	0.0129
1428	chr14	76786282	76786647	366	*	6.98	7.5	6.16	1.34	0.000327	0.0129
1429	chr5	114761463	114761818	356	*	7.18	7.8	6.06	1.74	0.000327	0.0129	Gm21830 (-619786), Scn7a (-9025)
1431	chr2	66793684	66794194	511	*	5.53	6.24	4.07	2.16	0.000328	0.0129	Git2 (+11821), Tchp (+53881)
1435	chr3	87533749	87533967	219	*	5.75	4.21	6.48	-2.27	0.00033	0.013	Extl3 (+6729), Ints9 (+141331)
1433	chr5	64316422	64316643	222	*	6.21	5	6.86	-1.87	0.000328	0.013	Klf3 (-486855), Tbc1d1 (+157082)
1437	chr6	113522453	113522754	302	*	5.39	4.3	6	-1.7	0.000331	0.013	Arhgef11 (-83717), Etv3 (+8451)
1432	chr14	65091140	65091611	472	*	6.05	5.04	6.64	-1.6	0.000328	0.013	Prrt3 (-20721), Emc3 (+9048)
1436	chr10	77590695	77591159	465	*	8.35	7.65	8.82	-1.17	0.000331	0.013
1438	chr2	180604727	180605163	437	*	7.7	8.31	6.65	1.65	0.000332	0.013	Col9a3 (+7155), Tcfl5 (+37763)
1434	chr16	45261298	45261862	565	*	6	6.61	4.95	1.66	0.000329	0.013	Btla (+37243), Cd200 (+147473)
1439	chr5	77384226	77384511	286	*	6.24	4.48	7.01	-2.52	0.000333	0.0131	Igfbp7 (+23671), Polr2b (+74222)
1440	chr17	15820019	15820256	238	*	5.25	5.9	4.01	1.89	0.000335	0.0131	Rgmb (+6448), Chd1 (+115171)
1444	chr19	47931433	47931893	461	*	6.53	5.25	7.2	-1.95	0.000338	0.0132	Birc2 (-32425), Birc3 (+3542)
1443	chr17	32146488	32146973	486	*	7.41	6.33	8.02	-1.69	0.000337	0.0132	Notch3 (+20149), Rrp1b (+110631)
1441	chr9	7869291	7869672	382	*	6.95	5.97	7.53	-1.56	0.000335	0.0132	Cfap58 (-6049), Gsto2 (+65896)
1442	chr16	90878148	90878826	679	*	6.3	6.92	5.22	1.7	0.000336	0.0132	Eva1c (+47374), 1110004E09Rik (+56340)
1450	chr9	123024283	123024511	229	*	5.11	3.89	5.76	-1.87	0.000343	0.0133	A730061H03Rik (+5703), Pck2 (+14437)
1445	chr14	55554472	55554934	463	*	6.89	5.94	7.46	-1.53	0.00034	0.0133	Tgm4 (-10329), Tmem42 (+3071)
1446	chr19	43623994	43624256	263	*	6.35	5.46	6.9	-1.44	0.00034	0.0133
1448	chr14	60988127	60988629	503	*	6.43	5.56	6.98	-1.42	0.000342	0.0133
1449	chr7	45525409	45525614	206	*	6.48	5.61	7.02	-1.41	0.000342	0.0133
1447	chr8	26880210	26880689	480	*	7.2	7.69	6.45	1.24	0.00034	0.0133
1457	chr13	64321371	64321702	332	*	6.24	5.05	6.88	-1.84	0.000345	0.0134	Arhgap23 (+7158), 4933428G20Rik (+43022)
1454	chr11	97457214	97457422	209	*	5.68	4.54	6.31	-1.77	0.000345	0.0134	Tpbg (-48732), Ibtk (-44314)
1459	chr4	20194922	20195444	523	*	7.19	6.15	7.78	-1.63	0.000347	0.0134	Aaed1 (-8827), Ctsl (+49353)
1455	chr9	85793480	85793816	337	*	5.97	5.02	6.54	-1.52	0.000345	0.0134	Ggh (+153131), Nkain3 (+583384)
1453	chr6	72007967	72008561	595	*	6.99	6.22	7.49	-1.28	0.000345	0.0134
1458	chr9	104901082	104902030	949	*	9.28	8.57	9.75	-1.19	0.000346	0.0134
1451	chr12	54203355	54204029	675	*	8.29	7.73	8.7	-0.96	0.000343	0.0134
1456	chr3	10446341	10446973	633	*	7.53	8.12	6.5	1.63	0.000345	0.0134	Snx16 (-6570)
1452	chrX	168899160	168899492	333	*	4.94	5.64	3.51	2.13	0.000345	0.0134	Arhgap6 (+104227), Amelx (+287874)
1460	chr4	131123230	131123513	284	*	5.15	5.79	3.99	1.8	0.00035	0.0135	Matn1 (+178987), Ptpru (+714859)
1463	chr14	99174141	99174676	536	*	8.67	7.61	9.27	-1.66	0.000351	0.0136	Klf5 (-124282), Dis3 (-74639)
1466	chr4	143525606	143525841	236	*	5.53	4.49	6.12	-1.63	0.000353	0.0136	Oog4 (-75420), Gm13040 (-10230)
1464	chr13	104040970	104041336	367	*	7.16	6.33	7.68	-1.35	0.000351	0.0136
1462	chr10	56424881	56425503	623	*	7.14	6.34	7.65	-1.31	0.000351	0.0136
1465	chr16	95620087	95620729	643	*	7.55	6.9	8	-1.1	0.000352	0.0136
1461	chr16	28083959	28084296	338	*	6.42	7.1	5.09	2.01	0.000351	0.0136	Fgf12 (+361099), Ccdc50 (+695259)
1468	chr16	45697586	45697804	219	*	5.22	3.32	6.01	-2.69	0.000355	0.0137	Swap70 (+112549), Sbf2 (+280660)
1469	chr3	38564589	38564889	301	*	5.63	4.18	6.33	-2.15	0.000355	0.0137	Tmprss7 (-4037)
1474	chr12	99979572	99980203	632	*	6.77	5.46	7.45	-1.99	0.000358	0.0137	Fat4 (-322201), Ankrd50 (-79895)
1473	chr8	11355911	11356207	297	*	6.17	4.95	6.82	-1.87	0.000357	0.0137	Col4a1 (-43233), Rab20 (+122651)
1467	chr7	110334097	110334423	327	*	5.97	5.04	6.54	-1.5	0.000354	0.0137	Psmc1 (-130266), Kcnk13 (+15363)
1471	chr11	61679135	61679420	286	*	7.38	6.62	7.87	-1.25	0.000356	0.0137
1472	chr8	41120489	41121017	529	*	7.55	8.12	6.59	1.52	0.000357	0.0137	Mtus1 (+12973), Pdgfrl (+194520)
1470	chr12	9689524	9690075	552	*	7.67	8.3	6.56	1.74	0.000356	0.0137	Nt5c1b (-680173), Osr1 (+115359)
1477	chr12	31695386	31695743	358	*	5.83	4.54	6.5	-1.96	0.00036	0.0138	Gpr22 (+18361), Cog5 (+40696)
1480	chr2	38742553	38742920	368	*	7.01	5.98	7.61	-1.63	0.000362	0.0138	Nr5a1 (-30503), Nr6a1 (+184951)
1476	chr7	35127713	35128109	397	*	7.17	6.38	7.68	-1.3	0.00036	0.0138
1478	chr11	23746159	23747051	893	*	8.03	7.42	8.45	-1.03	0.00036	0.0138
1479	chr4	134968243	134968616	374	*	5.63	6.29	4.41	1.87	0.000361	0.0138	Runx3 (-152222), Syf2 (+37532)
1475	chr13	53430853	53431636	784	*	8.06	8.74	6.72	2.03	0.000359	0.0138	Sptlc1 (-53848), Msx2 (+41829)
1481	chr8	117178751	117179110	360	*	7.01	6.04	7.58	-1.54	0.000365	0.0139	Cmip (-78133), Gan (+20796)
1482	chr12	34372305	34373206	902	*	7.99	8.5	7.18	1.32	0.000366	0.0139
1488	chr9	31526283	31526552	270	*	5.69	4.55	6.31	-1.76	0.000368	0.014	Ifitm7 (-5886), Marf1 (+166533)
1485	chr16	13992630	13992851	222	*	5.87	4.78	6.48	-1.69	0.000367	0.014	Tmem45b (-61956), Barx2 (+387044)
1492	chr15	38997360	38998132	773	*	8.58	7.56	9.17	-1.61	0.000371	0.014	Marcks (-65730)
1491	chr10	37204450	37204849	400	*	6	4.99	6.59	-1.59	0.00037	0.014	Fzd6 (-8587), Baalc (+64604)
1483	chr6	145704309	145704921	613	*	7.71	6.77	8.27	-1.49	0.000366	0.014
1486	chr7	110797774	110798043	270	*	6.89	6.07	7.41	-1.34	0.000368	0.014
1484	chr16	59537298	59538033	736	*	6.86	6.09	7.36	-1.27	0.000367	0.014
1487	chr12	25232801	25233398	598	*	6.37	6.91	5.51	1.4	0.000368	0.014
1490	chr5	141061944	141062532	589	*	7.64	8.24	6.57	1.68	0.000369	0.014	Sdk1 (-179252), Card11 (-61656)
1489	chr15	85990240	85990997	758	*	6.97	7.7	5.41	2.3	0.000369	0.014	Celsr1 (+43158), Trmu (+111299)
1493	chr4	41387617	41388097	481	*	7.38	6.6	7.88	-1.28	0.000375	0.0142
1494	chr7	84604618	84604960	343	*	6.34	6.92	5.37	1.54	0.000377	0.0142	Fah (+1153), Gm2115 (+75835)
1495	chr5	131732639	131732984	346	*	6.8	5.28	7.53	-2.25	0.000377	0.0143	Auts2 (-255788)
1496	chr1	182052981	182053334	354	*	5.59	4.55	6.19	-1.64	0.000378	0.0143	Srp9 (-71592), Enah (-33497)
1497	chr18	74314233	74314587	355	*	6.76	5.92	7.28	-1.37	0.000379	0.0143
1503	chr18	78021199	78022089	891	*	8.52	7.57	9.09	-1.53	0.000384	0.0144	Btg1 (-366907), Gm5426 (+113496)
1498	chr10	96249918	96250280	363	*	6.92	5.97	7.49	-1.51	0.000381	0.0144	Siglec15 (+35751), Epg5 (+83177)
1502	chr6	125385515	125386140	626	*	7.72	7.04	8.18	-1.14	0.000384	0.0144
1501	chr4	147868408	147868873	466	*	8.79	8.2	9.21	-1.01	0.000382	0.0144
1500	chr1	52910623	52910896	274	*	4.93	5.61	3.6	2.01	0.000382	0.0144	1700019D03Rik (+42084), Hibch (+65714)
1499	chr11	73203865	73204229	365	*	7.01	7.77	5.31	2.47	0.000381	0.0144	Trpv1 (-30245), Shpk (+4587)
1506	chr5	130273119	130273425	307	*	6.32	5.04	6.99	-1.94	0.000386	0.0145	Caln1 (-96183), Tyw1 (+16237)
1507	chr6	37143482	37144239	758	*	6.55	5.48	7.15	-1.67	0.000388	0.0145	Ptn (-333641), Dgki (+156113)
1505	chr3	136236159	136236827	669	*	7.83	7.1	8.32	-1.22	0.000385	0.0145
1504	chr4	141881817	141882297	481	*	6.86	7.44	5.86	1.58	0.000385	0.0145	Efhd2 (-7137), Fhad1 (+133010)
1508	chr6	26708497	26708842	346	*	5.98	6.54	5.06	1.48	0.000389	0.0146
1511	chr17	66804975	66805374	400	*	5.96	5.03	6.52	-1.49	0.000393	0.0147
1510	chr8	34572948	34573452	505	*	8.2	7.56	8.64	-1.08	0.000393	0.0147
1512	chr9	58136032	58136381	350	*	7.9	8.36	7.23	1.13	0.000394	0.0147
1509	chr12	24894075	24894435	361	*	6.71	7.39	5.37	2.02	0.000393	0.0147	Kidins220 (-80670), Mboat2 (+62632)
1517	chr13	106838733	106839057	325	*	5.98	4.13	6.76	-2.63	0.000397	0.0148	Ipo11 (+98063)
1522	chr12	58827916	58828198	283	*	6.7	5.25	7.41	-2.15	0.000399	0.0148	Ppfia4 (-13785), Tmem183a (+15266)
1518	chr1	134346223	134347202	980	*	7.32	6.28	7.92	-1.64	0.000397	0.0148	Clec14a (-558767), Sec23a (+183960)
1523	chr8	24475358	24475788	431	*	6.29	5.28	6.88	-1.6	0.0004	0.0148	1810011O10Rik (-36589), Ido2 (+100760)
1514	chr4	132757565	132758125	561	*	7.25	6.37	7.79	-1.42	0.000395	0.0148
1520	chr9	122270973	122271286	314	*	7.11	6.29	7.63	-1.34	0.000398	0.0148
1524	chr11	109513968	109514792	825	*	8.05	7.41	8.49	-1.08	0.0004	0.0148
1521	chr6	8183171	8183618	448	*	5.7	6.28	4.73	1.55	0.000398	0.0148	Col28a1 (+9222), C1galt1 (+338553)
1516	chr4	62681352	62681807	456	*	6.8	7.39	5.79	1.6	0.000396	0.0148	Ush2a (+67556), Kctd3 (+677250)
1519	chr1	188330262	188330918	657	*	7.44	8.04	6.4	1.63	0.000398	0.0148	Zfp618 (-283994), Rgs3 (+62060)
1513	chr15	96035403	96035672	270	*	5.01	5.67	3.75	1.92	0.000395	0.0148	Cldn10 (+20389), Dzip1 (+48046)
1515	chr14	118874813	118875428	616	*	8.62	9.29	7.33	1.96	0.000396	0.0148	Arid2 (-252035), A130051J06Rik (-243896)
1532	chr5	143106400	143107080	681	*	7.28	5.83	7.99	-2.15	0.000405	0.0149	Nedd4l (+148433), Alpk2 (+357698)
1525	chr18	65036059	65036319	261	*	5.91	4.78	6.54	-1.76	0.000402	0.0149	Rnf216 (+6240), Fscn1 (+146397)
1533	chr4	125157619	125157880	262	*	6.45	5.57	6.99	-1.42	0.000405	0.0149
1527	chr14	103533519	103533958	440	*	6.56	5.71	7.09	-1.38	0.000402	0.0149
1531	chr4	89050057	89050392	336	*	7.51	6.81	7.98	-1.17	0.000405	0.0149
1528	chr8	111421534	111422222	689	*	7.56	6.89	8.01	-1.12	0.000403	0.0149
1529	chr16	97872709	97873046	338	*	8.19	7.62	8.6	-0.98	0.000404	0.0149
1526	chr6	28322414	28322860	447	*	5.65	6.29	4.45	1.85	0.000402	0.0149	Klf3 (-120825), Tbc1d1 (+523112)
1530	chr5	64682234	64682892	659	*	7.33	8.07	5.73	2.34	0.000404	0.0149	Zfp800 (-60726), Gcc1 (+99087)
1534	chr13	42073903	42074143	241	*	5.78	4.8	6.35	-1.55	0.000406	0.015	Edn1 (-227453), Hivep1 (+22002)
1536	chr4	95166623	95167091	469	*	6.58	5.76	7.09	-1.33	0.000407	0.015
1535	chr3	116986287	116986513	227	*	4.71	5.37	3.44	1.93	0.000407	0.015	Palmd (-17413), Plppr4 (+374476)
1537	chr12	95707147	95707444	298	*	5.78	4.79	6.36	-1.57	0.00041	0.0151	Flrt2 (+15070)
1539	chr8	117074345	117075073	729	*	7.13	6.18	7.7	-1.52	0.000411	0.0151	Gcsh (-81172), Pkd1l2 (+7740)
1538	chr9	57568073	57568553	481	*	6.23	5.33	6.78	-1.46	0.000411	0.0151
1540	chr3	89206716	89207208	493	*	7.24	5.85	7.93	-2.08	0.000413	0.0152	Gba (+4022), Mtx1 (+7468)
1542	chr2	97642495	97642902	408	*	6.47	5.51	7.05	-1.54	0.000416	0.0152	NONE
1541	chr1	171267916	171268219	304	*	6.57	7.23	5.31	1.92	0.000414	0.0152	Gars (-27886), Ggct (-17171)
1543	chr6	55009986	55010256	271	*	5.46	6.14	4.16	1.97	0.000416	0.0152	B4galt3 (-2275)
1544	chr15	77076382	77076917	536	*	7.56	6.89	8.01	-1.12	0.000417	0.0153
1546	chr15	38050047	38050258	212	*	5.22	4.11	5.83	-1.72	0.00042	0.0154	Rrm2b (-89050), Ubr5 (+28700)
1545	chr1	59580095	59580728	634	*	7.57	6.83	8.06	-1.23	0.00042	0.0154
1551	chr1	133276983	133277485	503	*	7.86	7.19	8.32	-1.13	0.000424	0.0154
1550	chr15	95777682	95778521	840	*	7.9	8.4	7.13	1.27	0.000423	0.0154
1548	chr10	22648781	22649077	297	*	5.91	6.49	4.91	1.57	0.000423	0.0154	Palmd (-206164), Plppr4 (+185725)
1547	chr16	82446141	82446526	386	*	6.09	6.7	5.01	1.69	0.000422	0.0154	Gm17332 (-48274), Stc2 (+139338)
1549	chr3	84839516	84839885	370	*	6.85	7.47	5.75	1.72	0.000423	0.0154	Gatb (-734418), Fbxw7 (+24433)
1552	chr11	31230603	31230868	266	*	5.42	6.04	4.3	1.74	0.000424	0.0154	Slc2a12 (+3918), Tbpl1 (+82518)
1553	chr3	117174924	117175378	455	*	6.12	6.86	4.53	2.33	0.000424	0.0154	NONE
1554	chr15	96366650	96366845	196	*	5.06	3.64	5.76	-2.12	0.000426	0.0155	Arid2 (+79175), Scaf11 (+94095)
1556	chr7	79903368	79903714	347	*	5.49	4.46	6.08	-1.62	0.000426	0.0155	Anpep (-55331), Ap3s2 (+17108)
1562	chr11	63253027	63253637	611	*	6.37	5.38	6.95	-1.57	0.00043	0.0155	Alppl2 (+54073), Dis3l2 (+332019)
1558	chr1	87035609	87036066	458	*	6.9	5.95	7.46	-1.51	0.000428	0.0155	Pmp22 (+124350), Hs3st3b1 (+668958)
1561	chr15	37081872	37082271	400	*	6.77	5.88	7.32	-1.44	0.000429	0.0155
1559	chr18	82545331	82545963	633	*	6.36	6.94	5.39	1.55	0.000428	0.0155	Arrb1 (+5974), Tpbgl (+85663)
1555	chr3	63893755	63894147	393	*	6.45	7.03	5.46	1.57	0.000426	0.0155	Mbp (+70485), Zfp236 (+147236)
1557	chr8	121283302	121283634	333	*	6.13	6.81	4.83	1.97	0.000427	0.0155	Foxl1 (+155528), 1700018B08Rik (+258486)
1560	chr7	99541298	99541582	285	*	5.67	6.4	4.14	2.27	0.000429	0.0155	Plch1 (-42960), E130311K13Rik (+35521)
1564	chr11	106009763	106009983	221	*	5.73	4.66	6.34	-1.68	0.000431	0.0156	Dcaf7 (-26999), Kcnh6 (+1700)
1568	chr12	69744140	69744481	342	*	6.98	5.96	7.57	-1.61	0.000433	0.0156	Atp5s (+19361), Cdkl1 (+46396)
1566	chr3	10273251	10273692	442	*	7.78	6.87	8.33	-1.46	0.000432	0.0156
1565	chr1	125508143	125508466	324	*	6.66	5.82	7.18	-1.36	0.000431	0.0156
1567	chr14	9785728	9786393	666	*	6.71	5.9	7.23	-1.34	0.000433	0.0156
1563	chr5	77138918	77139392	475	*	7.07	6.31	7.57	-1.27	0.00043	0.0156
1569	chr13	43146434	43147264	831	*	8.34	8.83	7.6	1.22	0.000434	0.0156
1571	chr11	116228194	116228676	483	*	6.29	4.95	6.97	-2.03	0.000437	0.0157	Acox1 (-29390), Evpl (+9642)
1572	chr2	14906766	14907085	320	*	5.83	4.6	6.49	-1.89	0.000438	0.0157	Nsun6 (+147958), Cacnb2 (+302620)
1570	chr2	109406412	109406847	436	*	7.48	6.76	7.95	-1.19	0.000435	0.0157
1578	chr6	90342734	90343144	411	*	6.63	5.46	7.26	-1.8	0.000443	0.0158	Chrdl1 (-224140), Pak3 (-47343)
1575	chrX	143618284	143618520	237	*	5.4	4.27	6.03	-1.75	0.000441	0.0158	Gli2 (+40126), Tfcp2l1 (+385547)
1577	chr1	119013367	119013618	252	*	5.49	4.39	6.1	-1.71	0.000442	0.0158	Zxdc (-26555), Uroc1 (+9650)
1574	chr1	40059046	40059664	619	*	7.28	6.44	7.8	-1.36	0.00044	0.0158
1576	chr12	85519570	85519900	331	*	6.87	6.11	7.36	-1.25	0.000442	0.0158
1573	chr10	40446092	40446481	390	*	6.47	7.1	5.34	1.76	0.000439	0.0158	Slc22a16 (-124049), Cdk19 (+96979)
1579	chrX	166923053	166923694	642	*	6.83	6.06	7.33	-1.27	0.000444	0.0159
1580	chr17	56265728	56266610	883	*	8.19	7.56	8.63	-1.07	0.000444	0.0159
1582	chr2	154507948	154508211	264	*	6.05	4.72	6.73	-2.02	0.000448	0.016	1700003F12Rik (-40808), Cbfa2t2 (+71585)
1583	chr6	48411213	48411724	512	*	7.7	6.88	8.23	-1.35	0.000448	0.016
1581	chr7	44917585	44918501	917	*	7.55	6.88	8.01	-1.13	0.000448	0.016
1584	chr12	84096217	84096553	337	*	5.52	6.22	4.08	2.14	0.000449	0.016	Acot6 (-4269)
1585	chr12	108117511	108117822	312	*	6.49	4.61	7.28	-2.67	0.00045	0.0161	Bcl11b (-114065), Setd3 (+61647)
1588	chr2	114115902	114116699	798	*	6.44	5.21	7.1	-1.89	0.000452	0.0161	Zfp882 (+264)
1592	chr18	81854942	81855481	540	*	6.49	5.39	7.1	-1.72	0.000454	0.0161	Actc1 (-63414), Aqr (+59038)
1586	chr8	71908764	71908979	216	*	5.66	4.58	6.27	-1.69	0.000451	0.0161	Sall3 (-868634), Galr1 (+551565)
1593	chr16	91234885	91235177	293	*	7.27	6.23	7.87	-1.64	0.000455	0.0161	Olig1 (-34741), Olig2 (+9481)
1595	chr16	18073292	18073696	405	*	6.6	5.59	7.2	-1.61	0.000455	0.0161	Dgcr6 (+7051), Prodh (+15798)
1596	chr2	28935525	28936061	537	*	8.2	7.4	8.71	-1.32	0.000456	0.0161
1589	chr3	94445949	94446399	451	*	7.41	6.62	7.92	-1.29	0.000453	0.0161
1587	chr14	5748543	5748971	429	*	7.38	6.63	7.87	-1.24	0.000451	0.0161
1591	chr13	54675704	54676287	584	*	7.76	7.05	8.23	-1.19	0.000454	0.0161
1594	chr12	108392296	108392565	270	*	5.85	6.44	4.83	1.62	0.000455	0.0161	Actbl2 (-402068), Plk2 (+457899)
1597	chr13	110852592	110853297	706	*	6.39	7.08	4.99	2.09	0.000456	0.0161	Eml1 (-30385), Cyp46a1 (+58050)
1590	chr7	143122099	143122395	297	*	5.98	6.68	4.54	2.15	0.000453	0.0161	Kcnq1 (+14993), Cdkn1c (+338749)
1598	chr13	81054542	81054944	403	*	7.3	5.75	8.03	-2.27	0.000457	0.0162	Arrdc3 (+171333), Adgrv1 (+578411)
1605	chr17	67175661	67176258	598	*	6.64	5.06	7.38	-2.32	0.000464	0.0163	Map3k8 (+86567), Lyzl1 (+100554)
1603	chr15	55006791	55006967	177	*	4.97	3.77	5.62	-1.85	0.000463	0.0163	Enpp2 (-86733), Taf2 (+65273)
1602	chr18	4266140	4266631	492	*	8.63	7.7	9.2	-1.5	0.000462	0.0163	Themis3 (-581339), Ptprm (+178427)
1599	chr7	81693444	81693958	515	*	7.13	6.22	7.68	-1.46	0.00046	0.0163
1604	chr12	35672288	35673061	774	*	9.45	8.91	9.84	-0.92	0.000464	0.0163
1600	chr1	85092168	85092713	546	*	8.87	9.34	8.18	1.16	0.000462	0.0163
1601	chr1	9631070	9631300	231	*	6.07	6.65	5.08	1.57	0.000462	0.0163	3110035E14Rik (+29986), Mybl1 (+69024)
1606	chr8	25228176	25228462	287	*	5.75	4.42	6.43	-2.01	0.000466	0.0164	Fgfr1 (-290440), Tacc1 (-26777)
1607	chr11	74419581	74420047	467	*	7.15	6.05	7.76	-1.71	0.000468	0.0164	Olfr412 (+57745), Rap1gap2 (+170372)
1609	chr1	79830015	79830454	440	*	5.81	4.76	6.41	-1.65	0.00047	0.0165	Serpine2 (+28461), Mrpl44 (+54217)
1608	chr5	80984990	80985265	276	*	4.76	5.42	3.51	1.91	0.000468	0.0165	Adgrl3 (-324897)
1613	chr10	94597384	94597653	270	*	6.29	4.9	6.99	-2.09	0.000474	0.0166	Pcnx (-2561)
1612	chr12	81857208	81857729	522	*	6.77	5.39	7.46	-2.07	0.000473	0.0166	Cep83 (-91135), Tmcc3 (+82662)
1615	chr8	107198463	107198983	521	*	6.34	5.3	6.94	-1.64	0.000475	0.0166	Ubr2 (+7012), Prph2 (+93049)
1616	chr12	76579760	76580146	387	*	7.75	6.78	8.32	-1.54	0.000475	0.0166	Nfat5 (-94747), Cyb5b (+48083)
1614	chr17	47003329	47003686	358	*	6.14	5.21	6.71	-1.5	0.000475	0.0166	Plekhg3 (+46573), Sptb (+130594)
1611	chr10	121493400	121493919	520	*	8.17	7.6	8.58	-0.98	0.000473	0.0166
1610	chr5	145714463	145715077	615	*	6	6.62	4.89	1.74	0.000473	0.0166	Cyp3a41b (-130040), Cyp3a41a (+5366)
1617	chr2	30501778	30502063	286	*	5.76	4.77	6.34	-1.57	0.000477	0.0167	Cstad (-93119), Ier5l (-27702)
1620	chr2	118876452	118876781	330	*	6.97	6.13	7.5	-1.37	0.000479	0.0167
1622	chr5	130203911	130204397	487	*	6.97	6.13	7.5	-1.37	0.00048	0.0167
1618	chr6	143153791	143154384	594	*	7.02	6.24	7.53	-1.29	0.000479	0.0167
1619	chr14	65445997	65447105	1109	*	7.24	6.46	7.74	-1.28	0.000479	0.0167
1623	chr10	111739827	111740154	328	*	6.26	6.91	5.02	1.89	0.000481	0.0167	Krr1 (-232673), Phlda1 (+233705)
1621	chr7	143059198	143059718	521	*	6.89	7.61	5.38	2.23	0.000479	0.0167	Tssc4 (-9791), Cd81 (+6719)
1626	chr14	24497576	24497920	345	*	7.08	5.79	7.75	-1.96	0.000483	0.0168	Zmiz1 (-961476), Rps24 (+7030)
1628	chr15	58530252	58530529	278	*	5.37	4.16	6.02	-1.85	0.000484	0.0168	Fer1l6 (+20343), Tmem65 (+293139)
1629	chr7	122435023	122435328	306	*	5.56	4.5	6.17	-1.67	0.000484	0.0168	Cacng3 (-235316), Prkcb (+145879)
1625	chr14	56689802	56690091	290	*	6.23	5.31	6.78	-1.47	0.000482	0.0168
1630	chr18	80535740	80536116	377	*	6.69	5.8	7.24	-1.44	0.000485	0.0168
1624	chr8	77487669	77487934	266	*	6.48	5.62	7.02	-1.4	0.000482	0.0168
1631	chr10	9529354	9529775	422	*	6.32	6.94	5.18	1.77	0.000486	0.0168	Sash1 (-643495), Samd5 (+145643)
1627	chr4	111451343	111451922	580	*	5.87	6.53	4.62	1.91	0.000484	0.0168	Spata6 (-268351), Bend5 (+36627)
1633	chr12	35055219	35055565	347	*	5.63	4.57	6.23	-1.65	0.000488	0.0169	Reep2 (-47030), Kdm3b (+16512)
1632	chr18	34793415	34793702	288	*	5.73	4.7	6.32	-1.62	0.000487	0.0169	Snx13 (+8206), Ahr (+479646)
1634	chr13	35283970	35284340	371	*	7.44	6.42	8.03	-1.62	0.000489	0.0169	Cdyl (-375678), Eci2 (-290011)
1635	chr14	29080657	29081012	356	*	7.98	7.06	8.54	-1.49	0.00049	0.0169
1636	chr13	26159872	26160246	375	*	5.45	6.22	3.74	2.48	0.000493	0.017	Nrsn1 (-889977), Hdgfl1 (+610106)
1644	chr17	70004651	70004930	280	*	5.74	3.89	6.53	-2.64	0.000499	0.0171	Krt80 (-3518)
1640	chr15	101373524	101373762	239	*	6.18	5.13	6.79	-1.66	0.000497	0.0171	Fbp1 (-194522), Fancc (+348921)
1641	chr13	63082606	63083001	396	*	6.25	5.22	6.84	-1.62	0.000498	0.0171	Dlgap1 (-420003), Akain1 (+565465)
1639	chr5	96031977	96032481	505	*	5.92	4.99	6.49	-1.49	0.000496	0.0171
1642	chr4	148076727	148077219	493	*	6.87	6.09	7.38	-1.29	0.000498	0.0171
1637	chr9	67876992	67877580	589	*	7.25	6.57	7.72	-1.15	0.000495	0.0171
1643	chr15	83388015	83388312	298	*	7.54	6.88	7.98	-1.1	0.000499	0.0171
1638	chr3	123448176	123448424	249	*	7.04	7.56	6.19	1.37	0.000496	0.0171
1650	chr3	92633915	92634144	230	*	5.66	3.4	6.5	-3.09	0.000504	0.0172	Urgcp (-25164), Dbnl (-22208)
1646	chr6	95689623	95689929	307	*	6.24	4.68	6.98	-2.29	0.000501	0.0172	Suclg2 (+29024), Gm10234 (+367664)
1645	chr11	5766223	5766404	182	*	5.73	4.58	6.36	-1.78	0.0005	0.0172	Lce6a (-12370), Lce1a1 (+14277)
1649	chr19	43761913	43762198	286	*	6.6	5.7	7.14	-1.44	0.000503	0.0172
1648	chr7	34196046	34196502	457	*	7.35	6.66	7.82	-1.16	0.000502	0.0172
1647	chr2	172588910	172589317	408	*	6.42	7.13	5	2.13	0.000501	0.0172	Tfap2c (+38123), Bmp7 (+351207)
1653	chr15	73291824	73292176	353	*	4.89	3.08	5.67	-2.59	0.000506	0.0173	Raph1 (+21707), Abi2 (+135377)
1662	chr1	58431033	58431241	209	*	5.41	4.24	6.04	-1.8	0.00051	0.0173	Ago2 (-107160), Ptk2 (+131191)
1655	chr12	100042184	100042428	245	*	6.25	5.16	6.87	-1.71	0.000506	0.0173	Psmc1 (-67848), Kcnk13 (+77781)
1651	chr1	60544957	60545186	230	*	5.35	4.28	5.96	-1.67	0.000504	0.0173	Nif3l1 (-14014), Clk1 (-7071)
1657	chr17	46888600	46888798	199	*	6.07	5.14	6.63	-1.49	0.000507	0.0173
1659	chr9	50905353	50905866	514	*	5.94	5.01	6.5	-1.48	0.000508	0.0173
1654	chr8	127432589	127433040	452	*	6.73	5.87	7.27	-1.39	0.000506	0.0173
1656	chr4	143288355	143288835	481	*	6.8	6.02	7.31	-1.28	0.000507	0.0173
1660	chr11	95432588	95433475	888	*	8.42	7.88	8.8	-0.92	0.000509	0.0173
1658	chr9	99098519	99099104	586	*	7.56	8.09	6.72	1.36	0.000507	0.0173
1652	chr16	5222185	5222650	466	*	6.12	6.74	5.04	1.7	0.000505	0.0173	Adgrl3 (+542923)
1661	chr5	81852829	81853066	238	*	5.23	5.85	4.1	1.75	0.00051	0.0173	AU021092 (-119)
1665	chr8	127243860	127244106	247	*	5.58	4.42	6.22	-1.8	0.000512	0.0174	Pard3 (+179927)
1666	chr13	41285383	41285805	423	*	7.19	6.4	7.7	-1.3	0.000512	0.0174
1664	chr1	135265859	135266217	359	*	7.68	7.05	8.12	-1.08	0.000512	0.0174
1667	chr6	92795801	92796464	664	*	7.97	7.38	8.38	-1	0.000513	0.0174
1663	chr5	115732154	115733128	975	*	8.45	7.88	8.86	-0.99	0.000511	0.0174
1668	chr3	102340233	102340609	377	*	6.67	7.21	5.78	1.43	0.000515	0.0174
1669	chr8	95513148	95513595	448	*	7.57	6.81	8.07	-1.27	0.000517	0.0175
1672	chr18	15043634	15043873	240	*	6.32	4.89	7.03	-2.14	0.00052	0.0176	Mxd4 (-31158), Zfyve28 (+69458)
1670	chr5	34218759	34218977	219	*	5.52	4.33	6.16	-1.84	0.000519	0.0176	Pabpc1 (-22469), Ywhaz (+163096)
1671	chr15	36631293	36631591	299	*	6.12	4.97	6.75	-1.78	0.000519	0.0176	Kctd1 (+19828), Taf4b (+260509)
1679	chr6	28817101	28817316	216	*	5.77	4.67	6.39	-1.73	0.000524	0.0176	Gtf2h2 (-29578), Ocln (+30359)
1676	chr13	100521828	100522449	622	*	7.33	6.29	7.94	-1.65	0.000523	0.0176	Lrrc4 (+14538), Snd1 (+336861)
1675	chr12	40898879	40899360	482	*	6.67	5.81	7.21	-1.4	0.000522	0.0176
1678	chr19	55995655	55996135	481	*	7.1	6.23	7.63	-1.4	0.000524	0.0176
1673	chr9	31881388	31882168	781	*	8.15	7.45	8.62	-1.17	0.00052	0.0176
1674	chr3	19953913	19954269	357	*	6.17	6.76	5.14	1.62	0.000521	0.0176	Cdadc1 (+42786), Cab39l (+114172)
1677	chr14	59554975	59555330	356	*	6.32	6.94	5.2	1.74	0.000523	0.0176	Cp (-3020)
1691	chr19	24746191	24746583	393	*	5.51	4.37	6.14	-1.77	0.00053	0.0177	Ubash3b (-430432), Sorl1 (+535803)
1682	chr7	105432183	105432751	569	*	6.73	5.69	7.33	-1.64	0.000526	0.0177	Cckbr (+6736), Cavin3 (+49833)
1693	chr4	11865450	11866300	851	*	7	5.98	7.59	-1.61	0.000532	0.0177	Vwa8 (+86790), Zfp957 (+311328)
1680	chr9	41588292	41588695	404	*	6.37	5.39	6.95	-1.56	0.000526	0.0177	Tmem252 (+72379), Pgm5 (+115468)
1689	chr14	78935697	78936238	542	*	6.58	5.62	7.15	-1.54	0.00053	0.0177	Pdp1 (+100106), Cdh17 (+107728)
1690	chr5	25296887	25297174	288	*	6.76	5.87	7.31	-1.44	0.00053	0.0177
1683	chr12	56695386	56696061	676	*	9	8.15	9.54	-1.39	0.000527	0.0177
1685	chr18	62906341	62906961	621	*	6.52	5.7	7.05	-1.34	0.000528	0.0177
1688	chr5	62786833	62787628	796	*	7.22	6.44	7.72	-1.28	0.000529	0.0177
1687	chr9	66666993	66667417	425	*	6.84	6.09	7.34	-1.25	0.000529	0.0177
1684	chr10	22774644	22775168	525	*	7.2	6.45	7.69	-1.24	0.000527	0.0177
1686	chr18	61010234	61010609	376	*	6.34	6.9	5.4	1.51	0.000529	0.0177	Akap2 (-214196), Palm2 (+205716)
1692	chr4	57639844	57640081	238	*	5.6	6.18	4.62	1.56	0.00053	0.0177	Slc6a7 (+3777), Camk2a (+84804)
1681	chr4	145079427	145079748	322	*	5.48	6.07	4.45	1.62	0.000526	0.0177	Vps13d (+115417), Dhrs3 (+186511)
1701	chr12	83854365	83854565	201	*	5.16	3.84	5.84	-2.01	0.000537	0.0178	Ampd3 (-121864), Adm (+23079)
1694	chr7	110650482	110650997	516	*	6.29	5.07	6.94	-1.88	0.000533	0.0178	Ncoa1 (-97072), Itsn2 (-18754)
1696	chr12	4574132	4574376	245	*	6.59	5.44	7.22	-1.77	0.000534	0.0178	Creb3l2 (-81279), Akr1d1 (-6748)
1700	chr5	66586172	66586698	527	*	6.59	5.51	7.2	-1.68	0.000537	0.0178	Apbb2 (+32236), Nsun7 (+326123)
1703	chr5	96680857	96681413	557	*	7.22	6.24	7.8	-1.56	0.000538	0.0178	Riox1 (-96143), Numb (-12122)
1697	chr6	37523186	37523663	478	*	6.58	5.64	7.15	-1.51	0.000534	0.0178	Anxa3 (-112250), Fras1 (+307180)
1698	chr15	39873759	39874050	292	*	7.46	6.64	7.98	-1.35	0.000536	0.0178
1706	chr14	20267007	20267552	546	*	6.66	5.88	7.16	-1.28	0.000539	0.0178
1702	chr9	58244035	58244484	450	*	8.12	8.56	7.48	1.07	0.000538	0.0178
1699	chr9	83556808	83557457	650	*	8.61	9.07	7.95	1.12	0.000536	0.0178
1704	chr15	66789719	66790266	548	*	7.47	8.01	6.62	1.38	0.000538	0.0178
1705	chr3	135825462	135825891	430	*	6.6	7.13	5.75	1.38	0.000539	0.0178
1695	chr2	138625491	138625941	451	*	6.71	7.31	5.67	1.64	0.000533	0.0178	Sptlc3 (-868204), Btbd3 (+347223)
1708	chr1	60263716	60263944	229	*	5.06	3.84	5.71	-1.87	0.000542	0.0179	Cyp20a1 (-79493), Carf (+158486)
1709	chr18	54961556	54962317	762	*	7.28	6.09	7.92	-1.84	0.000542	0.0179	Zfp608 (+28243)
1707	chr11	103046227	103046747	521	*	6.95	7.72	5.21	2.5	0.00054	0.0179	Nmt1 (+18141), Plcd3 (+55171)
1710	chr3	65279833	65280277	445	*	5.71	6.32	4.62	1.71	0.000544	0.018	Adgrl3 (-84360)
1711	chr5	81225494	81225836	343	*	5.59	6.32	4	2.33	0.000544	0.018	Ssr3 (+112568), Kcnab1 (+170671)
1714	chr12	35934957	35935195	239	*	6.14	4.7	6.84	-2.14	0.000549	0.0181	Sacm1l (-29111), Limd1 (+21942)
1715	chr11	70307693	70307950	258	*	5.38	4.2	6.02	-1.82	0.000549	0.0181	Agr2 (-57831), Agr3 (+9456)
1712	chr9	123500533	123500763	231	*	6.28	5.33	6.85	-1.52	0.000548	0.0181	Alox12 (-52469), Alox12e (+14806)
1713	chr17	34134306	34134754	449	*	7.89	7.2	8.36	-1.16	0.000548	0.0181
1716	chr2	139486180	139486569	390	*	8.41	7.79	8.84	-1.06	0.00055	0.0181
1718	chr13	48138787	48139052	266	*	5.4	4.34	6	-1.66	0.000553	0.0182	Id4 (-122308)
1719	chr5	121653125	121653422	298	*	5.93	5	6.48	-1.48	0.000554	0.0182
1717	chr3	51396446	51397042	597	*	7.01	6.28	7.49	-1.21	0.000552	0.0182
1720	chr5	100869273	100869618	346	*	6.27	5.15	6.89	-1.75	0.000556	0.0183	Gpat3 (+23316), Nkx6-1 (+795550)
1722	chr5	120635516	120635753	238	*	5.22	4.15	5.83	-1.68	0.000557	0.0183	Mpp5 (+8538), Atp6v1d (+104108)
1723	chr9	121093764	121094180	417	*	6.98	5.97	7.57	-1.61	0.000558	0.0183	Cfap73 (-1400)
1721	chr12	78757281	78757778	498	*	6.22	5.24	6.8	-1.56	0.000557	0.0183	Ctnnb1 (+160572), Ulk4 (+183225)
1724	chr6	113668591	113669204	614	*	8.64	9.15	7.85	1.3	0.000559	0.0183
1728	chr15	93860897	93861279	383	*	6.65	5.68	7.22	-1.54	0.000564	0.0184	Prickle1 (-341565), Adamts20 (+543170)
1727	chr15	84504838	84505306	469	*	7.93	7.14	8.44	-1.29	0.000563	0.0184
1725	chr4	115088622	115089166	545	*	7.01	6.26	7.5	-1.23	0.00056	0.0184
1726	chr8	34172829	34173859	1031	*	7.98	7.29	8.44	-1.15	0.000561	0.0184
1729	chr19	4948547	4949001	455	*	7.18	6.47	7.65	-1.18	0.000566	0.0185
1731	chr7	99521250	99521717	468	*	6.88	7.43	5.96	1.47	0.000571	0.0186
1730	chr4	82566833	82567449	617	*	5.74	6.43	4.37	2.06	0.000571	0.0186	Nfib (-61833), Zdhhc21 (+292532)
1732	chr2	157464667	157464880	214	*	5.24	3.85	5.93	-2.08	0.000573	0.0187	Nnat (-95356), Src (+40481)
1733	chr7	117317332	117317955	624	*	7.15	6.22	7.71	-1.49	0.000574	0.0187
1734	chr15	93710491	93711117	627	*	8.38	7.49	8.93	-1.43	0.000574	0.0187
1735	chr17	83990397	83990782	386	*	5.83	6.44	4.75	1.7	0.000575	0.0187	Haao (-143800), Zfp36l2 (+197357)
1736	chr1	155434610	155435226	617	*	6.63	7.24	5.53	1.71	0.000579	0.0188	Acbd6 (-123204), Xpr1 (-17589)
1739	chr10	117194959	117195303	345	*	5.71	4.76	6.28	-1.52	0.000585	0.019	Frs2 (-46621), Yeats4 (+29376)
1740	chr1	35858501	35858775	275	*	6.15	5.29	6.69	-1.39	0.000585	0.019
1737	chr10	24628904	24629533	630	*	8.48	8.89	7.9	0.98	0.000584	0.019
1738	chr14	53553913	53554391	479	*	6.94	7.56	5.82	1.73	0.000585	0.019	Gap43 (-336237), Zbtb20 (-230764)
1741	chr16	42676800	42676976	177	*	5.48	6.27	3.58	2.68	0.000587	0.019	Dad1 (+699762)
1748	chr10	14688793	14689034	242	*	5.51	4.16	6.19	-2.03	0.000592	0.0191	Ccdc115 (+124085), Dst (+407362)
1744	chr1	34315361	34315812	452	*	7.16	5.84	7.84	-2	0.000589	0.0191	Grpr (-114273), Rnf138rt1 (+97379)
1751	chr12	82179770	82179986	217	*	5.51	4.37	6.14	-1.77	0.000593	0.0191	Adgrg6 (-143878), Vta1 (+16646)
1747	chrX	163663827	163664073	247	*	5.55	4.46	6.16	-1.7	0.00059	0.0191	Rgs6 (-437067), Sipa1l1 (+10458)
1749	chr15	77913126	77913676	551	*	7.12	6.22	7.68	-1.45	0.000592	0.0191
1745	chr4	120247437	120247847	411	*	7.02	6.24	7.52	-1.28	0.00059	0.0191
1742	chr10	126935760	126936170	411	*	7.1	6.35	7.59	-1.24	0.000588	0.0191
1746	chr4	138077755	138078225	471	*	7.66	6.92	8.15	-1.24	0.00059	0.0191
1750	chr15	38570731	38571032	302	*	6.71	7.29	5.73	1.57	0.000593	0.0191	Atp6v1c1 (-91022), Azin1 (-51616)
1743	chr11	9194963	9195329	367	*	6.07	6.66	5.05	1.61	0.000589	0.0191	Abca13 (+3204)
1752	chr19	21274220	21274452	233	*	6.21	5.3	6.76	-1.46	0.000594	0.0192
1755	chr11	97282191	97282501	311	*	6.68	5.79	7.22	-1.44	0.000596	0.0192
1753	chr15	81481028	81481398	371	*	6.87	6.11	7.37	-1.26	0.000595	0.0192
1754	chr18	6662339	6662945	607	*	7.11	7.64	6.28	1.35	0.000595	0.0192
1756	chr17	8366982	8367436	455	*	6.47	7.07	5.42	1.64	0.000601	0.0193	T (-67214), Prr18 (+26803)
1757	chr7	78815163	78815746	584	*	7.55	6.64	8.1	-1.45	0.000605	0.0194
1758	chr11	103839021	103839486	466	*	6.82	5.74	7.44	-1.7	0.000606	0.0195	Wnt3 (+65104), Nsf (+114802)
1759	chr1	93184128	93184490	363	*	7.06	7.57	6.25	1.32	0.000607	0.0195
1760	chr2	70474908	70475396	489	*	6.41	6.98	5.47	1.5	0.000608	0.0195	Sp5 (+229)
1761	chr15	35337747	35338070	324	*	5.47	4.35	6.09	-1.74	0.000612	0.0196	Vps13b (-33637), Osr2 (+41811)
1762	chr19	54040199	54041015	817	*	7.64	8.27	6.48	1.79	0.000613	0.0196	Adra2a (-4575)
1763	chr15	98206572	98206824	253	*	5.6	4.4	6.25	-1.85	0.000616	0.0197	Olfr288 (-11156), Olfr287 (+14358)
1764	chr18	89047692	89047986	295	*	6.24	5.28	6.82	-1.54	0.000616	0.0197	Cd226 (-149592), Rttn (+76049)
1770	chr14	62023117	62023630	514	*	7.44	6.26	8.09	-1.82	0.000625	0.0199	Zfp952 (+16)
1768	chr2	102234750	102235256	507	*	7.37	6.21	8	-1.79	0.000625	0.0199	Ldlrad3 (-48618), Trim44 (+165897)
1766	chr17	32993013	32993413	401	*	6.08	5.07	6.66	-1.59	0.000624	0.0199	Dleu7 (+269589), Kcnrg (+415892)
1771	chr3	90862284	90862730	447	*	6.43	5.46	7.01	-1.55	0.000625	0.0199	Gm5849 (-84631), 9130204L05Rik (+228296)
1769	chr15	101198023	101198576	554	*	8.06	7.28	8.57	-1.29	0.000625	0.0199
1772	chr12	57339900	57340543	644	*	7.1	6.36	7.59	-1.23	0.000626	0.0199
1765	chr4	140624519	140625176	658	*	6.83	7.46	5.67	1.79	0.000623	0.0199	Stk39 (+5978), B3galt1 (+348577)
1767	chr2	68466119	68466461	343	*	6.4	7.07	5.13	1.94	0.000625	0.0199	Igsf21 (-378064), Arhgef10l (+23902)
1773	chr1	37546466	37546939	474	*	6.26	6.8	5.4	1.39	0.000627	0.02
1774	chr14	31401049	31401287	239	*	5.62	4.65	6.19	-1.54	0.00063	0.0201	Sh3bp5 (+34897), Capn7 (+64530)
1776	chr17	81630368	81630837	470	*	6.11	5.17	6.68	-1.51	0.000631	0.0201	Slc8a1 (+19004), Gm11096 (+188840)
1782	chr4	134372301	134372677	377	*	6.82	5.87	7.38	-1.51	0.000635	0.0201	Extl1 (+69)
1781	chr7	72359556	72360113	558	*	6.35	5.43	6.91	-1.49	0.000634	0.0201
1779	chr4	56207692	56208056	365	*	6.01	5.13	6.55	-1.42	0.000633	0.0201
1784	chr3	9581502	9581918	417	*	6.66	5.87	7.16	-1.29	0.000636	0.0201
1783	chr11	119894704	119895441	738	*	9.25	8.54	9.73	-1.19	0.000635	0.0201
1780	chr1	72414616	72415172	557	*	8.34	8.84	7.58	1.26	0.000634	0.0201
1778	chr4	118445745	118446405	661	*	7.29	7.8	6.48	1.32	0.000632	0.0201
1777	chr11	109180327	109180774	448	*	6.29	6.95	5.03	1.92	0.000632	0.0201	E030025P04Rik (-36182), Rgs9 (+117578)
1775	chr16	35905323	35905686	364	*	5.61	6.29	4.24	2.05	0.000631	0.0201	Parp14 (-33961), Parp9 (-32965)
1786	chr6	72316143	72316352	210	*	5.72	4.75	6.29	-1.54	0.000639	0.0202	Osmr (+14975), Rictor (+151613)
1785	chr15	6859678	6860310	633	*	6.68	5.74	7.24	-1.51	0.000639	0.0202	Atoh8 (-80671), Usp39 (+28936)
1787	chr2	4069869	4070231	363	*	6.53	5.73	7.05	-1.31	0.00064	0.0202
1788	chr7	99020058	99020691	634	*	7.11	6.2	7.66	-1.46	0.000641	0.0203
1790	chr2	116975461	116976340	880	*	8.49	9.02	7.64	1.38	0.000644	0.0203
1789	chr15	32195929	32196205	277	*	6.69	7.33	5.48	1.85	0.000643	0.0203	Sema5a (-48746), Tas2r119 (+18778)
1791	chr1	133204504	133204915	412	*	5.68	6.3	4.57	1.73	0.000645	0.0204	Fam120a (-163662), Wnk2 (+16335)
1792	chr13	49131420	49131937	518	*	7.32	7.98	6.07	1.92	0.000648	0.0204	Plekha6 (-41396), Ppp1r15b (+73567)
1796	chr10	67065474	67065959	486	*	6.27	5.09	6.91	-1.82	0.000651	0.0205	Id4 (-120492)
1794	chr13	48140594	48140878	285	*	5.94	4.97	6.52	-1.55	0.00065	0.0205	Reep3 (+31228)
1793	chr5	101163098	101163482	385	*	7.53	6.78	8.02	-1.24	0.000649	0.0205
1795	chr7	84546551	84547132	582	*	7.23	6.51	7.71	-1.21	0.000651	0.0205
1801	chr3	136826296	136826607	312	*	6.69	5.49	7.34	-1.85	0.000658	0.0206	Upk3b (-23573), Dtx2 (+20123)
1799	chr3	116119164	116119545	382	*	5.64	4.65	6.23	-1.57	0.000657	0.0206	Vcam1 (+10333), Extl2 (+111893)
1797	chr5	136014804	136015042	239	*	6.3	5.35	6.87	-1.52	0.000654	0.0206	Emcn (-514615), Ppp3ca (+155682)
1798	chr3	92814501	92815176	676	*	7.14	6.33	7.66	-1.33	0.000657	0.0206
1800	chr7	118688117	118688558	442	*	7.34	6.55	7.85	-1.3	0.000657	0.0206
1802	chr3	108478926	108479371	446	*	6.05	6.71	4.81	1.9	0.00066	0.0207	Sars (-33980), 5330417C22Rik (+57387)
1806	chr6	145370427	145370617	191	*	6.89	5.88	7.47	-1.59	0.000666	0.0208	Kras (-120283), Lmntd1 (+64403)
1805	chr3	51231566	51232122	557	*	7.83	6.91	8.39	-1.49	0.000664	0.0208
1807	chr10	61569995	61570508	514	*	6.63	5.83	7.15	-1.32	0.000666	0.0208
1803	chr12	58852329	58853060	732	*	7.77	7.05	8.25	-1.2	0.000663	0.0208
1809	chr6	54434244	54434554	311	*	5.85	6.48	4.73	1.74	0.000667	0.0208	Wipf3 (+4796), Scrn1 (+132090)
1804	chr5	64379021	64379230	210	*	4.68	5.35	3.41	1.94	0.000663	0.0208	Nt5c1b (-681570), Osr1 (+113962)
1808	chr12	9688168	9688638	471	*	7.19	7.88	5.8	2.08	0.000667	0.0208	Klf3 (-424262), Tbc1d1 (+219675)
1810	chr7	121857211	121857887	677	*	8.23	7.63	8.65	-1.01	0.000668	0.0209
1811	chr4	100271228	100271610	383	*	6.3	6.99	4.94	2.05	0.00067	0.0209	Ube2u (-207430), Ror1 (+175628)
1812	chr12	84822477	84823012	536	*	6.72	5.83	7.27	-1.44	0.000676	0.0211
1813	chr10	56535194	56535710	517	*	6.66	5.85	7.17	-1.32	0.000677	0.0211
1819	chr1	23919135	23919448	314	*	5.96	4.69	6.63	-1.94	0.000682	0.0212	Smap1 (+3025), B3gat2 (+157366)
1823	chr16	24933795	24934132	338	*	5.35	4.17	5.99	-1.82	0.000683	0.0212	Tprg (-352853), Lpp (+540614)
1827	chr1	190898948	190899500	553	*	6.8	5.65	7.44	-1.79	0.000685	0.0212	Gadd45a (+46654), Gng12 (+94355)
1826	chr6	66990591	66990913	323	*	5.52	4.44	6.14	-1.7	0.000684	0.0212	Prox1 (-728510), Rps6kc1 (+12546)
1829	chr19	5907067	5907755	689	*	6.96	5.9	7.56	-1.66	0.000686	0.0212	Tigd3 (-13304), Dpf2 (+5381)
1831	chr1	157011148	157011753	606	*	8.13	7.14	8.71	-1.57	0.000687	0.0212	Ralgps2 (-72064), Tex35 (+97199)
1816	chr7	92604968	92605545	578	*	6.41	5.48	6.97	-1.49	0.000681	0.0212
1824	chr8	126972704	126972960	257	*	6.26	5.4	6.79	-1.39	0.000684	0.0212
1818	chr5	138006742	138007193	452	*	6.55	5.71	7.07	-1.36	0.000682	0.0212
1814	chr1	12658260	12658686	427	*	6.46	5.66	6.97	-1.31	0.000679	0.0212
1830	chr19	16195980	16196508	529	*	6.92	6.21	7.4	-1.19	0.000686	0.0212
1832	chr8	25139274	25139857	584	*	7.76	7.07	8.22	-1.15	0.000688	0.0212
1825	chr11	26167306	26167819	514	*	7.07	7.54	6.36	1.17	0.000684	0.0212
1815	chr1	91049313	91049793	481	*	7.66	8.19	6.81	1.39	0.00068	0.0212
1821	chr14	75819224	75819739	516	*	6.57	7.15	5.58	1.57	0.000683	0.0212	Cd44 (+95449), Slc1a2 (+147517)
1828	chr2	102805750	102806602	853	*	8.37	8.97	7.33	1.65	0.000685	0.0212	Igf1r (+133327), Pgpep1l (+178079)
1822	chr7	68085851	68086456	606	*	6.44	7.04	5.37	1.67	0.000683	0.0212	Slc25a30 (-32445), Tpt1 (-25611)
1820	chr4	124772215	124772465	251	*	5.25	5.86	4.17	1.68	0.000682	0.0212	Mtf1 (-30209), Inpp5b (+30490)
1817	chr16	96304453	96304780	328	*	4.99	5.63	3.81	1.82	0.000682	0.0212	Igsf5 (-57051), B3galt5 (+68816)
1834	chr17	67150546	67150822	277	*	4.15	1.91	4.99	-3.08	0.000693	0.0213	Themis3 (-556063), Ptprm (+203703)
1840	chr1	132019999	132020248	250	*	5.79	4.08	6.55	-2.47	0.000695	0.0213	Thrb (-70078)
1838	chr14	17911127	17911774	648	*	7.05	5.97	7.66	-1.7	0.000693	0.0213	Aebp2 (-24953), Plekha5 (+174682)
1839	chr6	140598622	140598849	228	*	5.71	4.76	6.27	-1.52	0.000694	0.0213	Elk4 (+12517), Mfsd4a (+47839)
1833	chr14	103180136	103180754	619	*	6.41	5.6	6.92	-1.32	0.000689	0.0213
1837	chr15	25805625	25806128	504	*	7.07	6.3	7.57	-1.27	0.000693	0.0213
1835	chr15	85282029	85282522	494	*	9.28	8.8	9.64	-0.84	0.000693	0.0213
1836	chr16	78480931	78481288	358	*	5.27	5.88	4.19	1.69	0.000693	0.0213	Btg3 (-104300), D16Ertd472e (+95547)
1841	chr11	68894052	68894420	369	*	6.13	4.9	6.79	-1.88	0.000696	0.0214	Rpl26 (-7399), Rnf222 (+5683)
1845	chr1	190782185	190782862	678	*	7.33	6.36	7.9	-1.55	0.000699	0.0214	Prox1 (-611810), Rps6kc1 (+129246)
1843	chr9	52188126	52188609	484	*	6.81	6.06	7.31	-1.24	0.000698	0.0214
1844	chr3	60053338	60054628	1291	*	8.99	8.35	9.43	-1.08	0.000699	0.0214
1842	chr3	24531881	24532038	158	*	4.3	4.99	2.93	2.06	0.000697	0.0214	Naaladl2 (+251662)
1848	chr9	65305928	65306221	294	*	5.76	3.79	6.56	-2.77	0.000703	0.0215	Pten (+222840), Rnls (+411928)
1847	chr19	32980203	32980471	269	*	6.06	4.53	6.79	-2.26	0.000703	0.0215	Pdcd7 (-40029), Clpx (+11815)
1851	chr7	130253895	130254090	196	*	5.3	4.13	5.94	-1.8	0.000705	0.0215	Fgfr2 (+12198), Wdr11 (+662130)
1849	chr7	128004632	128005475	844	*	7.78	7.16	8.21	-1.05	0.000704	0.0215
1850	chr16	90885668	90886664	997	*	8.92	9.38	8.26	1.12	0.000704	0.0215
1846	chr5	24111979	24112726	748	*	7.27	7.81	6.41	1.4	0.000702	0.0215
1860	chr12	118746995	118747238	244	*	5.44	4.25	6.08	-1.83	0.000712	0.0216	Sox9 (-120537)
1853	chr7	121939693	121940122	430	*	6.18	5.03	6.81	-1.78	0.000708	0.0216	Cog7 (+41803), Scnn1b (+74870)
1852	chr11	112661507	112661867	361	*	5.79	4.79	6.38	-1.59	0.000707	0.0216	Sp4 (-445749), Sp8 (-99212)
1854	chr15	5507636	5507985	350	*	7.21	6.29	7.77	-1.49	0.000708	0.0216
1855	chr15	66513910	66514289	380	*	6.07	5.19	6.61	-1.42	0.000708	0.0216
1857	chr5	115107655	115108518	864	*	7.46	6.63	7.98	-1.35	0.00071	0.0216
1858	chr8	106646535	106647317	783	*	7.39	6.65	7.88	-1.23	0.000711	0.0216
1861	chr11	58638083	58639132	1050	*	8.31	7.78	8.7	-0.91	0.000713	0.0216
1859	chr12	82412256	82412935	680	*	7.46	8.08	6.35	1.73	0.000711	0.0216	Rgs6 (-204349), Sipa1l1 (+243176)
1856	chr12	90061117	90061508	392	*	5.38	6.02	4.21	1.81	0.00071	0.0216	Dio2 (+677125)
1866	chr11	79771313	79771901	589	*	7.3	6.16	7.94	-1.78	0.000716	0.0217	Rab11fip4 (+180395), Utp6 (+190783)
1865	chr12	110973145	110973592	448	*	6.54	5.66	7.08	-1.42	0.000715	0.0217
1868	chr18	12930993	12931699	707	*	7.02	6.27	7.51	-1.25	0.000717	0.0217
1864	chr12	35849229	35849623	395	*	7.41	6.78	7.85	-1.08	0.000715	0.0217
1870	chr12	100282215	100282650	436	*	8.58	8.99	8.01	0.98	0.000719	0.0217
1863	chr5	105835922	105836432	511	*	6.53	7.04	5.75	1.29	0.000714	0.0217
1862	chr10	7492347	7492763	417	*	6.06	6.61	5.18	1.43	0.000714	0.0217
1867	chr11	86246519	86246949	431	*	5.6	6.19	4.58	1.6	0.000716	0.0217	NONE
1869	chr15	46303490	46304045	556	*	6.66	7.25	5.64	1.61	0.000718	0.0217	Brip1 (-45541), Ints2 (+10816)
1874	chr15	57871897	57872452	556	*	6.9	5.92	7.47	-1.55	0.000726	0.0219	Derl1 (+20243), Zhx2 (+177510)
1871	chr1	84907695	84908304	610	*	6.72	5.89	7.24	-1.35	0.000724	0.0219
1872	chr5	66081437	66081829	393	*	7.4	6.63	7.9	-1.28	0.000725	0.0219
1873	chr2	59431687	59432399	713	*	7.86	8.35	7.11	1.24	0.000725	0.0219
1875	chr18	4348221	4348539	319	*	7.21	6.2	7.8	-1.6	0.000729	0.022	Map3k8 (+4573), Lyzl1 (+182548)
1876	chr1	72196165	72196438	274	*	6.03	5.05	6.61	-1.55	0.00073	0.022	Fn1 (-543127), Mreg (+16005)
1878	chr3	85722680	85722949	270	*	6.07	5.2	6.61	-1.41	0.00073	0.022
1880	chr15	89233638	89233920	283	*	6.33	5.48	6.86	-1.38	0.000732	0.022
1879	chr18	12740558	12741908	1351	*	8.21	7.6	8.64	-1.04	0.000731	0.022
1882	chr11	100574208	100574589	382	*	6.12	6.7	5.13	1.58	0.000732	0.022	Cnp (-505)
1881	chr6	101426458	101426703	246	*	6.38	7.03	5.15	1.87	0.000732	0.022	Pdzrn3 (-48684)
1877	chr7	33596019	33596416	398	*	6.3	7.03	4.77	2.26	0.00073	0.022	Scgb2b21 (-75760), Scgb2b24 (+143094)
1883	chr5	138776345	138776927	583	*	7.79	8.41	6.67	1.74	0.000736	0.0221	Gm5294 (-43444), Fam20c (+22122)
1885	chr4	88978215	88978487	273	*	5.91	4.74	6.55	-1.82	0.000741	0.0222	Mtap (-158771), Ifne (-98150)
1887	chr6	108324398	108325069	672	*	7.08	7.56	6.34	1.22	0.000743	0.0222
1884	chr13	37833605	37833946	342	*	6.18	6.81	5.05	1.76	0.000739	0.0222	Twist2 (+27560), Hdac4 (+351311)
1886	chr1	91828701	91829359	659	*	6.98	7.64	5.69	1.95	0.000743	0.0222	Rreb1 (+7461), Ssr1 (+160441)
1888	chr15	64532159	64532792	634	*	7.71	6.97	8.2	-1.23	0.000745	0.0223
1890	chr11	101351291	101351791	501	*	7.31	6.6	7.78	-1.17	0.000746	0.0223
1891	chr10	39572682	39573225	544	*	7.51	6.84	7.96	-1.12	0.000748	0.0223
1889	chr7	110248695	110249110	416	*	6.64	7.24	5.63	1.61	0.000745	0.0223	Swap70 (+27192), Sbf2 (+366017)
1892	chr5	21667561	21668020	460	*	7.06	6.35	7.53	-1.18	0.000752	0.0224
1899	chr2	172467247	172467651	405	*	6.59	5.44	7.21	-1.77	0.000758	0.0225	Gja10 (+79133), Bach2 (+284823)
1898	chr17	21679343	21679528	186	*	5.19	4.12	5.79	-1.67	0.000758	0.0225	Ecel1 (-3129)
1893	chr4	32523486	32523767	282	*	6.43	5.38	7.03	-1.65	0.000753	0.0225	Gm10509 (-11330), Zfp983 (+21854)
1897	chr1	87159495	87159805	311	*	5.59	4.58	6.17	-1.59	0.000757	0.0225	Gcnt7 (-8853), Fam209 (-5071)
1895	chr15	10696755	10697250	496	*	6.27	5.43	6.79	-1.36	0.000754	0.0225
1896	chr7	30009880	30010418	539	*	6.34	5.51	6.87	-1.36	0.000756	0.0225
1894	chr3	10403380	10403915	536	*	6.5	7.23	4.98	2.25	0.000753	0.0225	Snx16 (+36439), Chmp4c (+36741)
1902	chr1	36665263	36665892	630	*	6.39	5.25	7.02	-1.78	0.000761	0.0226	Wdsub1 (+40751), Tanc1 (+229789)
1905	chr18	23867341	23867713	373	*	6.14	5.02	6.77	-1.75	0.000762	0.0226	Sema4c (-108052), Fam178b (+17605)
1904	chr15	20763949	20764383	435	*	5.91	4.83	6.53	-1.69	0.000761	0.0226	Zc2hc1b (+24943), Plagl1 (+62292)
1900	chr2	59841690	59841976	287	*	5.27	4.22	5.87	-1.65	0.000759	0.0226	Cdh12 (-347286), Acot10 (-97416)
1903	chr10	13152924	13153235	312	*	5.61	4.6	6.19	-1.6	0.000761	0.0226	Zfp397 (-87178), Mapre2 (+63543)
1906	chr9	120507481	120507842	362	*	6.03	5.09	6.6	-1.51	0.000764	0.0226	Entpd3 (-32156), Eif1b (+15171)
1901	chr6	100601274	100602007	734	*	7.16	6.27	7.71	-1.44	0.00076	0.0226
1908	chr13	24751401	24751802	402	*	7.87	6.71	8.51	-1.8	0.000767	0.0227	Gmnn (+10259), Ripor2 (+112954)
1907	chr3	30929772	30930239	468	*	6.76	7.34	5.78	1.56	0.000766	0.0227	Phc3 (+39395), Gpr160 (+74056)
1909	chr12	91301889	91302566	678	*	6.75	5.85	7.3	-1.45	0.000769	0.0228
1911	chr1	86679995	86680429	435	*	7.97	7.18	8.48	-1.3	0.000771	0.0228
1910	chr7	79308572	79308815	244	*	5.47	6.07	4.41	1.66	0.00077	0.0228	Abhd2 (+35495), Rlbp1 (+78354)
1912	chr3	146900903	146901741	839	*	7.7	6.96	8.18	-1.22	0.000775	0.0229
1913	chr15	59022304	59022620	317	*	5.82	4.64	6.46	-1.82	0.000779	0.023	Mtss1 (+59564), Ndufb9 (+88652)
1914	chr15	86387724	86388266	543	*	6.43	5.57	6.97	-1.4	0.00078	0.023
1919	chr6	31299575	31299924	350	*	6.37	5.26	6.99	-1.73	0.000786	0.0231	Klf14 (-340672), Mkln1 (-98985)
1917	chr5	118872342	118872682	341	*	6.65	5.88	7.15	-1.28	0.000783	0.0231
1916	chr6	128296045	128297112	1068	*	8.87	9.42	7.99	1.43	0.000783	0.0231
1918	chr2	93443210	93443647	438	*	6.93	7.5	5.98	1.51	0.000785	0.0231	Tspan18 (-108942), Cd82 (+19073)
1915	chr14	27327988	27328236	249	*	5.61	6.29	4.27	2.02	0.000782	0.0231	Fam208a (-100722), Arhgef3 (+90073)
1923	chr16	25374056	25374566	511	*	6.4	6.94	5.55	1.39	0.000791	0.0232
1921	chr4	17108009	17108329	321	*	5.85	6.4	4.95	1.45	0.00079	0.0232
1922	chr1	63776907	63777342	436	*	7.09	7.65	6.16	1.49	0.00079	0.0232
1920	chr15	77733389	77733855	467	*	6.62	7.26	5.46	1.8	0.00079	0.0232	Apol9b (+4501), Apol8 (+21607)
1930	chr3	41605018	41605197	180	*	5.74	4.2	6.47	-2.26	0.000797	0.0233	Copb2 (-25317), Rbp2 (+52299)
1932	chr12	90791276	90791617	342	*	6.56	5.34	7.21	-1.87	0.000798	0.0233	Jade1 (+41739), Sclt1 (+137406)
1924	chr9	98538121	98538706	586	*	6.43	5.44	7.01	-1.57	0.000794	0.0233	Dio2 (-53009), Cep128 (+592962)
1925	chr2	91424136	91424609	474	*	5.96	5.03	6.52	-1.49	0.000794	0.0233
1926	chr3	142334811	142335360	550	*	7.42	6.53	7.97	-1.44	0.000795	0.0233
1927	chr6	135430427	135431016	590	*	6.32	5.45	6.86	-1.41	0.000796	0.0233
1933	chr8	77511800	77512080	281	*	6.78	5.95	7.3	-1.35	0.000799	0.0233
1929	chr12	51811271	51811819	549	*	7.51	6.8	7.98	-1.17	0.000797	0.0233
1928	chr3	145913336	145913906	571	*	8.22	7.61	8.65	-1.04	0.000796	0.0233
1931	chr16	21358478	21358968	491	*	7.76	7.18	8.18	-1	0.000797	0.0233
1934	chr12	73378737	73379203	467	*	6.41	5.01	7.11	-2.1	0.0008	0.0234	Slc38a6 (+92191), Tmem30b (+167422)
1935	chr10	122867448	122867709	262	*	5.7	4.38	6.37	-1.99	0.000801	0.0234	Ppm1h (+188797), Mon2 (+208926)
1939	chr11	57732502	57732670	169	*	5.24	4.15	5.85	-1.7	0.000805	0.0234	Igfbp2 (-91165), Rpl37a (+22048)
1936	chr1	72733104	72733571	468	*	6.6	5.6	7.18	-1.58	0.000802	0.0234	Sap30l (-69051), Galnt10 (+87144)
1938	chr10	128515117	128515501	385	*	6.08	5.15	6.64	-1.49	0.000804	0.0234
1937	chr11	7531821	7532400	580	*	7.31	6.54	7.8	-1.27	0.000804	0.0234
1940	chr9	52181001	52181750	750	*	7.59	6.93	8.04	-1.11	0.000805	0.0234
1945	chr10	83514960	83515346	387	*	5.69	4.6	6.31	-1.71	0.000811	0.0235	Tmigd1 (-44771), Cpd (-10370)
1944	chr12	81712534	81712998	465	*	8.03	7.03	8.62	-1.59	0.00081	0.0235	Med6 (-117760), Map3k9 (+68409)
1942	chr11	76857207	76857568	362	*	6.36	5.42	6.92	-1.5	0.000807	0.0235	Aldh1l2 (+18987), D10Wsu102e (+154932)
1946	chr6	86872932	86873424	493	*	7.99	7.39	8.42	-1.03	0.000811	0.0235
1943	chr18	64989941	64990592	652	*	8.66	8.06	9.08	-1.01	0.000808	0.0235
1941	chr13	28365576	28366223	648	*	7.01	7.65	5.8	1.85	0.000807	0.0235	Prl5a1 (+223416), Sox4 (+587813)
1947	chr3	41368179	41368947	769	*	6.99	7.67	5.65	2.02	0.000814	0.0236	Pgrmc2 (-285517), Jade1 (-194806)
1948	chr12	108126635	108126970	336	*	5.83	4.91	6.39	-1.48	0.000819	0.0237
1951	chr13	44553063	44553545	483	*	6.35	5.4	6.91	-1.51	0.000823	0.0238	Jarid2 (-177967), Cd83 (+768529)
1950	chr3	104616085	104616564	480	*	7.93	7.05	8.48	-1.43	0.000822	0.0238
1949	chr2	130848108	130848609	502	*	7.12	6.32	7.63	-1.31	0.000821	0.0238
1952	chr4	133057632	133058157	526	*	7.39	7.96	6.43	1.53	0.000824	0.0238	Arhgap24 (+320247), Mapk10 (+409696)
1953	chr5	102801567	102801708	142	*	4.61	5.3	3.26	2.04	0.000824	0.0238	Wasf2 (-72610), Ahdc1 (+46389)
1956	chr10	77550030	77550486	457	*	6.45	5.62	6.98	-1.36	0.000829	0.0239
1954	chr3	138738809	138739483	675	*	7.48	6.84	7.92	-1.08	0.000825	0.0239
1955	chr17	21383363	21384030	668	*	7.82	7.21	8.25	-1.04	0.000827	0.0239
1963	chr18	20473427	20473706	280	*	6.46	5.27	7.1	-1.83	0.000834	0.024	Rbsn (+711)
1961	chr15	96975026	96975506	481	*	6.45	5.33	7.07	-1.74	0.000834	0.024	9130230L23Rik (-95660), Rbm47 (+73173)
1958	chr6	92214000	92214427	428	*	6.56	5.6	7.14	-1.54	0.000832	0.024	Gm8888 (-208125), Slc38a4 (+80690)
1960	chr5	66099813	66100077	265	*	6.1	5.13	6.67	-1.54	0.000834	0.024	Dsg3 (-36737), Dsg4 (+37392)
1957	chr9	61467404	61467718	315	*	6.02	5.14	6.56	-1.42	0.000831	0.024
1962	chr6	61521427	61521764	338	*	6.14	5.29	6.68	-1.39	0.000834	0.024
1959	chr4	135313576	135314357	782	*	7.79	8.29	7.03	1.26	0.000833	0.024
1964	chr6	85337062	85337259	198	*	6.04	4.96	6.65	-1.68	0.000839	0.0241	Sfxn5 (-3739)
1965	chr1	76136923	76137190	268	*	6.31	5.21	6.93	-1.72	0.00084	0.0242	Slc4a3 (+590791)
1970	chr9	110218038	110218313	276	*	5.97	4.25	6.73	-2.48	0.000848	0.0243	Artn (-159213), St3gal3 (+45914)
1969	chr4	118088851	118089101	251	*	5.51	4.3	6.16	-1.86	0.000846	0.0243	Cspg5 (-25607), Smarcc1 (+86196)
1971	chr17	5160237	5160518	282	*	6.01	4.9	6.63	-1.73	0.000848	0.0243	Arid1b (+165304), Ldhal6b (+258389)
1973	chr2	102142195	102142787	593	*	6.98	5.96	7.57	-1.62	0.00085	0.0243	Ldlrad3 (+43894), Commd9 (+256238)
1974	chr6	72315409	72315647	239	*	6.06	5.04	6.65	-1.61	0.00085	0.0243	Atoh8 (-79951), Usp39 (+29656)
1972	chr11	78437089	78437697	609	*	7.99	7.16	8.52	-1.36	0.000848	0.0243
1968	chr5	53187089	53187751	663	*	8.1	7.53	8.51	-0.98	0.000846	0.0243
1966	chr2	58549040	58549244	205	*	4.97	5.64	3.7	1.93	0.000845	0.0243	Rassf6 (-101784), Cxcl5 (-17107)
1967	chr5	90742157	90742384	228	*	4.62	5.35	3.07	2.28	0.000845	0.0243	Acvr1c (-191247), Acvr1 (+17684)
1978	chr6	98866154	98866557	404	*	6.03	3.98	6.85	-2.87	0.000856	0.0244	Gm765 (-523602), Foxp1 (+568989)
1976	chr12	72300966	72301498	533	*	6.15	5.31	6.68	-1.36	0.000853	0.0244
1977	chr12	3746320	3746731	412	*	7.88	7.1	8.38	-1.28	0.000855	0.0244
1975	chr6	52684294	52684877	584	*	7.02	7.76	5.43	2.32	0.000851	0.0244	Hibadh (-44197), Tax1bp1 (-29143)
1982	chr14	11397364	11397640	277	*	5.49	4.35	6.12	-1.77	0.00086	0.0245	Ptger4 (-772508), Dab2 (-369903)
1979	chr15	6016591	6016798	208	*	5.44	4.45	6.02	-1.58	0.000857	0.0245	Ptprg (-156030), Gm3839 (-40776)
1980	chr3	27963047	27963604	558	*	6.2	5.29	6.75	-1.46	0.000858	0.0245
1983	chr19	60889146	60889470	325	*	6.89	7.42	6.03	1.38	0.000861	0.0245
1984	chr2	94560083	94560448	366	*	5.19	5.82	4.07	1.75	0.000861	0.0245	Api5 (-122130)
1981	chr9	3156045	3156622	578	*	6.46	7.19	4.9	2.29	0.000858	0.0245	Alkbh8 (-179144), Gm10715 (+119223)
1986	chr6	100645670	100646213	544	*	7.79	7.2	8.21	-1.02	0.000864	0.0246
1987	chr6	22867614	22867932	319	*	6.32	6.93	5.26	1.67	0.000867	0.0246	Fam3c (-511607), Ptprz1 (-7729)
1985	chr7	70407507	70407893	387	*	6.58	7.26	5.26	2	0.000863	0.0246	Nr2f2 (-47107), Gm10295 (+943785)
1989	chr10	56560660	56560862	203	*	5.81	4.55	6.47	-1.92	0.000877	0.0249	Teddm3 (-40938), Ephb3 (-9817)
1988	chr16	21194741	21195135	395	*	7.36	6.31	7.96	-1.64	0.000877	0.0249	Hsf2 (-925635), Gja1 (+181673)
1990	chr8	33529722	33530086	365	*	6.4	6.97	5.45	1.52	0.000877	0.0249	Tex15 (-40640), 5930422O12Rik (+101195)
1992	chr2	71384789	71385069	281	*	6.56	5.5	7.17	-1.66	0.000887	0.0251	Hat1 (-4331)
1991	chr6	145769903	145770959	1057	*	8.21	7.4	8.73	-1.32	0.000883	0.0251
1993	chr10	59790363	59790857	495	*	6.68	5.1	7.42	-2.32	0.000889	0.0252	Dnajb12 (-88965), Micu1 (+88011)
1994	chr15	100640331	100640616	286	*	6.32	5.46	6.85	-1.39	0.00089	0.0252
1995	chr15	10175545	10176029	485	*	7.16	7.67	6.38	1.29	0.000891	0.0252
2000	chr15	36744272	36744675	404	*	7.11	5.95	7.74	-1.79	0.000896	0.0253	Pabpc1 (-135501), Ywhaz (+50064)
1999	chr5	140080591	140081066	476	*	7.84	7.04	8.35	-1.3	0.000896	0.0253
1996	chr15	42632448	42632860	413	*	6.64	7.15	5.84	1.32	0.000892	0.0253
1998	chr17	65905277	65905765	489	*	6.03	6.68	4.82	1.87	0.000895	0.0253	Ralbp1 (-19766), Twsg1 (+45666)
1997	chr18	85294985	85295374	390	*	5.14	5.79	3.9	1.89	0.000894	0.0253	Timm21 (-343656)
[truncated: 881 more rows]

## Sheet: Supplementary Table 2
Expr Log Ratio (up)		Expr Log Ratio (down)
Molecules	Value	Molecules	Value
Casp1	6.814	Igf2bp1	-7.498
Gypc	6.592	Olfm4	-6.513
Akr1e2	6.349	Prl2c2 (includes others)	-5.431
Gdf10	6.336	Itga7	-5.298
Rgs9bp	5.604	Ccl5	-5.156
Krt17	5.204	S100a9	-4.553
Ugt8	5.136	A430010J10Rik	-4.46
Stfa1 (includes others)	4.987	Fam221a	-4.342
Ddit4l	4.912	Spp1	-4.34
Adamts5	4.912	Duox2	-4.262

## Sheet: Supplementary Table 3
Target	Figure #	Experiment		Antibody name	Compnay	Catalog number	Clone number monoclonal	Concentration	Dilution	Validation (species and application)	Webstie
Caspase-1	Fig. 5	Western blot	Primary	Mouse Monoclonal anti-Caspase-1 (p20)	Adipogen	AG-20B-0042-C100 (Lot: A40231903)	Casper-1	1mg/ml	1:5,000	Crossreactivity is for Mouse and Rat, and applications is verified for WB, IHC (P), and IP.	https://adipogen.com/ag-20b-0042-anti-caspase-1-p20-mouse-mab-casper-1.html/
			Secondary	Anti-mouse lgG, HRP-linked antibody	Cell Signaling Technology	#7076S (Lot: 35)		2 mg/ml	1:3,000		https://www.cellsignal.com/products/secondary-antibodies/anti-mouse-igg-hrp-linked-antibody/7076?Ntk=Products&Ntt=7076&gclid=CjwKCAiAoL6eBhA3EiwAXDom5ltDYfP704MipH89T9EcF6OUiQIngi_HEnJsHZgjHeqwdzToq1xz8RoCJrsQAvD_BwE&gclsrc=aw.ds
Beta actin	Fig. 5	Western blot	Primary	Beta Actin Loading Control Monoclonal antibody (BA3R)	Invitrogen	MA5-15739 (Lot: UD277186)	BA3R	1 mg/ml	1:10,000	Published species are Chicken, Fungi, Guinea pig, Human, Mouse, Non-human primate, Pig, Plant, Rabbit, and Rat. Available applications are Wb, IHC, IHC(P), ICC/IF, Flow Cytometry, ELISA, IP.	https://www.thermofisher.com/antibody/product/beta-Actin-Loading-Control-Antibody-clone-BA3R-Monoclonal/MA5-15739
			Secondary	Anti-mouse lgG, HRP-linked antibody	Cell Signaling Technology	#7076S (Lot: 35)		2 mg/ml	1:3,000		https://www.cellsignal.com/products/secondary-antibodies/anti-mouse-igg-hrp-linked-antibody/7076?Ntk=Products&Ntt=7076&gclid=CjwKCAiAoL6eBhA3EiwAXDom5ltDYfP704MipH89T9EcF6OUiQIngi_HEnJsHZgjHeqwdzToq1xz8RoCJrsQAvD_BwE&gclsrc=aw.ds
F-actin	Fig. 1-2, ED Fig. 1-2	Confocal, IF/IHC	Primary	Alexa Fluor 555 Phalloidin	ThermoFisher Scientific	A34055 (Lot: 1780358)		300 units	1:200	Staining was validated by using A549, BPAE, HCASM, HeLa, and U2OS cell lines.	https://www.thermofisher.com/order/catalog/product/A34055
Nuclear	Fig. 1-2, ED Fig. 1-2	Confocal, IF/IHC	Primary	4′,6-diamidino-2-phenylindole (DAPI)	ThermoFisher Scientific	D1306		1 mg/ml	1:1,000	Application for cell imaging with fluorescence microscope is verified on the website.	https://www.thermofisher.com/order/catalog/product/D1306
K20	Fig. 1, ED Fig.1-2	Confocal, IF/IHC	Primary	Mouse monoclonal anti-keratin 20 (K20), Ks20.8	abcam	ab854 (Lot: GR292727-7)	Ks20.8	Conc. Not Determined	1:200	Immunogen is electrophoretically purified Keratin K20 from Human intestinal mucosa. Tested applications are Flow Cyt, IHC-P, ICC/IF.	https://www.abcam.com/cytokeratin-20-antibody-ks208-ab854.html
			Secondary	Alexa Fluor 647 Donkey anti-mouse IgG (H+L)	Invitrogen	A-31571		2 mg/mL	1:1,000		https://www.thermofisher.com/antibody/product/Donkey-anti-Mouse-IgG-H-L-Highly-Cross-Adsorbed-Secondary-Antibody-Polyclonal/A-31571
Ecad	Fig. 1-2, ED Fig. 1-2	IF/IHC	Primary	Goat Polyclonal anti-E-cadherine (Ecad)	R&D Systems	AF748 (Lot: CYG0516081)		0.2 mg/mL	1:500	The manufacturer validated reactivity to human and mouse by CyTOF-ready, Flow Cytometry, Immunocytochemistry/Immunofluorescence, Immunohistochemistry, Simple Western, and Western Blot.	https://www.bio-techne.com/p/antibodies/human-mouse-e-cadherin-antibody_af748#applications
			Secondary	Alexa Fluor 568 donkey anti-goat IgG (H+L)	abcam	ab175704		2 mg/ml	1:1,000		https://www.abcam.com/donkey-goat-igg-hl-alexa-fluor-568-preadsorbed-ab175704.html?productWallTab=ShowAll
Upk3a	Fig. 1, ED Fig. 2	IF/IHC	Primary	Goat polyclonal anti-Uroplakin 3a (UPIIIa), M-17	Santa Cruz Biotechnology	sc-15186 (Lot G1015)	M-17	0.2 mg/ml	1:500	UPIIIa (M-17) is recommended for detection of UPIIIa of mouse, rat and human origin by immunofluorescence (starting dilution 1:50, dilution range 1:50-1:500).	https://datasheets.scbt.com/sc-15186.pdf
			Secondary	Alexa Fluor 647 donkey anti-goat IgG (H+L)	Invitrogen	A32849		2 mg/ml	1:1,000		https://www.thermofisher.com/antibody/product/Donkey-anti-Goat-IgG-H-L-Highly-Cross-Adsorbed-Secondary-Antibody-Polyclonal/A32849
p63	Fig. 1, ED Fig. 2	IF/IHC	Primary	Rabbit polyclonal anti-p63 (N2C1), Internal	GeneTex	GTX102425 (Lot: 43138)	N2C1	0.34 mg/ml	1:1,000	This antibody was verified reactivity for mouse and rat, and predicted reacvitiy is for Zebrafish, Bovine, Chicken. Available applications are Wb, ICC/IF, IHC(P), IHC-Fr, IP, Proximity ligation assay.	https://www.genetex.com/Product/Detail/p63-antibody-N2C1-Internal/GTX102425
			Secondary	Alexa Fluor 555 donkey anti-rabbit IgG (H+L)	abcam	ab150074		2 mg/ml	1:1,000		https://www.abcam.com/donkey-rabbit-igg-hl-alexa-fluor-555-ab150074.html
K5	Fig. 1, ED Fig. 1	IF/IHC	Primary	Rabbit monoclonal anti-Keratin 5 (K5) (EP1601Y)	abcam	ab52635 (Lot: GR3292032-14)	EP1601Y	0.126 mg/ml	1:100	This antibody has reactivity with Mouse, Rat, Human and suitable for Flow Cytometry, ICC/IF, WB, IHC (P).	https://www.abcam.com/cytokeratin-5-antibody-ep1601y-cytoskeleton-marker-ab52635.html
			Secondary	Alexa Fluor 555 donkey anti-rabbit IgG (H+L)	abcam	ab150074		2 mg/ml	1:1,000		https://www.abcam.com/donkey-rabbit-igg-hl-alexa-fluor-555-ab150074.html
K14	Fig. 1	IF/IHC	Primary	Mouse monoclonal anti-keratin 14 (K14) (LL001)	Santa Cruz Biotechnology	sc-53253 (Lot: C3021)	LL001	0.2 mg/ml	1:50	It is suitable for the detection of Cytokeratin 14 of mouse, rat and human origin by WB, IP, IF and IHC(P).	https://www.scbt.com/p/cytokeratin-14-antibody-ll001
			Secondary	Alexa Fluor 488 donkey anti-mouse IgG IgG (H+L)	Invitrogen	A-21202		2 mg/ml	1:1,000		https://www.thermofisher.com/antibody/product/Donkey-anti-Mouse-IgG-H-L-Highly-Cross-Adsorbed-Secondary-Antibody-Polyclonal/A-21202#:~:text=at%20room%20temperature.-,Donkey%20anti%2DMouse%20IgG%20(H%2BL)%20Secondary%20Antibody,(Panel%20a%3A%20green).
Upk3a	Fig. 2, ED Fig. 1	IF/IHC	Primary	Mouse Monoclonal anti-Uroplakin 3a (AU1)	Fitzgerald	10R-U103a (Lot: RDI-PRO651108)	AU1	50 ug/ml	1:50	Uroplakin III antibody was raised in mouse using AUM preparation from bovine urinary bladder as the immunogen.	https://us.vwr.com/store/product/22064608/anti-uroplakin-iii-mouse-monoclonal-antibody-clone-au1
			Secondary	Alexa Fluor 647 Donkey anti-mouse IgG (H+L)	Invitrogen	A-31571		2 mg/mL	1:1,000		https://www.thermofisher.com/antibody/product/Donkey-anti-Mouse-IgG-H-L-Highly-Cross-Adsorbed-Secondary-Antibody-Polyclonal/A-31571
H3K4Me3	Fig. 3, 5, ED Fig. 5, 20	CUT&RUN	Primary	Tri-Methyl-Histone H3 (Lys4) (C42D8) Rabbit mAb	Cell Signaling Technology	cat. 9751 (Lot: 14)	C42D8	100 µg/ml	1:50	Species reactivity was confirmed for Human, Mouse, Rat, Monkey, D. melanogaster, S. cerevisiae. Available application is WB, IF, IHC (P), Flow Cytometry, Chromatin IP, Chromatin IP-seq, and CUT&RUN.	https://www.cellsignal.com/products/primary-antibodies/tri-methyl-histone-h3-lys4-c42d8-rabbit-mab/9751
H3K27Ac	Fig. 3, 5, ED Fig. 5, 20	CUT&RUN	Primary	Acetyl-Histone H3 (Lys27) (D5E4) XP® Rabbit mAb	Cell Signaling Technology	cat. 8173 (Lot: 8)	D5E4	100 µg/ml	1:100	Species reactivity is for Human, Mouse, Rat, Monkey and available applications are WB, IF, Flow Cytometry, Chromatin IP, Chromatin IP-seq, CUT&RUN.	https://www.cellsignal.com/products/primary-antibodies/acetyl-histone-h3-lys27-d5e4-xp-rabbit-mab/8173
H3K27Me3	ED Fig. 5, 20	CUT&RUN	Primary	Tri-Methyl-Histone H3 (Lys27) (C36B11) Rabbit mAb	Cell Signaling Technology	cat. 9733 (Lot: 19)	C36B11	100 µg/ml	1:50	Species reactivity is confirmed for Human, Mouse, Rat, Monkey and available applications are WB, IHC Leica Bond, IHC (P), IF, Flow Cytometry, Chromatin IP, Chromatin IP-seq, CUT&RUN.	https://www.cellsignal.com/products/primary-antibodies/tri-methyl-histone-h3-lys27-c36b11-rabbit-mab/9733

## Sheet: Supplementary Table 4
Gene Name	SOURCE	Primer sequence
Trp63 Forward	This paper	TACTGCCCCGACCCTTACATCC
Trp63 Reverse	This paper	ATATGCTGGAAGACCTCTGGGCT
Axin2 Forward	This paper	AAGAGAAGCGACCCAGTCAATCC
Axin2 Reverse	This paper	GGTTCCACAGGCGTCATCTCC
Upk3a Forward	This paper	TCAGCGGCTCTTACGAGGTTTAC
Upk3a Reverse	This paper	GACCTCCCACCCTGGGTTTG
Casp1 Forward	This paper	CCCACTGCTGATAGGGTGAC
Casp1 Reverse	This paper	GCATAGGTACATAAGAATGAACTGGA
Casp4 Forward	This paper	TGTCATCTCTTTGATATATTCCTGAAG
Casp4 Reverse	This paper	CAAGGTTGCCCGATCAAT
