# Supplementary material for: Uropathogenic Escherichia coli infection-induced epithelial trained immunity impacts urinary tract disease outcome
Source: Nat Microbiol. 2023 Apr 10;8(5):875–88. doi: 10.1038/s41564-023-01346-6 (PMC10159856; doi:10.1038/s41564-023-01346-6)
Supplement: Source Data Fig. 1 — Tab 1 (Fig. 1b). Measurement of TER at indicated days during 21 d of culture/differentiation of #1–5 independent juvenile C3H/HeN in transwells. [file 41564_2023_1346_MOESM3_ESM.xlsx]

## Sheet: Fig. 1b
Days	#1	#2	#3	#4	#5
1
2	79.2	76.23	77.55	77.88	92.4
3
4	128.04	101.64	132.66	112.2	117.48
5	121.11	115.17	123.09	128.04	143.22
6
7
8	882.09	1131.24	975.48	965.25	1200.54
9
10
11	1951.29	2622.18	2277.33	2183.94	2578.62
12
13	3893.67	4439.82	4379.76	4221.36	4441.14
14
15	4397.91	4295.94	4152.06	4299.57	4288.35
16
17	4309.14	4316.4	4335.21	4259.97	4150.41
18
19	4077.15	3876.18	3896.64	4001.58	3890.04
20
21	4361.28	4151.4	4059.99	4246.77	4309.47
22
#1-5 are indipendent cell cultures of C3H/HeN primary urothelial culture.
