# Supplementary material for: Uropathogenic Escherichia coli infection-induced epithelial trained immunity impacts urinary tract disease outcome
Source: Nat Microbiol. 2023 Apr 10;8(5):875–88. doi: 10.1038/s41564-023-01346-6 (PMC10159856; doi:10.1038/s41564-023-01346-6)
Supplement: Source Data Fig. 2 — Tab 1 (Fig. 2b). Urine bacterial titre time course over 4 wpi during initial infection with 108 c.f.u. UTI89 KanR in 8 weeks of female C3H/HeN mice. Tab 2 (Fig. 2f). Average cell size per transwell represented as median with 95% CI. Tab 3 (Fig. 3g). Individual cell size represented as median with 95% CI. [file 41564_2023_1346_MOESM4_ESM.xlsx]

## Sheet: Fig. 2b
days	N1	N2	N3	N4	R1	R2	R3	R4	S1	S2	S3	S4
1		100	100	100		30000000	18000000	3000000		70000000	20000000	4000000
2	100				2000				14000000
4		100	100	100		100	50000	20000		180000000	22000000	3000000
5								100				30000000
6		100	100	100		100	100			60000000	110000000
7								100				15000000
8		100	100	100		4000	100			120000000	2100000
11	100	100	100	100	200000	100	100	100	30000000	5000000	8000000	48000000
13												44000000
14	100	100	100	100	100	80000	100	100	30000000	60000000	41000000
15												11000000
18		100	100	100		10000	100	100		22000000	2300000	2100000
19	100				100				200000000
21		100	100	100		100	100	100		90000000	4000000	12000000
25												110000000
28	100	100	100	100	100	100	100	100	40000000	22000000	4800000	12000000

## Sheet: Fig. 2f
	Naive
Cell line #1	269.137	602.171	1344.28	1593.47	740.664	1046.2	895.901	2441.7	160.829	1647.07	826.671	172.431	658.339	1564.97	481.896	702.437	573.478	740.89	305.506	714.108	383.853	911.028	648.648	637.932	783.268	586.835	1118.56	1343.56	1176.43	3139.22	744.103	1310.51	517.188	771.684	687.778	2747.76	125.068	473.837	1604.64	531.361	1465.87
Cell line #1	3008.35	2272.67	3128.77	749.921	1398.45	1865.34	693.353	1570.84	194.523	1392.72	1241.86	478.683	1358.17	1111.34	1063.64	437.399	569.935	1727.04	246.975	315.857	220.315	1802.9	1000.6	1214.19	1813.74	726.162	1436.22	1350.16	786.707	781.775	1516.24	749.279	777.433	553.696	1150.29	600.729	2241.67	676.61	1048.6	1977.66
Cell line #1	2932.49	983.21	2474.93	1790.64	1621.18	1140.53	2052.46	3421.63	2459.68	1535.43	4031.68	1188.92	2472.08	1808.68	278.064	1912.54	993.857	1137.61	3655.63	1624.25	300.521	1249.01	2180.45	1769.29	1686.2	2194.71	2232.22	1280.24	533.914	100.249	1536.73	505.222	216.216	821.669	771.058	838.759	1604.92	747.559	215.122	773.108	1925.17	679.598	554.895	134.325	329.317	895.015	378.104	384.704	274.434
Cell line #1	1017.03	233.723	1676.98	1026.99	2121.76	425.363	1640	1851.11	1523.6	567.799	1230.01	1062.63	2569.51	1313.71	714.872	1580.97	1715.26	882.388	1025.29	421.316	1633.13	209.182	788.097	374.058	612.678	1801.55	624.61	1124.2	562.05	1957.94	864.081	2282.8	1385.75	960.51	720.274	1345.8	1277.53	1978.09	2087.08
Cell line #2	1514.29	767.237	1191.87	869.032	1473.13	1261.52	587.356	1215.93	416.436	1435.84	480.802	454.333	1298.84	550.431	646.842	233.341	803.276	652.538	1027.65	563.11	1070.71	1188.71	1424.24	868.876	995.437	510.745	1231.3	1063.52	1716.06	1749.67	2009.35	2369.71	1109.75	549.858	1309.33	1051.8	1541.13	1062.86	810.97
Cell line #2	2031.78	3681.94	1661.42	2892.05	450.877	2075.09	1838.04	1432.45	1326.37	2481.49	1901.34	1508.51	772.101	670.028	1307.11	583.361	1676.25	2424.8	1791.38	1252.49	1035.56	1294.86	361.483	2370.7	1394.14	1639.4	1252.03	1249.52	1752.67	2657.9	838.117	358.235	876.639	1383.67	474.984	884.594	343.854	257.708	409.263	889.594	897.759	536.953	971.504	2147.93	1564.12	797.805	660.059	1185.55	437.364
Cell line #2	957.627	1818.81	825.629	1698	1111.47	775.835	551.091	1161.27	543.241	1022.55	2571.6	840.687	1380.89	484.727	2823.62	1328.7	156.14	997.157	1315.83	3066.9	139.64	335.413	908.44	510.64	890.134	348.77	329.908	266.601	1921.78	445.128	1321.26	713.275	2115.79	516.459	980.397	831.291	1601.2	4709.8
Cell line #2	928.883	1539.74	1818.55	2409.66	2179.65	2083.12	360.18	408.829	538.499	1567.58	859.879	923.811	815.503	728.194	812.03	1199.96	840.045	1459.76	777.294	1229.7	658.27	769.478	2812.51	187.819	601.389	491.049	1973.7	817.64	655.022	745.301	1038.16	1133.22	1190.2	220.732	752.37	1382.19	840.531	1499.29	370.341	479.777	1133.24	198.014	333.781	724.946	712.736
Cell line #3	1876.12	392.989	1632.17	1015.65	278.133	2953.78	893.434	624.437	904.046	1556.1	1748.73	669.924	2132.86	1270.98	2110.04	2202.07	1593.58	728.437	859.393	1145.65	2725.84	2032.96	2746.48	616.638	520.089	1255.11	526.15	470.155	1567.02	1698.66	835.512	529.572	842.685	1446.96	1816.27
Cell line #3	1920.97	388.004	1086.17	1627.05	1569.97	2223.8	1977.15	500.654	186.395	1775.08	326.504	844.838	767.324	252.272	280.148	470.989	703.687	227.609	431.355	1426.38	375.569	901.823	451.658	951.027	1200.09	1184.79	533.237	417.235	1997.77	680.101	1202.66	1492.76	3966.2	321.102	386.198	594.633	367.458	995.472	797.006	404.678	1188.21	681.057	1830.03	592.705	472.049
Cell line #3	831.673	416.714	269.31	393.753	318.202	583.118	334.84	862.206	781.271	1415.82	733.682	734.985	1171.74	1570.15	1060.98	539.628	172.813	899.617	595.414	269.936	1752.18	1038.74	548.069	294.043	687.066	1665.9	741.446	336.282	600.66	661.848	1777.25	1229.3	434.916	550.17	1408.21	1084.1	186.082	321.745	939.043	266.132	374.422	764.736	808.556	1110.28	741.185	2868.21	1803.75	1018.1	1190.9
Cell line #3	965.356	1006.88	1320.86	231.378	357.992	1394.12	721.177	429.288	580.009	1561.8	1353.2	663.741	2074.14	1133.46	1129.03	1813.84	1445.36	1261.74	1276.37	661.657	611.792	1545.5	1321.52	716.592	616.447	1754.36	483.355	292.601	1007.02	952.573	1240.03	852.341	566.167	432.501	1738.45	1641.65	1362.43	1346.8	1322.55	1742.88	1548.2
Cell line #4	466.317	3180.33	2417.51	698.685	509.373	2997.91	2208.2	1007.98	1297.37	362.872	2646.42	2380.13	1592.35	639.686	1291.7	914.919	1932.71	2270.47	149.401	1516.01	1115.75	3606.89	1005.91	1101.02	1983.94	1119.67	1104.28	1109.72	1136.56	3709.12	624.143	623.603	574.243	6199.59	1784.71	1194.62	360.198
Cell line #4	1387.32	1463.27	914.849	1405.19	1695.22	1572.84	489.677	1292.69	916.933	1068.9	1940.21	1979.01	2584.2	945.4	365.756	456.938	3527.9	1608.22	527.905	1385.42	677.983	1855.82	158.988	2277.31	439.188	916.117	1733.93	1728.84	959.59	1116.51	1841.18	1271.35	337.272	1229.61	2102.99	1171.55	3697.95	1326.34	1354.47	292.115	980.918
Cell line #4	221.148	142.401	307.26	262.693	776.182	220.853	1369.34	1036.6	2688.34	1770.37	281.103	986.024	769.947	4754.16	1988.88	1045.11	1669.1	233.15	348.561	1204.5	2499.26	1780.69	192.092	122.827	1294.19	353.563	352.469	665.53	1440.88	595.119	894.563	611.949	286.157	3425.5	2140.87	3226.95	177.624	264.065	721.785	762.635	2435.79	282.771	261.043	1271.09	3327.99
Cell line #4	1798.52	4504.32	2731.02	1286.88	1118.42	618.914	1828.29	1495.85	1054.49	458.397	1510.18	296.266	1463.37	2922.94	921.692	1268.55	3233.44	1020.36	700.7	124.061	2030.47	2051.91	1928.08	1792.96	1932.15	872.801	1003.46	666.45	3422.96	191.657	3279.76	458.206	1667.6	238.273	4725.75	1939.2	268.685	1746.64	2123.07	3092.21
[truncated: 134 more columns]

## Sheet: Fig. 2g
Naive																Resolved																Sensitized
N1	N1	N1	N1	N2	N2	N2	N2	N3	N3	N3	N3	N4	N4	N4	N4					R2	R2	R2	R2	R3	R3	R3	R3	R4	R4	R4	R4	S1	S1	S1	S1	S2	S2	S2	S2	S3	S3	S3	S3	S4	S4	S4	S4
269.137	3008.35	2932.49	1017.03	1514.29	2031.78	957.627	928.883	1876.12	1920.97	831.673	965.356	466.317	1387.32	221.148	1798.52					394.413	2998.61	1088.67	559.567	787.367	1249.72	931.87	686.128	1468.06	1974.15	1590.94	169.357	1227.42	929.195	1972.12	1187.18	349.342	450.026	719.736	1856.69	1183.5	368.239	850.865	529.659	522.746	924.732	1215.21	184.467
602.171	2272.67	983.21	233.723	767.237	3681.94	1818.81	1539.74	392.989	388.004	416.714	1006.88	3180.33	1463.27	142.401	4504.32					246.836	326.156	232.386	612.018	947.362	888.05	1153.05	907.815	254.425	1359.53	190.928	3116.82	552.237	1231.21	842.146	752.283	302.708	1085.89	805.76	893.07	538.742	1010.32	1245.92	670.132	724.998	684.252	1704.66	386.649
1344.28	3128.77	2474.93	1676.98	1191.87	1661.42	825.629	1818.55	1632.17	1086.17	269.31	1320.86	2417.51	914.849	307.26	2731.02					323.499	429.531	282.823	546.679	812.308	618.375	243.605	365.339	236.554	352.712	256.493	1952.46	1133.98	2195.45	1484.16	474.966	281.676	343.976	630.203	197.042	1320.2	1340.26	2083.32	345.765	1161.27	1294.34	650.992	547.999
1593.47	749.921	1790.64	1026.99	869.032	2892.05	1698	2409.66	1015.65	1627.05	393.753	231.378	698.685	1405.19	262.693	1286.88					335.431	782.573	1125.53	1145.64	213.454	826.654	243.866	967.162	718.763	519.637	645.417	1194.74	522.642	667.371	913.981	431.32	757.771	914.728	824.066	670.462	1264.4	1002.38	3744.92	506.316	554.443	459.735	1033.86	691.339
740.664	1398.45	1621.18	2121.76	1473.13	450.877	1111.47	2179.65	278.133	1569.97	318.202	357.992	509.373	1695.22	776.182	1118.42					702.055	588.884	810.97	943.976	310.212	509.512	1034.9	727.569	440.699	261.008	447.837	3149.14	1026.13	1043.44	730.087	354.449	2337.77	438.684	495.339	483.373	511.839	263.214	2791.16	243.258	451.589	835.598	1280.87	1186.92
1046.2	1865.34	1140.53	425.363	1261.52	2075.09	775.835	2083.12	2953.78	2223.8	583.118	1394.12	2997.91	1572.84	220.853	618.914					1139.42	509.512	796.52	855.433	624.141	881.971	881.242	1435.88	261.529	1069.93	2961.53	2397.15	837.127	1037.33	2353.64	830.284	1492.31	665.356	1858.84	239.229	1328.44	2344.18	864.43	1338.16	1346.34	188.757	734.394	386.372
895.901	693.353	2052.46	1640	587.356	1838.04	551.091	360.18	893.434	1977.15	334.84	721.177	2208.2	489.677	1369.34	1828.29					279.575	348.266	1965.85	2617.64	680.536	1085.37	637.688	204.058	344.862	324.836	742.87	1794.93	671.765	1288.4	1448.69	707.3	691.929	592.184	582.249	155.011	1410.62	188.427	560.748	823.319	1405.71	352.747	220.193	484.502
2441.7	1570.84	3421.63	1851.11	1215.93	1432.45	1161.27	408.829	624.437	500.654	862.206	429.288	1007.98	1292.69	1036.6	1495.85					1197.64	985.277	228.113	818.3	467.359	425.241	1055.83	563.683	2346.57	2066.15	3990.05	1896.25	1078.04	502.061	848.26	315.961	1287.15	540.879	869.327	736.478	962.803	1361.32	977.27	486.186	1297.04	498.518	2441.32	241.4
160.829	194.523	2459.68	1523.6	416.436	1326.37	543.241	538.499	904.046	186.395	781.271	580.009	1297.37	916.933	2688.34	1054.49					107.509	1280.59	464.285	2358.32	631.853	1028.51	480.003	129.011	353.789	1302.97	498.882	155.011	1782.73	329.23	1398.64	478.058	783.807	280.304	171.076	656.88	843.171	346.494	429.549	719.944	443.964	1554.22	3227.47	1087.73
1647.07	1392.72	1535.43	567.799	1435.84	2481.49	1022.55	1567.58	1556.1	1775.08	1415.82	1561.8	362.872	1068.9	1770.37	458.397					167.22	632.721	521.2	2185.43	969.854	899.562	841.868	1244.53	739.042	640.068	750.13	633.121	1601.38	1470.46	1659.4	761.141	164.303	352.608	803.12	1419.93	512.881	450.113	546.766	591.316	2255.91	671.938	2773.41	886.8
826.671	1241.86	4031.68	1230.01	480.802	1901.34	2571.6	859.879	1748.73	326.504	733.682	1353.2	2646.42	1940.21	281.103	1510.18					256.736	1391.71	491.692	779.777	1330.56	1211.93	2030.79	549.771	1153.04	1936.76	659.607	283.639	516.824	610.942	909.83	658.496	1174.42	375.586	754.177	1240.66	527.366	762.774	226.689	493.272	1799.01	259.81	1777.28	717.2
172.431	478.683	1188.92	1062.63	454.333	1508.51	840.687	923.811	669.924	844.838	734.985	663.741	2380.13	1979.01	986.024	296.266					1707.39	805.586	1638.7	840.583	1124.88	1700.67	378.66	322.231	377.045	1114.72	995.055	918.879	653.285	489.955	1408.9	1304.88	211.613	628.674	454.333	280.86	464.546	1107.67	999.241	1081.03	501.14	141.55	1152.34	302.049
658.339	1358.17	2472.08	2569.51	1298.84	772.101	1380.89	815.503	2132.86	767.324	1171.74	2074.14	1592.35	2584.2	769.947	1463.37					322.683	646.077	938.661	2018.4	1333.07	1157.27	355.89	476.026	1726.29	604.602	939.668	2024.57	692.068	1604.85	1408.26	571.568	269.137	559.567	591.003	1146.24	988.438	976.437	1003.95	1013.69	413.066	1860.01	217.623	305.853
1564.97	1111.34	1808.68	1313.71	550.431	670.028	484.727	728.194	1270.98	252.272	1570.15	1133.46	639.686	945.4	4754.16	2922.94					832.298	576.605	389.863	1312.29	542.164	784.901	444.537	842.181	602.761	734.568	560.053	327.98	1238.4	1770.33	1036.39	1568.57	236.346	1041.98	1158.58	1182.54	1023.96	275.111	1079.27	578.376	2980.18	267.348	106.901	200.046
481.896	1063.64	278.064	714.872	646.842	1307.11	2823.62	812.03	2110.04	280.148	1060.98	1129.03	1291.7	365.756	1988.88	921.692					660.858	439.657	520.419	290.916	406.744	797.614	708.932	720.378	782.591	420.17	1497.6	1378.47	444.451	418.572	326.973	559.758	189.521	717.86	1047.02	328.119	915.179	460.047	936.073	519.325	808.521	141.411	689.011	1307.73
702.437	437.399	1912.54	1580.97	233.341	583.361	1328.7	1199.96	2202.07	470.989	539.628	1813.84	914.919	456.938	1045.11	1268.55					314.033	920.476	1912.58	1216.46	1617.27	385.607	1697.21	653.372	172.726	1074.6	1460.07	1499.44	676.854	1341.31	348.162	606.947	156.348	914.762	493.151	243.206	1487.65	1572.36	831.083	533.341	855.085	457.199	1261.62	184.919
573.478	569.935	993.857	1715.26	803.276	1676.25	156.14	840.045	1593.58	703.687	172.813	1445.36	1932.71	3527.9	1669.1	3233.44					313.894	1739.85	304.568	439.64	1853.08	1016.78	1632.69	914.849	166.751	1023.23	378.452	1251.57	1408.24	597.707	531.934	1542.85	186.812	575.285	351.948	510.884	842.164	556.284	1041.05	505.395	263.822	364.905	763.521	213.906
740.89	1727.04	1137.61	882.388	652.538	2424.8	997.157	1459.76	728.437	227.609	899.617	1261.74	2270.47	1608.22	233.15	1020.36					1528.55	439.414	219.342	507.775	781.392	285.046	953.858	344.184	1674.84	356.915	613.512	462.843	1410.4	2236.18	188.34	1512.31	373.849	453.638	188.114	245.655	1199.08	975.134	1239.41	431.633	2332.89	693.909	1825.41	205.135
305.506	246.975	3655.63	1025.29	1027.65	1791.38	1315.83	777.294	859.393	431.355	595.414	1276.37	149.401	527.905	348.561	700.7					734.412	989.81	222.816	2027.35	1691.36	340.468	935.517	805.777	311.515	217.779	634.892	516.876	2549.62	407.3	285.654	1509.53	611.619	710.583	3240.72	728.541	374.457	1743.08	682.776	784.432	303.578	492.421	327.32	941.631
714.108	315.857	1624.25	421.316	563.11	1252.49	3066.9	1229.7	1145.65	1426.38	269.936	661.657	1516.01	1385.42	1204.5	124.061					1243.68	1403.94	774.949	850.691	662.699	272.315	882.162	313.234	734.047	1234.6	694.361	1222.47	1011.64	536.137	609.535	607.364	152.128	514.34	746.118	817.64	227.488	1268.36	851.768	672.199	153.395	2531.44	1958.99	717.547
383.853	220.315	300.521	1633.13	1070.71	1035.56	139.64	658.27	2725.84	375.569	1752.18	611.792	1115.75	677.983	2499.26	2030.47					1532.65	176.269	445.128	149.036	912.088	731.303	2434.72	464.389	2096.72	845.255	646.633	2394.01	1036.72	850.257	956.95	550.466	528.026	727.621	289.179	305.957	1385.73	381.265	482.765	919.973	1038.6	2314.98	845.168	708.342
911.028	1802.9	1249.01	209.182	1188.71	1294.86	335.413	769.478	2032.96	901.823	1038.74	1545.5	3606.89	1855.82	1780.69	2051.91					325.305	1208.3	217.64	1292.94	1090.72	787.628	461.819	1058.17	210.589	2164.28	316.291	339.981	463.642	1374.78	665.53	892.948	332.357	371.557	379.494	1001.05	973.449	319.643	1044.47	639.998	1014.77	3298.14	1755.14	557.812
648.648	1000.6	2180.45	788.097	1424.24	361.483	908.44	2812.51	2746.48	451.658	548.069	1321.52	1005.91	158.988	192.092	1928.08					760.03	263.023	2656.28	588.867	1957.96	628.362	1271.78	1275.86	266.184	2044.42	920.268	850.57	1034.67	469.634	1879.02	721.82	520.193	1099.45	312.47	907.676	1309.82	2807.77	1445.59	219.655	2075.65	601.163	563.37	1572.79
637.932	1214.19	1769.29	374.058	868.876	2370.7	510.64	187.819	616.638	951.027	294.043	716.592	1101.02	2277.31	122.827	1792.96					1042.66	240.913	783.841	1101.99	2125.36	423.73	771.788	2697.31	1320.53	881.902	1071.42	1770.11	778.457	553.453	224.831	524.691	440.508	390.436	230.944	639.495	754.437	519.741	775.123	214.827	1654.49	1089.12	399.71	1020.08
783.268	1813.74	1686.2	612.678	995.437	1394.14	890.134	601.389	520.089	1200.09	687.066	616.447	1983.94	439.188	1294.19	1932.15					1257.7	195.565	721.333	338.088	1711.07	912.296	1635.05	928.014	1342.54	447.16	426.092	919.052	1512.87	1331.86	841.729	322.075	491.866	345.001	165.067	252.689	1096	637.063	1646.07	1452.43	103.931	192.161	524.796	317.298
586.835	726.162	2194.71	1801.55	510.745	1639.4	348.77	491.049	1255.11	1184.79	1665.9	1754.36	1119.67	916.117	353.563	872.801					888.554	143.495	2129.16	1223.34	1908.74	821.409	2565.93	2177.57	985.711	133.439	927.32	409.332	1234.18	485.822	416.679	314.084	1645.84	520.037	1047.28	114.421	745.892	759.769	718.797	387.622	382.186	326.538	1108.05	450.529
1118.56	1436.22	2232.22	624.61	1231.3	1252.03	329.908	1973.7	526.15	533.237	741.446	483.355	1104.28	1733.93	352.469	1003.46					383.037	324.94	3216.82	1226.94	410.305	255.728	786.342	522.798	263.475	420.778	1069.2	6032.28	1049.05	577.265	1345.27	725.311	432.484	778.04	366.502	567.764	1213.03	685.902	1389.22	342.274	308.771	810.554	1021.66	1174.31
1343.56	1350.16	1280.24	1124.2	1063.52	1249.52	266.601	817.64	470.155	417.235	336.282	292.601	1109.72	1728.84	665.53	666.45					3658.84	709.888	420.014	1345.51	2187.33	424.981	1854.15	2243.89	1099.21	1171.06	1392.14	429.879	900.052	1332.61	630.88	1495.87	482.904	266.045	822.798	406.988	243.362	453.986	671.817	550.049	437.538	330.325	985.364	540.844
1176.43	786.707	533.914	562.05	1716.06	1752.67	1921.78	655.022	1567.02	1997.77	600.66	1007.02	1136.56	959.59	1440.88	3422.96					990.696	207.81	1844.74	2199.73	889.613	324.593	1048.08	495.965	348.7	1869.97	879.383	710.53	668.882	2428.76	1859.68	1848.58	919.278	332.947	710.183	281.833	251.751	734.533	1142.93	1881.77	2317.19	2594.76	898.541	827.8
3139.22	781.775	100.249	1957.94	1749.67	2657.9	445.128	745.301	1698.66	680.101	661.848	952.573	3709.12	1116.51	595.119	191.657					481.028	208.14	667.701	389.15	361.031	369.594	3302.71	1735.51	713.118	454.003	130.122	479.83	683.002	715.289	1098.87	130.4	257.257	471.962	1159.84	824.917	721.368	1033.25	741.758	546.905	2039.38	2113.01	822.19	1048.76
744.103	1516.24	1536.73	864.081	2009.35	838.117	1321.26	1038.16	835.512	1202.66	1777.25	1240.03	624.143	1841.18	894.563	3279.76					703.479	128.594	599.513	1335.77	1506.48	881.902	484.623	1330.99	260.783	954.24	202.895	756.417	297.516	860.296	774.653	1309.87	547.287	476.669	588.693	205.517	818.283	427.239	698.512	1531.61	2789.27	280.2	2138.02	397.782
1310.51	749.279	505.222	2282.8	2369.71	358.235	713.275	1133.22	529.572	1492.76	1229.3	852.341	623.603	1271.35	611.949	458.206					4921.14	734.62	1256.48	1230.83	754.802	1221.85	1190.85	1131.71	414.768	632.461	1857.59	901.51	780.09	638.418	1563.41	2123.38	2807.73	322.075	1197.62	799.959	854.721	850.5	2188.98	723.018	446.118	449.348	379.268	760.551
517.188	777.433	216.216	1385.75	1109.75	876.639	2115.79	1190.2	842.685	3966.2	434.916	566.167	574.243	337.272	286.157	1667.6					2430.45	236.189	757.737	1020.78	1134.47	923.255	687.031	497.84	518.369	212.291	4243.38	401.725	2144.03	1271.31	1395.48	1479.14	571.898	441.22	980.674	742.853	1053.48	663.827	1613.34	450.269	970.219	188.01	584.386	478.735
771.684	553.696	821.669	960.51	549.858	1383.67	516.459	220.732	1446.96	321.102	550.17	432.501	6199.59	1229.61	3425.5	238.273					2840.44	1670.8	444.781	340.902	1332.54	2006.64	1890.12	1020.6	123.609	121.733	183.286	814.878	1350.27	1069.1	1011.12	820.314	1663.62	311.932	198.969	145.528	930.515	555.051	1710.36	3288.93	2739.3	136.514	1003.71	354.379
687.778	1150.29	771.058	720.274	1309.33	474.984	980.397	752.37	1816.27	386.198	1408.21	1738.45	1784.71	2102.99	2140.87	4725.75					979.007	1563.76	663.376	2937.35	1500.12	823.962	1152.41	1375.54	1079.9	593.382	1472.85	2135.95	940.849	1227.98	361.205	593.018	784.171	940.641	111.799	1122.94	1326.67	681.821	1086.52	277.855	1016.66	789.017	548.503	528.547
2747.76	600.729	838.759	1345.8	1051.8	884.594	831.291	1382.19		594.633	1084.1	1641.65	1194.62	1171.55	3226.95	1939.2					759.439	1395.56	792.873	558.629	2427.49	1401.57	1672.81	1199.6	856.596	505.326	879.887		205.812	2103.11	565.229	472.535	799.247	486.586	2913.04	406.831	2073.77	1871.73	1131.93	670.045	1699.8	177.832		775.296
125.068	2241.67	1604.92	1277.53	1541.13	343.854	1601.2	840.531		367.458	186.082	1362.43	360.198	3697.95	177.624	268.685					2763.17	350.784	381.283	1611.76	857.76	2346.43	827.557	1051.94	424.842	2159.16	1105.62		1149.35	304.463	787.628	1971.79	150.078	603.56	838.69	1083.77	1410.66	1972.88	1031.25	435.801	1614	103.132		459.04
473.837	676.61	747.559	1978.09	1062.86	257.708	4709.8	1499.29		995.472	321.745	1346.8		1326.34	264.065	1746.64					948.283	132.432	565.784	320.494	1465.9	2484.63	786.394	1166.53	226.793	1850.17	543.38		1674.22	610.473	1257.35	1036.72	508.678	304.272	1613.48	1317.29	1187.22	591.889	1613.33	601.91	484.832	2053.83		391.2
1604.64	1048.6	215.122	2087.08	810.97	409.263		370.341		797.006	939.043	1322.55		1354.47	721.785	2123.07					1326.02	758.31	429.896	336.108	1372.67	3551.84	316.23	703.375	1212.71	969.68	1199.69		1787.91	231.066	455.775	428.524	152.44	1200.78	748.271	1106.26	1130.89	1377.29	1120.23	339.669	248.451	301.58		424.113
531.361	1977.66	773.108			889.594		479.777		404.678	266.132	1742.88		292.115	762.635	3092.21					901.198	130.001	699.901	548.694	1586.37	1744.56	158.693	771.336	1910.53	461.645	829.728		464.146	335.882	424.356	1739.12	1643.91	1578.97	1508.54	124.113	2174.65	686.528	1710.4	743.929	3244.73	498.57		1924.49
1465.87		1925.17			897.759		1133.24		1188.21	374.422	1548.2		980.918	2435.79						1181.15	1756.13	445.145	709.349	2437.34	641.787	901.042	596.005	140.196	358.878	1324.72		1428.82	933.659	2454.52	294.407	734.481	262.936	310.455	973.727	377.08	522.989	1026.34	492.335	840.809	410.756		256.215
		679.598			536.953		198.014		681.057	764.736				282.771						453.413	1577.25	1783.43	901.545	286.487	1399.38	1180.22	1215.28	352.295	1764.95	219.446		1296.46	1487.1	944.41	301.511	234.4	463.642	736.513	262.763	544.543	693.023		686.892	396.271	293.452		654.049
		554.895			971.504		333.781		1830.03	808.556				261.043						141.793	363.897	1135.63	1450.31	124.182	341.405		775.991	1660.69	656.567	537.058		855.068	334.302	558.716	620.546	289.857	443.2	539.42	177.763	500.359	1048.51		811.04	2058.64	1683.88		461.037
		134.325			2147.93		724.946		592.705	1110.28				1271.09						625.461	1716.08	725.172	1164.2	1401.78	2147.78		428.211	2344.63	2209.28	540.462		387.118	1080.38	1815.18	1743.22	1632.99	693.874	492.126	618.966	728.732	750.477		1058.19	2459.26	996.601		576.778
		329.317			1564.12		712.736		472.049	741.185				3327.99						618.861	311.689	806.072	1525.01	630.238	1704.8		566.028	932.929	698.737	2346.63		1427.11	1215.25		389.324	1273.41	238.135	483.407	188.01	679.972	1343.65		770.885	507.566	192.074		352.174
		895.015			797.805					2868.21										394.743	140.213	1135.72	814.027	192.613	332.357		1149.23	2384.97	760.151				1248.68		768.453	1048.12	466.057	499.004	1327.69	776.581	1029.31		569.432	173.82	402.541		517.57
		378.104			660.059					1803.75										1018.21	1156.68	1020.31	1628.05	1056.35			1629.79	589.527	866.166				772.823		551.612	1024.79	559.276	312.8	380.154	1001.79	1298.84		1084.95	488.496	841.278		855.936
		384.704			1185.55					1018.1										1679.5	2135.74	829.78	241.452	1026.27			997.713	677.948	553.87				1335.75		627.684	216.494	231.674	1021.28	2625.99	1203.07	1353.48		1347.65	1395.53	453.482		554.235
		274.434			437.364					1190.9										1644.09		433.978	230.718	1091.43			899.669	828.703	1323.97				427.829		1041.85	1165.4	240.549	2581.72	515	569.119	941.336		1039.74	170.538	769.165		2118.29
		695.507			2505.28					974.596										984.478		894.772	1024.79	578.932			333.468	401.482	499.924				315.857		2842.49	1184.14	379.511	676.333	927.302	721.247	575.528		144.954	226.897	659.381		391.078
		400.197			745.371					609.674										1229.79		525.699	641.839	1257.8			1882.1	1184.8	1218.84						849.997	251.178	672.859	967.075	921.362	645	1284.23		441.394	846.089	2707.31		1551.63
		193.359			2140.5					844.543										405.824		525.056	2629.61	420.222			1028.21	1199.43	318.48							253.123	797.232	885.115	678.139	796.086			872.714	130.244	1748.19		288.103
		1273.47								423.175										446.205		572.228	978.729	1546.04			1298.18	308.84	337.776							408.638	193.881	1062.81	375.186	324.437			411.642	401.742	1975.5		401.134
		675.551								588.815										525.525		194.766	247.166	205.656			1188.59	609.153								287.981	509.928	2030.73	352.052	671.556			392.416	532.82	1126.27		1603.5
		701.673								500.55										4508.91		380.901	1092.07	294.755			1341.01	813.35								2282.73	331.61		720.291				506.385	1587.71	580.652		580.704
		1236.45								1888.44										979.91		466.942	1537.62	1862.18				530.145								294.668	105.216		854.998				417.322	1990.88	297.395		400.37
		3516.41								493.863										741.012		549.858	2482.84	1938.88				1013.66								425.207	950.193		1345.87				251.821		102.819		388.629
		1017.44								1883.43												546.905	322.231					987.604								1887.34	406.258		990.505				235.807		2186.49		375.69
										2737.65												520.87	519.168					1877.25								1862.44	536.901		619.278				963.15		437.851		420.257
										1872.46												1313.1	824.188													675.95	132.736		238.933				650.124		562.988		899.913
										962.143												899.131														2500.44	737.573		112.077				750.998		157.077		141.741
										2794.6												1464.5														252.515	1157.45		556.847				1248.73		418.781		444.433
										1582.01												565.263														157.737	282.18		1354				664.227		414.925		594.286
										618.531												830.944														1990.45	991.269		203.103				799.785		484.623		602.344
										383.124												1345.34															422.393		1257.19				330.707		964.157		370.931
																						460.568															257.517		1556.65				850.136		1362.65		343.715
																						1917.15															684.114		551.039				828.078		3693.44		799.16
																																					1543.06		750.616								552.081
																																					139.154		403.948								1926.73
																																					834.574										854.755
																																					511.544										1355.17
																																					209.686										553.575
																																					1228.59										239.472
																																					1434.43										1653.33
																																					413.188										1908.83
																																					138.632										1249.9
																																					359.903										901.667
																																					629.821										913.981
																																					163.538										734.168
																																					255.537										221.652
																																					148.775										938.938
																																					737.955										2260.81
																																					1417.36										580.339
																																															330.429
																																															1970.73
																																															419.909
																																															622.509
																																															1024.7
