# Supplementary material for: Uropathogenic Escherichia coli infection-induced epithelial trained immunity impacts urinary tract disease outcome
Source: Nat Microbiol. 2023 Apr 10;8(5):875–88. doi: 10.1038/s41564-023-01346-6 (PMC10159856; doi:10.1038/s41564-023-01346-6)
Supplement: Source Data Fig. 3 — Tab 1(Fig. 3c). Sensitized-accessible DARs (sensitized vs resolved comparison, n = 747 DARs, fold change >1.5, FDR < 0.05) used for GREAT GO term analysis. Tab 2 (Fig. 3d–h). List of 189 sensitized-specific differentially methylated regions (DMRs) from naïve vs sensitized and resolved vs sensitized comparisons. [file 41564_2023_1346_MOESM5_ESM.xlsx]

## Sheet: Fig. 3c
# GREAT version 4.0.4	Species assembly: mm10	Association rule: Basal+extension: 5000 bp upstream, 1000 bp downstream, 1000000 bp max extension, curated regulatory domains included
Region2	Vgll4 (-12479), Tamm41 (+103576)
Region6	Cfap65 (-6351), Ihh (+9722)
Region9	Neurod1 (-118535), Ssfa2 (-60066)
Region10	Mroh4 (+41992), Adgrb1 (+78166)
Region12	Nfib (-250713), Zdhhc21 (+103652)
Region14	Mettl21a (+7003), Creb1 (+77356)
Region15	Aspa (+8321), Trpv3 (+53887)
Region16	Otp (-12672), Tbca (+74020)
Region17	Orai2 (-9033), Prkrip1 (+19217)
Region18	Alcam (-404768)
Region19	Gdf15 (+1163), Lrrc25 (+14088)
Region20	Ppip5k2 (-309411), Pam (+15810)
Region22	Snx20 (+2632), Nkd1 (+112142)
Region23	Tnfsf18 (+56273), Fasl (+237567)
Region24	Noxa1 (+1714), Entpd8 (+13110)
Region26	Vrk2 (-369540)
Region28	Trim33 (-71293), Bcas2 (+36345)
Region30	Samsn1 (-386135), Nrip1 (+78382)
Region33	St3gal4 (+194679), Kirrel3 (+a)
Region34	Ltf (-19804), Rtp3 (-9775)
Region35	Cyp7b1 (-113872), Armc1 (+805855)
Region36	Trim2 (-25)
Region37	Ctgf (+40150), Enpp1 (+76399)
Region40	Ttn (-112079), Ccdc141 (+78356)
Region42	Cables1 (+107993), Tmem241 (+174317)
Region43	AA467197 (+20296), Slc30a4 (+44493)
Region44	Tfpi (-44486), Ctnnd1 (+130910)
Region48	Cd44 (-84933), Pdhx (+86955)
Region50	Tns3 (+35230)
Region53	Esp8 (-189631), Crisp1 (-11184)
Region55	Pdpr (+66065), Glg1 (+98510)
Region57	Hectd2 (-180781), Pcgf5 (+25578)
Region58	Cystm1 (+47490), Pfdn1 (+58231)
Region59	Mad1l1 (+65498), Elfn1 (+348111)
Region60	Vmn2r95 (-107781), Vmn2r93 (+18042)
Region62	Ctgf (+40742), Enpp1 (+75807)
Region64	Sbspon (-16166), 4930444P10Rik (+184437)
Region66	Ltf (-19101), Rtp3 (-10478)
Region68	4930447C04Rik (+73545), Ppm1a (+83150)
Region69	Mtmr12 (-10515), Zfr (+76682)
Region70	Snx10 (+30228), Skap2 (+458420)
Region73	Arhgef16 (-118436), Prdm16 (+218376)
Region76	Igf1r (+53881), Pgpep1l (+257525)
Region79	Dynlt1c (-80756), Dynlt1b (+90803)
Region81	S1pr1 (+41031), Olfm3 (+593076)
Region84	Gm17190 (-157532), Iqgap2 (-32704)
Region86	Tgif1 (+204569), Dlgap1 (+222371)
Region87	Slc22a1 (+19857), Slc22a2 (+71792)
Region88	Lyl1 (-2417)
Region89	Abhd17c (-127617), Arnt2 (+130609)
Region91	Nrbf2 (-142173), Egr2 (-110391)
Region95	Ppp1r15b (-27582), Pik3c2b (+57549)
Region96	Fem1c (-28111), Ticam2 (+20451)
Region97	Inpp4b (+507519), Il15 (+553141)
Region98	C1galt1 (-137951), Asns (-14020)
Region101	Acox2 (-45898), Fam107a (+4526)
Region102	Cdh9 (+198099)
Region104	Fndc3b (+102849), Ghsr (+236198)
Region107	Zfp36l1 (-107467), Actn1 (+39891)
Region108	Gm14401 (-47735), Gm14408 (+201381)
Region112	Hdac8 (-83523), Phka1 (+55364)
Region113	Ppm1h (-159176), Avpr1a (+71107)
Region117	Esp15 (-5405), Esp16 (+99410)
Region118	Serp2 (-137363), Lacc1 (+342591)
Region119	Mgat4a (-42995), 2010300C02Rik (+136074)
Region121	Dap (-562193), Ctnnd2 (+489528)
Region122	Tgif1 (+197941), Dlgap1 (+228999)
Region123	Dap (-574117), Ctnnd2 (+477604)
Region125	Uck2 (+13759), Fam78b (+270144)
Region128	Erbin (-37247), Nln (+152072)
Region129	Ppme1 (-58881), Ucp3 (-41803)
Region130	Irf2bp2 (-247404), Tomm20 (+104450)
Region131	Xylt1 (+104262), Rps15a (+630947)
Region133	Esyt3 (-30589), Mras (+48274)
Region134	Zdhhc25 (-884772), Fam19a5 (+90300)
Region138	Slc7a12 (-518161), Ralyl (+490854)
Region139	Cwc27 (+53739), Adamts6 (+468724)
Region142	Galnt7 (+52688), Hmgb2 (+88436)
Region144	Gimap3 (-32803), Tmem176b (+37326)
Region145	Irf2bp2 (-235674), Tomm20 (+116180)
Region148	Slc20a2 (-33710), Mrps31 (+31717)
Region151	Sowahb (+164463), Shroom3 (+197124)
Region152	Rrp15 (-181295), D1Pas1 (-36763)
Region153	Rasgef1c (-2638)
Region154	Lpar3 (-24377), Mcoln2 (+46753)
Region156	Kazn (-744331), Prdm2 (+228973)
Region157	Apol9b (+12694), Apol8 (+13414)
Region159	Ndufa4 (+313858)
Region160	Adgra3 (-63949)
Region164	Lbp (-292)
Region169	Aktip (-42299), Rpgrip1l (+136966)
Region170	Pbk (-105573), Scara5 (+33861)
Region171	Flrt3 (-77115)
Region172	Nt5c1b (-425297), Osr1 (+370235)
Region173	Apobec1 (+1951), Aicda (+46692)
Region179	Casp1 (+24)
Region182	Stard13 (-106298), Vmn2r18 (+290414)
Region184	Sema5a (-50271), Tas2r119 (+17253)
Region187	Reep3 (+1802)
Region190	Prr30 (-387235), Tbc1d4 (+21468)
Region193	Shisa2 (+14331), Atp8a2 (+447195)
Region194	Cp (-92)
Region195	Ubald2 (-4472)
Region197	Apol7e (-33981), Apol11b (-21630)
Region199	Adgrl3 (-626162)
Region203	Atp6v1c1 (-91553), Azin1 (-51085)
Region204	Dnajc10 (-14451), Prdx6b (+8543)
Region207	Mageb5 (-685936), Gm5941 (-20995)
Region208	Hexa (-1670)
Region209	Fhl2 (-194405), Nck2 (-87385)
Region210	St3gal4 (+201925), Kirrel3 (+426012)
Region215	Il17rd (-25107), Hesx1 (+13472)
Region216	Slc2a12 (+3277), Tbpl1 (+83159)
Region217	Dap (-569593), Ctnnd2 (+482128)
Region218	Pde9a (+53808), Wdr4 (+72709)
Region220	Xrcc5 (+72527), March4 (+156982)
Region222	Myh9 (-77447), Txn2 (+9346)
Region224	Haus8 (-50133), Use1 (-43781)
Region225	Iqsec1 (+15354), Slc41a3 (+190044)
Region226	Mgam (+99529), Moxd2 (+159134)
Region231	Spata6 (-55886), Bend5 (+249092)
Region232	Lamc2 (+64898), Nmnat2 (+166551)
Region233	Arrdc4 (-135309)
Region235	Icosl (+23575), D10Jhu81e (+76905)
Region237	Gm11042 (-576775), Kcnh5 (+284163)
Region240	Slc9a2 (-32059), Slc9a4 (+68434)
Region241	Slc9a2 (-44982), Slc9a4 (+55511)
Region242	Syt13 (-172860), Chst1 (+142531)
Region243	Rbpj (-80623), Smim20 (+242453)
Region245	Cobl (-15179)
Region246	Spns2 (+11471), Mybbp1a (+37078)
Region250	Meox2 (-670056), D630036H23Rik (-56303)
Region252	Enc1 (+202974), Gm10260 (+316553)
Region253	Cdca2 (+229936), Ebf2 (+252088)
Region255	Gtf2ird1 (-93135), Clip2 (+2607)
Region257	Gabrp (-889)
Region258	Setd7 (-76144), Mgst2 (-24156)
Region259	Sctr (+5666), Tmem37 (+61514)
Region260	Lcorl (-215876)
Region263	5330417H12Rik (-55207), Cyb5r2 (+77664)
Region267	Fezf1 (-254310), Rnf133 (+147633)
Region269	Bin1 (+21758), Gm35060 (+63497)
Region271	Fam84a (-8489)
Region272	Ptprz1 (-389313), Fam3c (-130023)
Region273	Fibin (-157735), Slc5a12 (-76380)
Region281	Rgs2 (-117657), Rgs13 (+55457)
Region282	Sdcbp (-72954), Cyp7a1 (-17065)
Region284	Kctd3 (-95288), Kcnk2 (+240227)
Region289	Ppt1 (-45295), 9530002B09Rik (+101672)
Region294	Kcnma1 (-43037), Dlg5 (+198678)
Region297	Grxcr1 (-99831), Atp8a1 (-84570)
Region298	Gcnt1 (+85275), Prune2 (+315274)
Region302	Foxo1 (+145210), Cog6 (+603691)
Region306	Nrsn1 (-416231)
Region307	Efna5 (+18434)
Region308	Hmgcs2 (-13113), Reg4 (+45166)
Region311	Trib2 (+98607)
Region313	Hccs (-9076), 4933400A11Rik (+450265)
Region314	Mfsd4a (-17642), Cdk18 (+54079)
Region318	Kcnma1 (+695035)
Region319	Fzd9 (-13592), Fkbp6 (+85222)
Region320	Ccdc90b (+19708), Ankrd42 (+56285)
Region321	Rabggta (-8055), Dhrs1 (+15459)
Region329	Tldc1 (-13887), Cotl1 (+48241)
Region332	Ifitm5 (+3089), Pgghg (+5621)
Region335	Tgfb3 (+89787), Ttll5 (+164544)
Region337	Meox2 (-666008), D630036H23Rik (-60351)
Region338	Trpv4 (+7230), Fam222a (+83175)
Region339	Rnf130 (-7545), Rasgef1c (+115642)
Region340	Pkd1l1 (-13013), Hus1 (+24912)
Region344	Pigz (-7266), Meltf (+47775)
Region345	Acss2 (+35326), Gss (+39536)
Region346	Il33 (+846)
Region348	Rflna (-39005), Zfp664 (+101525)
Region352	Ctgf (-3479)
Region353	Ppp1r17 (-164538), Ccdc129 (+16064)
Region358	Gpam (+85739), Adra2a (+968530)
Region360	Slc39a8 (-4797)
Region361	Nudt9 (+25755), Sparcl1 (+41109)
Region366	Cops8 (-323599), Ackr3 (+75402)
Region369	Ctgf (-187379), Moxd1 (+184546)
Region370	Prok1 (-27219), Lamtor5 (-11932)
Region371	Nabp1 (-311201), Myo1b (+126328)
Region373	Crisp1 (-54)
Region376	Id2 (-172018)
Region378	St8sia6 (+25896), Vim (+194216)
Region381	Tac4 (-103394), Dlx4 (-11872)
Region382	Tle3 (-23623), Uaca (+555214)
Region386	Socs5 (+34922), Mcfd2 (+123303)
Region390	Nme7 (+45919), Atp1b1 (+104764)
Region395	Tanc1 (+118542), Wdsub1 (+151998)
Region401	Rfk (+117419), Pcsk5 (+326170)
Region402	Gm2026 (+152871), Gm11009 (+197681)
Region403	Rasgrp1 (-442645), Thbs1 (-326230)
Region406	Fyb (-14677), C9 (+119867)
Region408	Tmem214 (-41973), Mapre3 (+11398)
Region411	Lgals12 (+24808), Pla2g16 (+24911)
Region414	Ank (+71950), Otulin (+92066)
Region416	Fermt2 (-58328), Ddhd1 (+69652)
Region419	Ddx52 (-59238), Hnf1b (+31969)
Region420	Igfbp1 (-56919), Adcy1 (+77374)
Region426	Fam136a (-145176), Tgfa (+25247)
Region428	Rlbp1 (+23439), Abhd2 (+90410)
Region432	Slc39a10 (-691875)
Region436	Esyt3 (-31972), Mras (+46891)
Region437	Ptprj (+89752), Olfr1274-ps (+92212)
Region439	Creb1 (-231233), Klf7 (-180085)
Region440	Rflna (-36143), Zfp664 (+104387)
Region445	Cdca2 (+230738), Ebf2 (+251286)
Region447	Ccdc141 (-5923), Sestd1 (+89228)
Region449	Ppie (-21730), Hpcal4 (-21546)
Region451	Ctrc (-14302), Efhd2 (+14259)
Region452	Hmgcll1 (+46359), Gfral (+152443)
Region455	Lrp11 (+15551), Pcmt1 (+58240)
Region456	Cnnm3 (-19278), Cnnm4 (+20969)
Region457	Tmem243 (-72281), Crot (-31142)
Region459	Ccnd2 (-184613), Parp11 (-118050)
Region462	Sp100 (+53668), A630001G21Rik (+74925)
Region463	Prpf18 (+241959), Frmd4a (+257255)
Region464	Kcnip4 (-465937), Adgra3 (+68162)
Region467	Scml4 (+32065), Sobp (+282095)
Region469	Dnajc18 (-16700), Ecscr (+1647)
Region475	Rfk (+131504), Pcsk5 (+312085)
Region476	Dmbx1 (-89328), Faah (+2960)
Region478	Chd6 (-17690)
Region484	Apbb2 (+68201), Nsun7 (+290158)
Region486	Foxc1 (-26961), Foxf2 (+153856)
Region489	Lrrn3 (-577458)
Region495	Sbspon (+8916), Terf1 (+78160)
Region497	4930595D18Rik (-63847), Amn (-22757)
Region500	Rras2 (-43561), Copb1 (+93369)
Region503	Cyp3a44 (-52969), Cyp3a11 (+21121)
Region505	Galnt5 (-744695), Gpd2 (+15511)
Region508	Ammecr1l (-45742), Sap130 (+79699)
Region509	Foxc1 (-9072), Foxf2 (+171745)
Region515	Gm11214 (-48158), Tnfsf15 (+34045)
Region516	Man2a1 (+44504), 4930583I09Rik (+190831)
Region522	Adgra3 (-232079)
Region525	Nrg1 (-457403)
Region531	St3gal4 (-45022), Dcps (+14166)
Region533	Neurod6 (-110917), Ccdc129 (-44715)
Region534	C1qtnf3 (-172010), Rai14 (-66807)
Region535	Clcn5 (+78884), Akap4 (+172830)
Region537	Tle3 (-22092), Uaca (+556745)
Region539	Rnf169 (+17105), Xrra1 (+104227)
Region540	1700025B11Rik (-20019), Apol10b (+14214)
Region542	4933412E24Rik (-411844), Fam84b (+396618)
Region546	Ush2a (+68076), Kctd3 (+676730)
Region547	Amelx (-84614), Hccs (+48480)
Region550	Gm12830 (-41692), Trabd2b (+373306)
Region551	Plekhg6 (-86755), Cd9 (+27243)
Region557	Ctso (-190259), Pdgfc (+705926)
Region558	Eri2 (-18830), Dcun1d3 (+82857)
Region559	Fam198b (-31616), Tmem144 (-10238)
Region560	Psg18 (-49109), Psg28 (+27923)
Region561	Fam133b (-110410), Cdk6 (+89535)
Region562	Trpm3 (-320657), Tmem2 (+40120)
Region565	Gcnt1 (+68009), Prune2 (+332540)
Region573	Hdac4 (-12926), Ndufa10 (+280593)
Region578	Vgll4 (+101599), Atg7 (+177110)
Region579	1810010D01Rik (-31072), Tpcn2 (+44859)
Region582	Glra1 (-320747), Nmur2 (+112442)
Region583	Zmat4 (-226250), Sfrp1 (+31906)
Region584	Actn1 (-119738), Dcaf5 (+56492)
Region585	Pxylp1 (-34228), Spsb4 (+95141)
Region592	Dap (-561356), Ctnnd2 (+490365)
Region594	Tnfrsf1b (-18011), Tnfrsf8 (+50266)
Region599	5031439G07Rik (+3850), Nup50 (+60693)
Region605	Fstl4 (-92442), 9530068E07Rik (+275764)
Region609	Bach1 (-94842), Map3k7cl (+50773)
Region612	Igsf3 (-52713), Cd2 (-36431)
Region613	Golph3 (-36014), Mtmr12 (+80454)
Region616	Calm2 (-162260), Epcam (-26784)
Region619	Dhrs7c (+30332), Usp43 (+93534)
Region620	Plekhs1 (-206)
Region621	Naaladl2 (+88364)
Region623	Kdm7a (-58088), Slc37a3 (+112798)
Region627	Slc45a1 (-129358), Errfi1 (-73541)
Region628	Ccser1 (+895183)
Region629	Nup35 (+197646)
Region631	Sv2a (-2085)
Region633	Cpn2 (+78256), Hes1 (+123936)
Region636	Ufl1 (-516715), Fut9 (+1610)
Region637	Als2cr12 (+40481), Ndufb3 (+65577)
Region639	Hcn1 (+246492), Mrps30 (+538280)
Region646	Pitrm1 (-470570), Klf6 (+216099)
Region647	Apobec2 (-1312)
Region648	Slc45a3 (-3070)
Region652	Tle1 (-374148), Aldoart1 (+277629)
Region653	Specc1 (-83299), Akap10 (-15702)
Region658	Hao1 (+84034), Bmp2 (+918175)
Region660	Lmf1 (-1589)
Region666	Glod4 (-127101), Nxn (+28314)
Region676	Dusp4 (-144434), Saraf (+508287)
Region684	Rgs6 (-162305), Sipa1l1 (+285220)
Region686	Pex3 (-274035), Aig1 (+41783)
Region691	Ttc7 (+34598), Stpg4 (+110257)
Region693	Vwa5b1 (-78782), Pla2g2c (-21998)
Region695	Cd180 (-597662), Pik3r1 (-327679)
Region697	Pitx1 (-64209), H2afy (+239997)
Region699	Ntrk3 (-106610), Mrpl46 (+98071)
Region704	Rbms1 (-569450), Tank (-127698)
Region711	Synj2 (+23972), Serac1 (+114489)
Region721	Emp1 (-35455), Pbp2 (-16685)
Region724	Lmnb1 (+29752), March3 (+187983)
Region738	Mindy3 (-280218), Pter (-224404)
Region740	Ralbp1 (-21207), Twsg1 (+44225)
Region741	Esp15 (-28860), Esp16 (+75955)
Region743	Arpc1b (-9728), Arpc1a (+20657)
Region747	Psg19 (-20309), Psg17 (+2788)
Region749	Rxrg (-100897), Lrrc52 (-30707)
Region758	Nedd9 (+63411), Smim13 (+174038)
Region764	Ankmy2 (-3597), Bzw2 (+3308)
Region765	Pdzrn4 (+305714), Gxylt1 (+572522)
Region769	Pcmtd1 (+430411)
Region770	Srpk2 (-120087), Pus7 (+46932)
Region772	Aspa (+4923), Trpv3 (+57285)
Region773	Cyp1b1 (-110469), Atl2 (+70613)
Region774	Scg2 (-66880), Ap1s3 (+164972)
Region776	Tcf4 (-315319), 4930546C10Rik (-79029)
Region778	Ski (+57858), Morn1 (+78157)
Region779	Il34 (+16722), Mtss1l (+67705)
Region783	Sppl2a (-737)
Region784	Sox21 (+22647), Gpr180 (+77256)
Region785	Lgals2 (-13031), Gga1 (-8630)
Region790	Iqsec1 (+14192), Slc41a3 (+191206)
Region793	Timm21 (-344096)
Region798	Il12b (-470652), Adra1b (-28201)
Region808	Elk3 (+39866), Cdk17 (+110379)
Region810	Slc39a11 (+344892), Sox9 (+438643)
Region811	Mapk8 (+99079), Arhgap22 (+131243)
Region812	Dpt (-248989), Atp1b1 (-89300)
Region814	Rnf144a (+6670)
Region815	Pdlim1 (-94885), Sorbs1 (+147235)
Region818	Ccser1 (+183449)
Region819	Gm4301 (-170921), Kitl (+149125)
Region827	Mpv17l (+150)
Region832	Rprd1b (+36038), Tgm2 (+81677)
Region836	Defb33 (-334883), Gm15319 (-194576)
Region842	Flrt3 (-91723)
Region855	Ets1 (+205588)
Region857	Tgfbr2 (-833140), Rbms3 (+621508)
Region858	Gimap3 (-14474), Tmem176b (+55655)
Region862	Kcnj16 (-364355), Map2k6 (+204556)
Region869	Lyve1 (-61714), Mrvi1 (+21234)
Region874	Col27a1 (-28871), Kif12 (-14433)
Region877	Speer4b (-239046), Paxip1 (+51066)
Region881	Trib1 (-99308), Nsmce2 (+174844)
Region882	Gm12830 (-243242), Trabd2b (+171756)
Region883	Sdr16c5 (-3422)
Region888	Ctrb1 (-50624), Bcar1 (+2175)
Region890	Hsbp1 (-950215), Cdh13 (+110540)
Region892	Zfp36l1 (-115756), Actn1 (+31602)
Region895	Klhl8 (-5917), Hsd17b13 (+60188)
Region907	Id4 (-678266), Rnf144b (+460306)
Region909	Slc4a3 (+464290)
Region911	Tox (-930933), Car8 (+317309)
Region912	Pcbp1 (-83197), Asprv1 (-18646)
Region913	Sdc2 (-345207), Sema5a (+330703)
Region917	Mrpl37 (+54808), Ssbp3 (+100590)
Region919	Gmds (-355339), Mylk4 (+87637)
Region921	Fgfr1 (-213877), Tacc1 (-103340)
Region924	Slc19a2 (-93868), F5 (+3340)
Region927	NONE
Region931	Gbe1 (+12864)
Region933	Ctgf (-101856), Moxd1 (+270069)
Region938	Dgkd (+39362), Usp40 (+115885)
Region940	Slc12a2 (-133708), 1700011I03Rik (+211190)
Region941	Meox2 (-624986), D630036H23Rik (-101373)
Region953	Mapkapk5 (-38463), Aldh2 (+9456)
Region955	A1bg (-878966), Myc (-185155)
Region956	Uts2 (-5617), Tnfrsf9 (+63481)
Region958	Gmpr (+182682), Atxn1 (+274851)
Region959	Mpzl1 (+23780), Adcy10 (+125566)
Region962	Dhrs4 (-199106), Dhrs2 (+57645)
Region967	Gk (-51647), 5430427O19Rik (-42054)
Region968	Crim1 (-700274)
Region973	Ppargc1a (-29302), Dhx15 (+607290)
Region975	Grb10 (-158134), Cobl (+269422)
Region977	Sphkap (-443023), Pid1 (+433422)
Region981	Thra (+12356), Nr1d1 (+21166)
Region983	Slc18a2 (+20189), Pdzd8 (+64713)
Region985	Setd6 (+39222), Cnot1 (+52361)
Region987	Heph (-68260), Hsf3 (-19180)
Region988	Mbnl1 (-1862)
Region989	Tns3 (+94876)
Region991	Mrpl37 (+70495), Ssbp3 (+84903)
Region993	Pole4 (-103491), Hk2 (+18034)
Region996	Esp8 (-117363), Crisp1 (-83452)
Region999	Slc6a6 (+6218), Grip2 (+117185)
Region1002	Bcl6 (-218391), Lpp (-186107)
Region1005	Fbxo27 (+529)
Region1007	Ctgf (-199060), Moxd1 (+172865)
Region1009	Map7 (-29321), Map3k5 (+185191)
Region1018	Pitrm1 (-517766), Klf6 (+168903)
Region1019	4931406P16Rik (-6707), Lsm14a (+69429)
Region1022	Iqgap2 (+54784), F2rl2 (+140285)
Region1024	Tnfsf10 (-36521), Nceh1 (+97542)
Region1030	Rasgrp3 (-257288), Ltbp1 (+173049)
Region1034	Fermt1 (-372146), Bmp2 (-234107)
Region1035	Blnk (+14836), Zfp518a (+84994)
Region1049	Golph3 (-36538), Mtmr12 (+79930)
Region1056	Id4 (-866118), Rnf144b (+272454)
Region1060	Gm4737 (-187880), Nectin3 (+154010)
Region1065	Klf4 (-246517), Actl7b (+962460)
Region1070	Plekhs1 (-10576), Casp7 (+53935)
Region1071	Itpkb (+63147), Stum (+89835)
Region1074	Shh (-771255), Rnf32 (+42514), Lmbr1 (+139873)
Region1075	Sema5b (+47269), Dirc2 (+180516)
Region1076	Ogt (-17432), Taf1 (+89873)
Region1081	Usp24 (-379063), Gm12728 (+147302)
Region1093	Tsc22d1 (-161514), Rps2-ps6 (-16720)
Region1096	Shh (-786836), Rnf32 (+58095), Lmbr1 (+124292)
Region1107	Pax1 (+339314), Foxa2 (+341640)
Region1108	Edil3 (-15525)
Region1116	Foxc1 (-37859), Foxf2 (+142958)
Region1117	Crh (-250688), Cp (-11027)
Region1127	Ccdc6 (-426158), Ank3 (+137191)
Region1130	Gpr149 (-576912), Mme (-113820)
Region1135	Ang4 (-4300)
Region1136	Vps13d (-34946), Tnfrsf1b (+16919)
Region1137	Gm10184 (-787786), Gm10308 (-390258)
Region1146	Mansc4 (+21900), Mrps35 (+22368)
Region1147	Frmd4a (+192827), Prpf18 (+306387)
Region1149	Ntf3 (+97789), Ano2 (+378507)
Region1154	Fasl (+53461), Tnfsf18 (+240379)
Region1155	Gm10944 (+59551), Grm1 (+341457)
Region1157	Col4a1 (-3513)
Region1158	Ppargc1a (-245927), Dhx15 (+390665)
Region1160	Masp1 (-89374), Sst (+280880)
Region1163	Akap2 (-310210), Palm2 (+109702)
Region1168	Mroh3 (+34907), Kif21b (+46532)
Region1169	Farsb (+4254), Sgpp2 (+174260)
Region1175	Tpbgl (+22527), Arrb1 (+69110)
Region1179	Ctnnb1 (-66517), Rpl14 (+295439)
Region1180	Crip1 (-1968)
Region1181	1700017B05Rik (+7393), Trcg1 (+18663)
Region1186	Gm2000 (-21447), Nphs2 (+33866)
Region1188	Arl14ep (+102500), Mpped2 (+178655)
Region1190	Mospd3 (+4180), Tfr2 (+27024)
Region1194	Spdye4c (-252337), Bcl2l11 (+213965)
Region1195	Tspan15 (-1873)
Region1203	Sipa1l3 (+14289), Dpf1 (+187195)
Region1208	Ift81 (-2624)
Region1209	Abcc4 (+16162), Gm9376 (+423097)
Region1210	Tnfsf4 (-137282), Prdx6 (-6908)
Region1213	Spdye4c (-160240), Bcl2l11 (+306062)
Region1222	Rassf6 (-66006), Cxcl5 (-52885)
Region1225	Gm5148 (-352690), Ankrd50 (+407825)
Region1228	Prr30 (-388474), Tbc1d4 (+20229)
Region1230	Cep68 (+18002), Rab1a (+29814)
Region1235	Tgtp1 (-1873)
Region1243	Ccnh (-417359), Tmem161b (+549749)
Region1245	Kcnd2 (-789319)
Region1252	Ripk2 (-43674)
Region1253	Egln3 (+38975), Npas3 (+916208)
Region1264	Dlx4 (-73112), Tac4 (-42154)
Region1265	Usp24 (-122454), Gm12728 (+403911)
Region1270	Clca3a2 (-2624)
Region1275	St3gal4 (-47543), Dcps (+11645)
Region1276	Zfp532 (-59627), Malt1 (+89640)
Region1277	Cst6 (+3778), Catsper1 (+10055)
Region1278	Wdr72 (-55)
Region1281	Arl14epl (-62160), Lvrn (+13783)
Region1286	Pdia6 (-56759), Kcnf1 (-32898)
Region1287	Sp100 (-31379), Sp140 (+17968)
Region1290	Irf2 (-98120), Casp3 (+24321)
Region1296	Ywhae (-34952), Crk (+18658)
Region1304	Bmx (+12263), Ace2 (+106598)
Region1308	Nlrp12 (-26313), Myadm (-14649)
Region1309	Gm10338 (-196132), Flnb (-26233)
Region1310	Lrig1 (-215897), Kbtbd8 (-201706)
Region1311	Dusp18 (+8051), Slc35e4 (+11373)
Region1315	Tmem174 (-47148), Tmem171 (+10276)
Region1323	Ankrd55 (-309872), Map3k1 (-169955)
Region1324	Lfng (+5337), Ttyh3 (+36374)
Region1327	Esyt3 (-7424), Mras (+71439)
Region1328	Onecut1 (-674223), Wdr72 (+77342)
Region1334	Fez1 (+32963), Pknox2 (+281760)
Region1335	Slc4a7 (-14798), Olfr721-ps1 (+280257)
Region1342	Ppp1r17 (-137522), Ccdc129 (+43080)
Region1344	Grtp1 (-26835), Adprhl1 (+26707)
Region1345	Gm13090 (+383740), Camta1 (+388436)
Region1350	Fstl4 (+148076), Hspa4 (+387747)
Region1352	Doc2b (-61876), Rph3al (+79813)
Region1353	Fdx1 (-65625), Rdx (-18944)
Region1354	Csmd1 (-55115)
Region1357	Ctgf (+171)
Region1361	Cdv3 (-37512), Bfsp2 (+77068)
Region1362	P3h2 (-142213), Cldn1 (+123844)
Region1370	Fzd1 (-125163), Cdk14 (+496999)
Region1375	NONE
Region1380	Lrch1 (+95832), Esd (+119661)
Region1382	Gsx1 (-29243), Polr1d (+82403)
Region1383	Pdgfd (-63)
Region1393	Adra2a (+25578)
Region1399	Zfp703 (-112140), Thap1 (+707073)
Region1403	Zfp704 (-141634), Pag1 (+81960)
Region1408	Ets1 (+209224)
Region1409	Mex3c (-31772)
Region1411	Sox14 (-325107), Il20rb (+285511)
Region1413	Hsbp1l1 (+1614), Gm16286 (+38593)
Region1414	Ace2 (+36789), Bmx (+82072)
Region1422	Sgsm3 (+2076), Mkl1 (+125242)
Region1423	Gria1 (+79628), Fam114a2 (+427165)
Region1429	Git2 (+11821), Tchp (+53881)
Region1431	Gm21830 (-619786), Scn7a (-9025)
Region1434	Btla (+37243), Cd200 (+147473)
Region1438	Col9a3 (+7155), Tcfl5 (+37763)
Region1440	Rgmb (+6448), Chd1 (+115171)
Region1442	Eva1c (+47374), 1110004E09Rik (+56340)
Region1452	Arhgap6 (+104227), Amelx (+287874)
Region1456	Snx16 (-6570)
Region1460	Matn1 (+178987), Ptpru (+714859)
Region1461	Fgf12 (+361099), Ccdc50 (+695259)
Region1470	Nt5c1b (-680173), Osr1 (+115359)
Region1472	Mtus1 (+12973), Pdgfrl (+194520)
Region1475	Sptlc1 (-53848), Msx2 (+41829)
Region1479	Runx3 (-152222), Syf2 (+37532)
Region1489	Celsr1 (+43158), Trmu (+111299)
Region1490	Sdk1 (-179252), Card11 (-61656)
Region1494	Fah (+1153), Gm2115 (+75835)
Region1499	Trpv1 (-30245), Shpk (+4587)
Region1500	1700019D03Rik (+42084), Hibch (+65714)
Region1504	Efhd2 (-7137), Fhad1 (+133010)
Region1509	Kidins220 (-80670), Mboat2 (+62632)
Region1513	Arid2 (-252035), A130051J06Rik (-243896)
Region1515	Cldn10 (+20389), Dzip1 (+48046)
Region1516	Zfp618 (-283994), Rgs3 (+62060)
Region1519	Ush2a (+67556), Kctd3 (+677250)
Region1521	Col28a1 (+9222), C1galt1 (+338553)
Region1526	Zfp800 (-60726), Gcc1 (+99087)
Region1530	Klf3 (-120825), Tbc1d1 (+523112)
Region1535	Palmd (-17413), Plppr4 (+374476)
Region1541	B4galt3 (-2275)
Region1543	Gars (-27886), Ggct (-17171)
Region1547	NONE
Region1548	Slc2a12 (+3918), Tbpl1 (+82518)
Region1549	Gatb (-734418), Fbxw7 (+24433)
Region1552	Gm17332 (-48274), Stc2 (+139338)
Region1553	Palmd (-206164), Plppr4 (+185725)
Region1555	Plch1 (-42960), E130311K13Rik (+35521)
Region1557	Foxl1 (+155528), 1700018B08Rik (+258486)
Region1559	Mbp (+70485), Zfp236 (+147236)
Region1560	Arrb1 (+5974), Tpbgl (+85663)
Region1573	Slc22a16 (-124049), Cdk19 (+96979)
Region1584	Acot6 (-4269)
Region1590	Kcnq1 (+14993), Cdkn1c (+338749)
Region1594	Eml1 (-30385), Cyp46a1 (+58050)
Region1597	Actbl2 (-402068), Plk2 (+457899)
Region1601	3110035E14Rik (+29986), Mybl1 (+69024)
Region1608	Adgrl3 (-324897)
Region1610	Cyp3a41b (-130040), Cyp3a41a (+5366)
Region1621	Tssc4 (-9791), Cd81 (+6719)
Region1623	Krr1 (-232673), Phlda1 (+233705)
Region1627	Spata6 (-268351), Bend5 (+36627)
Region1631	Sash1 (-643495), Samd5 (+145643)
Region1636	Nrsn1 (-889977), Hdgfl1 (+610106)
Region1647	Tfap2c (+38123), Bmp7 (+351207)
Region1652	AU021092 (-119)
Region1661	Adgrl3 (+542923)
Region1674	Cp (-3020)
Region1677	Cdadc1 (+42786), Cab39l (+114172)
Region1681	Vps13d (+115417), Dhrs3 (+186511)
Region1686	Slc6a7 (+3777), Camk2a (+84804)
Region1692	Akap2 (-214196), Palm2 (+205716)
Region1695	Sptlc3 (-868204), Btbd3 (+347223)
Region1707	Nmt1 (+18141), Plcd3 (+55171)
Region1710	Ssr3 (+112568), Kcnab1 (+170671)
Region1711	Adgrl3 (-84360)
Region1730	Nfib (-61833), Zdhhc21 (+292532)
Region1735	Haao (-143800), Zfp36l2 (+197357)
Region1736	Acbd6 (-123204), Xpr1 (-17589)
Region1738	Dad1 (+699762)
Region1741	Gap43 (-336237), Zbtb20 (-230764)
Region1743	Abca13 (+3204)
Region1750	Atp6v1c1 (-91022), Azin1 (-51616)
Region1756	T (-67214), Prr18 (+26803)
Region1760	Sp5 (+229)
Region1762	Adra2a (-4575)
Region1765	Igsf21 (-378064), Arhgef10l (+23902)
Region1767	Stk39 (+5978), B3galt1 (+348577)
Region1775	Parp14 (-33961), Parp9 (-32965)
Region1777	E030025P04Rik (-36182), Rgs9 (+117578)
Region1789	Sema5a (-48746), Tas2r119 (+18778)
Region1791	Plekha6 (-41396), Ppp1r15b (+73567)
Region1792	Fam120a (-163662), Wnk2 (+16335)
Region1802	Sars (-33980), 5330417C22Rik (+57387)
Region1804	Klf3 (-424262), Tbc1d1 (+219675)
Region1808	Nt5c1b (-681570), Osr1 (+113962)
Region1809	Wipf3 (+4796), Scrn1 (+132090)
Region1811	Ube2u (-207430), Ror1 (+175628)
Region1817	Igsf5 (-57051), B3galt5 (+68816)
Region1820	Mtf1 (-30209), Inpp5b (+30490)
Region1821	Slc25a30 (-32445), Tpt1 (-25611)
Region1822	Igf1r (+133327), Pgpep1l (+178079)
Region1828	Cd44 (+95449), Slc1a2 (+147517)
Region1836	Btg3 (-104300), D16Ertd472e (+95547)
Region1842	Naaladl2 (+251662)
Region1856	Dio2 (+677125)
Region1859	Rgs6 (-204349), Sipa1l1 (+243176)
Region1867	Brip1 (-45541), Ints2 (+10816)
Region1869	NONE
Region1877	Scgb2b21 (-75760), Scgb2b24 (+143094)
Region1881	Pdzrn3 (-48684)
Region1882	Cnp (-505)
Region1883	Gm5294 (-43444), Fam20c (+22122)
Region1884	Rreb1 (+7461), Ssr1 (+160441)
Region1886	Twist2 (+27560), Hdac4 (+351311)
Region1889	Swap70 (+27192), Sbf2 (+366017)
Region1894	Snx16 (+36439), Chmp4c (+36741)
Region1907	Phc3 (+39395), Gpr160 (+74056)
Region1910	Abhd2 (+35495), Rlbp1 (+78354)
Region1915	Fam208a (-100722), Arhgef3 (+90073)
Region1918	Tspan18 (-108942), Cd82 (+19073)
Region1920	Apol9b (+4501), Apol8 (+21607)
Region1941	Prl5a1 (+223416), Sox4 (+587813)
Region1947	Pgrmc2 (-285517), Jade1 (-194806)
Region1952	Wasf2 (-72610), Ahdc1 (+46389)
Region1953	Arhgap24 (+320247), Mapk10 (+409696)
Region1966	Acvr1c (-191247), Acvr1 (+17684)
Region1967	Rassf6 (-101784), Cxcl5 (-17107)
Region1975	Hibadh (-44197), Tax1bp1 (-29143)
Region1981	Alkbh8 (-179144), Gm10715 (+119223)
Region1984	Api5 (-122130)
Region1985	Nr2f2 (-47107), Gm10295 (+943785)
Region1987	Fam3c (-511607), Ptprz1 (-7729)
Region1990	Tex15 (-40640), 5930422O12Rik (+101195)
Region1997	Timm21 (-343656)
Region1998	Ralbp1 (-19766), Twsg1 (+45666)
Region2001	Glg1 (+49078), Pdpr (+115497)
Region2006	Fzd9 (-12972), Fkbp6 (+85842)
Region2010	Sh2d4b (+28404)
Region2017	Prkca (-28692), Apoh (-22673)
Region2026	Fermt1 (-371693), Bmp2 (-234560)
Region2050	Pld1 (-21597), Tmem212 (-20730)
Region2068	Fignl1 (-24368), Ddc (+64814)
Region2080	Rbpj (-43435), Smim20 (+279641)
Region2081	B3galt2 (-438268)
Region2087	Ank (-124951), Gm6576 (+316340)
Region2093	Dnase1l3 (+51275), Flnb (+125341)
Region2116	Tnip2 (-20029), Sh3bp2 (-15556)
Region2119	Ctdp1 (-79271), Nfatc1 (+164105)
Region2132	Arhgef3 (-88415), Il17rd (+110683)
Region2138	Antxr1 (+62659), D6Ertd527e (+168357)
Region2154	Wdr63 (-113)
Region2158	Stk26 (-291078), Olfr1324 (-123387)
Region2167	Wdr89 (-57123), Sgpp1 (+9069)
Region2183	Il16 (+36088), Stard5 (+67476)
Region2187	Slc39a8 (+26136), Bank1 (+474140)
Region2192	Reep3 (+191770)
Region2201	Sik1 (+73393), Cryaa (+104466)
Region2203	Cnksr2 (-896446), Rps6ka3 (-316118)
Region2204	Chmp6 (-117782), Rptor (+192879)
Region2206	Apod (-97708), Bdh1 (-16232)
Region2210	Dclre1a (+38241), Plekhs1 (+48341)
Region2213	Cd101 (-43143), Ptgfrn (+37579)
Region2221	Ado (-302352), Zfp365 (+61355)
Region2223	Rora (-602576), Vps13c (+210814)
Region2225	Nme9 (+2853), Armc8 (+114571)
Region2226	Ltbp1 (-45674), Ttc27 (+242144)
Region2228	Myl9 (-45079), Dlgap4 (+116636)
Region2229	Esyt3 (-50955), Mras (+27908)
Region2244	Fam240b (-66374), Cntnap3 (+339789)
Region2245	Btbd3 (+84009)
Region2249	Vgll4 (-68262), Tamm41 (+47793)
Region2256	Gpr39 (-13730), Slc35f5 (+102249)
Region2263	Try4 (-183629), 2210010C04Rik (-83131)
Region2267	Mex3c (-83055)
Region2268	Mroh5 (-436561), Adgrb1 (-239963)
Region2272	Cdk5r1 (+98776), Myo1d (+204226)
Region2273	Ggta1 (-153034), Dab2ip (-7554)
Region2277	Mme (+48282), Gm34302 (+139725)
Region2292	Nxnl2 (-50062), Spin1 (+20080)
Region2305	Ctgf (-263951), Moxd1 (+107974)
Region2307	Gfod1 (-46738), Sirt5 (-14596)
Region2308	Sbspon (-44127), 4930444P10Rik (+156476)
Region2309	Arhgap25 (-8112), Prokr1 (+49396)
Region2325	Prrc2c (-31350), Fmo4 (+41766)
Region2329	Pgrmc2 (-347343), Jade1 (-132980)
Region2331	Gjb6 (-182323), Cryl1 (+82595)
Region2332	Arid5a (+1505), Kansl3 (+58755)
Region2333	Trib2 (+69562)
Region2343	Speer4f2 (-76409), ENSMUSG00000109903 (+504961)
Region2352	Trpm1 (-197351), Klf13 (-17569)
Region2364	Itgbl1 (+159611), Fgf14 (+857545)
Region2366	Spats2l (+62133), Kctd18 (+133134)
Region2368	Dab2ip (+80848), Ttll11 (+276739)
Region2369	Sspn (+76408), Itpr2 (+491382)
Region2371	Tnfsf10 (-102432), Nceh1 (+31631)
Region2384	Spock2 (+44992), Chst3 (+68049)
Region2393	Pard3 (+126201)
Region2402	Dpm2 (-11068), Fam102a (+24431)
Region2408	Phxr2 (-856)
Region2420	Sik2 (+65674), Ppp2r1b (+86475)
Region2423	Trim30c (-27207), Trim30a (+37149)
Region2427	Fadd (-23281), Ano1 (+132799)
Region2431	Kif21a (-39621), Abcd2 (+102238)
Region2455	Efhd2 (-83910), Fhad1 (+56237)
Region2457	Ceacam16 (-10136), Ceacam19 (+16530)
Region2463	Kcna6 (-31171), Ndufa9 (+77280)
Region2465	Rnf213 (-17436), Slc26a11 (+20107)
Region2472	Arid2 (-293951), A130051J06Rik (-201980)
Region2482	Nr3c1 (+164533), Arhgap26 (+332996)
Region2499	Mcpt1 (-4137)
Region2511	Clint1 (+29870), Lsm11 (+63014)
Region2520	Gm5415 (-982741), Prim2 (+139760)
Region2523	Tc2n (-43826), Fbln5 (+56706)
Region2546	Trpm1 (-188533), Klf13 (-26387)
Region2561	Ankrd7 (+83093)
Region2562	Lyplal1 (-524034), Tgfb2 (+64356)
Region2587	Zfp652 (-16117), Phb (+29599)
Region2588	Vcam1 (-65241), Gpr88 (+58574)
Region2590	Frrs1l (-139478), Epb41l4b (+13568)
Region2598	Cd44 (-85423), Pdhx (+86465)
Region2601	Xrcc4 (-150934), Atp6ap1l (+664813)
Region2616	Eid1 (+12883), Shc4 (+37409)
Region2619	Ntm (+710071)
Region2649	Gpr88 (-122258), Cdc14a (+48271)
Region2684	Runx3 (+71029), Clic4 (+81133)
Region2689	Runx1 (-46501), Setd4 (+731165)
Region2704	Tcaf3 (-43129), Tcaf2 (+4753)
Region2706	Ubl3 (-333390), Katnal1 (+42595)
Region2707	Smad4 (-31238), Elac1 (+19461)
Region2712	Atrx (+17957), Fgf16 (+147167)
Region2713	Sgk1 (-180405), 1700020N01Rik (+108634)
Region2725	Gm12830 (-196098), Trabd2b (+218900)
Region2728	Zfp957 (+112147), Vwa8 (+285971)
Region2732	Ppp1r17 (-152344), Ccdc129 (+28258)
Region2758	Tmprss11b (-51001), Tmprss11e (+18452)
Region2761	Slc7a7 (+7492), Oxa1l (+49366)
Region2772	Oit1 (-20044), 4930452B06Rik (+267442)
Region2777	Fndc3b (+102356), Ghsr (+236691)
Region2782	Fam124b (-77)
Region2789	Cyp2c70 (-55341), Pdlim1 (+28989)
Region2794	Hs3st3a1 (-224237), Cox10 (-131629)
Region2795	Enc1 (+221519), Gm10260 (+298008)
Region2800	Slc38a8 (-45490), Mbtps1 (+11539)
Region2807	Igfbp3 (-338536)
Region2810	Sox5 (+56819), Etnk1 (+985431)
Region2818	Appl2 (-3844)
Region2837	Hpgd (+10205), Cep44 (+246067)
Region2844	Tc2n (-48922), Fbln5 (+51610)
Region2846	Tprn (+4514), Ssna1 (+5284)
Region2852	Ppp1r17 (-155659), Ccdc129 (+24943)
Region2861	Atp1b1 (-223434), Dpt (-114855)
Region2867	Atp13a3 (-95194), Tmem44 (+66854)

## Sheet: Fig. 3d-f, 3h
Sensitized Specific DMRs
chr1:131038047-131038208
chr1:150164823-150165377
chr1:161734756-161735164
chr1:171272105-171272838
chr1:171273399-171273745
chr1:173878253-173878481
chr1:182257934-182258409
chr1:183040995-183041065
chr1:35154944-35155033
chr1:40326084-40326154
chr1:43843701-43843879
chr1:72379620-72379921
chr1:86036617-86036676
chr1:92703773-92704369
chr1:92771458-92771600
chr10:108335286-108335712
chr10:13827165-13827506
chr10:19569507-19569838
chr10:24635587-24636011
chr10:44427472-44427672
chr10:5071413-5071865
chr10:66959449-66959918
chr10:67732502-67732598
chr10:78092326-78092388
chr10:78092477-78093037
chr10:81144710-81144983
chr11:108178819-108179302
chr11:108214889-108215061
chr11:117967587-117967705
chr11:120629325-120629857
chr11:23204197-23204272
chr11:29069650-29069989
chr11:44546239-44546710
chr11:49086524-49087473
chr11:53771499-53771876
chr11:53772483-53772916
chr11:53774081-53774701
chr11:53774858-53775338
chr11:53803217-53803542
chr11:60702004-60702073
chr11:60702152-60702300
chr11:61296905-61297388
chr11:63858462-63858996
chr11:73321148-73321537
chr11:73322758-73324063
chr11:86636065-86637989
chr11:86639388-86639934
chr11:86647854-86649104
chr11:90586371-90586498
chr11:98754191-98754398
chr12:12945552-12945692
chr12:22450680-22450867
chr12:54999076-54999517
chr12:77039746-77040052
chr13:112363516-112363540
chr13:41583821-41584023
chr13:42696955-42697264
chr13:4608557-4609465
chr13:50788167-50788223
chr13:53019624-53019826
chr13:56588546-56588630
chr14:103359087-103359529
chr14:105893675-105893848
chr14:118043062-118043133
chr14:118043244-118043323
chr14:27562569-27562897
chr14:72594054-72594292
chr14:77034904-77035248
chr14:77975783-77976758
chr15:10058400-10058771
chr15:50972460-50973003
chr15:74593870-74594435
chr15:74956315-74957107
chr15:79893414-79893861
chr15:85645295-85645569
chr15:85663500-85663525
chr15:93751634-93751991
chr15:95993501-95993765
chr15:97648292-97648536
chr16:17137116-17137561
chr16:25382683-25382982
chr16:30601337-30601991
chr16:30841557-30841785
chr16:31412339-31412575
chr16:31926599-31927553
chr16:31927668-31928599
chr16:31931826-31932218
chr16:35869714-35869894
chr16:49840054-49840117
chr16:76295238-76295634
chr16:90864474-90864687
chr16:92689995-92690151
chr17:31437208-31437539
chr17:34679806-34680172
chr17:35867120-35867308
chr17:65905240-65905959
chr17:74979836-74980084
chr17:79334805-79335079
chr18:32564413-32564731
chr18:42054402-42054734
chr18:47376121-47376318
chr18:54860466-54860731
chr18:56756094-56756697
chr18:61751373-61751862
chr18:63842004-63842220
chr18:68057854-68058319
chr18:68230999-68231407
chr18:9357536-9357823
chr18:9552764-9553338
chr19:29323819-29324799
chr19:29371680-29372333
chr19:3904532-3904598
chr19:43673377-43673510
chr19:53404799-53405182
chr19:61175808-61176224
chr19:6847965-6848544
chr19:9938766-9939009
chr19:9984095-9984431
chr2:122149913-122150332
chr2:122150943-122151140
chr2:125791725-125791965
chr2:128420552-128420813
chr2:145801377-145801703
chr2:160313735-160313829
chr2:163643168-163643355
chr2:164523448-164523660
chr2:166432035-166432679
chr2:32007662-32007787
chr2:46282041-46282283
chr2:52598112-52598311
chr2:90490816-90491134
chr2:92995521-92995753
chr3:109309064-109309522
chr3:123440873-123441107
chr3:32437860-32438108
chr3:51636704-51637118
chr3:84839969-84840193
chr4:141345297-141345371
chr4:147868910-147869293
chr4:9657989-9658258
chr4:97920339-97920773
chr5:100636965-100637209
chr5:114926846-114927088
chr5:128695003-128695107
chr5:136179682-136180197
chr5:138756375-138756704
chr5:148741666-148741794
chr5:33731064-33731515
chr5:34526578-34526797
chr5:53509536-53509894
chr5:92962634-92962943
chr5:99983674-99984082
chr6:114934081-114934707
chr6:114936194-114936904
chr6:122598469-122598681
chr6:122599539-122600562
chr6:13909955-13910213
chr6:147064485-147065102
chr6:31113785-31113846
chr6:31124119-31125628
chr6:31126460-31126942
chr6:31266599-31267092
chr6:51553889-51554478
chr6:57582542-57582632
chr6:82734742-82735001
chr7:111692587-111692696
chr7:113262206-113262406
chr7:125553122-125553208
chr7:25120301-25121191
chr7:35028468-35028859
chr7:39866576-39866807
chr8:11313756-11313965
chr8:33803419-33803672
chr8:60757135-60757415
chr8:61450921-61451258
chr8:79351874-79352253
chr8:88633278-88633560
chr8:88862803-88863066
chr8:91176299-91176378
chr9:106365564-106366007
chr9:107976156-107976291
chr9:123201443-123201837
chr9:123928079-123928353
chr9:32699764-32700086
chr9:32701152-32701707
chr9:41526310-41526422
chr9:43945205-43945395
chr9:5298382-5299163
chr9:69165553-69165643
