# Supplementary material for: Uropathogenic Escherichia coli infection-induced epithelial trained immunity impacts urinary tract disease outcome
Source: Nat Microbiol. 2023 Apr 10;8(5):875–88. doi: 10.1038/s41564-023-01346-6 (PMC10159856; doi:10.1038/s41564-023-01346-6)
Supplement: Source Data Fig. 4 — Tab 1 (Fig. 4b-1). DEG comparison between sensitized vs resolved USCs, also supporting ED Fig. 6b. Tab 2 (Fig. 4b-2). DEG comparison between sensitized vs naïve USCs, also supporting ED Fig. 6a. Tab 3 (Fig. 4d). DEG comparison between mock-infected sensitized vs resolved differentiated urothelia used for volcano plot. Tab 4 (Fig. 4e). IPA pathway analysis of mock-infected sensitized vs resolved differentiated urothelia. Tab 5 (Fig. 4f). A heat map visualization of differential gene expression in naïve, resolved and sensitized differentiated urothelia with or without infection, also supporting Extended Data Figs. 8b and 9. [file 41564_2023_1346_MOESM6_ESM.xlsx]

## Sheet: Fig. 4a-1
	baseMean	log2FoldChange	lfcSE	stat	pvalue	padj (FDR)	gene_category	gene_name	gene_type
ENSMUSG00000004085	738.075	0.556553	0.138765	4.01075	6.05252e-05	0.025803	cdna	Map3k20	protein_coding
ENSMUSG00000008540	160.976	-1.60268	0.24569	-6.52317	6.88354e-11	1.37925e-06	cdna	Mgst1	protein_coding
ENSMUSG00000009687	257.151	-1.15918	0.22382	-5.17906	2.23004e-07	0.000741341	cdna	Fxyd5	protein_coding
ENSMUSG00000010663	421.152	-0.963625	0.195104	-4.93903	7.85118e-07	0.00131095	cdna	Fads1	protein_coding
ENSMUSG00000013089	244.752	-1.10196	0.204756	-5.3818	7.37458e-08	0.000369411	cdna	Etv5	protein_coding
ENSMUSG00000015222	134.335	0.935736	0.240376	3.8928	9.90923e-05	0.0320244	cdna	Map2	protein_coding
ENSMUSG00000019699	59.29	1.37853	0.267619	5.15108	2.5899e-07	0.000741341	cdna	Akt3	protein_coding
ENSMUSG00000020077	31.0845	1.08382	0.271505	3.9919	6.55462e-05	0.0262821	cdna	Srgn	protein_coding
ENSMUSG00000020102	78.128	-1.25923	0.249456	-5.04792	4.46646e-07	0.000997642	cdna	Slc16a7	protein_coding
ENSMUSG00000020865	1247.97	-0.92122	0.223301	-4.12546	3.69994e-05	0.0180819	cdna	Abcc3	protein_coding
ENSMUSG00000020911	2381.25	-0.937414	0.211414	-4.43401	9.24952e-06	0.00842421	cdna	Krt19	protein_coding
ENSMUSG00000021288	462.166	0.710501	0.177669	3.99902	6.36045e-05	0.0262821	cdna	Klc1	protein_coding
ENSMUSG00000021846	90.6429	0.988704	0.216115	4.5749	4.76452e-06	0.00502456	cdna	Peli2	protein_coding
ENSMUSG00000022587	960.888	0.751521	0.197869	3.79807	0.000145828	0.0423471	cdna	Ly6e	protein_coding
ENSMUSG00000022636	417.639	-0.77867	0.184052	-4.2307	2.32964e-05	0.0137291	cdna	Alcam	protein_coding
ENSMUSG00000023885	235.374	-1.14093	0.248829	-4.58522	4.53517e-06	0.00502456	cdna	Thbs2	protein_coding
ENSMUSG00000024164	302.507	-1.1017	0.258801	-4.25692	2.07262e-05	0.0129779	cdna	C3	protein_coding
ENSMUSG00000026678	98.8728	-1.59703	0.264894	-6.02896	1.65023e-09	1.65328e-05	cdna	Rgs5	protein_coding
ENSMUSG00000026688	259.012	-0.853652	0.21635	-3.94569	7.95693e-05	0.0289878	cdna	Mgst3	protein_coding
ENSMUSG00000026989	234.178	0.754516	0.181471	4.15777	3.21374e-05	0.0169457	cdna	Dapl1	protein_coding
ENSMUSG00000027358	154.698	-0.862677	0.219995	-3.92135	8.80541e-05	0.0303573	cdna	Bmp2	protein_coding
ENSMUSG00000028039	55.5049	1.03325	0.273801	3.77372	0.000160832	0.0453886	cdna	Efna3	protein_coding
ENSMUSG00000028270	31.9922	1.02343	0.25643	3.99106	6.57778e-05	0.0262821	cdna	Gbp2	protein_coding
ENSMUSG00000028583	452.902	-1.05846	0.218985	-4.83349	1.34157e-06	0.00192007	cdna	Pdpn	protein_coding
ENSMUSG00000029102	143.835	-1.08705	0.253987	-4.27995	1.86937e-05	0.0120828	cdna	Hgfac	protein_coding
ENSMUSG00000029338	568.493	-0.874363	0.209418	-4.1752	2.97723e-05	0.0162974	cdna	Antxr2	protein_coding
ENSMUSG00000030077	52.89	1.30521	0.25114	5.19714	2.02376e-07	0.000741341	cdna	Chl1	protein_coding
ENSMUSG00000030246	138.567	-1.29266	0.219595	-5.88656	3.94305e-09	2.63357e-05	cdna	Ldhb	protein_coding
ENSMUSG00000030605	637.691	-0.642345	0.166929	-3.84802	0.000119074	0.0367061	cdna	Mfge8	protein_coding
ENSMUSG00000031298	11.2847	1.13325	0.264337	4.28715	1.80983e-05	0.0120828	cdna	Adgrg2	protein_coding
ENSMUSG00000031503	205.371	-0.714517	0.182381	-3.91772	8.93887e-05	0.0303573	cdna	Col4a2	protein_coding
ENSMUSG00000031504	172.569	-1.06672	0.211344	-5.04729	4.4811e-07	0.000997642	cdna	Rab20	protein_coding
ENSMUSG00000031584	799.096	-0.678908	0.161472	-4.20449	2.61674e-05	0.0149804	cdna	Gsr	protein_coding
ENSMUSG00000031709	42.4597	-0.982207	0.257053	-3.82103	0.000132895	0.0392277	cdna	Tbc1d9	protein_coding
ENSMUSG00000031996	1948.11	-0.626411	0.166592	-3.76016	0.000169806	0.0469253	cdna	Aplp2	protein_coding
ENSMUSG00000032232	222.205	-1.00299	0.200705	-4.99736	5.81203e-07	0.00116456	cdna	Cgnl1	protein_coding
ENSMUSG00000033579	433.956	-0.754121	0.195128	-3.86474	0.000111206	0.0352605	cdna	Fa2h	protein_coding
ENSMUSG00000034312	752.701	-0.597749	0.146093	-4.09155	4.28492e-05	0.0204421	cdna	Iqsec1	protein_coding
ENSMUSG00000035021	565.446	0.645647	0.162682	3.96877	7.22448e-05	0.0273126	cdna	Baz1a	protein_coding
ENSMUSG00000035095	77.7862	-1.18299	0.250495	-4.7226	2.32846e-06	0.00274443	cdna	Fam167a	protein_coding
ENSMUSG00000035557	515.179	0.960249	0.24112	3.98245	6.82073e-05	0.0262821	cdna	Krt17	protein_coding
ENSMUSG00000037820	65.3038	-1.17426	0.263154	-4.46224	8.11062e-06	0.00812563	cdna	Tgm2	protein_coding
ENSMUSG00000038146	491.176	0.672805	0.165343	4.06915	4.71841e-05	0.021487	cdna	Notch3	protein_coding
ENSMUSG00000042985	114.813	-0.924994	0.232076	-3.98574	6.72692e-05	0.0262821	cdna	Upk3b	protein_coding
ENSMUSG00000043087	351.354	-1.21445	0.252447	-4.81069	1.50409e-06	0.00200917	cdna	Olfr855	protein_coding
ENSMUSG00000044393	1182.79	-0.594384	0.15392	-3.86165	0.000112625	0.0352605	cdna	Dsg2	protein_coding
ENSMUSG00000045027	79.503	-1.01664	0.240104	-4.23418	2.29387e-05	0.0137291	cdna	Prss22	protein_coding
ENSMUSG00000045679	310.952	0.700833	0.167955	4.17275	3.00944e-05	0.0162974	cdna	Pqlc3	protein_coding
ENSMUSG00000045763	553.792	-0.789002	0.181108	-4.35653	1.32143e-05	0.010591	cdna	Basp1	protein_coding
ENSMUSG00000046354	21.0025	1.11053	0.27276	4.07144	4.67227e-05	0.021487	cdna	Defb14	protein_coding
ENSMUSG00000047344	21.0178	-1.02893	0.273763	-3.75846	0.000170961	0.0469253	cdna	Lancl3	protein_coding
ENSMUSG00000049103	295.716	-0.956442	0.222539	-4.29787	1.72449e-05	0.0119151	cdna	Ccr2	protein_coding
ENSMUSG00000049382	2303.55	-1.08935	0.218955	-4.9752	6.51818e-07	0.00118732	cdna	Krt8	protein_coding
ENSMUSG00000049791	126.639	-0.71838	0.188028	-3.8206	0.000133128	0.0392277	cdna	Fzd4	protein_coding
ENSMUSG00000050957	63.7059	0.926421	0.235772	3.92931	8.51883e-05	0.0303573	cdna	Insl6	protein_coding
ENSMUSG00000051950	99.4248	-1.11083	0.25331	-4.38525	1.15854e-05	0.00967236	cdna	B3glct	protein_coding
ENSMUSG00000054005	51.7626	-1.15714	0.268082	-4.31638	1.5861e-05	0.0113503	cdna	Mill1	protein_coding
ENSMUSG00000055360	11.5959	-1.07841	0.267719	-4.02816	5.62158e-05	0.0244869	cdna	Prl2c5	protein_coding
ENSMUSG00000060671	126.053	0.94656	0.21838	4.33446	1.46121e-05	0.0108438	cdna	Atp8b2	protein_coding
ENSMUSG00000062585	43.0273	1.01587	0.246086	4.1281	3.65773e-05	0.0180819	cdna	Cnr2	protein_coding
ENSMUSG00000064080	26.0932	1.2137	0.275542	4.40477	1.05896e-05	0.00922541	cdna	Fbln2	protein_coding
ENSMUSG00000064373	77.5225	-1.07949	0.248824	-4.33835	1.43555e-05	0.0108438	cdna	Selenop	protein_coding
ENSMUSG00000066750	530.772	-0.925871	0.233588	-3.96369	7.38011e-05	0.0273843	cdna	Olfr876	protein_coding
ENSMUSG00000074647	111.275	-0.889655	0.22835	-3.89602	9.77858e-05	0.0320244	cdna	Fam83c	protein_coding
ENSMUSG00000076441	124.074	0.818762	0.208812	3.92105	8.81656e-05	0.0303573	cdna	Ass1	protein_coding
ENSMUSG00000078657	790.929	1.03413	0.213757	4.83785	1.31252e-06	0.00192007	cdna	Crnn	protein_coding
ENSMUSG00000079092	66.1655	-1.29289	0.273537	-4.72658	2.28332e-06	0.00274443	cdna	Prl2c2	protein_coding
ENSMUSG00000079455	34.9672	1.03942	0.265961	3.90815	9.30068e-05	0.0310596	cdna	Gm16026	transcribed_unprocessed_pseudogene
ENSMUSG00000083606	15.7089	-1.02442	0.267187	-3.83409	0.000126032	0.0382621	cdna	Gm15916	processed_pseudogene
ENSMUSG00000092586	314.657	1.06606	0.256795	4.15141	3.30437e-05	0.0169769	cdna	Ly6g6c	protein_coding
ENSMUSG00000102439	322.168	0.981225	0.259391	3.7828	0.000155075	0.044389	cdna	Flg	protein_coding
ENSMUSG00000109325	171.522	-1.05264	0.23713	-4.43908	9.03436e-06	0.00842421	cdna	Krt8-ps	processed_pseudogene
ENSMUSG00000113626	25.9073	1.07741	0.266957	4.0359	5.4394e-05	0.0242199	cdna	AC159290.1	transcribed_processed_pseudogene

## Sheet: Fig. 4a-2
	baseMean	log2FoldChange	lfcSE	stat	pvalue	padj	gene_category	gene_name	gene_type
ENSMUSG00000003469	26.4048	1.09308	0.281303	3.88578	0.000102002	0.0266031	cdna	Phyhip	protein_coding
ENSMUSG00000006143	286.192	-1.28881	0.237524	-5.42604	5.76178e-08	0.000136497	cdna	Upk3bl	protein_coding
ENSMUSG00000008540	164.49	-1.49559	0.272612	-5.48616	4.10766e-08	0.000123978	cdna	Mgst1	protein_coding
ENSMUSG00000009687	247.016	-1.15176	0.242336	-4.75276	2.00654e-06	0.00146933	cdna	Fxyd5	protein_coding
ENSMUSG00000010663	435.718	-1.06322	0.223448	-4.75824	1.95283e-06	0.00146933	cdna	Fads1	protein_coding
ENSMUSG00000011034	23.7644	1.11579	0.27906	3.9984	6.37728e-05	0.0196476	cdna	Slc5a1	protein_coding
ENSMUSG00000013089	229.315	-1.02089	0.237917	-4.29097	1.77896e-05	0.00806419	cdna	Etv5	protein_coding
ENSMUSG00000013338	156.081	-0.846377	0.21172	-3.99762	6.39818e-05	0.0196476	cdna	Fer1l4	protein_coding
ENSMUSG00000017723	2653.76	-0.935183	0.248543	-3.76265	0.000168119	0.0344174	cdna	Wfdc2	protein_coding
ENSMUSG00000018411	138.357	-1.17341	0.276403	-4.24528	2.18322e-05	0.00939808	cdna	Mapt	protein_coding
ENSMUSG00000019699	59.3549	1.12799	0.277702	4.06185	4.86851e-05	0.0165886	cdna	Akt3	protein_coding
ENSMUSG00000019850	95.6199	-1.09775	0.23907	-4.59175	4.39554e-06	0.00269957	cdna	Tnfaip3	protein_coding
ENSMUSG00000019978	265.686	-0.865172	0.229195	-3.77482	0.000160123	0.0338731	cdna	Epb41l2	protein_coding
ENSMUSG00000020077	28.1002	1.23639	0.2817	4.38901	1.13866e-05	0.00585915	cdna	Srgn	protein_coding
ENSMUSG00000020102	74.2684	-1.17344	0.270324	-4.34086	1.41925e-05	0.00711081	cdna	Slc16a7	protein_coding
ENSMUSG00000020303	98.0509	1.38172	0.252705	5.46773	4.55825e-08	0.000123978	cdna	Stc2	protein_coding
ENSMUSG00000020601	110.862	-0.996996	0.269164	-3.70405	0.00021218	0.040977	cdna	Trib2	protein_coding
ENSMUSG00000020644	362.141	-1.24327	0.183801	-6.76423	1.3402e-11	1.2758e-07	cdna	Id2	protein_coding
ENSMUSG00000020865	1255.07	-1.08507	0.210335	-5.15876	2.48587e-07	0.000278403	cdna	Abcc3	protein_coding
ENSMUSG00000020911	2572.96	-1.1452	0.221381	-5.173	2.3036e-07	0.000274114	cdna	Krt19	protein_coding
ENSMUSG00000021185	385.57	0.725774	0.189341	3.83316	0.000126509	0.0308797	cdna	9030617O03Rik	protein_coding
ENSMUSG00000021245	147.289	0.814041	0.206727	3.93775	8.22479e-05	0.0230282	cdna	Mlh3	protein_coding
ENSMUSG00000021707	175.523	-0.857188	0.227531	-3.76735	0.000164989	0.0341438	cdna	Dhfr	protein_coding
ENSMUSG00000021822	816.085	-0.778875	0.213234	-3.65268	0.000259521	0.0466134	cdna	Plau	protein_coding
ENSMUSG00000022114	437.123	-0.641557	0.168962	-3.79705	0.00014643	0.0331891	cdna	Spry2	protein_coding
ENSMUSG00000022587	769.15	1.36718	0.168626	8.10777	5.15579e-16	9.81611e-12	cdna	Ly6e	protein_coding
ENSMUSG00000022636	429.467	-0.945152	0.186683	-5.06288	4.12965e-07	0.000433677	cdna	Alcam	protein_coding
ENSMUSG00000023247	22.4345	-1.1651	0.285011	-4.08792	4.35256e-05	0.0162487	cdna	Guca2a	protein_coding
ENSMUSG00000023885	247.344	-1.33511	0.249092	-5.3599	8.32669e-08	0.000137899	cdna	Thbs2	protein_coding
ENSMUSG00000024164	282.468	-1.09001	0.268712	-4.05644	4.98254e-05	0.0166426	cdna	C3	protein_coding
ENSMUSG00000025104	215.753	0.74572	0.183108	4.07256	4.64986e-05	0.0165839	cdna	Hdgfrp3	protein_coding
ENSMUSG00000025432	35.0473	1.12455	0.284902	3.94716	7.90843e-05	0.0228134	cdna	Avil	protein_coding
ENSMUSG00000025876	62.2515	-1.58725	0.262044	-6.05719	1.38517e-09	8.79077e-06	cdna	Unc5a	protein_coding
ENSMUSG00000025880	136.005	-0.717765	0.191357	-3.75091	0.000176193	0.035447	cdna	Smad7	protein_coding
ENSMUSG00000026483	365.665	0.73679	0.194501	3.7881	0.000151802	0.0338312	cdna	Fam129a	protein_coding
ENSMUSG00000026688	276.037	-1.08006	0.214309	-5.03972	4.66217e-07	0.000443815	cdna	Mgst3	protein_coding
ENSMUSG00000027200	62.4801	-1.14887	0.234884	-4.89122	1.00211e-06	0.000829527	cdna	Sema6d	protein_coding
ENSMUSG00000027978	113.793	1.12928	0.234532	4.81504	1.47171e-06	0.00116749	cdna	Prss12	protein_coding
ENSMUSG00000027999	118.525	0.847836	0.204619	4.14349	3.42065e-05	0.0135679	cdna	Pla2g12a	protein_coding
ENSMUSG00000028039	54.788	1.04765	0.271067	3.86493	0.000111123	0.028209	cdna	Efna3	protein_coding
ENSMUSG00000028211	921.55	0.916791	0.227255	4.03419	5.47919e-05	0.0176811	cdna	Trp53inp1	protein_coding
ENSMUSG00000028583	394.861	-0.925142	0.234798	-3.94016	8.14284e-05	0.0230282	cdna	Pdpn	protein_coding
ENSMUSG00000028699	203.306	-0.780926	0.206682	-3.7784	0.000157842	0.0338312	cdna	Tspan1	protein_coding
ENSMUSG00000029102	120.619	-0.994994	0.254082	-3.91604	9.00139e-05	0.0244825	cdna	Hgfac	protein_coding
ENSMUSG00000030077	48.7447	1.26056	0.273045	4.61667	3.89941e-06	0.00256003	cdna	Chl1	protein_coding
ENSMUSG00000030246	133.908	-1.09579	0.26915	-4.07132	4.67475e-05	0.0165839	cdna	Ldhb	protein_coding
ENSMUSG00000030605	616.592	-0.702553	0.165642	-4.2414	2.2213e-05	0.00939808	cdna	Mfge8	protein_coding
ENSMUSG00000031504	188.94	-1.25953	0.229351	-5.49171	3.98053e-08	0.000123978	cdna	Rab20	protein_coding
ENSMUSG00000031618	15.4204	1.05344	0.285105	3.69493	0.00021995	0.0418763	cdna	Nr3c2	protein_coding
ENSMUSG00000032232	212.324	-0.928464	0.243264	-3.81669	0.000135255	0.031404	cdna	Cgnl1	protein_coding
ENSMUSG00000032702	61.2748	1.04519	0.255541	4.09012	4.31146e-05	0.0162487	cdna	Kank1	protein_coding
ENSMUSG00000033377	27.2273	-1.13382	0.274277	-4.13385	3.56738e-05	0.0138611	cdna	Palmd	protein_coding
ENSMUSG00000033386	451.225	0.67411	0.168507	4.00048	6.32144e-05	0.0196476	cdna	Frrs1	protein_coding
ENSMUSG00000033579	443.926	-0.930766	0.184167	-5.05394	4.32789e-07	0.000433677	cdna	Fa2h	protein_coding
ENSMUSG00000034394	194.464	-0.724927	0.185462	-3.90876	9.27713e-05	0.0245316	cdna	Lif	protein_coding
ENSMUSG00000034435	655.227	0.798661	0.1785	4.4743	7.66615e-06	0.0044229	cdna	Tmem30b	protein_coding
ENSMUSG00000034457	68.1108	0.965513	0.252712	3.8206	0.000133128	0.0312916	cdna	Eda2r	protein_coding
ENSMUSG00000034488	54.0126	-1.11644	0.280248	-3.98375	6.78374e-05	0.0203165	cdna	Edil3	protein_coding
ENSMUSG00000035021	544.516	0.583591	0.1576	3.70299	0.000213075	0.040977	cdna	Baz1a	protein_coding
ENSMUSG00000035095	70.2968	-1.12071	0.261011	-4.29373	1.75698e-05	0.00806419	cdna	Fam167a	protein_coding
ENSMUSG00000035493	107.073	-1.38552	0.26659	-5.19719	2.02329e-07	0.000256809	cdna	Tgfbi	protein_coding
ENSMUSG00000037211	78.4565	-1.05049	0.246479	-4.26199	2.02613e-05	0.00897103	cdna	Spry1	protein_coding
ENSMUSG00000037446	524.812	-0.659727	0.167072	-3.94876	7.85572e-05	0.0228134	cdna	Tulp1	protein_coding
ENSMUSG00000037474	1506.74	-0.642843	0.169955	-3.78243	0.000155303	0.0338312	cdna	Dtl	protein_coding
ENSMUSG00000037820	69.5157	-1.40803	0.263078	-5.35215	8.69159e-08	0.000137899	cdna	Tgm2	protein_coding
ENSMUSG00000037860	204.845	0.933491	0.249097	3.7475	0.000178606	0.035447	cdna	Aim2	protein_coding
ENSMUSG00000038816	208.238	-0.900943	0.221368	-4.06988	4.70367e-05	0.0165839	cdna	Ctnnal1	protein_coding
ENSMUSG00000039158	14.8723	1.07522	0.285071	3.77177	0.000162094	0.0339132	cdna	Akna	protein_coding
ENSMUSG00000040938	521.996	0.767288	0.205463	3.73444	0.000188132	0.0369263	cdna	Slc16a11	protein_coding
ENSMUSG00000042425	252.325	-0.749336	0.205093	-3.65363	0.000258555	0.0466134	cdna	Frmpd3	protein_coding
ENSMUSG00000043087	374.618	-1.39169	0.258008	-5.39399	6.89109e-08	0.000136497	cdna	Olfr855	protein_coding
ENSMUSG00000044164	61.8039	-1.10886	0.282201	-3.92932	8.51877e-05	0.0235056	cdna	Rnf182	protein_coding
ENSMUSG00000045027	90.5407	-1.16915	0.2648	-4.41524	1.00899e-05	0.00565002	cdna	Prss22	protein_coding
ENSMUSG00000045679	295.089	0.682151	0.162755	4.19129	2.77376e-05	0.0114804	cdna	Pqlc3	protein_coding
ENSMUSG00000046000	17.5193	-1.02783	0.268726	-3.82481	0.000130872	0.0311458	cdna	Naa11	protein_coding
ENSMUSG00000046354	19.6419	1.02176	0.278762	3.66535	0.000247002	0.0456571	cdna	Defb14	protein_coding
ENSMUSG00000046607	752.373	-0.910149	0.249113	-3.65355	0.000258635	0.0466134	cdna	Hrk	protein_coding
ENSMUSG00000048027	382.015	-1.18311	0.241531	-4.89838	9.66324e-07	0.000829527	cdna	Rgmb	protein_coding
ENSMUSG00000049103	280.932	-0.956469	0.235506	-4.06134	4.87926e-05	0.0165886	cdna	Ccr2	protein_coding
ENSMUSG00000049382	2534.3	-1.19004	0.253956	-4.686	2.78598e-06	0.00196453	cdna	Krt8	protein_coding
ENSMUSG00000050957	49.7647	1.46791	0.25903	5.66693	1.45379e-08	6.91966e-05	cdna	Insl6	protein_coding
ENSMUSG00000051497	33.7588	-1.15377	0.285094	-4.04697	5.1886e-05	0.017032	cdna	Kcnj16	protein_coding
ENSMUSG00000051950	93.0346	-1.03804	0.271133	-3.82852	0.000128918	0.0310693	cdna	B3glct	protein_coding
ENSMUSG00000054905	49.7581	-1.21781	0.276259	-4.40821	1.04228e-05	0.0056697	cdna	Stfa3	protein_coding
ENSMUSG00000055435	340.272	-0.677469	0.170126	-3.98215	6.82943e-05	0.0203165	cdna	Maf	protein_coding
ENSMUSG00000059898	815.687	1.08125	0.250326	4.31935	1.56491e-05	0.00744858	cdna	Dsc3	protein_coding
ENSMUSG00000060404	74.71	1.03344	0.22581	4.57659	4.72611e-06	0.00281189	cdna	Olfr1369-ps1	protein_coding
ENSMUSG00000064360	5356.07	-0.674019	0.179867	-3.74732	0.000178734	0.035447	cdna	mt-Nd3	protein_coding
ENSMUSG00000064373	81.0004	-1.25204	0.251702	-4.9743	6.54849e-07	0.000593699	cdna	Selenop	protein_coding
ENSMUSG00000066750	514.415	-1.01158	0.23023	-4.39379	1.11389e-05	0.00585915	cdna	Olfr876	protein_coding
ENSMUSG00000073771	131.476	0.785291	0.200732	3.91214	9.14814e-05	0.0245312	cdna	Btbd19	protein_coding
ENSMUSG00000074647	101.814	-0.854808	0.232025	-3.68411	0.0002295	0.0432618	cdna	Fam83c	protein_coding
ENSMUSG00000074813	104.058	-1.07845	0.27857	-3.87138	0.000108221	0.0278435	ncrna	Gm14005	processed_transcript
ENSMUSG00000075254	182.887	-1.21179	0.263291	-4.60247	4.17509e-06	0.00264965	cdna	Heg1	protein_coding
ENSMUSG00000079455	33.1217	1.03122	0.27296	3.77791	0.000158148	0.0338312	cdna	Gm16026	transcribed_unprocessed_pseudogene
ENSMUSG00000081029	395.56	-0.630645	0.166835	-3.78006	0.000156792	0.0338312	cdna	Gm15077	processed_pseudogene
ENSMUSG00000081534	307.005	0.698275	0.183242	3.81068	0.000138588	0.03179	cdna	Slc48a1	protein_coding
ENSMUSG00000084257	108.839	1.2986	0.279087	4.65301	3.27124e-06	0.00222432	cdna	Gm11597	unprocessed_pseudogene
ENSMUSG00000085683	33.5438	-1.03917	0.27091	-3.83584	0.000125137	0.0308797	cdna	9130409J20Rik	protein_coding
ENSMUSG00000089728	164.641	1.21761	0.230278	5.28755	1.23966e-07	0.000168584	cdna	Clec2f	transcribed_unprocessed_pseudogene
ENSMUSG00000092035	2618.58	-1.53143	0.28429	-5.38688	7.16933e-08	0.000136497	cdna	Peg10	protein_coding
ENSMUSG00000095002	141.462	-0.920644	0.25334	-3.63403	0.000279028	0.049189	cdna	Olfr798	protein_coding
ENSMUSG00000096992	186.113	0.783806	0.204193	3.83855	0.000123765	0.0308797	ncrna	Gm26788	processed_transcript
ENSMUSG00000100622	160.604	-1.3929	0.263411	-5.28793	1.23712e-07	0.000168584	cdna	Gm20379	protein_coding
ENSMUSG00000107526	27.4803	0.995772	0.273855	3.63613	0.000276761	0.049189	ncrna	1700003I16Rik	lincRNA
ENSMUSG00000109325	185.473	-1.14035	0.263053	-4.33506	1.45723e-05	0.00711391	cdna	Krt8-ps	processed_pseudogene
ENSMUSG00000110333	271.646	-0.816501	0.222747	-3.6656	0.000246762	0.0456571	cdna	Gm45861	protein_coding
ENSMUSG00000113957	36.4965	-1.18285	0.285076	-4.14923	3.33603e-05	0.0135137	cdna	AC127242.2	unprocessed_pseudogene

## Sheet: Fig. 4d
gene_id	symbol	gene_type	baseMean	log2FoldChange	lfcSE	stat	pvalue	padj
ENSMUSG00000059668	Krt4	protein_coding	1743.07	1.76002	0.0891857	19.7343	1.09e-86	1.59e-82
ENSMUSG00000038859	Baiap2l1	protein_coding	1020.12	1.69705	0.093867	18.0793	4.64e-73	3.37e-69
ENSMUSG00000020159	Gabrp	protein_coding	264.465	2.21776	0.127599	17.3807	1.16e-67	5.6e-64
ENSMUSG00000034435	Tmem30b	protein_coding	415.497	1.82882	0.110812	16.5037	3.45e-61	1.25e-57
ENSMUSG00000039323	Igfbp2	protein_coding	344.728	2.15625	0.138371	15.5832	9.48e-55	2.75e-51
ENSMUSG00000029816	Gpnmb	protein_coding	919.416	1.65977	0.11489	14.4466	2.63e-47	6.38e-44
ENSMUSG00000035557	Krt17	protein_coding	226.031	5.2036	0.361051	14.4124	4.33e-47	8.98e-44
ENSMUSG00000038007	Acer2	protein_coding	1022.68	1.63271	0.11367	14.3636	8.75e-47	1.59e-43
ENSMUSG00000092035	Peg10	protein_coding	2446.19	-2.33113	0.162762	-14.3223	1.59e-46	2.56e-43
ENSMUSG00000019102	Aldh3a1	protein_coding	556.27	1.47034	0.104171	14.1147	3.08e-45	4.48e-42
ENSMUSG00000003849	Nqo1	protein_coding	193.516	1.87202	0.136353	13.7292	6.79e-43	8.97e-40
ENSMUSG00000030484	Lypd5	protein_coding	275.997	2.15737	0.166472	12.9594	2.08e-38	2.52e-35
ENSMUSG00000021262	Evl	protein_coding	75.653	-3.41968	0.266451	-12.8342	1.05e-37	1.18e-34
ENSMUSG00000038587	Akap12	protein_coding	263.039	-1.65112	0.129021	-12.7973	1.7e-37	1.76e-34
ENSMUSG00000074207	Adh1	protein_coding	513.14	1.45707	0.114134	12.7663	2.53e-37	2.45e-34
ENSMUSG00000044080	S100a1	protein_coding	125.507	3.04109	0.24041	12.6496	1.12e-36	1.02e-33
ENSMUSG00000015243	Abca1	protein_coding	302.127	1.69613	0.136193	12.4539	1.33e-35	1.14e-32
ENSMUSG00000022636	Alcam	protein_coding	612.51	-1.23718	0.100796	-12.274	1.25e-34	1.01e-31
ENSMUSG00000036856	Wnt4	protein_coding	311.131	1.25551	0.102676	12.2278	2.21e-34	1.69e-31
ENSMUSG00000059325	Hopx	protein_coding	458.344	1.40025	0.114615	12.217	2.52e-34	1.83e-31
ENSMUSG00000025934	Gsta3	protein_coding	93.7259	3.71244	0.304486	12.1925	3.41e-34	2.36e-31
ENSMUSG00000071203	Naip5	protein_coding	118.518	-2.53203	0.209186	-12.1042	1e-33	6.63e-31
ENSMUSG00000028127	Abcd3	protein_coding	1028.92	1.0832	0.0905678	11.9601	5.75e-33	3.63e-30
ENSMUSG00000023918	Adgrf4	protein_coding	164.644	1.988	0.170479	11.6613	2.01e-31	1.22e-28
ENSMUSG00000034160	Ogt	protein_coding	270.045	-1.14675	0.098386	-11.6556	2.15e-31	1.25e-28
ENSMUSG00000028108	Ecm1	protein_coding	216.417	-1.83779	0.1602	-11.4719	1.83e-30	1.02e-27
ENSMUSG00000048022	Tmem229a	protein_coding	229.711	1.65969	0.146623	11.3195	1.05e-29	5.66e-27
ENSMUSG00000027399	Il1a	protein_coding	565.862	-1.73155	0.1567	-11.0501	2.19e-28	1.14e-25
ENSMUSG00000068823	Csde1	protein_coding	1427.81	0.724556	0.0666732	10.8673	1.65e-27	8.27e-25
ENSMUSG00000074272	Ceacam1	protein_coding	250.717	-1.58727	0.148063	-10.7203	8.18e-27	3.96e-24
ENSMUSG00000050708	Ftl1	protein_coding	2257.39	0.772981	0.0728493	10.6107	2.66e-26	1.25e-23
ENSMUSG00000055827	Gsdmc3	protein_coding	417.498	1.11645	0.105482	10.5843	3.53e-26	1.6e-23
ENSMUSG00000028383	Hsdl2	protein_coding	303.123	1.59015	0.152727	10.4117	2.19e-25	9.66e-23
ENSMUSG00000052131	Akr1b7	protein_coding	132.898	3.33702	0.325489	10.2523	1.16e-24	4.94e-22
ENSMUSG00000029762	Akr1b8	protein_coding	1939.6	0.770381	0.0761278	10.1196	4.52e-24	1.88e-21
ENSMUSG00000032092	Mpzl2	protein_coding	564.289	1.02409	0.101414	10.098	5.64e-24	2.27e-21
ENSMUSG00000056632	Dsg3	protein_coding	1270.54	0.973982	0.0973899	10.0009	1.51e-23	5.93e-21
ENSMUSG00000026193	Fn1	protein_coding	739.609	-2.61194	0.262733	-9.94145	2.75e-23	1.05e-20
ENSMUSG00000004558	Ndrg2	protein_coding	722.976	1.27905	0.130898	9.77134	1.49e-22	5.57e-20
ENSMUSG00000025809	Itgb1	protein_coding	1441.88	-0.533131	0.0547211	-9.7427	1.98e-22	7.2e-20
ENSMUSG00000033295	Ptprf	protein_coding	1899.87	0.72552	0.0747324	9.70824	2.78e-22	9.86e-20
ENSMUSG00000001025	S100a6	protein_coding	5449.64	0.670203	0.0694122	9.6554	4.66e-22	1.61e-19
ENSMUSG00000021236	Entpd5	protein_coding	461.718	1.46021	0.151375	9.64628	5.1e-22	1.72e-19
ENSMUSG00000039607	Rbms3	protein_coding	240.298	-1.63468	0.169979	-9.61694	6.78e-22	2.24e-19
ENSMUSG00000055301	Adh7	protein_coding	105.004	1.67726	0.174884	9.59073	8.75e-22	2.82e-19
ENSMUSG00000013415	Igf2bp1	protein_coding	38.0072	-7.49827	0.782346	-9.58434	9.3e-22	2.94e-19
ENSMUSG00000039745	Htatip2	protein_coding	140.33	1.62007	0.169169	9.57662	1e-21	3.1e-19
ENSMUSG00000062515	Fabp4	protein_coding	213.541	2.39526	0.250801	9.55045	1.29e-21	3.91e-19
ENSMUSG00000029201	Ugdh	protein_coding	1080.95	0.862845	0.0906558	9.51782	1.77e-21	5.24e-19
ENSMUSG00000028207	Asph	protein_coding	546.382	0.855213	0.090308	9.46996	2.8e-21	8.14e-19
ENSMUSG00000028719	Cmpk1	protein_coding	438.082	1.05181	0.111114	9.46602	2.91e-21	8.28e-19
ENSMUSG00000075217	4833423E24Rik	protein_coding	190.901	2.72791	0.289263	9.43054	4.08e-21	1.14e-18
ENSMUSG00000029380	Cxcl1	protein_coding	229.257	-4.12338	0.439461	-9.38282	6.42e-21	1.76e-18
ENSMUSG00000060803	Gstp1	protein_coding	277.713	1.22737	0.131149	9.35857	8.08e-21	2.17e-18
ENSMUSG00000022598	Psca	protein_coding	1766	0.881409	0.0954847	9.23089	2.68e-20	7.09e-18
ENSMUSG00000068452	Duox2	protein_coding	54.4006	-4.26211	0.461823	-9.22888	2.73e-20	7.1e-18
ENSMUSG00000026576	Atp1b1	protein_coding	200.551	-1.11858	0.121336	-9.21888	3e-20	7.65e-18
ENSMUSG00000045394	Epcam	protein_coding	709.995	-0.799375	0.0870279	-9.18527	4.11e-20	1.03e-17
ENSMUSG00000039997	Ifi203	protein_coding	357.182	-1.37645	0.150025	-9.17482	4.52e-20	1.11e-17
ENSMUSG00000028435	Aqp3	protein_coding	1938.01	1.3674	0.149383	9.15362	5.51e-20	1.33e-17
ENSMUSG00000028776	Tinagl1	protein_coding	460.241	0.994873	0.108786	9.14524	5.95e-20	1.42e-17
ENSMUSG00000004988	Fxyd4	protein_coding	203.725	1.69182	0.186123	9.08981	9.92e-20	2.33e-17
ENSMUSG00000023247	Guca2a	protein_coding	60.3907	2.6436	0.29162	9.06524	1.24e-19	2.87e-17
ENSMUSG00000019978	Epb41l2	protein_coding	123.967	-2.0079	0.221611	-9.0605	1.3e-19	2.95e-17
ENSMUSG00000070305	Mpzl3	protein_coding	323.276	0.997963	0.110508	9.03065	1.71e-19	3.82e-17
ENSMUSG00000019850	Tnfaip3	protein_coding	624.744	-1.87011	0.207336	-9.0197	1.89e-19	4.15e-17
ENSMUSG00000054580	Pla2r1	protein_coding	264.961	1.03906	0.115322	9.0101	2.06e-19	4.47e-17
ENSMUSG00000053279	Aldh1a1	protein_coding	424.047	1.30345	0.145108	8.98263	2.64e-19	5.65e-17
ENSMUSG00000035891	Cerk	protein_coding	244.997	1.23331	0.137415	8.97508	2.83e-19	5.96e-17
ENSMUSG00000028378	Ptgr1	protein_coding	268.553	1.3745	0.153819	8.93582	4.04e-19	8.39e-17
ENSMUSG00000034394	Lif	protein_coding	430.33	-1.88918	0.212616	-8.88537	6.37e-19	1.3e-16
ENSMUSG00000028494	Plin2	protein_coding	487.647	1.13378	0.128115	8.84969	8.78e-19	1.77e-16
ENSMUSG00000031284	Pak3	protein_coding	54.5669	2.94935	0.334763	8.81025	1.25e-18	2.49e-16
ENSMUSG00000033685	Ucp2	protein_coding	315.721	1.18284	0.134516	8.79327	1.45e-18	2.85e-16
ENSMUSG00000043461	Sptssb	protein_coding	2115.94	1.27378	0.145007	8.78431	1.57e-18	3.05e-16
ENSMUSG00000006373	Pgrmc1	protein_coding	830.94	0.686415	0.0786548	8.72693	2.62e-18	5e-16
ENSMUSG00000050635	Sprr2f	protein_coding	46.216	-3.39693	0.390918	-8.68961	3.64e-18	6.86e-16
ENSMUSG00000024601	Isoc1	protein_coding	747.62	0.810821	0.0934195	8.67936	3.98e-18	7.41e-16
ENSMUSG00000026483	Fam129a	protein_coding	57.277	2.30409	0.26607	8.6597	4.73e-18	8.7e-16
ENSMUSG00000027555	Car13	protein_coding	259.28	1.01004	0.116694	8.6555	4.91e-18	8.91e-16
ENSMUSG00000028583	Pdpn	protein_coding	180.817	-1.28086	0.148762	-8.6101	7.3e-18	1.31e-15
ENSMUSG00000022533	Atp13a3	protein_coding	1469.54	-0.474456	0.0554656	-8.55405	1.19e-17	2.1e-15
ENSMUSG00000066306	Numa1	protein_coding	675.666	-0.707595	0.0827331	-8.55274	1.2e-17	2.1e-15
ENSMUSG00000049128	Ivl	protein_coding	5265.3	0.740915	0.0873666	8.48053	2.24e-17	3.88e-15
ENSMUSG00000020108	Ddit4	protein_coding	445.895	-1.31743	0.155447	-8.47507	2.35e-17	4.02e-15
ENSMUSG00000029338	Antxr2	protein_coding	323.349	-1.42836	0.168905	-8.45661	2.75e-17	4.65e-15
ENSMUSG00000006313	Upk1a	protein_coding	1566.95	0.853347	0.101468	8.41003	4.1e-17	6.85e-15
ENSMUSG00000034634	Ly6d	protein_coding	2939.91	0.707641	0.0844626	8.37816	5.38e-17	8.88e-15
ENSMUSG00000003032	Klf4	protein_coding	718.761	1.00882	0.120674	8.35992	6.28e-17	1.02e-14
ENSMUSG00000032348	Gsta4	protein_coding	4727.63	0.861056	0.103335	8.33263	7.91e-17	1.28e-14
ENSMUSG00000030017	Reg3g	protein_coding	94.0123	-2.06687	0.248283	-8.32467	8.46e-17	1.35e-14
ENSMUSG00000040118	Cacna2d1	protein_coding	65.6127	-2.13507	0.256561	-8.32189	8.66e-17	1.37e-14
ENSMUSG00000039270	Megf9	protein_coding	332.896	1.1372	0.136744	8.31628	9.08e-17	1.42e-14
ENSMUSG00000022353	Mtss1	protein_coding	285.696	-1.27339	0.153587	-8.29101	1.12e-16	1.74e-14
ENSMUSG00000028618	Tmem59	protein_coding	431.626	0.795271	0.096289	8.25921	1.47e-16	2.24e-14
ENSMUSG00000019779	Frk	protein_coding	413.099	-0.934038	0.113296	-8.2442	1.66e-16	2.52e-14
ENSMUSG00000005836	Gata6	protein_coding	86.7501	1.64671	0.200877	8.19762	2.45e-16	3.67e-14
ENSMUSG00000022123	Scel	protein_coding	83.9322	1.56173	0.19058	8.19462	2.51e-16	3.73e-14
ENSMUSG00000031351	Zfp185	protein_coding	86.7693	2.06692	0.252793	8.17632	2.93e-16	4.3e-14
ENSMUSG00000023845	Lnpep	protein_coding	1123.79	0.711542	0.0870533	8.17363	2.99e-16	4.35e-14
ENSMUSG00000026490	Cdc42bpa	protein_coding	400.719	-0.808172	0.0989622	-8.16647	3.18e-16	4.57e-14
ENSMUSG00000024331	Dsc2	protein_coding	307.012	1.08316	0.132973	8.14574	3.77e-16	5.37e-14
ENSMUSG00000071042	Rasgrp3	protein_coding	37.2912	2.86495	0.3518	8.14369	3.83e-16	5.41e-14
ENSMUSG00000021792	Prxl2a	protein_coding	259.584	-1.0897	0.13433	-8.11209	4.98e-16	6.95e-14
ENSMUSG00000046186	Cd109	protein_coding	87.2536	1.78572	0.2202	8.10954	5.08e-16	7.03e-14
ENSMUSG00000011884	Gltp	protein_coding	590.573	0.896635	0.110587	8.10796	5.15e-16	7.06e-14
ENSMUSG00000006390	Elovl1	protein_coding	184.578	1.16623	0.144188	8.08827	6.05e-16	8.22e-14
ENSMUSG00000020250	Txnrd1	protein_coding	735.313	-0.840794	0.104005	-8.08416	6.26e-16	8.42e-14
ENSMUSG00000063450	Syne2	protein_coding	653.694	-0.690471	0.0856209	-8.06428	7.37e-16	9.82e-14
ENSMUSG00000021338	Carmil1	protein_coding	410.027	-0.916205	0.113643	-8.06214	7.5e-16	9.9e-14
ENSMUSG00000028064	Sema4a	protein_coding	170.882	1.19176	0.148494	8.02565	1.01e-15	1.32e-13
ENSMUSG00000002900	Lamb1	protein_coding	356.755	-1.09638	0.136961	-8.00506	1.19e-15	1.55e-13
ENSMUSG00000013611	Snx31	protein_coding	510.086	0.8738	0.109168	8.00419	1.2e-15	1.55e-13
ENSMUSG00000040681	Hmgn1	protein_coding	718.678	0.617026	0.0771422	7.99855	1.26e-15	1.6e-13
ENSMUSG00000010651	Acaa1b	protein_coding	132.843	1.54347	0.19308	7.99396	1.31e-15	1.65e-13
ENSMUSG00000035775	Krt20	protein_coding	61.1229	-1.92277	0.240839	-7.98362	1.42e-15	1.78e-13
ENSMUSG00000009378	Slc16a12	protein_coding	37.3658	3.20309	0.401664	7.97455	1.53e-15	1.9e-13
ENSMUSG00000039092	Sptlc3	protein_coding	241.662	1.22659	0.15483	7.9222	2.33e-15	2.87e-13
ENSMUSG00000024646	Cyb5a	protein_coding	896.565	0.815453	0.103409	7.88574	3.13e-15	3.79e-13
ENSMUSG00000042745	Id1	protein_coding	171.955	1.13342	0.143717	7.88649	3.11e-15	3.79e-13
ENSMUSG00000025150	Cbr2	protein_coding	1246.65	0.864555	0.109745	7.87784	3.33e-15	4e-13
ENSMUSG00000020023	Tmcc3	protein_coding	390.855	-0.897388	0.114306	-7.85076	4.14e-15	4.93e-13
ENSMUSG00000029063	Nadk	protein_coding	621.132	0.758088	0.096679	7.84129	4.46e-15	5.27e-13
ENSMUSG00000049932	H2afx	protein_coding	138.128	-1.31197	0.167841	-7.81671	5.42e-15	6.35e-13
ENSMUSG00000029621	Arpc1a	protein_coding	814.341	0.63843	0.0820503	7.78096	7.2e-15	8.37e-13
ENSMUSG00000028426	Rad23b	protein_coding	686.082	0.548591	0.0706564	7.76421	8.22e-15	9.47e-13
ENSMUSG00000029672	Fam3c	protein_coding	91.796	-1.93096	0.248932	-7.75695	8.7e-15	9.95e-13
ENSMUSG00000030510	Cers3	protein_coding	455.751	0.767353	0.0989515	7.75484	8.85e-15	1e-12
ENSMUSG00000050953	Gja1	protein_coding	1236.26	0.76515	0.0987478	7.74852	9.3e-15	1.05e-12
ENSMUSG00000044748	Defb1	protein_coding	185.524	1.48492	0.192434	7.71651	1.2e-14	1.34e-12
ENSMUSG00000019943	Atp2b1	protein_coding	832.849	-0.575201	0.0747293	-7.69713	1.39e-14	1.54e-12
ENSMUSG00000025085	Ablim1	protein_coding	503.773	0.787924	0.102436	7.69184	1.45e-14	1.6e-12
ENSMUSG00000070407	Hs3st3b1	protein_coding	86.0839	1.86309	0.243705	7.64485	2.09e-14	2.29e-12
ENSMUSG00000022510	Trp63	protein_coding	893.333	0.718419	0.0939969	7.64301	2.12e-14	2.3e-12
ENSMUSG00000039116	Adgrg6	protein_coding	624.903	-0.685659	0.0901195	-7.60833	2.78e-14	2.99e-12
ENSMUSG00000100650	Gm28807	lncRNA	12.5137	-5.46944	0.720274	-7.59355	3.11e-14	3.33e-12
ENSMUSG00000024511	Rab27b	protein_coding	1313.83	0.66746	0.088082	7.57771	3.52e-14	3.73e-12
ENSMUSG00000024500	Ppp2r2b	protein_coding	201.207	-1.46307	0.194881	-7.50751	6.03e-14	6.35e-12
ENSMUSG00000022358	Fbxo32	protein_coding	58.5508	-1.70398	0.227252	-7.4982	6.47e-14	6.76e-12
ENSMUSG00000030107	Usp18	protein_coding	241.399	-1.67101	0.223055	-7.49147	6.81e-14	7.07e-12
ENSMUSG00000029377	Ereg	protein_coding	2039.85	0.721583	0.0963695	7.48767	7.01e-14	7.23e-12
ENSMUSG00000019889	Ptprk	protein_coding	442.365	-1.10205	0.147309	-7.4812	7.36e-14	7.54e-12
ENSMUSG00000029260	Ugt2b34	protein_coding	2011.05	0.92566	0.124356	7.44362	9.8e-14	9.95e-12
ENSMUSG00000042306	S100a14	protein_coding	1031.91	0.572112	0.0768873	7.44092	1e-13	1.01e-11
ENSMUSG00000026249	Serpine2	protein_coding	43.512	3.08239	0.414397	7.43826	1.02e-13	1.02e-11
ENSMUSG00000047139	Cd24a	protein_coding	728.456	-0.677699	0.0913233	-7.42088	1.16e-13	1.16e-11
ENSMUSG00000025950	Idh1	protein_coding	1930.8	0.72708	0.098037	7.41639	1.2e-13	1.19e-11
ENSMUSG00000052415	Tchh	protein_coding	76.3246	2.01626	0.274599	7.34258	2.1e-13	2.06e-11
ENSMUSG00000028639	Ybx1	protein_coding	990.307	0.556243	0.0758462	7.33384	2.24e-13	2.18e-11
ENSMUSG00000037111	Setd7	protein_coding	354.802	0.845888	0.115469	7.32567	2.38e-13	2.3e-11
ENSMUSG00000043430	Psapl1	protein_coding	185.047	1.515	0.207036	7.31756	2.53e-13	2.43e-11
ENSMUSG00000074445	Sprr2a3	protein_coding	1097.44	1.12325	0.154599	7.26554	3.72e-13	3.55e-11
ENSMUSG00000007891	Ctsd	protein_coding	1081.13	0.554288	0.0763236	7.26234	3.8e-13	3.59e-11
ENSMUSG00000090272	Mndal	protein_coding	119.333	-1.55268	0.213777	-7.26307	3.78e-13	3.59e-11
ENSMUSG00000006356	Crip2	protein_coding	200.685	1.14887	0.158383	7.25375	4.05e-13	3.8e-11
ENSMUSG00000038168	P3h2	protein_coding	123.452	1.44187	0.199015	7.24502	4.32e-13	4.03e-11
ENSMUSG00000040322	Slc25a24	protein_coding	611.354	0.701499	0.0968685	7.24176	4.43e-13	4.1e-11
ENSMUSG00000064351	mt-Co1	protein_coding	12619.8	0.488904	0.0675845	7.23397	4.69e-13	4.31e-11
ENSMUSG00000033278	Ptprm	protein_coding	66.4852	-1.65473	0.229013	-7.22548	4.99e-13	4.56e-11
ENSMUSG00000025277	Abhd6	protein_coding	279.946	1.11286	0.154301	7.2123	5.5e-13	5e-11
ENSMUSG00000022037	Clu	protein_coding	2881.53	-0.709964	0.0990289	-7.16926	7.54e-13	6.81e-11
ENSMUSG00000091971	Hspa1a	protein_coding	36.0578	2.34781	0.327542	7.16798	7.61e-13	6.83e-11
ENSMUSG00000055639	Dach1	protein_coding	32.7294	-2.8694	0.400386	-7.1666	7.69e-13	6.85e-11
ENSMUSG00000028883	Sema3a	protein_coding	56.761	-1.78135	0.250196	-7.11983	1.08e-12	9.57e-11
ENSMUSG00000022587	Ly6e	protein_coding	574.843	0.77581	0.109459	7.08767	1.36e-12	1.2e-10
ENSMUSG00000057454	Lypd3	protein_coding	815.416	0.892782	0.126585	7.0528	1.75e-12	1.53e-10
ENSMUSG00000026994	Galnt3	protein_coding	313.999	-0.73543	0.104429	-7.04237	1.89e-12	1.64e-10
ENSMUSG00000078578	Ube2d3	protein_coding	798.422	0.493021	0.0700908	7.03403	2.01e-12	1.74e-10
ENSMUSG00000003746	Man1a	protein_coding	260.944	-0.751554	0.107321	-7.00287	2.51e-12	2.16e-10
ENSMUSG00000052085	Dock8	protein_coding	75.9377	1.67752	0.239911	6.99224	2.71e-12	2.31e-10
ENSMUSG00000032013	Trim29	protein_coding	485.294	0.884685	0.126614	6.98725	2.8e-12	2.38e-10
ENSMUSG00000030717	Nupr1	protein_coding	782.828	-1.12858	0.161711	-6.97897	2.97e-12	2.51e-10
ENSMUSG00000018707	Dync1h1	protein_coding	1227.31	-0.58755	0.0842407	-6.97467	3.07e-12	2.58e-10
ENSMUSG00000002565	Scin	protein_coding	48.2117	-1.89921	0.272552	-6.96825	3.21e-12	2.66e-10
ENSMUSG00000056293	Gsdmc2	protein_coding	1705.54	0.629094	0.0902648	6.96942	3.18e-12	2.66e-10
ENSMUSG00000045763	Basp1	protein_coding	968.039	-0.587541	0.0846357	-6.942	3.87e-12	3.19e-10
ENSMUSG00000028961	Pgd	protein_coding	490	0.653805	0.0943012	6.93316	4.12e-12	3.38e-10
ENSMUSG00000066324	Impad1	protein_coding	542.257	0.725273	0.104678	6.92863	4.25e-12	3.47e-10
ENSMUSG00000019853	Hebp2	protein_coding	81.9979	1.2465	0.179978	6.92585	4.33e-12	3.52e-10
ENSMUSG00000025876	Unc5a	protein_coding	89.2303	1.4478	0.209475	6.91157	4.79e-12	3.87e-10
ENSMUSG00000029093	Sorcs2	protein_coding	121.834	-1.27625	0.184682	-6.9105	4.83e-12	3.88e-10
ENSMUSG00000019851	Perp	protein_coding	1696.22	0.60557	0.0876918	6.90566	5e-12	3.99e-10
ENSMUSG00000020042	Btbd11	protein_coding	278.747	-1.03459	0.150078	-6.89366	5.44e-12	4.32e-10
ENSMUSG00000025492	Ifitm3	protein_coding	429.605	-1.33768	0.194373	-6.88206	5.9e-12	4.66e-10
ENSMUSG00000024059	Clip4	protein_coding	151.86	1.10907	0.161198	6.88014	5.98e-12	4.7e-10
ENSMUSG00000021506	Pitx1	protein_coding	116.333	1.66978	0.242738	6.87894	6.03e-12	4.71e-10
ENSMUSG00000031538	Plat	protein_coding	993.741	-0.646055	0.0943328	-6.84867	7.45e-12	5.79e-10
ENSMUSG00000032366	Tpm1	protein_coding	1847.2	-0.614138	0.0897659	-6.84156	7.83e-12	6.05e-10
ENSMUSG00000022602	Arc	protein_coding	53.8924	2.18718	0.320077	6.83327	8.3e-12	6.38e-10
ENSMUSG00000030246	Ldhb	protein_coding	135.627	0.995579	0.145831	6.82693	8.68e-12	6.63e-10
ENSMUSG00000058624	Gda	protein_coding	217.899	1.07566	0.157643	6.82341	8.89e-12	6.76e-10
ENSMUSG00000021950	Anxa8	protein_coding	1177.63	0.694433	0.101858	6.81763	9.26e-12	7e-10
ENSMUSG00000052062	Pard3b	protein_coding	83.3048	-1.46203	0.2148	-6.80648	1e-11	7.53e-10
ENSMUSG00000050912	Tmem123	protein_coding	1856.37	0.580514	0.0853992	6.79765	1.06e-11	7.97e-10
ENSMUSG00000061527	Krt5	protein_coding	4783.2	0.730449	0.107672	6.784	1.17e-11	8.71e-10
ENSMUSG00000034422	Parp14	protein_coding	162.275	-1.37208	0.20228	-6.78306	1.18e-11	8.72e-10
ENSMUSG00000057530	Ece1	protein_coding	453.476	0.566134	0.0834906	6.78082	1.19e-11	8.81e-10
ENSMUSG00000059336	Slc14a1	protein_coding	1726.66	0.668151	0.0985989	6.77645	1.23e-11	9.04e-10
ENSMUSG00000022742	Cpox	protein_coding	323.075	0.790696	0.116802	6.76952	1.29e-11	9.43e-10
ENSMUSG00000036264	Fstl4	protein_coding	130.254	-1.10251	0.163012	-6.76337	1.35e-11	9.79e-10
ENSMUSG00000031647	Mfap3l	protein_coding	1299.68	0.722787	0.106937	6.75901	1.39e-11	1e-09
ENSMUSG00000018916	Csf2	protein_coding	56.9921	-3.22146	0.477466	-6.74699	1.51e-11	1.09e-09
ENSMUSG00000020427	Igfbp3	protein_coding	493.322	-1.01222	0.150064	-6.74529	1.53e-11	1.09e-09
ENSMUSG00000029426	Scarb2	protein_coding	973.833	0.500548	0.0743308	6.73406	1.65e-11	1.17e-09
ENSMUSG00000047246	Hist1h2be	protein_coding	304.154	-0.935666	0.138953	-6.73368	1.65e-11	1.17e-09
ENSMUSG00000054364	Rhob	protein_coding	308.45	-1.04382	0.155052	-6.73208	1.67e-11	1.18e-09
ENSMUSG00000021187	Tc2n	protein_coding	169.486	-0.980372	0.145799	-6.72412	1.77e-11	1.24e-09
ENSMUSG00000032232	Cgnl1	protein_coding	234.722	-0.857343	0.127543	-6.72198	1.79e-11	1.25e-09
ENSMUSG00000047735	Samd9l	protein_coding	282.228	-1.13709	0.169528	-6.7074	1.98e-11	1.38e-09
ENSMUSG00000030077	Chl1	protein_coding	47.6045	2.41235	0.35985	6.70376	2.03e-11	1.41e-09
ENSMUSG00000060579	Fhit	protein_coding	72.7109	-1.34145	0.200368	-6.69492	2.16e-11	1.49e-09
ENSMUSG00000020402	Vdac1	protein_coding	547.406	0.645477	0.0964737	6.69071	2.22e-11	1.52e-09
ENSMUSG00000028249	Sdcbp	protein_coding	799.43	0.450633	0.067395	6.68645	2.29e-11	1.56e-09
ENSMUSG00000028577	Plaa	protein_coding	223.755	0.856967	0.128489	6.66959	2.57e-11	1.74e-09
ENSMUSG00000028173	Wls	protein_coding	1055.92	0.534117	0.0801091	6.66737	2.6e-11	1.76e-09
ENSMUSG00000004631	Sgce	protein_coding	24.8647	-2.88343	0.432601	-6.66535	2.64e-11	1.78e-09
ENSMUSG00000068893	Sprr2a2	protein_coding	57.3483	1.83282	0.275051	6.66356	2.67e-11	1.79e-09
ENSMUSG00000038068	Rnf144b	protein_coding	475.679	0.796468	0.119661	6.65603	2.81e-11	1.88e-09
ENSMUSG00000021876	Rnase4	protein_coding	489.446	0.757963	0.114345	6.62876	3.39e-11	2.25e-09
ENSMUSG00000037254	Itih2	protein_coding	32.5841	-2.36714	0.35797	-6.61268	3.77e-11	2.49e-09
ENSMUSG00000030666	Calcb	protein_coding	42.7323	2.27	0.344066	6.59757	4.18e-11	2.75e-09
ENSMUSG00000049502	Dtx3l	protein_coding	129.525	-1.46173	0.22183	-6.58944	4.41e-11	2.89e-09
ENSMUSG00000028745	Capzb	protein_coding	566.35	0.572504	0.0869422	6.58488	4.55e-11	2.97e-09
ENSMUSG00000044162	Tnip3	protein_coding	64.2279	-2.85559	0.434114	-6.57796	4.77e-11	3.08e-09
ENSMUSG00000045482	Trrap	protein_coding	2189.64	-0.778141	0.11828	-6.5788	4.74e-11	3.08e-09
ENSMUSG00000029372	Ppbp	protein_coding	311.919	-1.83781	0.279649	-6.57182	4.97e-11	3.2e-09
ENSMUSG00000032420	Nt5e	protein_coding	258.95	1.0775	0.164614	6.54559	5.93e-11	3.78e-09
ENSMUSG00000072620	Slfn2	protein_coding	96.7575	-2.90417	0.443661	-6.54592	5.91e-11	3.78e-09
ENSMUSG00000028518	Prkaa2	protein_coding	363.692	0.932683	0.142808	6.531	6.53e-11	4.15e-09
ENSMUSG00000040033	Stat2	protein_coding	123.328	-1.53513	0.236681	-6.48604	8.81e-11	5.57e-09
ENSMUSG00000027860	Vangl1	protein_coding	456.708	0.570708	0.0882919	6.46387	1.02e-10	6.42e-09
ENSMUSG00000074604	Mgst2	protein_coding	46.4358	2.47027	0.382437	6.4593	1.05e-10	6.59e-09
ENSMUSG00000027864	Ptgfrn	protein_coding	623.096	0.5543	0.0858915	6.45349	1.09e-10	6.82e-09
ENSMUSG00000037613	Tnfrsf23	protein_coding	352.925	-0.880337	0.136764	-6.43692	1.22e-10	7.57e-09
ENSMUSG00000036256	Igfbp7	protein_coding	678.306	-1.19021	0.185326	-6.42225	1.34e-10	8.3e-09
ENSMUSG00000046733	Gprc5a	protein_coding	1116.58	-0.484584	0.0754931	-6.41892	1.37e-10	8.45e-09
ENSMUSG00000031176	Dynlt3	protein_coding	984.48	0.600862	0.0937057	6.41222	1.43e-10	8.79e-09
ENSMUSG00000029635	Cdk8	protein_coding	52546.2	0.434553	0.0678814	6.40165	1.54e-10	9.38e-09
ENSMUSG00000075122	Cd80	protein_coding	143.111	1.14874	0.179704	6.39244	1.63e-10	9.93e-09
ENSMUSG00000048756	Foxo3	protein_coding	421.245	-0.664997	0.104327	-6.37417	1.84e-10	1.11e-08
ENSMUSG00000026000	Lancl1	protein_coding	417.228	0.855525	0.134276	6.37141	1.87e-10	1.13e-08
ENSMUSG00000019970	Sgk1	protein_coding	391.02	-0.747504	0.117731	-6.34926	2.16e-10	1.3e-08
ENSMUSG00000034926	Dhcr24	protein_coding	922.89	0.547311	0.0862911	6.34261	2.26e-10	1.35e-08
ENSMUSG00000027376	Prom2	protein_coding	403.732	0.721517	0.113796	6.34041	2.29e-10	1.36e-08
ENSMUSG00000030729	Pgm2l1	protein_coding	45.5171	-1.68274	0.265809	-6.33063	2.44e-10	1.45e-08
ENSMUSG00000045410	Akr1e1	protein_coding	22.9487	6.34949	1.00309	6.32993	2.45e-10	1.45e-08
ENSMUSG00000027508	Pag1	protein_coding	144.85	1.14122	0.180346	6.32796	2.48e-10	1.46e-08
ENSMUSG00000040483	Xaf1	protein_coding	42.6266	-2.21128	0.349609	-6.32502	2.53e-10	1.48e-08
ENSMUSG00000008035	Mid1ip1	protein_coding	195.43	0.872093	0.137905	6.32385	2.55e-10	1.49e-08
ENSMUSG00000018474	Chd3	protein_coding	881.481	-0.446539	0.0708449	-6.30306	2.92e-10	1.69e-08
ENSMUSG00000074457	S100a16	protein_coding	854.284	0.498859	0.0791455	6.30306	2.92e-10	1.69e-08
ENSMUSG00000022026	Olfm4	protein_coding	10.8708	-6.51298	1.03428	-6.29713	3.03e-10	1.75e-08
ENSMUSG00000026565	Pou2f1	protein_coding	134.636	-0.918339	0.145927	-6.29313	3.11e-10	1.79e-08
ENSMUSG00000021123	Rdh12	protein_coding	14.0524	4.23229	0.676732	6.25401	4e-10	2.29e-08
ENSMUSG00000021054	Sgpp1	protein_coding	323.505	0.739377	0.118529	6.23795	4.43e-10	2.53e-08
ENSMUSG00000020411	Nipal4	protein_coding	362.164	0.795824	0.127692	6.23238	4.59e-10	2.61e-08
ENSMUSG00000039701	Usp53	protein_coding	218.567	1.01742	0.163341	6.22881	4.7e-10	2.66e-08
ENSMUSG00000040280	Ndufa4l2	protein_coding	381.219	1.75066	0.281158	6.22662	4.77e-10	2.68e-08
ENSMUSG00000001943	Vsig2	protein_coding	135.782	1.35296	0.217555	6.21896	5e-10	2.8e-08
ENSMUSG00000054200	Ffar4	protein_coding	39.235	-2.35212	0.378182	-6.21954	4.99e-10	2.8e-08
ENSMUSG00000027993	Trim2	protein_coding	164.728	0.917374	0.147687	6.21161	5.24e-10	2.92e-08
ENSMUSG00000019961	Tmpo	protein_coding	302.369	-0.727585	0.117274	-6.20417	5.5e-10	3.05e-08
ENSMUSG00000010080	Epn3	protein_coding	391.588	0.640262	0.103222	6.20278	5.55e-10	3.06e-08
ENSMUSG00000028341	Nr4a3	protein_coding	218.389	1.60253	0.258586	6.19728	5.74e-10	3.16e-08
ENSMUSG00000025089	Gfra1	protein_coding	58.5113	-1.96237	0.316895	-6.19249	5.92e-10	3.25e-08
ENSMUSG00000012123	Crybg2	protein_coding	269.182	0.898804	0.145287	6.18642	6.15e-10	3.36e-08
ENSMUSG00000054555	Adam12	protein_coding	25.2864	-2.55546	0.413225	-6.1842	6.24e-10	3.4e-08
ENSMUSG00000030587	2200002D01Rik	protein_coding	240.639	0.734252	0.119018	6.16925	6.86e-10	3.71e-08
ENSMUSG00000031558	Slit2	protein_coding	116.21	-1.25352	0.203171	-6.1698	6.84e-10	3.71e-08
ENSMUSG00000026991	Pkp4	protein_coding	423.987	-0.766985	0.124344	-6.16825	6.91e-10	3.72e-08
ENSMUSG00000026981	Il1rn	protein_coding	319.896	0.803645	0.130354	6.16512	7.04e-10	3.78e-08
ENSMUSG00000023951	Vegfa	protein_coding	1359.8	-0.728547	0.118328	-6.15701	7.41e-10	3.96e-08
ENSMUSG00000028788	Ptp4a2	protein_coding	1436.42	0.353176	0.0574303	6.14965	7.77e-10	4.13e-08
ENSMUSG00000054428	Atpif1	protein_coding	279.071	0.822401	0.133825	6.14534	7.98e-10	4.23e-08
ENSMUSG00000022744	Cldnd1	protein_coding	359.991	0.656491	0.106884	6.14208	8.14e-10	4.29e-08
ENSMUSG00000050520	Cldn8	protein_coding	79.9119	1.29031	0.210054	6.14276	8.11e-10	4.29e-08
ENSMUSG00000057738	Sptan1	protein_coding	935.263	-0.563824	0.0918221	-6.14039	8.23e-10	4.32e-08
ENSMUSG00000031024	St5	protein_coding	217.017	-0.865099	0.141212	-6.12623	9e-10	4.7e-08
ENSMUSG00000027087	Itgav	protein_coding	971.665	-0.452778	0.0739585	-6.12206	9.24e-10	4.81e-08
ENSMUSG00000026058	Khdrbs2	protein_coding	50.6008	-1.80607	0.295173	-6.11867	9.44e-10	4.9e-08
ENSMUSG00000041000	Trim62	protein_coding	274.837	0.828275	0.135673	6.10493	1.03e-09	5.32e-08
ENSMUSG00000029371	Cxcl5	protein_coding	86.8469	-3.51083	0.575336	-6.10222	1.05e-09	5.39e-08
ENSMUSG00000071516	Hist1h2ai	protein_coding	154.799	-1.22032	0.200284	-6.09296	1.11e-09	5.69e-08
ENSMUSG00000050854	Tmem125	protein_coding	68.555	1.26548	0.20814	6.07993	1.2e-09	6.15e-08
ENSMUSG00000000385	Tmprss2	protein_coding	2003.77	0.563936	0.0927878	6.07769	1.22e-09	6.22e-08
ENSMUSG00000017723	Wfdc2	protein_coding	1668.94	-0.430498	0.0709781	-6.06522	1.32e-09	6.7e-08
ENSMUSG00000020777	Acox1	protein_coding	389.462	0.71015	0.117105	6.06422	1.33e-09	6.71e-08
ENSMUSG00000020716	Nf1	protein_coding	286.201	-0.749887	0.123695	-6.06239	1.34e-09	6.77e-08
ENSMUSG00000073555	Gm4951	protein_coding	12.7859	-3.49806	0.577133	-6.0611	1.35e-09	6.8e-08
ENSMUSG00000025888	Casp1	protein_coding	9.1923	6.81442	1.12498	6.05738	1.38e-09	6.93e-08
ENSMUSG00000040354	Mars	protein_coding	148.212	-0.838843	0.138531	-6.05525	1.4e-09	7e-08
ENSMUSG00000027954	Efna1	protein_coding	151.884	0.974045	0.160895	6.0539	1.41e-09	7.04e-08
ENSMUSG00000056498	Tmem154	protein_coding	114.598	0.987989	0.163282	6.05081	1.44e-09	7.15e-08
ENSMUSG00000028654	Mycl	protein_coding	234.375	0.849196	0.140755	6.03316	1.61e-09	7.95e-08
ENSMUSG00000020122	Egfr	protein_coding	1834	-0.537888	0.0894476	-6.01345	1.82e-09	8.95e-08
ENSMUSG00000027375	Mal	protein_coding	3365.82	0.344736	0.0576035	5.98463	2.17e-09	1.06e-07
ENSMUSG00000027506	Tpd52	protein_coding	538.333	0.493045	0.0826337	5.96663	2.42e-09	1.18e-07
ENSMUSG00000037860	Aim2	protein_coding	125.608	1.30289	0.218319	5.96782	2.4e-09	1.18e-07
ENSMUSG00000022108	Itm2b	protein_coding	1863.91	0.450307	0.0755988	5.95653	2.58e-09	1.25e-07
ENSMUSG00000026896	Ifih1	protein_coding	168.866	-1.1361	0.190801	-5.95433	2.61e-09	1.26e-07
ENSMUSG00000039953	Clstn1	protein_coding	577.284	0.512919	0.0865974	5.92303	3.16e-09	1.53e-07
ENSMUSG00000025921	Rdh10	protein_coding	618.095	-0.749685	0.126995	-5.90327	3.56e-09	1.71e-07
ENSMUSG00000027456	Sdcbp2	protein_coding	182.88	0.832261	0.140975	5.9036	3.56e-09	1.71e-07
ENSMUSG00000021062	Rab15	protein_coding	556.555	0.626961	0.106292	5.89846	3.67e-09	1.75e-07
ENSMUSG00000043252	Tmem64	protein_coding	2319.15	0.532774	0.090321	5.89867	3.66e-09	1.75e-07
ENSMUSG00000047281	Sfn	protein_coding	1389.37	0.615649	0.104654	5.8827	4.04e-09	1.92e-07
ENSMUSG00000070565	Rasal2	protein_coding	168.446	-0.821205	0.13964	-5.88086	4.08e-09	1.93e-07
ENSMUSG00000027900	Dram2	protein_coding	293.785	0.667325	0.113933	5.85716	4.71e-09	2.22e-07
ENSMUSG00000073700	Klhl21	protein_coding	267.733	0.771135	0.131694	5.85553	4.75e-09	2.24e-07
ENSMUSG00000069274	Hist1h4f	protein_coding	214.546	-1.14349	0.195549	-5.84759	4.99e-09	2.34e-07
ENSMUSG00000059288	Cdyl	protein_coding	154.98	-0.861059	0.147416	-5.84102	5.19e-09	2.42e-07
ENSMUSG00000021477	Ctsl	protein_coding	977.829	-0.596616	0.102158	-5.84011	5.22e-09	2.43e-07
ENSMUSG00000040274	Cdk6	protein_coding	561.202	-0.699636	0.119803	-5.83987	5.22e-09	2.43e-07
ENSMUSG00000024401	Tnf	protein_coding	56.2683	-2.45727	0.421052	-5.83603	5.35e-09	2.47e-07
ENSMUSG00000020592	Sdc1	protein_coding	4570	0.301926	0.0518063	5.82797	5.61e-09	2.59e-07
ENSMUSG00000031924	Cyb5b	protein_coding	924.234	0.424172	0.0728503	5.82252	5.8e-09	2.67e-07
ENSMUSG00000059291	Rpl11	protein_coding	399.121	0.589432	0.101286	5.81946	5.9e-09	2.71e-07
ENSMUSG00000049436	Upk1b	protein_coding	2858.18	0.503416	0.0865618	5.81568	6.04e-09	2.76e-07
ENSMUSG00000031886	Ces2e	protein_coding	48.52	1.61086	0.277293	5.80922	6.28e-09	2.86e-07
ENSMUSG00000057329	Bcl2	protein_coding	54.9653	-1.53006	0.263582	-5.8049	6.44e-09	2.92e-07
ENSMUSG00000040943	Tet2	protein_coding	412.981	0.598205	0.103086	5.80294	6.52e-09	2.95e-07
ENSMUSG00000041737	Tmem45b	protein_coding	269.306	0.83118	0.14336	5.79783	6.72e-09	3.03e-07
ENSMUSG00000026469	Xpr1	protein_coding	483.044	0.516048	0.089085	5.79276	6.92e-09	3.11e-07
ENSMUSG00000030660	Pik3c2a	protein_coding	320.635	-0.557193	0.0961914	-5.79254	6.93e-09	3.11e-07
ENSMUSG00000030067	Foxp1	protein_coding	314.823	-0.651784	0.112609	-5.788	7.12e-09	3.18e-07
ENSMUSG00000000440	Pparg	protein_coding	651.707	0.539975	0.093425	5.77977	7.48e-09	3.33e-07
ENSMUSG00000041189	Chrnb1	protein_coding	31.5817	-1.762	0.304977	-5.77747	7.58e-09	3.37e-07
ENSMUSG00000007817	Zmiz1	protein_coding	687.801	-0.595906	0.103163	-5.77635	7.63e-09	3.38e-07
ENSMUSG00000078202	Nrarp	protein_coding	366.565	0.746108	0.129445	5.76389	8.22e-09	3.63e-07
ENSMUSG00000020121	Srgap1	protein_coding	433.786	-0.656867	0.114115	-5.75618	8.6e-09	3.79e-07
ENSMUSG00000022265	Ank	protein_coding	786.309	0.701271	0.122021	5.74714	9.08e-09	3.98e-07
ENSMUSG00000062115	Rai1	protein_coding	228.84	-1.02519	0.178491	-5.74365	9.27e-09	4.06e-07
ENSMUSG00000023075	Akirin1	protein_coding	462.69	0.594807	0.103633	5.73955	9.49e-09	4.14e-07
ENSMUSG00000029378	Areg	protein_coding	989.729	0.551094	0.0960426	5.73802	9.58e-09	4.17e-07
ENSMUSG00000049580	Tsku	protein_coding	130.694	1.21063	0.211346	5.7282	1.02e-08	4.4e-07
ENSMUSG00000025498	Irf7	protein_coding	110.535	-2.30531	0.402559	-5.72665	1.02e-08	4.43e-07
ENSMUSG00000037876	Jmjd1c	protein_coding	607.458	-0.524173	0.0915526	-5.72537	1.03e-08	4.44e-07
ENSMUSG00000040624	Plekhg1	protein_coding	117.889	0.91539	0.159875	5.72565	1.03e-08	4.44e-07
ENSMUSG00000068732	Tmem167b	protein_coding	176.764	0.730992	0.127702	5.72422	1.04e-08	4.45e-07
ENSMUSG00000098557	Kctd12	protein_coding	340.15	0.87193	0.152329	5.72398	1.04e-08	4.45e-07
ENSMUSG00000091618	H60c	protein_coding	196.401	0.791629	0.138358	5.72159	1.06e-08	4.5e-07
ENSMUSG00000047547	Cltb	protein_coding	332.666	0.605771	0.10598	5.7159	1.09e-08	4.64e-07
ENSMUSG00000016534	Lamp2	protein_coding	1158.43	0.407011	0.0712865	5.70951	1.13e-08	4.79e-07
ENSMUSG00000027901	Dennd2d	protein_coding	177.504	0.870429	0.152439	5.71001	1.13e-08	4.79e-07
ENSMUSG00000028691	Prdx1	protein_coding	661.578	0.466059	0.0817615	5.70023	1.2e-08	5.04e-07
ENSMUSG00000022748	Cmss1	protein_coding	121986	0.399365	0.0700792	5.69876	1.21e-08	5.07e-07
ENSMUSG00000052727	Map1b	protein_coding	112.495	-1.31728	0.231373	-5.69329	1.25e-08	5.22e-07
ENSMUSG00000020911	Krt19	protein_coding	2356.59	-0.481226	0.0846653	-5.68387	1.32e-08	5.5e-07
ENSMUSG00000026664	Phyh	protein_coding	189.402	0.86741	0.152769	5.6779	1.36e-08	5.68e-07
ENSMUSG00000019842	Traf3ip2	protein_coding	127.736	-0.810535	0.142949	-5.6701	1.43e-08	5.92e-07
ENSMUSG00000042272	Sestd1	protein_coding	91.9147	-1.47829	0.260987	-5.66423	1.48e-08	6.11e-07
ENSMUSG00000029020	Mfn2	protein_coding	199.305	0.792505	0.139948	5.66286	1.49e-08	6.13e-07
ENSMUSG00000037295	Ldlrap1	protein_coding	230.808	0.598794	0.105733	5.66325	1.49e-08	6.13e-07
ENSMUSG00000029030	Tprgl	protein_coding	125.087	0.905015	0.160098	5.65289	1.58e-08	6.48e-07
ENSMUSG00000018569	Cldn7	protein_coding	408.974	0.566088	0.100159	5.65191	1.59e-08	6.49e-07
ENSMUSG00000034659	Tmem109	protein_coding	90.2635	1.20484	0.21319	5.65145	1.59e-08	6.49e-07
ENSMUSG00000022656	Nectin3	protein_coding	106.406	-0.953658	0.168876	-5.64709	1.63e-08	6.62e-07
ENSMUSG00000058022	Adtrp	protein_coding	61.3851	1.80979	0.320461	5.64745	1.63e-08	6.62e-07
ENSMUSG00000031400	G6pdx	protein_coding	433.479	0.632301	0.112047	5.64317	1.67e-08	6.76e-07
ENSMUSG00000027775	Mfsd1	protein_coding	211.801	0.699711	0.124194	5.63403	1.76e-08	7.11e-07
ENSMUSG00000033545	Znrf1	protein_coding	199.693	-0.829057	0.147174	-5.63319	1.77e-08	7.12e-07
ENSMUSG00000040562	Gstm2	protein_coding	83.8364	1.2508	0.222185	5.62956	1.81e-08	7.25e-07
ENSMUSG00000058013	2023-09-11	protein_coding	488.043	-0.617085	0.109729	-5.62373	1.87e-08	7.48e-07
ENSMUSG00000025190	Got1	protein_coding	165.408	1.03623	0.184434	5.6184	1.93e-08	7.69e-07
ENSMUSG00000028756	Pink1	protein_coding	111.051	1.06159	0.189039	5.6157	1.96e-08	7.79e-07
ENSMUSG00000001525	Tubb5	protein_coding	676.728	-0.535604	0.0954259	-5.61277	1.99e-08	7.86e-07
ENSMUSG00000057092	Fxyd3	protein_coding	841.043	0.57772	0.102916	5.61351	1.98e-08	7.86e-07
ENSMUSG00000078942	Naip6	protein_coding	41.1774	-1.50493	0.268104	-5.61323	1.99e-08	7.86e-07
ENSMUSG00000020607	Lratd1	protein_coding	1505.61	0.417804	0.0745584	5.60371	2.1e-08	8.26e-07
ENSMUSG00000028035	Dnajb4	protein_coding	156.513	0.948319	0.169276	5.6022	2.12e-08	8.31e-07
ENSMUSG00000023243	Kcnk5	protein_coding	141.492	-0.938513	0.167656	-5.59784	2.17e-08	8.5e-07
ENSMUSG00000030560	Ctsc	protein_coding	277.897	-0.740983	0.132407	-5.59625	2.19e-08	8.56e-07
ENSMUSG00000032262	Elovl4	protein_coding	167.197	0.871281	0.155837	5.59097	2.26e-08	8.8e-07
ENSMUSG00000028412	Slc44a1	protein_coding	792.887	0.514193	0.0921685	5.57884	2.42e-08	9.41e-07
ENSMUSG00000028413	B4galt1	protein_coding	668.618	0.427321	0.0766092	5.57793	2.43e-08	9.43e-07
ENSMUSG00000049690	Nckap5	protein_coding	40.902	-2.0081	0.36013	-5.57603	2.46e-08	9.51e-07
ENSMUSG00000092341	Malat1	lncRNA	17260.6	-0.753498	0.135348	-5.56713	2.59e-08	9.98e-07
ENSMUSG00000005198	Polr2a	protein_coding	482.669	-0.443469	0.0796797	-5.56565	2.61e-08	1e-06
ENSMUSG00000049565	Aknad1	protein_coding	52.1984	1.68248	0.302738	5.55754	2.74e-08	1.05e-06
ENSMUSG00000024064	Galnt14	protein_coding	28.5156	-1.68313	0.303003	-5.55481	2.78e-08	1.06e-06
ENSMUSG00000063065	Mapk3	protein_coding	241.354	0.739999	0.13326	5.55307	2.81e-08	1.07e-06
ENSMUSG00000020629	Adi1	protein_coding	89.0562	0.928222	0.167342	5.54685	2.91e-08	1.11e-06
ENSMUSG00000017204	Gsdma	protein_coding	16.3159	3.05793	0.551792	5.54181	2.99e-08	1.14e-06
ENSMUSG00000028488	Sh3gl2	protein_coding	490.339	0.610365	0.110162	5.54062	3.01e-08	1.14e-06
ENSMUSG00000040170	Fmo2	protein_coding	83.3346	-1.3016	0.234895	-5.54119	3e-08	1.14e-06
ENSMUSG00000022096	Hr	protein_coding	295.246	0.702228	0.126805	5.53786	3.06e-08	1.15e-06
ENSMUSG00000062345	Serpinb2	protein_coding	448.545	1.25673	0.226952	5.53742	3.07e-08	1.15e-06
ENSMUSG00000056457	Prl2c3	protein_coding	61.9468	-2.70538	0.489243	-5.52973	3.21e-08	1.2e-06
ENSMUSG00000048578	Mlec	protein_coding	645.671	0.465514	0.0842304	5.52668	3.26e-08	1.22e-06
ENSMUSG00000034163	Zfc3h1	protein_coding	304.525	-0.635328	0.115064	-5.52154	3.36e-08	1.25e-06
ENSMUSG00000027580	Helz2	protein_coding	182.452	-1.02308	0.185387	-5.51863	3.42e-08	1.27e-06
ENSMUSG00000036499	Eea1	protein_coding	647.516	-0.478367	0.0867021	-5.51736	3.44e-08	1.28e-06
ENSMUSG00000028393	Alad	protein_coding	147.392	0.832226	0.151132	5.50662	3.66e-08	1.35e-06
ENSMUSG00000021215	Net1	protein_coding	1035.65	0.510517	0.0927322	5.50528	3.69e-08	1.36e-06
ENSMUSG00000090523	Gypc	protein_coding	5.37456	6.59227	1.19766	5.50431	3.71e-08	1.36e-06
ENSMUSG00000061751	Kalrn	protein_coding	114.614	-2.0077	0.365305	-5.49595	3.89e-08	1.43e-06
ENSMUSG00000051495	Irf2bp2	protein_coding	377.643	-0.622045	0.113547	-5.47833	4.29e-08	1.57e-06
ENSMUSG00000024975	Pdcd4	protein_coding	596.282	0.584657	0.106803	5.47418	4.4e-08	1.6e-06
ENSMUSG00000034459	Ifit1	protein_coding	252.476	-2.51827	0.460204	-5.47207	4.45e-08	1.61e-06
ENSMUSG00000052942	Glis3	protein_coding	185.04	-0.932594	0.170404	-5.47283	4.43e-08	1.61e-06
ENSMUSG00000057335	Cep170	protein_coding	65.3695	-1.42606	0.260582	-5.47258	4.44e-08	1.61e-06
ENSMUSG00000021114	Atp6v1d	protein_coding	410.361	0.606359	0.110883	5.46844	4.54e-08	1.64e-06
ENSMUSG00000040938	Slc16a11	protein_coding	75.561	1.13442	0.207606	5.4643	4.65e-08	1.68e-06
ENSMUSG00000032202	Rab27a	protein_coding	64.3878	1.58438	0.290214	5.45933	4.78e-08	1.72e-06
ENSMUSG00000085004	5430427M07Rik	lncRNA	33.1424	2.46083	0.451335	5.45235	4.97e-08	1.78e-06
ENSMUSG00000060961	Slc4a4	protein_coding	355.393	-0.748063	0.137287	-5.4489	5.07e-08	1.81e-06
ENSMUSG00000098188	Sowahc	protein_coding	473.482	0.56894	0.104403	5.44948	5.05e-08	1.81e-06
ENSMUSG00000047117	Ankdd1b	protein_coding	14.1547	3.36743	0.619441	5.43623	5.44e-08	1.94e-06
ENSMUSG00000024867	Pip5k1b	protein_coding	83.5002	-1.1612	0.213671	-5.43455	5.49e-08	1.95e-06
ENSMUSG00000032076	Cadm1	protein_coding	300.002	-0.785495	0.144673	-5.42946	5.65e-08	2e-06
ENSMUSG00000034994	Eef2	protein_coding	5263.86	-0.301996	0.0556242	-5.42922	5.66e-08	2e-06
ENSMUSG00000004207	Psap	protein_coding	1405.19	0.308634	0.0569475	5.41962	5.97e-08	2.1e-06
ENSMUSG00000039648	Kyat1	protein_coding	173.835	0.999632	0.184432	5.42006	5.96e-08	2.1e-06
ENSMUSG00000006699	Cdc42	protein_coding	949.534	0.402043	0.0742364	5.41572	6.1e-08	2.14e-06
ENSMUSG00000079092	Prl2c2	protein_coding	9.9076	-5.43141	1.00313	-5.41443	6.15e-08	2.15e-06
ENSMUSG00000025278	Flnb	protein_coding	3605.51	-0.421916	0.0779673	-5.41145	6.25e-08	2.18e-06
ENSMUSG00000002250	Ppard	protein_coding	439.268	0.555637	0.102813	5.40434	6.5e-08	2.27e-06
ENSMUSG00000028995	Fam126a	protein_coding	1215.83	0.637312	0.117939	5.40373	6.53e-08	2.27e-06
ENSMUSG00000052681	Rap1b	protein_coding	614.902	-0.509349	0.0942955	-5.40163	6.6e-08	2.29e-06
ENSMUSG00000020661	Dnmt3a	protein_coding	158.328	-0.974294	0.180492	-5.39799	6.74e-08	2.33e-06
ENSMUSG00000001870	Ltbp1	protein_coding	765.181	-0.499153	0.092522	-5.39496	6.85e-08	2.37e-06
ENSMUSG00000022562	Oplah	protein_coding	27.1382	2.2558	0.418652	5.38825	7.11e-08	2.44e-06
ENSMUSG00000028343	Erp44	protein_coding	251.955	0.670615	0.12444	5.38906	7.08e-08	2.44e-06
ENSMUSG00000062078	Qk	protein_coding	385.739	-0.566582	0.10517	-5.38727	7.15e-08	2.45e-06
ENSMUSG00000028358	Zfp618	protein_coding	9.77105	-3.10126	0.575987	-5.38425	7.27e-08	2.49e-06
ENSMUSG00000036528	Ppfibp2	protein_coding	230.896	0.719423	0.133627	5.3838	7.29e-08	2.49e-06
ENSMUSG00000089804	Gm16136	lncRNA	78.3382	1.1677	0.217262	5.37463	7.67e-08	2.61e-06
ENSMUSG00000031925	Maml2	protein_coding	490.865	-0.792472	0.147762	-5.36317	8.18e-08	2.78e-06
ENSMUSG00000048489	Depp1	protein_coding	354.213	-0.907167	0.169178	-5.36222	8.22e-08	2.78e-06
ENSMUSG00000054091	1810037I17Rik	protein_coding	425.57	0.830764	0.155059	5.35772	8.43e-08	2.85e-06
ENSMUSG00000029422	Rsrc2	protein_coding	223.808	-0.642572	0.119966	-5.35628	8.5e-08	2.86e-06
ENSMUSG00000018340	Anxa6	protein_coding	99.2711	-1.22045	0.22789	-5.35546	8.53e-08	2.87e-06
ENSMUSG00000020024	Cep83	protein_coding	69.8659	-1.08534	0.202881	-5.34962	8.81e-08	2.96e-06
ENSMUSG00000034765	Dusp5	protein_coding	444	0.694178	0.129794	5.34829	8.88e-08	2.97e-06
ENSMUSG00000055296	Tmem245	protein_coding	862.923	0.40404	0.0755586	5.34737	8.92e-08	2.98e-06
ENSMUSG00000028419	Chmp5	protein_coding	304.273	0.551424	0.103216	5.3424	9.17e-08	3.06e-06
ENSMUSG00000018417	Myo1b	protein_coding	290.173	-0.633376	0.118606	-5.34017	9.29e-08	3.09e-06
ENSMUSG00000022283	Pabpc1	protein_coding	4289.15	-0.310613	0.0581957	-5.33739	9.43e-08	3.13e-06
ENSMUSG00000020300	Cpeb4	protein_coding	2022.6	0.473428	0.0887937	5.33177	9.73e-08	3.22e-06
ENSMUSG00000036986	Pml	protein_coding	114.378	-0.893403	0.167652	-5.32891	9.88e-08	3.26e-06
ENSMUSG00000028452	Vcp	protein_coding	379.563	0.501339	0.0941855	5.32289	1.02e-07	3.37e-06
ENSMUSG00000009687	Fxyd5	protein_coding	37.9866	-1.84699	0.347198	-5.31969	1.04e-07	3.4e-06
ENSMUSG00000025816	Sec61a2	protein_coding	56.0927	-1.05528	0.198368	-5.31982	1.04e-07	3.4e-06
ENSMUSG00000029478	Ncor2	protein_coding	383.332	-0.578089	0.108668	-5.31975	1.04e-07	3.4e-06
ENSMUSG00000029120	Ppp2r2c	protein_coding	27.4349	2.76088	0.51925	5.31705	1.05e-07	3.44e-06
ENSMUSG00000033917	Gde1	protein_coding	165.311	0.937856	0.176378	5.3173	1.05e-07	3.44e-06
ENSMUSG00000032087	Dscaml1	protein_coding	68.9519	-1.25931	0.237533	-5.3016	1.15e-07	3.73e-06
ENSMUSG00000030465	Psd3	protein_coding	225.526	-0.600664	0.11341	-5.29638	1.18e-07	3.83e-06
ENSMUSG00000030199	Etv6	protein_coding	309.571	-0.668698	0.126361	-5.29198	1.21e-07	3.92e-06
ENSMUSG00000024236	Svil	protein_coding	293.23	-0.818186	0.155522	-5.26089	1.43e-07	4.63e-06
ENSMUSG00000020097	Sgpl1	protein_coding	1785.57	0.349442	0.0664705	5.2571	1.46e-07	4.72e-06
ENSMUSG00000037151	Lrrc20	protein_coding	48.8741	-1.34897	0.256905	-5.25085	1.51e-07	4.87e-06
ENSMUSG00000039217	Il18	protein_coding	47.2507	1.81234	0.345192	5.25026	1.52e-07	4.87e-06
ENSMUSG00000038774	Ascc3	protein_coding	519.793	-0.483475	0.0921354	-5.24744	1.54e-07	4.94e-06
ENSMUSG00000017929	B4galt5	protein_coding	148.097	-0.965492	0.184024	-5.24655	1.55e-07	4.95e-06
ENSMUSG00000028837	Psmb2	protein_coding	239.568	0.647163	0.123406	5.24418	1.57e-07	5e-06
ENSMUSG00000048915	Efna5	protein_coding	552.862	-0.556311	0.106183	-5.23915	1.61e-07	5.13e-06
ENSMUSG00000027808	Serp1	protein_coding	371.519	0.591242	0.112897	5.23702	1.63e-07	5.17e-06
ENSMUSG00000031207	Msn	protein_coding	567.822	-0.904772	0.172759	-5.23721	1.63e-07	5.17e-06
ENSMUSG00000020580	Rock2	protein_coding	1021.75	-0.888429	0.169761	-5.23341	1.66e-07	5.23e-06
ENSMUSG00000032827	Ppp1r9a	protein_coding	209.079	-0.884773	0.169026	-5.23452	1.65e-07	5.23e-06
ENSMUSG00000042682	Selenok	protein_coding	216.913	0.644289	0.123104	5.23369	1.66e-07	5.23e-06
ENSMUSG00000027984	Hadh	protein_coding	143.222	0.917462	0.175345	5.23232	1.67e-07	5.25e-06
ENSMUSG00000040423	Rc3h1	protein_coding	346.561	-0.503892	0.0963106	-5.23194	1.68e-07	5.25e-06
ENSMUSG00000005148	Klf5	protein_coding	1101.82	0.406017	0.0778197	5.2174	1.81e-07	5.67e-06
ENSMUSG00000027951	Adar	protein_coding	188.572	-0.718348	0.137763	-5.21438	1.84e-07	5.75e-06
ENSMUSG00000068270	Shroom4	protein_coding	347.087	-0.669201	0.128389	-5.21229	1.87e-07	5.8e-06
ENSMUSG00000067780	Pi15	protein_coding	93.0226	1.10531	0.21209	5.21152	1.87e-07	5.82e-06
ENSMUSG00000034981	Parm1	protein_coding	737.833	0.536493	0.103077	5.20477	1.94e-07	6.02e-06
ENSMUSG00000028557	Rnf11	protein_coding	408.904	0.606423	0.116548	5.2032	1.96e-07	6.06e-06
ENSMUSG00000022788	Fgd4	protein_coding	115.351	-0.896099	0.172503	-5.19469	2.05e-07	6.33e-06
ENSMUSG00000046808	Atp10d	polymorphic_pseudogene	204.596	0.575719	0.110894	5.1916	2.08e-07	6.42e-06
ENSMUSG00000032846	Zswim6	protein_coding	269.061	-0.857006	0.165348	-5.18304	2.18e-07	6.71e-06
ENSMUSG00000027288	Zfp106	protein_coding	1013.05	0.363551	0.0703146	5.17034	2.34e-07	7.16e-06
ENSMUSG00000033900	Map9	protein_coding	15.978	3.10005	0.600595	5.16163	2.45e-07	7.49e-06
ENSMUSG00000015647	Lama5	protein_coding	1628.05	-0.434928	0.0844071	-5.15275	2.57e-07	7.84e-06
ENSMUSG00000039361	Picalm	protein_coding	844.441	-0.477299	0.0926487	-5.15171	2.58e-07	7.86e-06
ENSMUSG00000019564	Arid3a	protein_coding	56.9527	-1.11749	0.216993	-5.14988	2.61e-07	7.92e-06
ENSMUSG00000008730	Hipk1	protein_coding	673.716	0.458219	0.0889857	5.14936	2.61e-07	7.93e-06
ENSMUSG00000028115	Bnipl	protein_coding	27.4345	1.90093	0.369293	5.14748	2.64e-07	7.99e-06
ENSMUSG00000024079	Eif2ak2	protein_coding	292.938	-0.798416	0.155199	-5.14447	2.68e-07	8.07e-06
ENSMUSG00000027884	Clcc1	protein_coding	90.5105	1.00796	0.195916	5.14485	2.68e-07	8.07e-06
ENSMUSG00000046722	Cdc42se1	protein_coding	322.074	0.585887	0.113882	5.14467	2.68e-07	8.07e-06
ENSMUSG00000044477	Zfand3	protein_coding	351.935	-0.573122	0.111453	-5.14229	2.71e-07	8.15e-06
ENSMUSG00000053907	Mat2a	protein_coding	1278.8	0.536918	0.104424	5.14173	2.72e-07	8.16e-06
ENSMUSG00000042331	Specc1	protein_coding	262.461	-0.621984	0.12099	-5.1408	2.74e-07	8.18e-06
ENSMUSG00000041548	Hspb8	protein_coding	90.1628	1.14305	0.222528	5.13664	2.8e-07	8.35e-06
ENSMUSG00000075296	Aldh3b2	protein_coding	216.091	0.971838	0.189363	5.13215	2.86e-07	8.53e-06
ENSMUSG00000035441	Myo1d	protein_coding	413.753	-0.728789	0.142024	-5.13145	2.88e-07	8.54e-06
ENSMUSG00000032418	Me1	protein_coding	752.772	0.491935	0.0960421	5.12208	3.02e-07	8.96e-06
ENSMUSG00000031551	Ido1	protein_coding	30.9702	1.99414	0.389402	5.12103	3.04e-07	8.97e-06
ENSMUSG00000033769	Exoc6b	protein_coding	250.213	-0.560056	0.109354	-5.12151	3.03e-07	8.97e-06
ENSMUSG00000049866	Arl4c	protein_coding	277.171	-0.786702	0.153711	-5.11805	3.09e-07	9.1e-06
ENSMUSG00000038612	Mcl1	protein_coding	504.517	0.446149	0.0872808	5.11165	3.19e-07	9.39e-06
ENSMUSG00000024277	Mapre2	protein_coding	175.056	0.982792	0.192295	5.11086	3.21e-07	9.41e-06
ENSMUSG00000024942	Capn1	protein_coding	818.141	0.594175	0.116273	5.11017	3.22e-07	9.43e-06
ENSMUSG00000062488	Ifit3b	protein_coding	53.5141	-2.81898	0.554396	-5.08478	3.68e-07	1.08e-05
ENSMUSG00000021214	Akr1c18	protein_coding	228.838	0.819896	0.161381	5.0805	3.76e-07	1.1e-05
ENSMUSG00000028780	Sema3c	protein_coding	1464.25	0.428211	0.0843095	5.07904	3.79e-07	1.1e-05
ENSMUSG00000026970	Rbms1	protein_coding	898.936	-0.437706	0.0862276	-5.07617	3.85e-07	1.12e-05
ENSMUSG00000039395	Mreg	protein_coding	265.763	0.68215	0.134385	5.0761	3.85e-07	1.12e-05
ENSMUSG00000039531	Zup1	protein_coding	68.2848	-1.0541	0.207696	-5.07522	3.87e-07	1.12e-05
ENSMUSG00000040842	Szrd1	protein_coding	248.985	0.559435	0.110206	5.07625	3.85e-07	1.12e-05
ENSMUSG00000015533	Itga2	protein_coding	783.607	-0.886036	0.17481	-5.06858	4.01e-07	1.15e-05
ENSMUSG00000078671	Chd2	protein_coding	459.373	-0.556493	0.109769	-5.06967	3.99e-07	1.15e-05
ENSMUSG00000005779	Psmb4	protein_coding	177.113	0.690396	0.136251	5.06708	4.04e-07	1.16e-05
ENSMUSG00000064341	mt-Nd1	protein_coding	7107.27	0.471273	0.0930698	5.06365	4.11e-07	1.18e-05
ENSMUSG00000047534	Mis18bp1	protein_coding	17.1966	-2.27651	0.449831	-5.06081	4.17e-07	1.19e-05
ENSMUSG00000002602	Axl	protein_coding	558.497	0.606649	0.119909	5.05926	4.21e-07	1.2e-05
ENSMUSG00000058773	Hist1h1b	protein_coding	55.2093	-1.63541	0.323205	-5.05998	4.19e-07	1.2e-05
ENSMUSG00000033880	Lgals3bp	protein_coding	412.589	-0.510958	0.101023	-5.05784	4.24e-07	1.21e-05
ENSMUSG00000039046	Usp6nl	protein_coding	272.089	-0.561604	0.111084	-5.05564	4.29e-07	1.22e-05
ENSMUSG00000064120	Mocs1	protein_coding	107.527	0.998714	0.197575	5.05487	4.31e-07	1.22e-05
ENSMUSG00000026842	Abl1	protein_coding	175.006	-0.727309	0.143924	-5.05341	4.34e-07	1.23e-05
ENSMUSG00000041324	Inhba	protein_coding	168.564	-3.34075	0.661631	-5.04927	4.43e-07	1.25e-05
ENSMUSG00000074918	Inafm2	protein_coding	291.55	0.563632	0.111624	5.04937	4.43e-07	1.25e-05
ENSMUSG00000032000	Birc3	protein_coding	99.8784	-1.04677	0.207486	-5.04503	4.53e-07	1.27e-05
ENSMUSG00000026737	Pip4k2a	protein_coding	40.3315	-1.44119	0.285792	-5.04279	4.59e-07	1.29e-05
ENSMUSG00000033581	Igf2bp2	protein_coding	347.139	-0.583663	0.115895	-5.03615	4.75e-07	1.33e-05
ENSMUSG00000030413	Pglyrp1	protein_coding	40.9599	-1.91593	0.380626	-5.03364	4.81e-07	1.34e-05
ENSMUSG00000050957	Insl6	protein_coding	16.2048	2.37995	0.473225	5.02921	4.93e-07	1.37e-05
ENSMUSG00000020032	Nuak1	protein_coding	81.2695	-2.12322	0.422676	-5.02328	5.08e-07	1.41e-05
ENSMUSG00000006498	Ptbp1	protein_coding	838.713	-0.353252	0.0704356	-5.01524	5.3e-07	1.47e-05
ENSMUSG00000068015	Lrch1	protein_coding	133.875	-0.877176	0.174895	-5.01545	5.29e-07	1.47e-05
ENSMUSG00000031972	Acta1	protein_coding	60.8317	-2.28557	0.455916	-5.01314	5.35e-07	1.48e-05
ENSMUSG00000021068	Nin	protein_coding	257.138	-0.619049	0.123559	-5.01013	5.44e-07	1.5e-05
ENSMUSG00000040713	Creg1	protein_coding	99.5278	0.969916	0.19364	5.00886	5.48e-07	1.51e-05
ENSMUSG00000024978	Gpam	protein_coding	181.496	0.857927	0.171405	5.00525	5.58e-07	1.53e-05
ENSMUSG00000028843	Sh3bgrl3	protein_coding	195.321	0.694425	0.138718	5.00602	5.56e-07	1.53e-05
ENSMUSG00000050578	Mmp13	protein_coding	33.0286	-4.04277	0.807535	-5.00631	5.55e-07	1.53e-05
ENSMUSG00000037242	Clic4	protein_coding	480.071	0.541594	0.108242	5.00355	5.63e-07	1.54e-05
ENSMUSG00000047712	Ust	protein_coding	66.0721	-1.13565	0.226978	-5.00334	5.63e-07	1.54e-05
ENSMUSG00000026558	Uck2	protein_coding	533.943	0.605693	0.121147	4.99964	5.74e-07	1.57e-05
ENSMUSG00000036206	Sh3bp4	protein_coding	127.425	-0.830076	0.166202	-4.99438	5.9e-07	1.61e-05
ENSMUSG00000020326	Ccng1	protein_coding	954.7	0.400319	0.0801836	4.99252	5.96e-07	1.62e-05
ENSMUSG00000038354	Ankrd35	protein_coding	59.1008	1.37004	0.274454	4.99188	5.98e-07	1.62e-05
ENSMUSG00000054537	Tmprss11e	protein_coding	559.501	-0.426473	0.0854181	-4.99278	5.95e-07	1.62e-05
ENSMUSG00000004665	Cnn2	protein_coding	201.463	-0.692628	0.138966	-4.98415	6.22e-07	1.68e-05
ENSMUSG00000009647	Mcu	protein_coding	721.259	-0.410376	0.0823406	-4.98388	6.23e-07	1.68e-05
ENSMUSG00000039438	Ttc36	protein_coding	19.9451	2.94405	0.59166	4.97592	6.49e-07	1.75e-05
ENSMUSG00000060981	Hist1h4h	protein_coding	595.492	-0.857001	0.172272	-4.9747	6.54e-07	1.76e-05
ENSMUSG00000028936	Rpl22	protein_coding	484.29	0.44941	0.0903767	4.97263	6.61e-07	1.77e-05
ENSMUSG00000063015	Ccni	protein_coding	322.704	-0.611651	0.123021	-4.97192	6.63e-07	1.77e-05
ENSMUSG00000032413	Rasa2	protein_coding	216.036	-0.641115	0.129265	-4.95971	7.06e-07	1.89e-05
ENSMUSG00000020399	Havcr2	protein_coding	111.57	-1.0538	0.212543	-4.95808	7.12e-07	1.9e-05
ENSMUSG00000055799	Tcf7l1	protein_coding	28.6753	-1.82256	0.367628	-4.95762	7.14e-07	1.9e-05
ENSMUSG00000040990	Sh3kbp1	protein_coding	323.332	-0.637607	0.128849	-4.9485	7.48e-07	1.99e-05
ENSMUSG00000034317	Trim59	protein_coding	160.692	0.80609	0.162947	4.94695	7.54e-07	2e-05
ENSMUSG00000026605	Cenpf	protein_coding	53.0978	-1.54753	0.31296	-4.94481	7.62e-07	2.02e-05
ENSMUSG00000114456	Hist1h2bh	protein_coding	60.419	-1.49434	0.302294	-4.94334	7.68e-07	2.03e-05
ENSMUSG00000039782	Cpeb2	protein_coding	860.619	0.642204	0.129988	4.9405	7.79e-07	2.05e-05
ENSMUSG00000022512	Cldn1	protein_coding	283.243	1.14086	0.231092	4.93681	7.94e-07	2.09e-05
ENSMUSG00000027605	Acss2	protein_coding	84.7566	0.881728	0.178697	4.93421	8.05e-07	2.11e-05
ENSMUSG00000071757	Zhx2	protein_coding	106.065	-0.93063	0.188648	-4.93316	8.09e-07	2.12e-05
ENSMUSG00000029153	Ociad2	protein_coding	313.22	0.638638	0.129499	4.9316	8.16e-07	2.14e-05
ENSMUSG00000063873	Slc24a3	protein_coding	42.2901	-1.39523	0.283175	-4.92709	8.35e-07	2.18e-05
ENSMUSG00000054889	Dsp	protein_coding	3838.06	0.472556	0.0959533	4.92485	8.44e-07	2.2e-05
ENSMUSG00000057236	Rbbp4	protein_coding	492.908	0.570836	0.115904	4.92507	8.43e-07	2.2e-05
ENSMUSG00000056656	Apol8	protein_coding	33.561	-1.65374	0.336	-4.92185	8.57e-07	2.23e-05
ENSMUSG00000020184	Mdm2	protein_coding	434.09	-0.499177	0.101457	-4.92008	8.65e-07	2.24e-05
ENSMUSG00000022637	Cblb	protein_coding	157.362	-0.796434	0.161921	-4.91865	8.71e-07	2.26e-05
ENSMUSG00000021943	Gdf10	protein_coding	5.70841	6.33611	1.28846	4.91757	8.76e-07	2.27e-05
ENSMUSG00000030483	Cyp2b10	protein_coding	36.3292	1.39801	0.284385	4.91591	8.84e-07	2.28e-05
ENSMUSG00000000563	Atp5f1	protein_coding	273.706	0.63297	0.128794	4.91459	8.9e-07	2.29e-05
ENSMUSG00000048264	Dip2c	protein_coding	247.263	-0.670228	0.136527	-4.90913	9.15e-07	2.35e-05
ENSMUSG00000028224	Nbn	protein_coding	75.2844	1.06855	0.217752	4.9072	9.24e-07	2.37e-05
ENSMUSG00000045502	Hcar2	protein_coding	301.28	-0.799391	0.163	-4.90423	9.38e-07	2.4e-05
ENSMUSG00000003955	Fam162a	protein_coding	900.23	0.912894	0.186168	4.9036	9.41e-07	2.41e-05
ENSMUSG00000022565	Plec	protein_coding	2359.31	-0.422513	0.0861719	-4.90314	9.43e-07	2.41e-05
ENSMUSG00000020453	Patz1	protein_coding	50.7713	-1.29145	0.263462	-4.90187	9.49e-07	2.42e-05
ENSMUSG00000047501	Cldn4	protein_coding	2947.39	-0.420107	0.0857052	-4.90176	9.5e-07	2.42e-05
ENSMUSG00000085931	Gm12648	lncRNA	125.428	0.791285	0.161443	4.90133	9.52e-07	2.42e-05
ENSMUSG00000028124	Gclm	protein_coding	338.287	0.635433	0.12975	4.89737	9.71e-07	2.46e-05
ENSMUSG00000074743	Thbd	protein_coding	10.7378	2.90182	0.592613	4.89665	9.75e-07	2.47e-05
ENSMUSG00000113136	Gm19951	lncRNA	1238.15	0.391427	0.079943	4.89633	9.76e-07	2.47e-05
ENSMUSG00000004562	Arhgef40	protein_coding	123.639	-0.774237	0.158328	-4.89007	1.01e-06	2.54e-05
ENSMUSG00000025372	Baiap2	protein_coding	355.46	-0.503966	0.103129	-4.88674	1.03e-06	2.58e-05
ENSMUSG00000028150	Rorc	protein_coding	17.7007	2.30994	0.472924	4.88437	1.04e-06	2.61e-05
ENSMUSG00000019947	Arid5b	protein_coding	398.212	-0.688476	0.140999	-4.88283	1.05e-06	2.62e-05
ENSMUSG00000039168	Dap	protein_coding	483.28	0.496522	0.101717	4.88141	1.05e-06	2.64e-05
ENSMUSG00000051439	Cd14	protein_coding	235.148	-0.821485	0.168325	-4.88036	1.06e-06	2.65e-05
ENSMUSG00000032959	Pebp1	protein_coding	254.209	0.60085	0.123139	4.87943	1.06e-06	2.66e-05
ENSMUSG00000025931	Paqr8	protein_coding	408.403	0.474308	0.0973037	4.87451	1.09e-06	2.72e-05
ENSMUSG00000020074	Ccar1	protein_coding	379.077	-0.488926	0.100336	-4.87288	1.1e-06	2.74e-05
ENSMUSG00000031299	Pdha1	protein_coding	528.164	0.489754	0.100581	4.86927	1.12e-06	2.78e-05
ENSMUSG00000004508	Gab2	protein_coding	66.905	-1.07989	0.22196	-4.86525	1.14e-06	2.83e-05
ENSMUSG00000001964	Emd	protein_coding	233.559	0.697954	0.143629	4.85944	1.18e-06	2.91e-05
ENSMUSG00000047407	Tgif1	protein_coding	391.236	-0.615335	0.126633	-4.85919	1.18e-06	2.91e-05
ENSMUSG00000002983	Relb	protein_coding	113.188	-0.890217	0.183264	-4.85756	1.19e-06	2.93e-05
ENSMUSG00000031353	Rbbp7	protein_coding	657.679	0.520489	0.107217	4.85455	1.21e-06	2.97e-05
ENSMUSG00000021996	Esd	protein_coding	640.742	0.482836	0.0995242	4.85144	1.23e-06	3.01e-05
ENSMUSG00000022995	Enah	protein_coding	607.874	-0.453044	0.0934046	-4.85034	1.23e-06	3.03e-05
ENSMUSG00000020483	Dynll2	protein_coding	362.706	0.518274	0.106878	4.84922	1.24e-06	3.04e-05
ENSMUSG00000024330	Col11a2	protein_coding	36.7364	-1.36978	0.282551	-4.84789	1.25e-06	3.05e-05
ENSMUSG00000008601	Rab25	protein_coding	220.983	0.67978	0.140389	4.84212	1.28e-06	3.14e-05
ENSMUSG00000069670	Nkain2	protein_coding	31.5413	-2.09327	0.432393	-4.84112	1.29e-06	3.14e-05
ENSMUSG00000095217	Hist1h2bn	protein_coding	70.6526	-1.30386	0.269323	-4.84125	1.29e-06	3.14e-05
ENSMUSG00000040747	Cd53	protein_coding	166.311	0.808061	0.16704	4.83753	1.31e-06	3.19e-05
ENSMUSG00000020821	Kif1c	protein_coding	700.21	0.446018	0.0923778	4.82819	1.38e-06	3.34e-05
ENSMUSG00000025068	Gsto1	protein_coding	2458.97	0.392004	0.0812064	4.82725	1.38e-06	3.35e-05
ENSMUSG00000002325	Irf9	protein_coding	109.147	-1.07559	0.222863	-4.82624	1.39e-06	3.36e-05
ENSMUSG00000039238	Zfp750	protein_coding	519.946	0.471554	0.097709	4.82611	1.39e-06	3.36e-05
ENSMUSG00000032254	Kif23	protein_coding	90.6067	-1.1122	0.230516	-4.82483	1.4e-06	3.37e-05
ENSMUSG00000040055	Gjb6	protein_coding	65.3053	1.12692	0.233555	4.82508	1.4e-06	3.37e-05
ENSMUSG00000070047	Fat1	protein_coding	3560.12	-0.300278	0.0622428	-4.82429	1.4e-06	3.37e-05
ENSMUSG00000039988	Ankrd13c	protein_coding	310.919	0.605798	0.125647	4.82143	1.43e-06	3.41e-05
ENSMUSG00000041523	Upk2	protein_coding	296.67	0.77247	0.160213	4.82151	1.42e-06	3.41e-05
ENSMUSG00000078515	Ddi2	protein_coding	404.009	0.408941	0.0848454	4.81984	1.44e-06	3.43e-05
ENSMUSG00000031939	Taf1d	protein_coding	216.523	-0.687035	0.142585	-4.81842	1.45e-06	3.45e-05
ENSMUSG00000002980	Bcam	protein_coding	371.839	0.645446	0.134043	4.81523	1.47e-06	3.5e-05
ENSMUSG00000028223	Decr1	protein_coding	45.4421	1.73047	0.359562	4.8127	1.49e-06	3.54e-05
ENSMUSG00000035125	Gcfc2	protein_coding	19.0461	-2.29342	0.476751	-4.81051	1.51e-06	3.57e-05
ENSMUSG00000041895	Wipi1	protein_coding	317.859	0.558716	0.116176	4.80921	1.52e-06	3.59e-05
ENSMUSG00000028766	Alpl	protein_coding	52.8999	1.37426	0.286078	4.80379	1.56e-06	3.68e-05
ENSMUSG00000008763	Man1a2	protein_coding	405.137	0.487275	0.10147	4.80217	1.57e-06	3.71e-05
ENSMUSG00000020021	Fgd6	protein_coding	162.577	-0.860445	0.179193	-4.80179	1.57e-06	3.71e-05
ENSMUSG00000028927	Padi2	protein_coding	35.0477	-3.1053	0.648022	-4.79196	1.65e-06	3.89e-05
ENSMUSG00000029064	Gnb1	protein_coding	1036.32	0.326541	0.068191	4.78863	1.68e-06	3.94e-05
ENSMUSG00000069266	Hist1h4b	protein_coding	140.933	-1.06368	0.222103	-4.78915	1.67e-06	3.94e-05
ENSMUSG00000019558	Slc6a8	protein_coding	366.436	0.468716	0.0979802	4.78378	1.72e-06	4.03e-05
ENSMUSG00000030203	Dusp16	protein_coding	772.739	0.42945	0.0897931	4.78266	1.73e-06	4.05e-05
ENSMUSG00000028430	Nol6	protein_coding	146.705	0.685738	0.14345	4.78032	1.75e-06	4.09e-05
ENSMUSG00000091549	Gm6548	processed_pseudogene	35.652	-1.27959	0.267692	-4.78008	1.75e-06	4.09e-05
ENSMUSG00000005483	Dnajb1	protein_coding	369.427	0.720414	0.150803	4.77717	1.78e-06	4.13e-05
ENSMUSG00000014077	Chp1	protein_coding	509.968	0.428836	0.0897553	4.77784	1.77e-06	4.13e-05
ENSMUSG00000003226	Ranbp2	protein_coding	1230.16	-0.301041	0.0631317	-4.76846	1.86e-06	4.3e-05
ENSMUSG00000033170	Card10	protein_coding	72.5386	-1.17145	0.245661	-4.76857	1.86e-06	4.3e-05
ENSMUSG00000036053	Fmnl2	protein_coding	27.7314	-1.70484	0.357766	-4.76524	1.89e-06	4.36e-05
ENSMUSG00000031788	Kifc3	protein_coding	155.022	-0.713503	0.149796	-4.76317	1.91e-06	4.4e-05
ENSMUSG00000039934	Gsap	protein_coding	53.5449	-1.53725	0.323038	-4.75872	1.95e-06	4.49e-05
ENSMUSG00000027356	Fermt1	protein_coding	327.457	-0.699856	0.147106	-4.75751	1.96e-06	4.51e-05
ENSMUSG00000056938	Acbd4	protein_coding	61.9612	1.17367	0.246813	4.75528	1.98e-06	4.56e-05
ENSMUSG00000087259	2610035D17Rik	lncRNA	623.561	-0.66675	0.140471	-4.74654	2.07e-06	4.75e-05
ENSMUSG00000021945	Zmym2	protein_coding	250.255	-0.585866	0.123471	-4.74496	2.09e-06	4.78e-05
ENSMUSG00000042258	Isl1	protein_coding	21.2851	2.15079	0.453351	4.7442	2.09e-06	4.79e-05
ENSMUSG00000028630	Dyrk2	protein_coding	275.101	-0.591698	0.124784	-4.74176	2.12e-06	4.84e-05
ENSMUSG00000039813	Tbc1d2	protein_coding	478.803	0.476815	0.100598	4.73979	2.14e-06	4.88e-05
ENSMUSG00000040225	Prrc2c	protein_coding	1081.67	-0.366195	0.0773607	-4.7336	2.21e-06	5.02e-05
ENSMUSG00000030921	Trim30a	protein_coding	31.6042	-3.04553	0.643518	-4.73264	2.22e-06	5.04e-05
ENSMUSG00000000001	Gnai3	protein_coding	546.013	0.430241	0.0909515	4.73044	2.24e-06	5.09e-05
ENSMUSG00000032548	Slco2a1	protein_coding	230.232	0.892062	0.188624	4.72932	2.25e-06	5.11e-05
ENSMUSG00000028649	Macf1	protein_coding	2053.97	0.320902	0.0678636	4.72863	2.26e-06	5.12e-05
ENSMUSG00000031502	Col4a1	protein_coding	128.562	-0.827545	0.175049	-4.7275	2.27e-06	5.14e-05
ENSMUSG00000024515	Smad4	protein_coding	291.594	-0.559188	0.118335	-4.72546	2.3e-06	5.17e-05
ENSMUSG00000038807	Rap1gap2	protein_coding	137.03	-0.72085	0.152527	-4.72605	2.29e-06	5.17e-05
ENSMUSG00000028184	Adgrl2	protein_coding	682.515	0.495205	0.104819	4.72439	2.31e-06	5.19e-05
ENSMUSG00000056758	Hmga2	protein_coding	219.088	-2.08388	0.44133	-4.72181	2.34e-06	5.25e-05
ENSMUSG00000037933	Bicd2	protein_coding	408.493	0.561065	0.118902	4.71874	2.37e-06	5.31e-05
ENSMUSG00000105102	Gm35507	lncRNA	41.7371	1.81388	0.384398	4.71876	2.37e-06	5.31e-05
ENSMUSG00000037366	Pafah2	protein_coding	65.3738	1.02379	0.21702	4.71748	2.39e-06	5.34e-05
ENSMUSG00000025283	Sat1	protein_coding	1287.57	-0.367561	0.0779847	-4.71325	2.44e-06	5.44e-05
ENSMUSG00000015839	Nfe2l2	protein_coding	961.918	0.373425	0.079282	4.71009	2.48e-06	5.52e-05
ENSMUSG00000046354	Defb14	protein_coding	22.2646	2.38467	0.506371	4.70933	2.49e-06	5.53e-05
ENSMUSG00000049382	Krt8	protein_coding	1665.92	-0.452983	0.0962265	-4.70747	2.51e-06	5.57e-05
ENSMUSG00000020476	Dbnl	protein_coding	381.007	0.591306	0.125654	4.70582	2.53e-06	5.61e-05
ENSMUSG00000061991	Hist1h2af	protein_coding	88.4953	-1.87609	0.398829	-4.704	2.55e-06	5.65e-05
ENSMUSG00000028879	Stx12	protein_coding	305.108	0.589831	0.125521	4.69905	2.61e-06	5.78e-05
ENSMUSG00000037490	Slc2a12	protein_coding	29.9295	1.89006	0.40231	4.69801	2.63e-06	5.8e-05
ENSMUSG00000024887	Asah2	protein_coding	117.031	0.92332	0.196637	4.69555	2.66e-06	5.86e-05
ENSMUSG00000026073	Il1r2	protein_coding	25.3577	2.29613	0.489156	4.69407	2.68e-06	5.9e-05
ENSMUSG00000001416	Cct3	protein_coding	345.969	0.43351	0.0924014	4.6916	2.71e-06	5.96e-05
ENSMUSG00000021097	Clmn	protein_coding	176.183	-0.715522	0.152558	-4.69015	2.73e-06	5.99e-05
ENSMUSG00000069309	Hist1h2an	protein_coding	51.0179	-1.63686	0.349052	-4.68946	2.74e-06	6e-05
ENSMUSG00000025403	Shmt2	protein_coding	156.356	-0.705387	0.150549	-4.68543	2.79e-06	6.11e-05
ENSMUSG00000048661	Lemd3	protein_coding	161.619	-0.65755	0.140483	-4.68065	2.86e-06	6.25e-05
ENSMUSG00000029449	Rhof	protein_coding	30.151	1.99794	0.427176	4.67709	2.91e-06	6.35e-05
ENSMUSG00000024535	Snx24	protein_coding	46.2819	-1.27117	0.271926	-4.67471	2.94e-06	6.41e-05
ENSMUSG00000023927	Satb1	protein_coding	16.1913	2.68931	0.575423	4.67362	2.96e-06	6.44e-05
ENSMUSG00000020015	Cdk17	protein_coding	296.167	-0.610364	0.130656	-4.67152	2.99e-06	6.49e-05
ENSMUSG00000100210	Hist1h3f	protein_coding	115.253	-1.14943	0.246108	-4.67043	3.01e-06	6.52e-05
ENSMUSG00000031075	Ano1	protein_coding	792.98	0.374745	0.0803104	4.66621	3.07e-06	6.64e-05
ENSMUSG00000024843	Chka	protein_coding	417.553	-0.641434	0.137504	-4.66484	3.09e-06	6.68e-05
ENSMUSG00000025198	Erlin1	protein_coding	153.575	0.812181	0.1742	4.66235	3.13e-06	6.75e-05
ENSMUSG00000030257	Srgap3	protein_coding	117.872	-0.898113	0.192675	-4.66128	3.14e-06	6.78e-05
ENSMUSG00000018171	Vmp1	protein_coding	921.725	0.392827	0.0844368	4.65232	3.28e-06	7.06e-05
ENSMUSG00000031004	Mki67	protein_coding	124.279	-1.64722	0.354079	-4.65211	3.29e-06	7.06e-05
ENSMUSG00000033453	Adamts15	protein_coding	38.893	-1.55429	0.33457	-4.64564	3.39e-06	7.28e-05
ENSMUSG00000019920	Lims1	protein_coding	316.004	-0.586508	0.126271	-4.64484	3.4e-06	7.29e-05
ENSMUSG00000036731	Cysrt1	protein_coding	30.5475	1.85272	0.399249	4.6405	3.48e-06	7.44e-05
ENSMUSG00000024270	Slc39a6	protein_coding	490.333	0.532614	0.114807	4.63922	3.5e-06	7.47e-05
ENSMUSG00000000320	Alox12	protein_coding	23.4751	-2.1304	0.459453	-4.63683	3.54e-06	7.55e-05
ENSMUSG00000022235	Cmbl	protein_coding	14.5102	3.23159	0.697141	4.63549	3.56e-06	7.59e-05
ENSMUSG00000032402	Smad3	protein_coding	455.549	-0.529289	0.114222	-4.63385	3.59e-06	7.63e-05
ENSMUSG00000048118	Arid4a	protein_coding	214.947	-0.528936	0.11414	-4.6341	3.58e-06	7.63e-05
ENSMUSG00000024548	Setbp1	protein_coding	338.612	-0.574654	0.124122	-4.62973	3.66e-06	7.77e-05
ENSMUSG00000030102	Itpr1	protein_coding	777.378	-0.422678	0.0913883	-4.62508	3.74e-06	7.93e-05
ENSMUSG00000050565	Tor1aip2	protein_coding	678.437	-0.454509	0.0982909	-4.62412	3.76e-06	7.96e-05
ENSMUSG00000005103	Wdr1	protein_coding	1104.61	0.269718	0.058382	4.61989	3.84e-06	8.11e-05
ENSMUSG00000069300	Hist1h2bj	protein_coding	33.9485	-1.47314	0.319029	-4.61757	3.88e-06	8.19e-05
ENSMUSG00000054414	Slc30a7	protein_coding	231.936	0.562319	0.121979	4.60996	4.03e-06	8.48e-05
ENSMUSG00000041997	Tlk1	protein_coding	324.665	-0.445421	0.096645	-4.60884	4.05e-06	8.52e-05
ENSMUSG00000057933	Gsta2	protein_coding	52.5159	1.49968	0.325431	4.6083	4.06e-06	8.52e-05
ENSMUSG00000037313	Tacc3	protein_coding	26.5113	-1.50551	0.327018	-4.60376	4.15e-06	8.7e-05
ENSMUSG00000038146	Notch3	protein_coding	268.855	0.553747	0.120324	4.60215	4.18e-06	8.76e-05
ENSMUSG00000034109	Golim4	protein_coding	256.658	0.606245	0.131897	4.59635	4.3e-06	8.99e-05
ENSMUSG00000021136	Smoc1	protein_coding	17.1683	-1.95112	0.424722	-4.59387	4.35e-06	9.06e-05
ENSMUSG00000034488	Edil3	protein_coding	10.3633	-3.02967	0.659459	-4.59417	4.34e-06	9.06e-05
ENSMUSG00000038764	Ptpn3	protein_coding	549.84	0.442104	0.0962357	4.59397	4.35e-06	9.06e-05
ENSMUSG00000047562	Mmp10	protein_coding	10.9286	-3.26531	0.710846	-4.59355	4.36e-06	9.06e-05
ENSMUSG00000001435	Col18a1	protein_coding	837.022	-0.48849	0.106381	-4.59191	4.39e-06	9.1e-05
ENSMUSG00000015143	Actn1	protein_coding	1188.77	-0.72009	0.156807	-4.59219	4.39e-06	9.1e-05
ENSMUSG00000031714	Gab1	protein_coding	172.221	-0.730648	0.159178	-4.59012	4.43e-06	9.17e-05
ENSMUSG00000030120	Mlf2	protein_coding	320.509	0.48883	0.106534	4.58847	4.47e-06	9.23e-05
ENSMUSG00000022906	Parp9	protein_coding	105.772	-0.983666	0.214425	-4.58747	4.49e-06	9.26e-05
ENSMUSG00000037824	Tspan14	protein_coding	359.421	-0.477562	0.104162	-4.58479	4.54e-06	9.35e-05
ENSMUSG00000042985	Upk3b	protein_coding	181.923	0.778947	0.169894	4.5849	4.54e-06	9.35e-05
ENSMUSG00000019820	Utrn	protein_coding	672.41	-0.389913	0.0851317	-4.58011	4.65e-06	9.55e-05
ENSMUSG00000028838	Extl1	protein_coding	55.4068	1.33676	0.291914	4.57928	4.67e-06	9.58e-05
ENSMUSG00000044986	Tst	protein_coding	9.65992	4.07715	0.890954	4.57617	4.74e-06	9.71e-05
ENSMUSG00000044393	Dsg2	protein_coding	1059.96	-0.360357	0.0787726	-4.57465	4.77e-06	9.76e-05
ENSMUSG00000026473	Glul	protein_coding	365.011	0.538178	0.117885	4.56528	4.99e-06	0.000101946
ENSMUSG00000028405	Aco1	protein_coding	319.369	0.577048	0.126582	4.55869	5.15e-06	0.000105051
ENSMUSG00000035834	Polr3g	protein_coding	54.6574	1.13033	0.248	4.55776	5.17e-06	0.000105367
ENSMUSG00000052609	Plekhg3	protein_coding	738.865	-0.442664	0.0971581	-4.55613	5.21e-06	0.000106044
ENSMUSG00000036501	Fam13b	protein_coding	214.458	-0.546589	0.120004	-4.55475	5.24e-06	0.000106588
ENSMUSG00000038400	Pmepa1	protein_coding	695.802	-0.593458	0.13038	-4.55174	5.32e-06	0.000107975
ENSMUSG00000040875	Osbpl10	protein_coding	21.915	-1.85331	0.407288	-4.55037	5.36e-06	0.000108532
ENSMUSG00000028669	Pithd1	protein_coding	74.0042	1.03602	0.227746	4.54901	5.39e-06	0.00010908
ENSMUSG00000026655	Fam107b	protein_coding	1482.54	0.316298	0.0695603	4.54711	5.44e-06	0.000109763
ENSMUSG00000097754	Ptgs2os2	lncRNA	22.206	2.30484	0.506851	4.54737	5.43e-06	0.000109763
ENSMUSG00000036687	Tmem184a	protein_coding	77.204	0.935203	0.205721	4.54597	5.47e-06	0.000110207
ENSMUSG00000031960	Aars	protein_coding	366.16	-0.475521	0.104676	-4.54278	5.55e-06	0.000111581
ENSMUSG00000046523	Kctd4	protein_coding	30.357	1.453	0.319833	4.54299	5.55e-06	0.000111581
ENSMUSG00000021238	Aldh6a1	protein_coding	240.864	0.674493	0.148587	4.53937	5.64e-06	0.000113244
ENSMUSG00000047759	Hs3st3a1	protein_coding	8.30496	-2.82335	0.622396	-4.53626	5.73e-06	0.000114764
ENSMUSG00000070327	Rnf213	protein_coding	345.36	-1.56884	0.345908	-4.53542	5.75e-06	0.000115065
ENSMUSG00000028292	Rars2	protein_coding	52.8352	1.08621	0.239554	4.53432	5.78e-06	0.000115509
ENSMUSG00000017716	Birc5	protein_coding	9.5098	-2.73273	0.602764	-4.53365	5.8e-06	0.000115713
ENSMUSG00000032527	Pccb	protein_coding	74.5023	1.0694	0.2359	4.53328	5.81e-06	0.000115757
ENSMUSG00000112454	Gm48619	lncRNA	69.6032	-1.31724	0.290739	-4.53064	5.88e-06	0.000117053
ENSMUSG00000024302	Dtna	protein_coding	48.7461	1.52187	0.336359	4.52454	6.05e-06	0.000120318
ENSMUSG00000033487	Fndc3a	protein_coding	560.763	-0.462322	0.102421	-4.51394	6.36e-06	0.000126323
ENSMUSG00000041957	Pkp2	protein_coding	87.6631	-0.883711	0.195864	-4.51187	6.43e-06	0.000127386
ENSMUSG00000034799	Unc13a	protein_coding	35.6951	-1.5749	0.349138	-4.51082	6.46e-06	0.000127847
ENSMUSG00000029229	Chic2	protein_coding	230.668	-0.520883	0.115508	-4.50951	6.5e-06	0.000128462
ENSMUSG00000035107	Dcbld2	protein_coding	256.229	-0.606003	0.134554	-4.50378	6.68e-06	0.000131798
ENSMUSG00000029998	Pcyox1	protein_coding	606.995	0.41598	0.0923914	4.50237	6.72e-06	0.000132497
ENSMUSG00000032046	Abhd12	protein_coding	971.794	0.290988	0.0646404	4.50165	6.74e-06	0.000132765
ENSMUSG00000026721	Rabgap1l	protein_coding	587.807	0.429415	0.0954617	4.49829	6.85e-06	0.000134697
ENSMUSG00000028716	Pdzk1ip1	protein_coding	36.0568	1.33687	0.297339	4.49611	6.92e-06	0.000135899
ENSMUSG00000046879	Irgm1	protein_coding	128.512	-1.22927	0.27347	-4.49507	6.95e-06	0.000136381
ENSMUSG00000050965	Prkca	protein_coding	275.706	-0.521785	0.116107	-4.49402	6.99e-06	0.000136872
ENSMUSG00000056999	Ide	protein_coding	390.548	0.462628	0.10297	4.49285	7.03e-06	0.00013744
ENSMUSG00000051934	Spats2	protein_coding	52.3675	-1.14216	0.254296	-4.49144	7.07e-06	0.00013817
ENSMUSG00000047675	Rps8	protein_coding	1219.96	0.411449	0.0916471	4.48949	7.14e-06	0.000139251
ENSMUSG00000071072	Ptges3	protein_coding	410.626	-0.395757	0.0881614	-4.48901	7.16e-06	0.000139382
ENSMUSG00000053253	Ndfip2	protein_coding	462.461	0.455064	0.101546	4.48135	7.42e-06	0.000144286
ENSMUSG00000037361	Sf3b6	protein_coding	277.541	0.486994	0.108691	4.48055	7.44e-06	0.00014463
ENSMUSG00000038143	Stox2	protein_coding	115.283	-0.855677	0.191108	-4.47745	7.55e-06	0.000146549
ENSMUSG00000045180	Shroom2	protein_coding	169.254	-0.609843	0.136214	-4.47711	7.57e-06	0.000146592
ENSMUSG00000020564	Atxn7l1	protein_coding	117.792	-0.932756	0.208362	-4.47661	7.58e-06	0.000146738
ENSMUSG00000021725	Parp8	protein_coding	106.161	-1.43249	0.320266	-4.47281	7.72e-06	0.000149171
ENSMUSG00000020077	Srgn	protein_coding	6.64704	4.78417	1.06989	4.47163	7.76e-06	0.000149799
ENSMUSG00000069310	Hist1h3c	protein_coding	152.23	-2.10037	0.470058	-4.46833	7.88e-06	0.000151925
ENSMUSG00000004637	Wwox	protein_coding	183.236	-0.850197	0.19046	-4.46392	8.05e-06	0.00015468
ENSMUSG00000024997	Prdx3	protein_coding	167.351	0.707538	0.158497	4.46404	8.04e-06	0.00015468
ENSMUSG00000021493	Pdlim7	protein_coding	241.119	-0.631047	0.141437	-4.46168	8.13e-06	0.0001561
ENSMUSG00000018401	Mtmr4	protein_coding	212.617	0.557392	0.125271	4.4495	8.61e-06	0.000165001
ENSMUSG00000028278	Rragd	protein_coding	49.8627	1.19405	0.268461	4.44775	8.68e-06	0.000166131
ENSMUSG00000020566	Atp6v1c2	protein_coding	14.5539	2.05149	0.461475	4.44552	8.77e-06	0.000167423
ENSMUSG00000074403	Hist2h3b	protein_coding	129.329	-0.917229	0.206316	-4.44575	8.76e-06	0.000167423
ENSMUSG00000025083	Afap1l2	protein_coding	80.464	0.841657	0.189484	4.44183	8.92e-06	0.000170093
ENSMUSG00000015776	Med22	protein_coding	113.088	0.762924	0.171818	4.44032	8.98e-06	0.000170846
ENSMUSG00000046598	Bdh1	protein_coding	31.1037	1.88368	0.424201	4.44055	8.97e-06	0.000170846
ENSMUSG00000060519	Tor3a	protein_coding	138.505	-0.792748	0.178621	-4.43815	9.07e-06	0.000172352
ENSMUSG00000021895	Arhgef3	protein_coding	300.379	-0.545412	0.123004	-4.4341	9.25e-06	0.000175396
ENSMUSG00000001036	Epn2	protein_coding	105.747	-0.784078	0.176861	-4.4333	9.28e-06	0.000175812
ENSMUSG00000045973	Slc25a51	protein_coding	258.046	0.582709	0.131531	4.43019	9.41e-06	0.000178137
ENSMUSG00000015312	Gadd45b	protein_coding	189.854	-0.747145	0.168842	-4.42511	9.64e-06	0.000182145
ENSMUSG00000007379	Dennd2c	protein_coding	229.552	0.539357	0.121911	4.42418	9.68e-06	0.000182693
ENSMUSG00000027660	Skil	protein_coding	555.393	-0.569534	0.128746	-4.42372	9.7e-06	0.000182845
ENSMUSG00000024073	Birc6	protein_coding	690.483	-0.344268	0.0778918	-4.41982	9.88e-06	0.000185454
ENSMUSG00000032487	Ptgs2	protein_coding	3203.99	-0.667311	0.150968	-4.4202	9.86e-06	0.000185454
ENSMUSG00000042613	Pbxip1	protein_coding	132.333	0.769212	0.174034	4.41989	9.88e-06	0.000185454
ENSMUSG00000052353	Cemip	protein_coding	25.7216	2.06665	0.467681	4.41894	9.92e-06	0.000185973
ENSMUSG00000045216	Hs6st1	protein_coding	449.756	-0.485908	0.11003	-4.41613	1e-05	0.000188157
ENSMUSG00000031137	Fgf13	protein_coding	18.4203	-1.97837	0.448057	-4.41544	1.01e-05	0.000188522
ENSMUSG00000020189	Osbpl8	protein_coding	347.691	-0.428127	0.0969824	-4.41448	1.01e-05	0.00018901
ENSMUSG00000030738	Eif3c	protein_coding	1015.5	-0.270499	0.0612777	-4.41432	1.01e-05	0.00018901
ENSMUSG00000032854	Ugt8a	protein_coding	5.46732	5.13596	1.16383	4.41297	1.02e-05	0.00018995
ENSMUSG00000025369	Smarcc2	protein_coding	293.033	-0.438272	0.0993784	-4.41013	1.03e-05	0.000192209
ENSMUSG00000028128	F3	protein_coding	837.927	-0.493768	0.111974	-4.40969	1.04e-05	0.00019236
ENSMUSG00000031328	Flna	protein_coding	1313.03	-0.686791	0.155797	-4.40824	1.04e-05	0.000193253
ENSMUSG00000035828	Pim3	protein_coding	130.748	0.840755	0.190728	4.40813	1.04e-05	0.000193253
ENSMUSG00000058420	Syt17	protein_coding	33.8822	-1.45843	0.33134	-4.40162	1.07e-05	0.000198891
ENSMUSG00000044068	Zrsr1	protein_coding	44.8668	1.04903	0.238368	4.40091	1.08e-05	0.000199292
ENSMUSG00000030894	Tpp1	protein_coding	323.147	0.498295	0.113295	4.3982	1.09e-05	0.000201532
ENSMUSG00000028563	Tm2d1	protein_coding	85.595	0.92721	0.210937	4.39567	1.1e-05	0.000203644
ENSMUSG00000026860	Sh3glb2	protein_coding	135.8	0.790024	0.179758	4.39492	1.11e-05	0.000204083
ENSMUSG00000069273	Hist1h3e	protein_coding	207.073	-0.803875	0.183036	-4.39191	1.12e-05	0.000206674
ENSMUSG00000047648	Fbxo30	protein_coding	152.994	-0.756175	0.172243	-4.39017	1.13e-05	0.000207542
ENSMUSG00000049106	Dcaf5	protein_coding	209.542	-0.515323	0.117374	-4.39042	1.13e-05	0.000207542
ENSMUSG00000085936	2610307P16Rik	lncRNA	46.832	-1.26428	0.287961	-4.39045	1.13e-05	0.000207542
ENSMUSG00000026701	Prdx6	protein_coding	419.176	0.427605	0.0974408	4.38836	1.14e-05	0.000209016
ENSMUSG00000063972	Nr6a1	protein_coding	138.079	-0.706867	0.161097	-4.38783	1.14e-05	0.000209257
ENSMUSG00000037035	Inhbb	protein_coding	38.592	-1.64844	0.376398	-4.37951	1.19e-05	0.000217134
ENSMUSG00000028495	Rps6	protein_coding	333.089	0.518168	0.118334	4.37887	1.19e-05	0.000217506
ENSMUSG00000020585	Laptm4a	protein_coding	1131.3	0.285414	0.0652132	4.37662	1.21e-05	0.00021924
ENSMUSG00000026313	Hdac4	protein_coding	187.393	-0.705098	0.161107	-4.37659	1.21e-05	0.00021924
ENSMUSG00000028556	Dock7	protein_coding	218.909	-0.594602	0.135883	-4.37585	1.21e-05	0.000219711
ENSMUSG00000019066	Rab3d	protein_coding	191.702	0.746461	0.170608	4.37529	1.21e-05	0.000219997
ENSMUSG00000035873	Pawr	protein_coding	331.659	-0.554807	0.126891	-4.37232	1.23e-05	0.000222733
ENSMUSG00000027332	Ivd	protein_coding	100.48	0.772519	0.176729	4.37122	1.24e-05	0.000223584
ENSMUSG00000030800	Prss8	protein_coding	152.182	-0.594961	0.136159	-4.36959	1.24e-05	0.000224973
ENSMUSG00000031327	Chic1	protein_coding	10.1833	3.27322	0.749212	4.36889	1.25e-05	0.000225419
ENSMUSG00000054083	Capn12	protein_coding	15.8986	-3.81909	0.874369	-4.36783	1.25e-05	0.000226239
ENSMUSG00000028757	Ddost	protein_coding	160.191	0.594413	0.136205	4.36411	1.28e-05	0.000229547
ENSMUSG00000036617	Etl4	protein_coding	499.119	-0.3797	0.0870016	-4.36429	1.28e-05	0.000229547
ENSMUSG00000027340	Slc23a2	protein_coding	346.369	0.700998	0.160766	4.36037	1.3e-05	0.000233219
ENSMUSG00000028645	Slc2a1	protein_coding	1202.52	0.538019	0.12341	4.35961	1.3e-05	0.000233739
ENSMUSG00000037608	Bclaf1	protein_coding	691.5	-0.350393	0.0804255	-4.35674	1.32e-05	0.000236537
ENSMUSG00000020803	Txndc17	protein_coding	254.105	0.496573	0.114007	4.35565	1.33e-05	0.000237424
ENSMUSG00000024130	Abca3	protein_coding	423.687	0.980128	0.225249	4.3513	1.35e-05	0.000241883
ENSMUSG00000041313	Slc7a1	protein_coding	554.147	-0.427224	0.0982114	-4.35005	1.36e-05	0.000242971
ENSMUSG00000025810	Nrp1	protein_coding	22.5248	-1.90716	0.438553	-4.34875	1.37e-05	0.000244118
ENSMUSG00000031441	Atp11a	protein_coding	784.543	0.303462	0.0698034	4.34739	1.38e-05	0.000245335
ENSMUSG00000028140	Mrpl9	protein_coding	111.965	0.713677	0.16422	4.34586	1.39e-05	0.000246739
ENSMUSG00000024486	Hbegf	protein_coding	365.709	0.71156	0.163744	4.34556	1.39e-05	0.000246775
ENSMUSG00000021065	Fut8	protein_coding	193.253	-0.596231	0.137393	-4.3396	1.43e-05	0.000253258
ENSMUSG00000022546	Gpt	protein_coding	75.7204	1.23765	0.285422	4.3362	1.45e-05	0.000256895
ENSMUSG00000055725	Paqr3	protein_coding	113.371	0.702038	0.161983	4.33401	1.46e-05	0.000259143
ENSMUSG00000026014	Raph1	protein_coding	307.575	-0.610082	0.140838	-4.33179	1.48e-05	0.000261458
ENSMUSG00000034485	Uaca	protein_coding	191.575	-0.70592	0.163003	-4.33073	1.49e-05	0.00026209
ENSMUSG00000068245	Phf11d	protein_coding	41.626	-1.41563	0.326882	-4.33072	1.49e-05	0.00026209
ENSMUSG00000031613	Hpgd	protein_coding	90.9862	0.811835	0.187522	4.32929	1.5e-05	0.00026348
ENSMUSG00000025017	Pik3ap1	protein_coding	7.98109	-3.9726	0.917989	-4.3275	1.51e-05	0.000265309
ENSMUSG00000028266	Lmo4	protein_coding	205.357	0.666031	0.15415	4.32067	1.56e-05	0.000273323
ENSMUSG00000045679	Pqlc3	protein_coding	79.5778	0.825382	0.191052	4.3202	1.56e-05	0.000273574
ENSMUSG00000004591	Pkn2	protein_coding	536.765	0.317259	0.073465	4.3185	1.57e-05	0.000275358
ENSMUSG00000025812	Pard3	protein_coding	557.497	-0.435173	0.100817	-4.31647	1.59e-05	0.000277564
ENSMUSG00000044026	Slc35g1	protein_coding	392.886	0.604858	0.14029	4.31147	1.62e-05	0.000283577
ENSMUSG00000025959	Klf7	protein_coding	132.561	-0.815126	0.189119	-4.31012	1.63e-05	0.000284669
ENSMUSG00000062248	Cks2	protein_coding	26.1115	-1.4936	0.346537	-4.31009	1.63e-05	0.000284669
ENSMUSG00000001552	Jup	protein_coding	1853.35	0.31077	0.0722346	4.30223	1.69e-05	0.000294603
ENSMUSG00000025555	Farp1	protein_coding	291.872	-0.554697	0.128951	-4.30161	1.7e-05	0.000294847
ENSMUSG00000034024	Cct2	protein_coding	678.185	-0.391606	0.0910391	-4.30152	1.7e-05	0.000294847
ENSMUSG00000059149	Mfsd4a	protein_coding	102.01	0.960204	0.223271	4.30062	1.7e-05	0.000295692
ENSMUSG00000028771	Ptpn12	protein_coding	168.294	-0.708359	0.164739	-4.29989	1.71e-05	0.000296309
ENSMUSG00000030533	Unc45a	protein_coding	209.175	0.508235	0.118343	4.29457	1.75e-05	0.000303142
ENSMUSG00000024747	Aldh1a7	protein_coding	322.885	0.689857	0.160677	4.29344	1.76e-05	0.00030433
ENSMUSG00000064373	Selenop	protein_coding	405.851	0.622579	0.145202	4.28767	1.81e-05	0.000311965
ENSMUSG00000024660	Incenp	protein_coding	25.3145	-1.62529	0.379315	-4.28479	1.83e-05	0.000315658
ENSMUSG00000030847	Bag3	protein_coding	321.314	0.401273	0.0936984	4.2826	1.85e-05	0.000318403
ENSMUSG00000008398	Elk3	protein_coding	215.049	-0.599327	0.139994	-4.28109	1.86e-05	0.000320197
ENSMUSG00000049775	Tmsb4x	protein_coding	4325.87	0.32901	0.0768951	4.27869	1.88e-05	0.000323288
ENSMUSG00000028367	Txn1	protein_coding	362.186	0.420628	0.0983879	4.2752	1.91e-05	0.000327614
ENSMUSG00000039218	Srrm2	protein_coding	1755.71	-0.326638	0.0763994	-4.2754	1.91e-05	0.000327614
ENSMUSG00000028063	Lmna	protein_coding	633.853	0.407344	0.0952882	4.27486	1.91e-05	0.000327737
ENSMUSG00000030231	Plekha5	protein_coding	204.941	-0.563736	0.131929	-4.27304	1.93e-05	0.00033003
ENSMUSG00000024187	Fam234a	protein_coding	241.192	0.488435	0.114323	4.27243	1.93e-05	0.000330548
ENSMUSG00000028789	Azin2	protein_coding	20.3436	1.51229	0.354048	4.27143	1.94e-05	0.000331644
ENSMUSG00000055850	Rnf181	protein_coding	188.161	0.695024	0.162779	4.26974	1.96e-05	0.000333773
ENSMUSG00000069270	Hist1h2ac	protein_coding	106.339	-0.900029	0.210814	-4.26931	1.96e-05	0.000334022
ENSMUSG00000034957	Cebpa	protein_coding	435.305	0.571921	0.134039	4.26683	1.98e-05	0.000336971
ENSMUSG00000039879	Heca	protein_coding	171.755	-0.573231	0.134341	-4.26699	1.98e-05	0.000336971
ENSMUSG00000026596	Abl2	protein_coding	888.684	0.428064	0.100338	4.26621	1.99e-05	0.000337504
ENSMUSG00000046623	Gjb4	protein_coding	200.341	0.615284	0.144377	4.26164	2.03e-05	0.000344077
ENSMUSG00000027805	Pfn2	protein_coding	200.458	0.609755	0.143107	4.26084	2.04e-05	0.000344918
ENSMUSG00000063021	Hist1h2ak	protein_coding	149.42	-1.30274	0.305818	-4.25985	2.05e-05	0.00034604
ENSMUSG00000047180	Neurl3	protein_coding	60.3024	-1.23225	0.289448	-4.25723	2.07e-05	0.000349714
ENSMUSG00000039942	Ptger4	protein_coding	226.248	0.76229	0.179084	4.25662	2.08e-05	0.000350269
ENSMUSG00000101972	Hist1h3i	protein_coding	99.4332	-1.35276	0.317822	-4.25634	2.08e-05	0.00035029
ENSMUSG00000034801	Sos2	protein_coding	182.358	-0.530515	0.124754	-4.2525	2.11e-05	0.000355952
ENSMUSG00000051223	Bzw1	protein_coding	995.911	0.339894	0.0799852	4.24946	2.14e-05	0.000360396
ENSMUSG00000030772	Dkk3	protein_coding	16.9462	-2.09752	0.494172	-4.24452	2.19e-05	0.000368
ENSMUSG00000021277	Traf3	protein_coding	216.072	-0.480143	0.113173	-4.24257	2.21e-05	0.000370791
ENSMUSG00000029207	Apbb2	protein_coding	187.197	-1.14817	0.270821	-4.23961	2.24e-05	0.00037528
ENSMUSG00000070934	Rraga	protein_coding	143.256	0.653588	0.154272	4.23658	2.27e-05	0.000379929
ENSMUSG00000036959	Bcorl1	protein_coding	60.9207	-1.0063	0.23777	-4.23222	2.31e-05	0.000386929
ENSMUSG00000033355	Rtp4	protein_coding	54.2115	-1.86299	0.44028	-4.23137	2.32e-05	0.000387951
ENSMUSG00000026399	Cd55	protein_coding	2209.74	0.490099	0.11589	4.22899	2.35e-05	0.000391621
ENSMUSG00000029687	Ezh2	protein_coding	114.978	-0.761472	0.180147	-4.22695	2.37e-05	0.000394742
ENSMUSG00000042197	Zfp451	protein_coding	275.739	-0.474213	0.112229	-4.22542	2.38e-05	0.00039698
ENSMUSG00000028889	Yrdc	protein_coding	91.1661	0.884198	0.209358	4.22338	2.41e-05	0.00040013
ENSMUSG00000024795	Kif20b	protein_coding	19.5305	-1.82828	0.432928	-4.22307	2.41e-05	0.000400225
ENSMUSG00000055109	Gm15155	protein_coding	7.15898	-3.61718	0.857414	-4.21871	2.46e-05	0.000407568
ENSMUSG00000007411	Mark3	protein_coding	385.842	-0.430322	0.102106	-4.21447	2.5e-05	0.000414828
ENSMUSG00000024870	Rab1b	protein_coding	270.243	0.493173	0.117036	4.21385	2.51e-05	0.000415502
ENSMUSG00000032068	Plet1	protein_coding	3424.58	0.336565	0.0799007	4.21229	2.53e-05	0.000417903
ENSMUSG00000027365	Trpm7	protein_coding	346.093	-0.500034	0.118944	-4.20396	2.62e-05	0.000433107
ENSMUSG00000026509	Capn2	protein_coding	399.211	-0.364393	0.0866907	-4.20338	2.63e-05	0.000433726
ENSMUSG00000056043	Rgs9bp	protein_coding	5.04662	5.60372	1.33335	4.20273	2.64e-05	0.000434477
ENSMUSG00000025583	Rptor	protein_coding	240.507	-0.517443	0.123272	-4.19759	2.7e-05	0.000443948
ENSMUSG00000043940	Wdfy3	protein_coding	364.973	-0.541285	0.129004	-4.19589	2.72e-05	0.00044678
ENSMUSG00000028860	Sytl1	protein_coding	94.4661	0.989423	0.235835	4.1954	2.72e-05	0.000447237
ENSMUSG00000061601	Pclo	protein_coding	34.7392	-1.50444	0.35865	-4.19474	2.73e-05	0.000448043
ENSMUSG00000021983	Atp8a2	protein_coding	246.579	-1.26176	0.301008	-4.19178	2.77e-05	0.000452897
ENSMUSG00000037280	Galnt6	protein_coding	407.613	0.536361	0.127949	4.19199	2.77e-05	0.000452897
ENSMUSG00000025348	Itga7	protein_coding	4.6147	-5.29816	1.26506	-4.18807	2.81e-05	0.000459329
ENSMUSG00000044447	Dock5	protein_coding	129.848	-0.720724	0.172088	-4.18812	2.81e-05	0.000459329
ENSMUSG00000044791	Setd2	protein_coding	529.732	-0.419394	0.100197	-4.18568	2.84e-05	0.000463684
ENSMUSG00000030774	Pak1	protein_coding	198.681	-0.623145	0.148925	-4.18428	2.86e-05	0.000466013
ENSMUSG00000033579	Fa2h	protein_coding	425.931	0.679048	0.162321	4.18336	2.87e-05	0.000466862
ENSMUSG00000053080	2700081O15Rik	protein_coding	28.9158	-1.63869	0.391705	-4.18349	2.87e-05	0.000466862
ENSMUSG00000020120	Plek	protein_coding	26.637	-1.47502	0.352844	-4.18039	2.91e-05	0.000471073
ENSMUSG00000030281	Il17rc	protein_coding	162.579	0.65081	0.155668	4.18075	2.91e-05	0.000471073
ENSMUSG00000037266	Rsrp1	protein_coding	186.816	-0.627061	0.150004	-4.18031	2.91e-05	0.000471073
ENSMUSG00000042410	Agps	protein_coding	351.11	-0.403668	0.0965488	-4.18097	2.9e-05	0.000471073
ENSMUSG00000025813	Homer2	protein_coding	258.209	0.521082	0.124743	4.17724	2.95e-05	0.000476936
ENSMUSG00000028463	Car9	protein_coding	7.79307	4.20607	1.00734	4.1754	2.97e-05	0.00048027
ENSMUSG00000020170	Frs2	protein_coding	297.32	-0.508485	0.121802	-4.17469	2.98e-05	0.000480707
ENSMUSG00000090101	Snhg9	lncRNA	46.4292	-1.09143	0.261437	-4.17474	2.98e-05	0.000480707
ENSMUSG00000034401	Spata6	protein_coding	17.673	1.73284	0.415211	4.1734	3e-05	0.000482903
ENSMUSG00000019942	Cdk1	protein_coding	30.0924	-2.46424	0.590997	-4.16963	3.05e-05	0.000490405
ENSMUSG00000029826	Zc3hav1	protein_coding	564.645	-0.374586	0.0898882	-4.16725	3.08e-05	0.00049502
ENSMUSG00000038872	Zfhx3	protein_coding	485.621	-0.532538	0.128134	-4.1561	3.24e-05	0.000519219
ENSMUSG00000024597	Slc12a2	protein_coding	877.931	-0.375426	0.0904264	-4.15173	3.3e-05	0.000528647
ENSMUSG00000021585	Cast	protein_coding	2568.47	0.202107	0.0486873	4.15113	3.31e-05	0.000529413
ENSMUSG00000026667	Uhmk1	protein_coding	535.265	0.415775	0.100171	4.15064	3.32e-05	0.000529413
ENSMUSG00000032327	Stra6	protein_coding	114.556	-1.33832	0.32243	-4.15072	3.31e-05	0.000529413
ENSMUSG00000026987	Baz2b	protein_coding	269.217	-0.571628	0.137737	-4.15014	3.32e-05	0.000529996
ENSMUSG00000039131	Gipc2	protein_coding	100.019	0.904971	0.218103	4.14928	3.34e-05	0.000531396
ENSMUSG00000044042	Fmn1	protein_coding	123.873	-0.67855	0.163729	-4.14434	3.41e-05	0.0005424
ENSMUSG00000034813	Grip1	protein_coding	69.2754	-2.60585	0.629174	-4.14169	3.45e-05	0.000548096
ENSMUSG00000053797	Krt16	protein_coding	80.0666	1.2004	0.290011	4.13917	3.49e-05	0.000553555
ENSMUSG00000020181	Nav3	protein_coding	29.4099	1.32179	0.319449	4.13772	3.51e-05	0.000556284
ENSMUSG00000026571	Dcaf6	protein_coding	124.304	-0.608365	0.147035	-4.13754	3.51e-05	0.000556284
ENSMUSG00000079111	Kdelr2	protein_coding	397.217	0.485663	0.117478	4.13406	3.56e-05	0.000564163
ENSMUSG00000002409	Dyrk1b	protein_coding	30.288	-1.4511	0.351054	-4.13356	3.57e-05	0.000564301
ENSMUSG00000019977	Hbs1l	protein_coding	205.635	-0.499728	0.120897	-4.1335	3.57e-05	0.000564301
ENSMUSG00000025225	Nfkb2	protein_coding	155.063	-0.652467	0.157912	-4.13185	3.6e-05	0.000567149
ENSMUSG00000045693	Nlrp4e	protein_coding	209.789	-0.641341	0.155215	-4.13196	3.6e-05	0.000567149
ENSMUSG00000085569	Gm12602	lncRNA	203.633	0.566509	0.137216	4.12859	3.65e-05	0.000574627
ENSMUSG00000053510	Nrd1	protein_coding	254.016	0.554052	0.134247	4.1271	3.67e-05	0.000577104
ENSMUSG00000058152	Chsy3	protein_coding	110.727	-0.854477	0.207029	-4.12733	3.67e-05	0.000577104
ENSMUSG00000034917	Tjp3	protein_coding	197.151	-0.592934	0.143742	-4.125	3.71e-05	0.000581755
ENSMUSG00000027879	Sec22b	protein_coding	145.805	0.68757	0.166738	4.12365	3.73e-05	0.000584547
ENSMUSG00000035692	Isg15	protein_coding	53.2712	-1.94963	0.472887	-4.12283	3.74e-05	0.00058537
ENSMUSG00000099517	Hist1h3g	protein_coding	30.7825	-1.76794	0.428816	-4.12285	3.74e-05	0.00058537
ENSMUSG00000027309	4930402H24Rik	protein_coding	371.637	-0.517336	0.125545	-4.12072	3.78e-05	0.000590119
ENSMUSG00000019997	Ccn2	protein_coding	406.433	-1.02075	0.247881	-4.11791	3.82e-05	0.000596717
ENSMUSG00000024576	Csnk1a1	protein_coding	1804.45	0.232456	0.0564606	4.11713	3.84e-05	0.000598114
ENSMUSG00000089728	Clec2f	protein_coding	33.0804	1.71625	0.416985	4.11586	3.86e-05	0.000600768
ENSMUSG00000075602	Ly6a	protein_coding	63.5983	-1.11435	0.270858	-4.11414	3.89e-05	0.000604614
ENSMUSG00000017679	Ttpal	protein_coding	177.525	0.57846	0.140783	4.10889	3.98e-05	0.000617876
ENSMUSG00000062397	Zfp706	protein_coding	359.682	0.519201	0.12638	4.10826	3.99e-05	0.00061888
ENSMUSG00000043885	Slc36a4	protein_coding	70.3847	0.852288	0.207475	4.10791	3.99e-05	0.000619177
ENSMUSG00000002997	Prkar2b	protein_coding	168.782	0.558522	0.136096	4.10387	4.06e-05	0.000628068
ENSMUSG00000013539	Tango2	protein_coding	37.8275	-1.05438	0.256896	-4.1043	4.06e-05	0.000628068
ENSMUSG00000027999	Pla2g12a	protein_coding	49.8259	1.12098	0.273142	4.104	4.06e-05	0.000628068
ENSMUSG00000030029	Lrig1	protein_coding	45.6448	-0.917745	0.223688	-4.10279	4.08e-05	0.000629662
ENSMUSG00000075700	Selenot	protein_coding	417.128	0.443831	0.108172	4.10302	4.08e-05	0.000629662
ENSMUSG00000033379	Atp6v0b	protein_coding	155.534	0.576944	0.140828	4.0968	4.19e-05	0.000645509
ENSMUSG00000028798	Eif3i	protein_coding	185.79	0.62297	0.152169	4.09394	4.24e-05	0.000652831
ENSMUSG00000022982	Sod1	protein_coding	307.837	0.558289	0.136399	4.09306	4.26e-05	0.000654624
ENSMUSG00000028191	Bcl10	protein_coding	306.238	0.487628	0.119155	4.09237	4.27e-05	0.000655861
ENSMUSG00000042628	Zfyve1	protein_coding	125.425	-1.20807	0.295242	-4.0918	4.28e-05	0.000656795
ENSMUSG00000010755	Cars	protein_coding	262.216	-0.512748	0.125436	-4.08772	4.36e-05	0.000667381
ENSMUSG00000071478	Hist1h2ad	protein_coding	149.931	-1.06859	0.261422	-4.0876	4.36e-05	0.000667381
ENSMUSG00000020473	Aebp1	protein_coding	7.09564	4.15985	1.0181	4.08588	4.39e-05	0.00067164
ENSMUSG00000047250	Ptgs1	protein_coding	734.839	0.530918	0.129974	4.0848	4.41e-05	0.000674061
ENSMUSG00000015085	Entpd2	protein_coding	63.3902	0.91266	0.22355	4.08258	4.45e-05	0.000679827
ENSMUSG00000034855	Cxcl10	protein_coding	8.85039	-2.96349	0.726201	-4.08081	4.49e-05	0.000684288
ENSMUSG00000052565	Hist1h1d	protein_coding	155.526	-1.05978	0.259747	-4.08005	4.5e-05	0.000685835
ENSMUSG00000015850	Adamtsl4	protein_coding	16.5782	-1.9972	0.489582	-4.0794	4.52e-05	0.000687026
ENSMUSG00000069272	Hist1h2ae	protein_coding	102.016	-1.04967	0.257341	-4.07892	4.52e-05	0.00068771
ENSMUSG00000070923	Klhl9	protein_coding	316.315	0.443696	0.10891	4.07396	4.62e-05	0.000701802
ENSMUSG00000037416	Dmxl1	protein_coding	377.571	-0.445927	0.109518	-4.07174	4.67e-05	0.000707803
ENSMUSG00000024754	Cemip2	protein_coding	209.608	-0.561808	0.137999	-4.07109	4.68e-05	0.000709031
ENSMUSG00000069729	Arid1b	protein_coding	520.151	-0.355032	0.0872625	-4.06856	4.73e-05	0.000716032
ENSMUSG00000027712	Anxa5	protein_coding	179.86	-0.606012	0.148992	-4.06742	4.75e-05	0.00071879
ENSMUSG00000026315	Serpinb8	protein_coding	145.01	0.560972	0.137949	4.06651	4.77e-05	0.000720843
ENSMUSG00000028607	Cpt2	protein_coding	56.5781	0.972054	0.239087	4.06569	4.79e-05	0.000722627
ENSMUSG00000029385	Ccng2	protein_coding	127.172	-0.632226	0.155816	-4.05752	4.96e-05	0.000747616
ENSMUSG00000009569	Mrtfb	protein_coding	323.985	-0.393037	0.0968778	-4.05704	4.97e-05	0.00074836
ENSMUSG00000038602	Slc35f1	protein_coding	24.1903	-1.41362	0.349021	-4.05025	5.12e-05	0.000769612
ENSMUSG00000017009	Sdc4	protein_coding	2633.92	0.224899	0.0555482	4.04872	5.15e-05	0.000773869
ENSMUSG00000030987	Stim1	protein_coding	214.241	0.493241	0.122007	4.04274	5.28e-05	0.000793068
ENSMUSG00000034480	Diaph2	protein_coding	306.484	-0.548209	0.135638	-4.0417	5.31e-05	0.000795753
ENSMUSG00000022231	Sema5a	protein_coding	127.617	0.713216	0.176489	4.04114	5.32e-05	0.000796014
ENSMUSG00000022360	Atad2	protein_coding	62.3284	-1.0808	0.267446	-4.04119	5.32e-05	0.000796014
ENSMUSG00000020167	Tcf3	protein_coding	119.976	-0.63002	0.15594	-4.04013	5.34e-05	0.000798622
ENSMUSG00000073987	Ggh	protein_coding	40.9878	1.08203	0.267839	4.03986	5.35e-05	0.000798716
ENSMUSG00000018849	Wwc1	protein_coding	903.584	-0.284452	0.0704195	-4.03939	5.36e-05	0.000799522
ENSMUSG00000061589	Dot1l	protein_coding	415.674	-0.474964	0.117739	-4.03406	5.48e-05	0.000817038
ENSMUSG00000102644	Thap6	transcribed_unitary_pseudogene	105.105	0.916072	0.227108	4.03365	5.49e-05	0.000817627
ENSMUSG00000050092	Sprr2b	protein_coding	6.56586	2.43023	0.602763	4.03182	5.53e-05	0.000823177
ENSMUSG00000020782	Llgl2	protein_coding	253.947	0.478535	0.118702	4.0314	5.54e-05	0.000823815
ENSMUSG00000005886	Ncoa2	protein_coding	233.805	-0.459627	0.114047	-4.03016	5.57e-05	0.000827311
ENSMUSG00000107872	Gm44511	protein_coding	738.267	-1.18665	0.294521	-4.0291	5.6e-05	0.000830192
ENSMUSG00000055013	Agap1	protein_coding	397.354	-0.482427	0.11984	-4.0256	5.68e-05	0.000841799
ENSMUSG00000028923	Necap2	protein_coding	112.859	0.745792	0.185274	4.02536	5.69e-05	0.000841807
ENSMUSG00000030739	Myh14	protein_coding	358.307	0.432916	0.107619	4.02266	5.75e-05	0.00085063
ENSMUSG00000118380	Gm36037	lncRNA	33.2757	-1.47802	0.367945	-4.01696	5.9e-05	0.000870571
ENSMUSG00000022297	Fzd6	protein_coding	1770.76	0.423935	0.105564	4.01591	5.92e-05	0.000873576
ENSMUSG00000020282	Rhbdf1	protein_coding	103.701	-0.742965	0.185037	-4.01522	5.94e-05	0.000875265
ENSMUSG00000025192	Entpd7	protein_coding	189.449	0.728254	0.181633	4.00948	6.09e-05	0.000895896
ENSMUSG00000051431	Gpr87	protein_coding	309.997	0.470834	0.117529	4.00612	6.17e-05	0.000907808
ENSMUSG00000001855	Nup214	protein_coding	156.84	-0.580738	0.145068	-4.00321	6.25e-05	0.000918135
ENSMUSG00000038866	Zcchc2	protein_coding	160.606	-0.60337	0.150779	-4.00169	6.29e-05	0.000923112
ENSMUSG00000030172	Erc1	protein_coding	248.813	-0.595807	0.148898	-4.00144	6.3e-05	0.000923163
ENSMUSG00000024985	Tcf7l2	protein_coding	113.198	-0.80612	0.201509	-4.00043	6.32e-05	0.000926182
ENSMUSG00000002028	Kmt2a	protein_coding	398.1	-0.445824	0.111479	-3.99916	6.36e-05	0.000930195
ENSMUSG00000026640	Plxna2	protein_coding	428.756	0.494939	0.123867	3.99572	6.45e-05	0.000942008
ENSMUSG00000032359	Ctsh	protein_coding	1098.33	0.352803	0.0882958	3.9957	6.45e-05	0.000942008
ENSMUSG00000064288	Hist1h4k	protein_coding	165.544	-0.790481	0.197902	-3.99431	6.49e-05	0.000946611
ENSMUSG00000036241	Ube2r2	protein_coding	331.522	0.414548	0.103832	3.99248	6.54e-05	0.000951088
ENSMUSG00000037992	Rara	protein_coding	67.4483	-0.889908	0.222889	-3.9926	6.54e-05	0.000951088
ENSMUSG00000038290	Smg6	protein_coding	150.957	-0.615834	0.15424	-3.99271	6.53e-05	0.000951088
ENSMUSG00000028300	C9orf72	protein_coding	154.793	0.69633	0.17443	3.99203	6.55e-05	0.000951935
ENSMUSG00000061904	Slc25a3	protein_coding	674.379	-0.269726	0.0675808	-3.99116	6.58e-05	0.000954484
ENSMUSG00000029552	Tes	protein_coding	273.821	-0.566278	0.141989	-3.98819	6.66e-05	0.00096554
ENSMUSG00000039145	Camk1d	protein_coding	1444.16	0.311248	0.0781239	3.98403	6.78e-05	0.000981642
ENSMUSG00000062210	Tnfaip8	protein_coding	340.029	-0.452172	0.113565	-3.9816	6.85e-05	0.000990735
ENSMUSG00000037892	Pcdh18	protein_coding	26.7279	1.52287	0.382621	3.98009	6.89e-05	0.00099606
ENSMUSG00000062866	Phactr2	protein_coding	317.35	-0.543694	0.136617	-3.97969	6.9e-05	0.00099672
ENSMUSG00000010025	Aldh3a2	protein_coding	321.393	0.533958	0.134179	3.97943	6.91e-05	0.000996823
ENSMUSG00000038903	Ccdc68	protein_coding	60.7174	-1.07717	0.270863	-3.97681	6.98e-05	0.00100687
ENSMUSG00000074813	Morrbid	lncRNA	74.9798	-1.12375	0.282669	-3.97551	7.02e-05	0.0010114
ENSMUSG00000037119	Fam91a1	protein_coding	888.446	0.344015	0.0866261	3.97126	7.15e-05	0.00102857
ENSMUSG00000041984	Rptn	protein_coding	31.411	1.64309	0.413815	3.97058	7.17e-05	0.00103051
ENSMUSG00000038633	Degs1	protein_coding	72.3119	-0.941472	0.237498	-3.96412	7.37e-05	0.00105775
ENSMUSG00000021224	Numb	protein_coding	354.68	-0.453696	0.114471	-3.96343	7.39e-05	0.00105978
ENSMUSG00000050737	Ptges	protein_coding	550.278	0.495589	0.125048	3.96319	7.4e-05	0.00105978
ENSMUSG00000024750	Zfand5	protein_coding	582.135	-0.338195	0.0853432	-3.96276	7.41e-05	0.00106065
ENSMUSG00000023026	Dip2b	protein_coding	640.473	-1.14914	0.29027	-3.95887	7.53e-05	0.00107597
ENSMUSG00000029832	Nfe2l3	protein_coding	275.653	0.585749	0.147951	3.95907	7.52e-05	0.00107597
ENSMUSG00000055065	Ddx17	protein_coding	641.445	-0.348685	0.0880906	-3.95826	7.55e-05	0.00107767
ENSMUSG00000027947	Il6ra	protein_coding	226.431	0.497839	0.12589	3.95457	7.67e-05	0.00109228
ENSMUSG00000028228	Cpne3	protein_coding	475.325	0.365315	0.0923767	3.95462	7.67e-05	0.00109228
ENSMUSG00000029752	Asns	protein_coding	170.427	-0.691339	0.174866	-3.95353	7.7e-05	0.00109596
ENSMUSG00000037907	Ankrd13b	protein_coding	20.0994	-1.84318	0.466407	-3.95188	7.75e-05	0.00110248
ENSMUSG00000040021	Lats1	protein_coding	511.903	-0.344304	0.0871995	-3.94846	7.87e-05	0.00111724
ENSMUSG00000050890	Pdik1l	protein_coding	52.4169	1.08248	0.274177	3.9481	7.88e-05	0.00111782
ENSMUSG00000041702	Btbd7	protein_coding	417.258	-0.385547	0.0977332	-3.94489	7.98e-05	0.0011318
ENSMUSG00000015619	Gata3	protein_coding	826.798	0.367311	0.0931219	3.94441	8e-05	0.00113189
ENSMUSG00000023015	Racgap1	protein_coding	22.4056	-1.73296	0.439326	-3.94459	7.99e-05	0.00113189
ENSMUSG00000025647	Shisa5	protein_coding	212.312	-0.466982	0.118411	-3.94372	8.02e-05	0.00113404
ENSMUSG00000020100	Slc29a3	protein_coding	47.7044	-1.18216	0.299909	-3.94173	8.09e-05	0.00114238
ENSMUSG00000079652	Fam71f2	protein_coding	9.14742	-3.20993	0.814546	-3.94075	8.12e-05	0.00114591
ENSMUSG00000032898	Fbxo21	protein_coding	122.658	0.723482	0.183637	3.93975	8.16e-05	0.00114963
ENSMUSG00000071172	Srsf3	protein_coding	366.627	-0.401789	0.102028	-3.93801	8.22e-05	0.00115686
ENSMUSG00000004383	Large1	protein_coding	281.662	-0.683962	0.173749	-3.9365	8.27e-05	0.00116303
ENSMUSG00000038507	Parp12	protein_coding	87.084	-0.952513	0.242045	-3.93527	8.31e-05	0.00116787
ENSMUSG00000020836	Coro6	protein_coding	15.5347	-1.91519	0.486714	-3.93495	8.32e-05	0.00116831
ENSMUSG00000039450	Dcxr	protein_coding	73.1848	0.859601	0.218522	3.9337	8.36e-05	0.00117326
ENSMUSG00000039050	Osbpl2	protein_coding	391.682	0.40926	0.104062	3.93287	8.39e-05	0.00117619
ENSMUSG00000061436	Hipk2	protein_coding	349.812	-0.388515	0.0988054	-3.93213	8.42e-05	0.00117868
ENSMUSG00000010751	Tnfrsf22	protein_coding	39.1488	-1.23503	0.314135	-3.93151	8.44e-05	0.00118056
ENSMUSG00000004319	Clcn3	protein_coding	380.028	0.437732	0.111475	3.92672	8.61e-05	0.00120318
ENSMUSG00000036572	Upf3b	protein_coding	62.2597	-0.799176	0.203558	-3.92603	8.64e-05	0.00120545
ENSMUSG00000030655	Smg1	protein_coding	633.661	-0.369778	0.0942714	-3.92248	8.76e-05	0.00122217
ENSMUSG00000023830	Igf2r	protein_coding	807.356	0.304647	0.0776748	3.92209	8.78e-05	0.00122302
ENSMUSG00000050608	Micos10	protein_coding	110.215	0.646174	0.164826	3.92034	8.84e-05	0.00123076
ENSMUSG00000027893	Ahcyl1	protein_coding	349.48	0.440627	0.112406	3.91996	8.86e-05	0.00123152
ENSMUSG00000021376	Tpmt	protein_coding	28.4922	1.2093	0.308547	3.91933	8.88e-05	0.00123354
ENSMUSG00000048612	Myof	protein_coding	2673.49	-0.233283	0.059571	-3.91605	9e-05	0.00124924
ENSMUSG00000041609	Bicdl1	protein_coding	35.8845	1.25143	0.319761	3.91365	9.09e-05	0.00126051
ENSMUSG00000023341	Mx2	polymorphic_pseudogene	24.7826	-2.87576	0.735818	-3.90825	9.3e-05	0.00128781
ENSMUSG00000019854	Reps1	protein_coding	177.326	-0.47395	0.121293	-3.90749	9.33e-05	0.0012894
ENSMUSG00000099966	2810402E24Rik	lncRNA	17.0652	1.80828	0.462754	3.90766	9.32e-05	0.0012894
ENSMUSG00000020905	Usp43	protein_coding	79.8786	-0.703066	0.179973	-3.9065	9.36e-05	0.00129348
ENSMUSG00000042249	Grk3	protein_coding	36.7932	-1.27931	0.327872	-3.90184	9.55e-05	0.00131736
ENSMUSG00000026417	Pigr	protein_coding	66.6267	1.13146	0.290046	3.90097	9.58e-05	0.00132085
ENSMUSG00000009035	Tmem184b	protein_coding	154.113	-0.587607	0.150657	-3.9003	9.61e-05	0.00132201
ENSMUSG00000024421	Lama3	protein_coding	1291.83	-0.606935	0.155608	-3.90042	9.6e-05	0.00132201
ENSMUSG00000040855	Reps2	protein_coding	311.953	0.480387	0.123179	3.8999	9.62e-05	0.00132297
ENSMUSG00000022829	Stxbp5l	protein_coding	10.5052	-2.1466	0.550626	-3.89848	9.68e-05	0.00132948
ENSMUSG00000021171	Esyt2	protein_coding	579.583	-0.42006	0.107793	-3.89691	9.74e-05	0.00133558
ENSMUSG00000021213	Akr1c13	protein_coding	15.8284	-1.74137	0.446839	-3.89708	9.74e-05	0.00133558
ENSMUSG00000027852	Nras	protein_coding	342.772	0.40725	0.104575	3.89433	9.85e-05	0.00134861
ENSMUSG00000035569	Ankrd11	protein_coding	649.043	-0.363736	0.0934926	-3.89053	0.000100025	0.00136861
ENSMUSG00000030161	Gabarapl1	protein_coding	78.332	0.805729	0.207128	3.89001	0.000100239	0.00137025
ENSMUSG00000013663	Pten	protein_coding	609.746	0.32316	0.0830848	3.88952	0.000100441	0.00137172
ENSMUSG00000024644	Cndp2	protein_coding	170.043	0.432128	0.111152	3.88774	0.000101183	0.00137968
ENSMUSG00000025821	Zfp282	protein_coding	125.382	-0.583964	0.15021	-3.88766	0.000101214	0.00137968
ENSMUSG00000042367	Gjb3	protein_coding	169.65	0.562472	0.144696	3.88727	0.000101377	0.0013806
ENSMUSG00000020572	Nampt	protein_coding	354.122	-0.453301	0.116626	-3.88678	0.000101583	0.00138083
ENSMUSG00000030451	Herc2	protein_coding	366.795	-0.393981	0.101362	-3.88687	0.000101544	0.00138083
ENSMUSG00000031016	Wee1	protein_coding	110.345	-0.7672	0.197471	-3.88512	0.000102281	0.00138901
ENSMUSG00000029102	Hgfac	protein_coding	58.7177	-0.963439	0.248	-3.88483	0.000102402	0.00138936
ENSMUSG00000026380	Tfcp2l1	protein_coding	20.8995	-1.35079	0.347918	-3.8825	0.000103388	0.00140143
ENSMUSG00000058729	Lin9	protein_coding	18.59	-1.41356	0.364368	-3.87948	0.000104679	0.0014176
ENSMUSG00000114186	Gm48681	lncRNA	44.6314	-0.968135	0.249761	-3.87625	0.000106081	0.00143525
ENSMUSG00000037129	Tmprss13	protein_coding	388.301	0.436068	0.112508	3.87588	0.00010624	0.00143607
ENSMUSG00000097603	A430010J10Rik	lncRNA	2.38902	-4.46007	1.15084	-3.87549	0.000106412	0.00143706
ENSMUSG00000016386	Mpped2	protein_coding	5.36673	-3.46837	0.895184	-3.87447	0.000106856	0.00144093
ENSMUSG00000024219	Anks1	protein_coding	190.952	-0.62985	0.162568	-3.87438	0.000106897	0.00144093
ENSMUSG00000038690	Atp5j2	protein_coding	244.131	0.457226	0.118041	3.87344	0.00010731	0.00144516
ENSMUSG00000047496	Rnf152	protein_coding	6.49841	-2.33576	0.603124	-3.87276	0.000107608	0.00144782
ENSMUSG00000026220	Slc16a14	protein_coding	28.0088	1.4796	0.382463	3.8686	0.000109464	0.00147143
ENSMUSG00000021186	Fbln5	protein_coding	29.9786	-1.38966	0.359255	-3.86818	0.00010965	0.00147257
ENSMUSG00000030084	Plxna1	protein_coding	447.365	0.395542	0.102333	3.86525	0.000110973	0.00148897
ENSMUSG00000036893	Ehmt1	protein_coding	211.031	-0.559762	0.144855	-3.8643	0.000111408	0.00149342
ENSMUSG00000028059	Arhgef2	protein_coding	126.4	-0.702768	0.181976	-3.86188	0.000112519	0.00150693
ENSMUSG00000027737	Slc7a11	protein_coding	404.251	0.568426	0.147224	3.86095	0.000112948	0.00151087
ENSMUSG00000076431	Sox4	protein_coding	485.901	-0.971997	0.251761	-3.86079	0.000113021	0.00151087
ENSMUSG00000031231	Cox7b	protein_coding	238.317	0.456828	0.118384	3.85885	0.000113922	0.0015215
ENSMUSG00000029772	Ahcyl2	protein_coding	328.288	0.463813	0.120238	3.85745	0.000114576	0.00152743
ENSMUSG00000112146	Gm46210	lncRNA	56.2394	1.25968	0.326538	3.85767	0.000114471	0.00152743
ENSMUSG00000051586	Mical3	protein_coding	173.822	-0.568567	0.147444	-3.85615	0.000115189	0.00153419
ENSMUSG00000027784	Ppm1l	protein_coding	166.711	0.482583	0.125249	3.853	0.00011668	0.00155263
ENSMUSG00000028234	Rps20	protein_coding	648.093	0.280561	0.0728274	3.85241	0.000116963	0.00155356
ENSMUSG00000031391	L1cam	protein_coding	147.444	0.699995	0.181696	3.85257	0.000116887	0.00155356
ENSMUSG00000010358	Ifi35	protein_coding	95.7586	-0.737529	0.191527	-3.85079	0.00011774	0.00156244
ENSMUSG00000031904	Slc7a6	protein_coding	195.826	0.47577	0.123577	3.85	0.000118117	0.0015646
ENSMUSG00000075376	Rc3h2	protein_coding	445.162	-0.319953	0.0831033	-3.85006	0.000118088	0.0015646
ENSMUSG00000032328	Tmem30a	protein_coding	529.56	0.34092	0.088624	3.84682	0.000119662	0.00158361
ENSMUSG00000042686	Jph1	protein_coding	38.2073	-1.14872	0.298637	-3.84653	0.000119804	0.00158406
ENSMUSG00000004771	Rab11a	protein_coding	593.293	0.361922	0.0941259	3.84508	0.000120512	0.00159197
ENSMUSG00000035367	Rmi1	protein_coding	28.001	-1.10828	0.288362	-3.84335	0.000121368	0.00160182
ENSMUSG00000007029	Vars	protein_coding	285.313	-0.534037	0.138965	-3.84297	0.000121554	0.00160281
ENSMUSG00000038831	Ralgps1	protein_coding	38.5566	-1.26001	0.328205	-3.83909	0.000123489	0.00162685
ENSMUSG00000024782	Ak3	protein_coding	202.592	0.523341	0.136346	3.83833	0.000123872	0.00163042
ENSMUSG00000089872	Rps6kc1	protein_coding	126.295	-0.536607	0.139835	-3.83742	0.000124334	0.00163503
ENSMUSG00000015133	Lrrk1	protein_coding	293.545	-0.581326	0.151551	-3.83585	0.000125132	0.00164403
ENSMUSG00000037072	Selenof	protein_coding	382.236	0.376349	0.0981244	3.83543	0.000125346	0.00164535
ENSMUSG00000018899	Irf1	protein_coding	74.5647	-0.992483	0.258788	-3.83512	0.000125502	0.00164591
ENSMUSG00000040711	Sh3pxd2b	protein_coding	81.3375	-0.881279	0.229871	-3.83379	0.000126183	0.00165186
ENSMUSG00000059436	Max	protein_coding	303.432	0.382662	0.0998101	3.8339	0.000126129	0.00165186
ENSMUSG00000035042	Ccl5	protein_coding	2.82485	-5.15606	1.34602	-3.83061	0.000127824	0.00167183
ENSMUSG00000052713	Zfp608	protein_coding	148.485	-0.565952	0.147794	-3.82934	0.00012849	0.00167903
ENSMUSG00000061482	Hist1h4d	protein_coding	1038.86	-0.618701	0.161596	-3.82869	0.000128828	0.00168194
ENSMUSG00000021009	Ptpn21	protein_coding	136.146	-0.616771	0.161117	-3.82809	0.000129141	0.00168451
ENSMUSG00000069874	Irgm2	protein_coding	27.9983	-1.79192	0.468154	-3.82762	0.00012939	0.00168624
ENSMUSG00000028470	Hint2	protein_coding	35.7312	1.21669	0.318035	3.82566	0.000130425	0.00169821
ENSMUSG00000022682	Rrn3	protein_coding	254.484	0.409004	0.106969	3.82357	0.000131531	0.00171109
ENSMUSG00000019877	Serinc1	protein_coding	391.872	-0.375713	0.0982714	-3.82322	0.000131722	0.00171203
ENSMUSG00000056268	Dennd1b	protein_coding	262.954	-0.475088	0.124272	-3.82297	0.000131856	0.00171224
ENSMUSG00000028273	Pdlim5	protein_coding	823.662	0.297232	0.0777759	3.82164	0.000132565	0.00171991
ENSMUSG00000001016	Ilf2	protein_coding	75.8282	0.671603	0.175942	3.81719	0.000134981	0.0017497
ENSMUSG00000066877	Nck2	protein_coding	152.592	-0.642545	0.168365	-3.81639	0.000135419	0.00175381
ENSMUSG00000015932	Dstn	protein_coding	1700.77	0.267135	0.0700499	3.81349	0.000137018	0.00176978
ENSMUSG00000041084	Ostc	protein_coding	80.3353	0.711457	0.186558	3.81359	0.00013696	0.00176978
ENSMUSG00000058135	Gstm1	protein_coding	7094.77	0.426161	0.111739	3.81391	0.000136788	0.00176978
ENSMUSG00000071369	Map3k5	protein_coding	252.141	-0.498168	0.13066	-3.81269	0.000137461	0.00177393
ENSMUSG00000040025	Ythdf2	protein_coding	292.862	0.486961	0.127756	3.81165	0.000138043	0.00177986
ENSMUSG00000041258	Zfp236	protein_coding	141.15	-0.564351	0.148218	-3.80758	0.000140335	0.00180781
ENSMUSG00000066861	Oas1g	protein_coding	13.3587	-1.80312	0.473636	-3.80697	0.000140679	0.00181064
ENSMUSG00000034575	Tent4a	protein_coding	230.077	-0.456997	0.120071	-3.80607	0.000141191	0.00181561
ENSMUSG00000050914	Ankrd37	protein_coding	30.1207	-2.3646	0.621308	-3.80585	0.00014132	0.00181567
ENSMUSG00000043019	Edem3	protein_coding	488.398	0.429753	0.112979	3.80383	0.000142474	0.00182815
ENSMUSG00000052151	Plpp2	protein_coding	252.029	-0.446042	0.117265	-3.80371	0.000142543	0.00182815
ENSMUSG00000060962	Dmkn	protein_coding	149.441	1.05802	0.278315	3.80151	0.000143817	0.00184123
ENSMUSG00000071856	Mcc	protein_coding	278.638	-0.670705	0.176428	-3.80159	0.000143772	0.00184123
ENSMUSG00000026223	Itm2c	protein_coding	337.624	0.389977	0.102611	3.80053	0.000144388	0.00184693
ENSMUSG00000024525	Impa2	protein_coding	125.293	0.722778	0.190288	3.79833	0.000145673	0.00186172
ENSMUSG00000000078	Klf6	protein_coding	1141.29	-0.462291	0.121718	-3.79806	0.000145834	0.00186214
ENSMUSG00000006442	Srm	protein_coding	53.9301	0.960616	0.253097	3.79544	0.000147379	0.00188021
ENSMUSG00000029605	Oas1b	polymorphic_pseudogene	13.3823	-2.13231	0.56185	-3.79515	0.000147552	0.00188077
ENSMUSG00000020099	Unc5b	protein_coding	200.438	0.556901	0.146788	3.79392	0.000148288	0.00188519
ENSMUSG00000020262	Adarb1	protein_coding	20.6462	-1.4754	0.388879	-3.79398	0.000148249	0.00188519
ENSMUSG00000034453	Polr3b	protein_coding	108.307	-0.621848	0.16389	-3.7943	0.000148062	0.00188519
ENSMUSG00000029554	Mad1l1	protein_coding	76.2467	-0.80977	0.213563	-3.79171	0.000149615	0.00190039
ENSMUSG00000032870	Smap2	protein_coding	96.4212	0.666139	0.175723	3.79086	0.000150129	0.00190526
ENSMUSG00000026185	Igfbp5	protein_coding	47.3186	-1.01976	0.269098	-3.78955	0.000150919	0.00191043
ENSMUSG00000029175	Slc35f6	protein_coding	145.082	0.600801	0.158528	3.78987	0.000150727	0.00191043
ENSMUSG00000036591	Arhgap21	protein_coding	466.368	-0.295086	0.0778688	-3.78953	0.000150931	0.00191043
ENSMUSG00000032384	Csnk1g1	protein_coding	221.334	-0.495473	0.130812	-3.78766	0.000152073	0.00192321
ENSMUSG00000036099	Vezt	protein_coding	110.803	-0.723836	0.191163	-3.78648	0.000152795	0.00193066
ENSMUSG00000041361	Myzap	protein_coding	274.285	0.538704	0.142416	3.78262	0.000155189	0.00195921
ENSMUSG00000027227	Sord	protein_coding	100.027	0.744719	0.196987	3.78055	0.000156484	0.00197385
ENSMUSG00000001517	Foxm1	protein_coding	19.5603	-2.05314	0.54315	-3.78007	0.000156787	0.00197595
ENSMUSG00000044041	Krt13	protein_coding	158.511	0.604797	0.160035	3.77915	0.000157363	0.0019815
ENSMUSG00000016256	Ctsz	protein_coding	16.6384	2.29812	0.608602	3.77606	0.000159327	0.00200449
ENSMUSG00000032261	Sh3bgrl2	protein_coding	611.242	0.342107	0.0906246	3.77499	0.000160013	0.00201138
ENSMUSG00000022203	Efs	protein_coding	117.226	0.720919	0.191132	3.77184	0.000162049	0.00203521
ENSMUSG00000021509	Slc25a48	protein_coding	86.9714	0.927397	0.246249	3.76609	0.000165821	0.00208078
ENSMUSG00000071561	Cstdc5	protein_coding	4.70689	4.98698	1.32442	3.76541	0.000166274	0.00208466
ENSMUSG00000004032	Gstm5	protein_coding	28.8661	1.38953	0.369144	3.76419	0.000167087	0.00209305
ENSMUSG00000057367	Birc2	protein_coding	65.3961	0.811845	0.216007	3.75843	0.000170986	0.00214005
ENSMUSG00000031217	Efnb1	protein_coding	187.217	0.558422	0.14859	3.75813	0.00017119	0.00214075
ENSMUSG00000032621	Srek1	protein_coding	135.502	-0.617557	0.164475	-3.75471	0.000173541	0.0021683
ENSMUSG00000102869	2900097C17Rik	lncRNA	162.64	0.484878	0.129176	3.75363	0.00017429	0.00217578
ENSMUSG00000027326	Knl1	protein_coding	21.5265	-1.58695	0.422829	-3.75317	0.000174612	0.00217793
ENSMUSG00000035847	Ids	protein_coding	148.319	0.61846	0.164855	3.75153	0.000175758	0.00218847
ENSMUSG00000050538	B230217C12Rik	protein_coding	5.6423	-3.219	0.858007	-3.75172	0.000175626	0.00218847
ENSMUSG00000069135	Fgfr1op	protein_coding	68.8466	-0.888484	0.236857	-3.75114	0.000176032	0.00219
ENSMUSG00000026821	Ralgds	protein_coding	285.367	0.458008	0.122146	3.74969	0.000177053	0.00220082
ENSMUSG00000063273	Naa15	protein_coding	473.318	0.337902	0.0901221	3.74938	0.000177274	0.00220168
ENSMUSG00000032018	Sc5d	protein_coding	519.827	0.343914	0.0917505	3.74836	0.000177991	0.00220871
ENSMUSG00000049300	Prmt6	protein_coding	41.8376	1.16794	0.311681	3.74723	0.000178796	0.0022168
ENSMUSG00000015461	Atf6b	protein_coding	65.5622	0.785577	0.209731	3.74564	0.000179936	0.00222902
ENSMUSG00000068735	Trp53i11	protein_coding	178.746	-0.565923	0.151113	-3.74504	0.000180367	0.00223246
ENSMUSG00000046572	Zfp518b	protein_coding	39.0464	-1.01115	0.270133	-3.74315	0.000181725	0.00224736
ENSMUSG00000028410	Dnaja1	protein_coding	350.052	0.411419	0.109922	3.74284	0.000181955	0.00224829
ENSMUSG00000028030	Tbck	protein_coding	112.13	0.728306	0.194651	3.74159	0.000182856	0.00225751
ENSMUSG00000031838	Ifi30	lncRNA	23.032	-1.44123	0.385487	-3.73872	0.000184962	0.00228157
ENSMUSG00000019792	Trmt11	protein_coding	65.2802	-0.795651	0.212852	-3.73805	0.000185455	0.00228571
ENSMUSG00000027787	Nmd3	protein_coding	258.811	0.495228	0.132505	3.73742	0.000185915	0.00228943
ENSMUSG00000101227	Gm29506	lncRNA	4.76565	-3.86281	1.03461	-3.73357	0.000188783	0.00232278
ENSMUSG00000021520	Uqcrb	protein_coding	229.632	0.621365	0.16647	3.7326	0.000189511	0.0023278
ENSMUSG00000048707	Tprn	protein_coding	77.3162	0.850736	0.227919	3.73263	0.000189492	0.0023278
ENSMUSG00000061731	Ext1	protein_coding	443.496	-0.784851	0.210285	-3.73232	0.000189727	0.00232849
ENSMUSG00000042558	Adprhl2	protein_coding	76.8761	0.96472	0.258646	3.72989	0.000191564	0.00234905
ENSMUSG00000028126	Pip5k1a	protein_coding	434.214	0.354549	0.0950623	3.72965	0.000191747	0.0023493
ENSMUSG00000027611	Procr	protein_coding	50.0812	1.10823	0.297275	3.72798	0.000193024	0.002362
ENSMUSG00000036036	Zfp57	protein_coding	26.9254	-1.22235	0.327896	-3.72787	0.000193109	0.002362
ENSMUSG00000020114	Cand1	protein_coding	474.201	-0.332514	0.0892232	-3.72677	0.000193951	0.00237032
ENSMUSG00000040616	Tmem51	protein_coding	149.918	0.763034	0.204774	3.72622	0.000194376	0.00237351
ENSMUSG00000063354	Slc39a4	protein_coding	10.8555	-2.47002	0.663069	-3.72514	0.000195209	0.00238169
ENSMUSG00000051397	Tacstd2	protein_coding	1877.62	0.308028	0.0827047	3.72443	0.000195755	0.00238633
ENSMUSG00000027447	Cst3	protein_coding	210.861	0.518418	0.139335	3.72067	0.000198695	0.00242015
ENSMUSG00000030824	Nucb1	protein_coding	260.169	0.41609	0.111893	3.71866	0.000200281	0.00243404
ENSMUSG00000032902	Slc16a1	protein_coding	112.256	0.657197	0.176719	3.71889	0.000200101	0.00243404
ENSMUSG00000042510	AA986860	protein_coding	315.469	0.474053	0.127482	3.71859	0.000200338	0.00243404
ENSMUSG00000071655	Ubxn1	protein_coding	334.511	0.433588	0.116669	3.71641	0.000202074	0.00245308
ENSMUSG00000040957	Cables1	protein_coding	23.6374	-1.43716	0.38699	-3.71369	0.000204256	0.0024775
ENSMUSG00000045827	Serpinb9	protein_coding	44.9481	1.25171	0.337128	3.71285	0.000204939	0.00248371
ENSMUSG00000031586	Rbpms	protein_coding	282.065	-0.441835	0.119029	-3.712	0.000205625	0.00248995
ENSMUSG00000028796	Phc2	protein_coding	374.231	0.444783	0.11983	3.71178	0.000205809	0.0024901
ENSMUSG00000050071	Bex1	protein_coding	5.58639	-4.17825	1.12594	-3.71091	0.000206517	0.00249659
ENSMUSG00000020774	Aspa	protein_coding	6.21192	3.67792	0.991195	3.71059	0.000206779	0.00249768
ENSMUSG00000051344	Plekhm3	protein_coding	52.7481	-0.896387	0.241633	-3.70971	0.000207499	0.00250429
ENSMUSG00000034341	Wbp2	protein_coding	245.343	0.53686	0.144726	3.70949	0.00020768	0.00250439
ENSMUSG00000035547	Capn5	protein_coding	847.658	-0.323822	0.087328	-3.70811	0.000208811	0.00251595
ENSMUSG00000026622	Nek2	protein_coding	9.61118	-2.70633	0.730102	-3.70678	0.000209907	0.00252706
ENSMUSG00000011831	Evi5	protein_coding	157.931	-0.57894	0.156218	-3.70597	0.000210579	0.00253305
ENSMUSG00000090394	4930523C07Rik	protein_coding	54.5786	-0.765466	0.2066	-3.70506	0.000211338	0.00254008
ENSMUSG00000026582	Sele	protein_coding	12.5809	1.85002	0.499407	3.70443	0.000211867	0.00254433
ENSMUSG00000015597	Zfp318	protein_coding	96.1331	-0.685062	0.184965	-3.70374	0.000212447	0.00254713
ENSMUSG00000038619	Ensa	protein_coding	157.472	0.55349	0.149441	3.70373	0.000212451	0.00254713
ENSMUSG00000029055	Plch2	protein_coding	255.387	0.560589	0.151384	3.70309	0.000212987	0.00255146
ENSMUSG00000074227	Spint2	protein_coding	1102.4	0.276916	0.0747852	3.70281	0.000213224	0.00255219
ENSMUSG00000024097	Srsf7	protein_coding	183.346	-0.498792	0.13472	-3.70243	0.000213546	0.00255394
ENSMUSG00000024639	Gnaq	protein_coding	623.972	-0.348958	0.0942884	-3.70097	0.000214778	0.00256657
ENSMUSG00000059316	Slc27a4	protein_coding	302.556	0.406465	0.109841	3.70049	0.000215187	0.00256934
ENSMUSG00000013698	Pea15a	protein_coding	108.363	-0.689462	0.186479	-3.69726	0.000217938	0.00260004
ENSMUSG00000022048	Dpysl2	protein_coding	33.9897	-1.17743	0.318532	-3.69644	0.000218646	0.00260636
ENSMUSG00000019210	Atp6v1e1	protein_coding	379.049	0.368264	0.0996816	3.6944	0.000220404	0.00262516
ENSMUSG00000023055	Calcoco1	protein_coding	83.421	0.762442	0.206401	3.69398	0.000220768	0.00262734
ENSMUSG00000036960	Clca2	protein_coding	65.6227	0.776302	0.210328	3.69091	0.000223452	0.0026571
ENSMUSG00000015337	Endog	protein_coding	51.6773	0.991032	0.268613	3.68944	0.00022475	0.00267035
ENSMUSG00000042228	Lyn	protein_coding	56.6263	-0.908295	0.24622	-3.68896	0.000225169	0.00267315
ENSMUSG00000029228	Lnx1	protein_coding	33.4781	1.21364	0.329022	3.68863	0.000225461	0.00267443
ENSMUSG00000114279	Hist1h2bm	protein_coding	76.7551	-1.40625	0.381327	-3.68777	0.000226228	0.00268133
ENSMUSG00000075031	Hist1h2bb	protein_coding	144.67	-1.22084	0.33114	-3.6868	0.000227093	0.0026894
ENSMUSG00000020115	Tbk1	protein_coding	234.467	-0.435039	0.118007	-3.68655	0.000227319	0.00268988
ENSMUSG00000039835	Nhsl1	protein_coding	267.921	-0.434188	0.117785	-3.68626	0.00022757	0.00269066
ENSMUSG00000001424	Snd1	protein_coding	327.661	-0.454191	0.123282	-3.68416	0.000229456	0.00271076
ENSMUSG00000037185	Krt80	protein_coding	168.251	0.58995	0.160147	3.68379	0.000229793	0.00271252
ENSMUSG00000028037	Ifi44	protein_coding	108.067	-2.21403	0.601096	-3.68333	0.000230208	0.00271522
ENSMUSG00000030691	Fchsd2	protein_coding	69.5668	-0.828091	0.22485	-3.68285	0.000230641	0.00271812
ENSMUSG00000022964	Tmem50b	protein_coding	188.09	0.56225	0.15276	3.68061	0.000232675	0.00273987
ENSMUSG00000020109	Dnajb12	protein_coding	387.198	-0.340672	0.0925833	-3.67963	0.000233573	0.00274822
ENSMUSG00000024856	Cdk2ap2	protein_coding	80.7653	0.780863	0.21228	3.67846	0.000234647	0.00275862
ENSMUSG00000022272	Myo10	protein_coding	976.732	-0.325195	0.0884126	-3.67816	0.000234927	0.00275968
ENSMUSG00000021994	Wnt5a	protein_coding	482.184	0.446793	0.121557	3.67557	0.000237316	0.00278549
ENSMUSG00000025328	Padi3	protein_coding	36.5829	1.16693	0.317602	3.67419	0.000238607	0.00279839
ENSMUSG00000053477	Tcf4	protein_coding	117.078	-0.820841	0.223433	-3.67376	0.000239007	0.00280081
ENSMUSG00000033444	Specc1l	protein_coding	291.829	-0.364966	0.0993568	-3.67329	0.000239452	0.00280377
ENSMUSG00000021591	Glrx	protein_coding	113.22	0.621552	0.169232	3.67277	0.000239935	0.00280716
ENSMUSG00000001403	Ube2c	protein_coding	26.0874	-1.51778	0.413333	-3.67206	0.000240601	0.00281269
ENSMUSG00000038172	Ttc39b	protein_coding	277.59	0.409866	0.111691	3.66965	0.000242884	0.00283709
ENSMUSG00000040618	Pck2	protein_coding	88.8581	-0.814864	0.222146	-3.66815	0.000244316	0.00285153
ENSMUSG00000038860	Garnl3	protein_coding	16.567	-1.72613	0.470772	-3.6666	0.000245802	0.00286657
ENSMUSG00000070348	Ccnd1	protein_coding	499.696	0.370479	0.101148	3.66275	0.000249527	0.00290768
ENSMUSG00000059439	Bcas3	protein_coding	130.5	-0.617288	0.16856	-3.66214	0.000250122	0.00291227
ENSMUSG00000025428	Atp5a1	protein_coding	1187.16	0.304346	0.0831236	3.66136	0.000250875	0.00291871
ENSMUSG00000032324	Tspan3	protein_coding	708.94	0.464029	0.126843	3.6583	0.000253894	0.00295147
ENSMUSG00000027463	Slc52a3	protein_coding	47.9713	1.17715	0.321947	3.65634	0.000255846	0.00296941
ENSMUSG00000047417	Rexo1	protein_coding	72.857	-0.758307	0.207388	-3.65646	0.000255725	0.00296941
ENSMUSG00000000346	Dazap2	protein_coding	634.071	0.349418	0.095584	3.65561	0.000256572	0.00297546
ENSMUSG00000019087	Atp6ap1	protein_coding	288.324	0.474237	0.129816	3.65313	0.000259058	0.00300189
ENSMUSG00000020263	Appl2	protein_coding	194.959	-0.623469	0.170792	-3.65046	0.000261774	0.00302918
ENSMUSG00000031530	Dusp4	protein_coding	274.321	-0.467886	0.128174	-3.6504	0.00026183	0.00302918
ENSMUSG00000015093	Clic3	protein_coding	17.4054	2.01029	0.55079	3.64983	0.000262414	0.00303111
ENSMUSG00000058656	Samd12	protein_coding	246.932	0.465308	0.127484	3.64995	0.000262296	0.00303111
ENSMUSG00000031451	Gas6	protein_coding	388.73	0.463962	0.127135	3.64935	0.0002629	0.00303432
ENSMUSG00000043153	Crppa	protein_coding	19.491	-1.57087	0.430597	-3.64813	0.000264155	0.00304638
ENSMUSG00000073490	Ifi207	protein_coding	15.9125	-2.12144	0.581994	-3.64511	0.000267274	0.0030799
ENSMUSG00000068523	Gng5	protein_coding	193.718	0.507089	0.139159	3.64395	0.000268489	0.00309146
ENSMUSG00000024283	Wac	protein_coding	495.537	-0.317187	0.0870594	-3.64334	0.000269119	0.00309626
ENSMUSG00000037210	Fam193a	protein_coding	187.201	-0.564002	0.154962	-3.6396	0.000273058	0.00313908
ENSMUSG00000050192	Eif5a2	protein_coding	18.3105	1.56405	0.429852	3.63858	0.000274148	0.00314913
ENSMUSG00000019849	Prep	protein_coding	290.575	-0.417443	0.11476	-3.63753	0.000275266	0.00315947
ENSMUSG00000029505	Ep400	protein_coding	407.88	-0.405491	0.111482	-3.63728	0.000275535	0.00316007
ENSMUSG00000021745	Ptprg	protein_coding	175.633	-0.912514	0.25092	-3.63667	0.000276182	0.00316499
ENSMUSG00000000131	Xpo6	protein_coding	262.771	-0.374231	0.102938	-3.63551	0.000277427	0.00317675
ENSMUSG00000067219	Nipal1	protein_coding	723.255	0.340894	0.0937996	3.63428	0.000278762	0.00318952
ENSMUSG00000109903	Gm28710	protein_coding	10.2017	2.43977	0.67156	3.63299	0.000280153	0.00320291
ENSMUSG00000020467	Efemp1	protein_coding	4.19944	4.74649	1.30865	3.62701	0.000286724	0.00327546
ENSMUSG00000046671	Mtfr1l	protein_coding	105.007	0.649216	0.179034	3.62622	0.000287597	0.00328286
ENSMUSG00000031523	Dlc1	protein_coding	184.477	-0.468916	0.129422	-3.62316	0.000291023	0.00331776
ENSMUSG00000034602	Mon2	protein_coding	298.193	-0.453784	0.125248	-3.62308	0.000291111	0.00331776
ENSMUSG00000032050	Rdx	protein_coding	221.136	-0.562231	0.155279	-3.62079	0.000293708	0.00334473
ENSMUSG00000035620	Ric8b	protein_coding	86.8039	-0.776469	0.21449	-3.62006	0.000294531	0.00335147
ENSMUSG00000033730	Egr3	protein_coding	36.1308	1.26697	0.350035	3.61955	0.000295114	0.00335548
ENSMUSG00000058569	Tmed9	protein_coding	292.546	0.438279	0.121141	3.61793	0.000296966	0.0033739
ENSMUSG00000025105	Bnc1	protein_coding	106.809	-1.34126	0.370918	-3.61606	0.000299119	0.00339463
ENSMUSG00000031701	Dnaja2	protein_coding	991.519	0.27512	0.0760852	3.61594	0.000299258	0.00339463
ENSMUSG00000003731	Kpna6	protein_coding	242.187	0.429867	0.118922	3.61469	0.000300712	0.00340316
ENSMUSG00000015405	Ace2	protein_coding	49.1796	1.07371	0.297035	3.61475	0.000300641	0.00340316
ENSMUSG00000073155	1810058I24Rik	protein_coding	124.879	0.652541	0.180509	3.615	0.000300343	0.00340316
ENSMUSG00000039470	Zdhhc2	protein_coding	48.3297	-0.926152	0.256373	-3.61252	0.00030323	0.00342898
ENSMUSG00000068921	Dap3	protein_coding	116.415	0.603144	0.167047	3.61061	0.000305473	0.00345165
ENSMUSG00000028656	Cap1	protein_coding	744.055	0.294842	0.0816722	3.61006	0.00030612	0.00345628
ENSMUSG00000028847	Trappc3	protein_coding	85.2807	0.72117	0.199784	3.60975	0.000306491	0.00345778
ENSMUSG00000034906	Ncaph	protein_coding	23.3977	-1.73839	0.481648	-3.60926	0.000307074	0.00346166
ENSMUSG00000011958	Bnip2	protein_coding	153.992	-0.522115	0.144747	-3.60707	0.000309671	0.00348824
ENSMUSG00000026743	Mllt10	protein_coding	198.612	-0.480586	0.133248	-3.60671	0.000310104	0.00349041
ENSMUSG00000096370	Gm21992	protein_coding	110.91	-0.781934	0.216852	-3.60584	0.000311142	0.00349668
ENSMUSG00000106106	CT010467.1	rRNA	223.641	0.597307	0.165643	3.606	0.000310957	0.00349668
ENSMUSG00000035798	Zdhhc17	protein_coding	61.4654	-1.12261	0.311374	-3.60536	0.000311722	0.00350049
ENSMUSG00000039910	Cited2	protein_coding	188.043	-0.59547	0.165175	-3.60509	0.000312049	0.00350146
ENSMUSG00000033216	Eefsec	protein_coding	51.2935	-0.945504	0.262302	-3.60464	0.00031259	0.00350482
ENSMUSG00000003279	Dlgap1	protein_coding	66.0355	-0.959537	0.266292	-3.60333	0.000314169	0.0035198
ENSMUSG00000020231	Dip2a	protein_coding	92.7303	-0.682642	0.189546	-3.60146	0.000316433	0.00354245
ENSMUSG00000029330	Cds1	protein_coding	515.324	0.373201	0.103636	3.60107	0.000316912	0.00354507
ENSMUSG00000058354	Krt6a	protein_coding	1520.81	0.597598	0.166068	3.5985	0.000320053	0.00357745
ENSMUSG00000001156	Mxd1	protein_coding	102.414	-0.779227	0.216577	-3.59793	0.000320762	0.00358262
ENSMUSG00000029817	Tra2a	protein_coding	183.283	-0.5075	0.141073	-3.59743	0.000321377	0.00358673
ENSMUSG00000030760	Acer3	protein_coding	661.649	0.326957	0.0909147	3.59631	0.000322766	0.00359947
ENSMUSG00000035900	Gramd4	protein_coding	355.158	0.442521	0.123096	3.59492	0.00032449	0.00361592
ENSMUSG00000030265	Kras	protein_coding	272.946	-0.447751	0.124597	-3.5936	0.00032614	0.00363152
ENSMUSG00000116116	Gm671	lncRNA	14.5524	-1.59626	0.444405	-3.5919	0.000328272	0.00365247
ENSMUSG00000021420	Fars2	protein_coding	111.7	-0.727679	0.202619	-3.59137	0.000328943	0.00365309
ENSMUSG00000029581	Fscn1	protein_coding	700.791	0.32878	0.0915476	3.59135	0.000328965	0.00365309
ENSMUSG00000058440	Nrf1	protein_coding	97.1418	-0.633498	0.1764	-3.59126	0.000329082	0.00365309
ENSMUSG00000020538	Srebf1	protein_coding	431.464	0.400539	0.111585	3.58955	0.000331249	0.00367434
ENSMUSG00000060166	Zdhhc8	protein_coding	42.1968	-0.955537	0.266251	-3.58886	0.000332125	0.00368124
ENSMUSG00000042605	Atxn2	protein_coding	288.558	-0.441018	0.122938	-3.58733	0.000334079	0.00370007
ENSMUSG00000027496	Aurka	protein_coding	9.61938	-1.89328	0.528218	-3.58427	0.000338016	0.00374083
ENSMUSG00000001151	Pcnt	protein_coding	153.21	-0.633804	0.176862	-3.58362	0.000338871	0.00374706
ENSMUSG00000027809	Etfdh	protein_coding	100.452	0.739312	0.206313	3.58344	0.000339095	0.00374706
ENSMUSG00000037033	Clca3b	protein_coding	8.39998	-2.74158	0.765641	-3.58077	0.000342589	0.0037828
ENSMUSG00000025982	Sf3b1	protein_coding	1099.64	-0.278189	0.077752	-3.57791	0.000346357	0.00382149
ENSMUSG00000024188	Luc7l	protein_coding	243.09	-0.401344	0.112194	-3.57723	0.000347256	0.00382452
ENSMUSG00000035811	Ugt2b35	protein_coding	149.059	0.641264	0.179269	3.57711	0.00034742	0.00382452
ENSMUSG00000042688	Mapk6	protein_coding	665.299	-0.299021	0.0835912	-3.57718	0.000347317	0.00382452
ENSMUSG00000025329	Padi1	protein_coding	43.1073	-1.08683	0.303984	-3.5753	0.000349828	0.00384811
ENSMUSG00000031988	Vps26b	protein_coding	117.888	0.597126	0.167069	3.57413	0.000351393	0.0038624
ENSMUSG00000073557	Ppp1r12b	protein_coding	84.3178	0.773077	0.216326	3.57367	0.000352015	0.00386631
ENSMUSG00000037493	Cib2	protein_coding	48.3502	0.970659	0.271673	3.57289	0.000353062	0.00387488
ENSMUSG00000022594	Lynx1	protein_coding	78.9266	0.815853	0.228412	3.57185	0.000354471	0.00388624
ENSMUSG00000023232	Serinc2	protein_coding	541.823	0.384034	0.10752	3.57173	0.000354632	0.00388624
ENSMUSG00000061517	Sox21	protein_coding	132.064	0.578851	0.162252	3.5676	0.000360262	0.00394496
ENSMUSG00000067017	Gm3608	pseudogene	85.1859	0.771128	0.216241	3.56607	0.000362381	0.00396518
ENSMUSG00000029761	Cald1	protein_coding	359.075	-0.718631	0.201623	-3.56422	0.000364934	0.00398717
ENSMUSG00000032688	Malt1	protein_coding	87.9327	-0.715075	0.200626	-3.56422	0.00036494	0.00398717
ENSMUSG00000023904	Hcfc1r1	protein_coding	152.934	0.676612	0.189846	3.56401	0.000365236	0.00398741
ENSMUSG00000038366	Lasp1	protein_coding	1217.13	-0.22778	0.0639609	-3.56125	0.0003691	0.00402658
ENSMUSG00000009681	Bcr	protein_coding	279.29	-0.481817	0.135478	-3.55642	0.000375944	0.00409816
ENSMUSG00000023286	Ube2j2	protein_coding	143.254	0.563297	0.158511	3.55368	0.000379874	0.00413789
ENSMUSG00000026637	Traf5	protein_coding	45.8339	0.991954	0.279155	3.55342	0.000380258	0.00413898
ENSMUSG00000020124	Usp15	protein_coding	301.622	-0.354593	0.099812	-3.55261	0.000381435	0.00414868
ENSMUSG00000024308	Tapbp	protein_coding	404.238	-0.407912	0.114881	-3.55072	0.000384178	0.00417539
ENSMUSG00000029516	Cit	protein_coding	18.3924	-1.91575	0.539789	-3.54907	0.000386592	0.00419535
ENSMUSG00000061859	Patj	protein_coding	478.607	0.286564	0.0807426	3.5491	0.000386552	0.00419535
ENSMUSG00000029999	Tgfa	protein_coding	500.547	0.396937	0.111883	3.54779	0.000388481	0.0042127
ENSMUSG00000048799	Cep120	protein_coding	52.4573	-0.900008	0.253796	-3.54618	0.000390853	0.0042321
ENSMUSG00000054161	Fam83e	protein_coding	8.9164	2.2118	0.623712	3.54619	0.000390839	0.0042321
ENSMUSG00000032405	Pias1	protein_coding	188.265	-0.48319	0.136298	-3.5451	0.000392468	0.00424485
ENSMUSG00000043207	Zmpste24	protein_coding	136.961	0.645126	0.181982	3.545	0.000392614	0.00424485
ENSMUSG00000019578	Ubxn6	protein_coding	105.684	0.657606	0.185517	3.54473	0.000393013	0.004246
ENSMUSG00000029287	Tgfbr3	protein_coding	78.9551	-0.85236	0.240474	-3.54449	0.000393373	0.00424673
ENSMUSG00000022620	Arsa	protein_coding	56.2592	-0.909171	0.256647	-3.54249	0.000396363	0.00427584
ENSMUSG00000028636	Ppcs	protein_coding	56.7555	0.988541	0.2793	3.53935	0.000401118	0.00432392
ENSMUSG00000001017	Chtop	protein_coding	281.108	0.38805	0.109669	3.53836	0.000402615	0.00433684
ENSMUSG00000022607	Ptk2	protein_coding	258.264	-0.762959	0.215687	-3.53735	0.000404159	0.00434855
ENSMUSG00000041220	Elovl6	protein_coding	242.533	0.513435	0.14515	3.53726	0.0004043	0.00434855
ENSMUSG00000028833	Ncdn	protein_coding	94.5014	0.617749	0.174657	3.53692	0.000404819	0.0043509
ENSMUSG00000031583	Wrn	protein_coding	75.5322	-1.63238	0.461616	-3.53623	0.000405874	0.00435902
ENSMUSG00000020546	Stxbp4	protein_coding	25.5437	-1.2482	0.353564	-3.53033	0.000415044	0.00445421
ENSMUSG00000008305	Tle1	protein_coding	224.226	0.49265	0.139618	3.52856	0.000417831	0.00448081
ENSMUSG00000042712	Tceal9	protein_coding	358.099	-0.407615	0.115561	-3.52727	0.000419867	0.00449933
ENSMUSG00000015880	Ncapg	protein_coding	12.3063	-2.24697	0.637076	-3.527	0.000420296	0.00450061
ENSMUSG00000036138	Acaa1a	protein_coding	90.5988	0.798965	0.22659	3.52604	0.000421829	0.00451369
ENSMUSG00000028657	Ppt1	protein_coding	127.352	0.662712	0.18811	3.52301	0.000426674	0.00456218
ENSMUSG00000050029	Rap2c	protein_coding	107.949	-0.648319	0.184039	-3.52273	0.000427131	0.00456371
ENSMUSG00000024096	Ralbp1	protein_coding	417.717	0.353273	0.100308	3.52188	0.000428497	0.00457494
ENSMUSG00000078657	Crnn	protein_coding	107.629	1.17918	0.334999	3.51996	0.000431614	0.00460483
ENSMUSG00000019818	Cd164	protein_coding	696.972	-0.306534	0.0870974	-3.51944	0.000432458	0.00460707
ENSMUSG00000036718	Micall2	protein_coding	70.4462	-0.837511	0.237957	-3.51959	0.000432218	0.00460707
ENSMUSG00000036768	Kif15	protein_coding	14.6838	-2.33229	0.662791	-3.51889	0.000433354	0.00461324
ENSMUSG00000090386	Mir99ahg	lncRNA	14.1847	2.51402	0.714529	3.51842	0.000434121	0.00461801
ENSMUSG00000030747	Dgat2	protein_coding	287.634	-0.531268	0.151018	-3.51791	0.000434952	0.00462347
ENSMUSG00000088252	Snord13	snoRNA	578.033	-1.07678	0.306259	-3.51591	0.000438241	0.00465503
ENSMUSG00000076441	Ass1	protein_coding	46.1335	1.01949	0.290027	3.51516	0.000439497	0.00466496
ENSMUSG00000016319	Slc25a5	protein_coding	697.649	0.333992	0.095029	3.51464	0.000440357	0.00467068
ENSMUSG00000025314	Ptprj	protein_coding	340.685	-0.420823	0.119776	-3.51344	0.000442352	0.004685
ENSMUSG00000040506	Ambra1	protein_coding	197.381	-0.524113	0.149169	-3.51356	0.00044215	0.004685
ENSMUSG00000024743	Syt7	protein_coding	4.07405	-2.80294	0.798197	-3.51159	0.000445427	0.0047107
ENSMUSG00000027715	Ccna2	protein_coding	17.1322	-1.71879	0.489455	-3.51165	0.000445336	0.0047107
ENSMUSG00000020627	Klhl29	protein_coding	22.3814	-1.46507	0.417248	-3.51127	0.000445974	0.00471305
ENSMUSG00000001847	Rac1	protein_coding	1169.44	0.270654	0.077105	3.5102	0.000447778	0.00472867
ENSMUSG00000000278	Scpep1	protein_coding	108.636	-0.629914	0.17952	-3.50889	0.000449986	0.00474855
ENSMUSG00000069267	Hist1h3b	protein_coding	72.8569	-1.4285	0.407172	-3.50833	0.000450923	0.00475498
ENSMUSG00000024989	Cep55	protein_coding	13.7695	-1.77901	0.507126	-3.50802	0.000451456	0.00475715
ENSMUSG00000012519	Mlkl	protein_coding	118.46	-0.570254	0.162655	-3.50591	0.000455042	0.00479146
ENSMUSG00000054405	Dnajc8	protein_coding	222.053	0.468854	0.133799	3.50416	0.000458048	0.00481962
ENSMUSG00000044783	Hjurp	protein_coding	75.3549	-0.765176	0.218395	-3.50363	0.000458959	0.00482572
ENSMUSG00000032555	Topbp1	protein_coding	113.355	-0.692086	0.197563	-3.50311	0.000459853	0.00483162
ENSMUSG00000057133	Chd6	protein_coding	241.807	-0.553222	0.157945	-3.50262	0.000460698	0.004837
ENSMUSG00000025781	Atp5c1	protein_coding	425.495	0.360164	0.102841	3.50214	0.000461533	0.00484227
ENSMUSG00000029094	Afap1	protein_coding	118.897	-0.681581	0.194674	-3.50114	0.000463271	0.00485406
ENSMUSG00000042572	Ube2q1	protein_coding	201.571	0.460266	0.131463	3.50111	0.000463325	0.00485406
ENSMUSG00000029038	Ssu72	protein_coding	226.124	0.417439	0.119259	3.50028	0.000464776	0.00486575
ENSMUSG00000046179	E2f8	protein_coding	42.8918	-1.11845	0.319555	-3.50002	0.00046522	0.00486689
ENSMUSG00000019927	Ube2d1	protein_coding	161.027	-0.524249	0.149808	-3.49948	0.000466169	0.00487331
ENSMUSG00000008307	1700109H08Rik	protein_coding	19.6147	-1.44088	0.411883	-3.49827	0.000468295	0.00489201
ENSMUSG00000021456	Fbp2	protein_coding	71.7058	0.917375	0.262289	3.49758	0.000469507	0.00490116
ENSMUSG00000033960	Jcad	protein_coding	21.3759	-1.37618	0.393519	-3.49711	0.000470336	0.00490628
ENSMUSG00000086209	4933405E24Rik	lncRNA	4.49058	4.27683	1.22316	3.49654	0.000471338	0.00491321
ENSMUSG00000059534	Uqcr10	protein_coding	226.752	0.467699	0.133785	3.4959	0.000472463	0.0049214
ENSMUSG00000028478	Clta	protein_coding	273.466	0.432348	0.123732	3.49424	0.000475407	0.00494144
ENSMUSG00000036181	Hist1h1c	protein_coding	413.798	-0.722735	0.206823	-3.49447	0.000475008	0.00494144
ENSMUSG00000074194	Zfp791	protein_coding	52.5141	0.951165	0.272199	3.49438	0.00047517	0.00494144
ENSMUSG00000025792	Slc25a10	protein_coding	241.474	0.483089	0.13827	3.4938	0.00047619	0.00494604
ENSMUSG00000059588	Calcrl	protein_coding	73.0671	-0.977154	0.279714	-3.4934	0.000476916	0.00495004
ENSMUSG00000038080	Kdm1b	protein_coding	280.077	0.590611	0.169077	3.49314	0.000477369	0.00495121
ENSMUSG00000000266	Mid2	protein_coding	126.589	-0.534168	0.15298	-3.49174	0.000479877	0.00496691
ENSMUSG00000026471	Mr1	protein_coding	71.9571	0.949164	0.271841	3.49161	0.000480113	0.00496691
ENSMUSG00000041842	Fhdc1	protein_coding	156.537	0.606965	0.173841	3.49149	0.000480334	0.00496691
ENSMUSG00000049470	Aff4	protein_coding	1743.7	-0.213671	0.0612002	-3.49135	0.000480592	0.00496691
ENSMUSG00000087574	C030037D09Rik	lncRNA	51.9041	1.045	0.299252	3.49205	0.00047932	0.00496691
ENSMUSG00000002846	Timmdc1	protein_coding	91.0124	0.566415	0.162325	3.48938	0.000484142	0.00500005
ENSMUSG00000024431	Nr3c1	protein_coding	312.097	-0.397668	0.113972	-3.48917	0.000484527	0.00500047
ENSMUSG00000053870	Fpgt	protein_coding	74.3461	0.709141	0.203308	3.48801	0.000486636	0.00501867
ENSMUSG00000032204	Aqp9	protein_coding	13.972	2.0585	0.590447	3.48635	0.000489668	0.00504635
ENSMUSG00000023032	Slc4a8	protein_coding	81.8063	0.635726	0.182411	3.48513	0.000491894	0.00506571
ENSMUSG00000033031	Cip2a	protein_coding	24.3315	-1.1881	0.341013	-3.48402	0.000493937	0.00508314
ENSMUSG00000028560	Usp1	protein_coding	92.7979	0.689217	0.197982	3.48121	0.000499159	0.00513231
ENSMUSG00000037148	Arhgap10	protein_coding	264.556	-0.379708	0.109078	-3.48107	0.000499421	0.00513231
ENSMUSG00000048706	Lurap1l	protein_coding	109.63	-0.560564	0.161141	-3.47872	0.000503819	0.00517385
ENSMUSG00000092274	Neat1	lncRNA	2288.02	-0.706166	0.203053	-3.47774	0.000505664	0.00518913
ENSMUSG00000030867	Plk1	protein_coding	10.5946	-2.1064	0.605727	-3.47747	0.000506162	0.00519057
ENSMUSG00000029048	Rer1	protein_coding	196.862	0.527579	0.15179	3.47572	0.00050948	0.00522091
ENSMUSG00000115426	Gm19510	lncRNA	17.4499	1.38941	0.399864	3.4747	0.000511427	0.00523718
ENSMUSG00000015501	Hivep2	protein_coding	1215.51	-0.269667	0.0776359	-3.47348	0.000513753	0.00525359
ENSMUSG00000020914	Top2a	protein_coding	131.248	-1.40445	0.404328	-3.47354	0.000513641	0.00525359
ENSMUSG00000013622	Atraid	protein_coding	96.6178	0.638559	0.183943	3.47149	0.00051757	0.00528889
ENSMUSG00000037736	Limch1	protein_coding	83.7595	-0.735771	0.211984	-3.47088	0.000518762	0.00529736
ENSMUSG00000030259	Rassf8	protein_coding	120.639	-0.553662	0.159664	-3.46767	0.000524994	0.00535723
ENSMUSG00000026728	Vim	protein_coding	6.07397	-3.1458	0.907924	-3.46483	0.000530575	0.00541037
ENSMUSG00000050335	Lgals3	protein_coding	1873.18	0.306551	0.0885205	3.46305	0.000534086	0.00544236
ENSMUSG00000033684	Qsox1	protein_coding	411.32	0.470061	0.135771	3.46217	0.000535848	0.00545648
ENSMUSG00000021998	Lcp1	protein_coding	34.951	-1.02708	0.296714	-3.46151	0.000537162	0.00546276
ENSMUSG00000054717	Hmgb2	protein_coding	54.6481	-0.946751	0.273511	-3.46148	0.000537216	0.00546276
ENSMUSG00000056211	R3hdm1	protein_coding	194.724	-0.435024	0.125792	-3.45828	0.000543643	0.00552424
ENSMUSG00000043067	Dpy19l1	protein_coding	39.2286	-1.14198	0.330278	-3.45763	0.000544958	0.00553375
ENSMUSG00000022885	St6gal1	protein_coding	62.6266	-0.923542	0.267304	-3.45502	0.000550248	0.00558356
ENSMUSG00000018076	Med13l	protein_coding	291.907	-0.421739	0.12216	-3.45235	0.000555724	0.00562874
ENSMUSG00000028261	Ndufaf4	protein_coding	65.7924	0.688382	0.199381	3.4526	0.000555218	0.00562874
ENSMUSG00000066595	Flvcr1	protein_coding	44.7175	-0.883109	0.255804	-3.45228	0.000555862	0.00562874
ENSMUSG00000049555	Tmie	protein_coding	52.5504	0.775523	0.224765	3.45038	0.000559807	0.00566473
ENSMUSG00000028381	Ugcg	protein_coding	333.55	0.496979	0.144076	3.44941	0.000561815	0.00568109
ENSMUSG00000025503	Taldo1	protein_coding	526.463	0.351161	0.101857	3.44759	0.000565613	0.00571365
ENSMUSG00000042406	Atf4	protein_coding	611.747	-0.290272	0.0841979	-3.44749	0.000565821	0.00571365
ENSMUSG00000014956	Ppp1cb	protein_coding	1697.73	0.2376	0.0689339	3.44679	0.0005673	0.0057246
ENSMUSG00000029108	Pcdh7	protein_coding	900.634	0.249532	0.0724093	3.44613	0.000568677	0.00573452
ENSMUSG00000006818	Sod2	protein_coding	293.519	0.454439	0.131944	3.44419	0.000572779	0.00577188
ENSMUSG00000018659	Pnpo	protein_coding	56.1954	1.1784	0.342233	3.44327	0.00057472	0.00578742
ENSMUSG00000020196	Cabin1	protein_coding	191.038	-0.429076	0.124747	-3.43956	0.000582668	0.0058634
ENSMUSG00000022200	Golph3	protein_coding	1061.93	0.337851	0.098237	3.43914	0.000583561	0.00586832
ENSMUSG00000022306	Zfpm2	protein_coding	9.49656	-2.04498	0.595019	-3.43682	0.000588581	0.00591471
ENSMUSG00000032340	Neo1	protein_coding	513.443	-0.36896	0.107415	-3.4349	0.000592771	0.00595269
ENSMUSG00000022961	Son	protein_coding	1241.07	-0.231565	0.0674217	-3.43458	0.000593469	0.00595559
ENSMUSG00000056917	Sipa1	protein_coding	17.0125	-1.63993	0.477787	-3.43234	0.000598396	0.0060009
ENSMUSG00000031982	Arv1	protein_coding	35.8176	-1.09102	0.317935	-3.43157	0.000600103	0.00601386
ENSMUSG00000003531	Dgcr6	protein_coding	47.801	0.861221	0.251013	3.43099	0.000601389	0.00601431
ENSMUSG00000020589	Fam49a	protein_coding	60.8025	0.811868	0.236617	3.43115	0.000601037	0.00601431
ENSMUSG00000034342	Cbl	protein_coding	294.676	-0.436756	0.127289	-3.43122	0.000600869	0.00601431
ENSMUSG00000027104	Atf2	protein_coding	220.179	-0.381	0.111103	-3.42924	0.000605273	0.00604898
ENSMUSG00000030583	Sipa1l3	protein_coding	763.734	-0.391808	0.114277	-3.42858	0.000606749	0.00605957
ENSMUSG00000040640	Erc2	protein_coding	23.6003	-1.42459	0.415682	-3.42712	0.000610027	0.00608812
ENSMUSG00000037851	Iars	protein_coding	260.952	-0.422465	0.123294	-3.4265	0.000611424	0.00609787
ENSMUSG00000078427	Sarnp	protein_coding	74.5648	-0.877882	0.256219	-3.4263	0.000611869	0.00609812
ENSMUSG00000042302	Ehbp1	protein_coding	114.088	-0.649355	0.189538	-3.42599	0.000612553	0.00610076
ENSMUSG00000027306	Nusap1	protein_coding	15.205	-1.74173	0.508781	-3.42335	0.000618543	0.0061562
ENSMUSG00000037419	Endod1	protein_coding	439.477	0.305168	0.0891904	3.42154	0.000622675	0.00619282
ENSMUSG00000048058	Ldlrad3	protein_coding	83.2862	-0.846861	0.247521	-3.42137	0.000623075	0.00619282
ENSMUSG00000014668	Chfr	protein_coding	97.9322	-0.53368	0.156001	-3.42101	0.000623901	0.00619679
ENSMUSG00000038295	Atg9b	protein_coding	190.955	-0.561668	0.164333	-3.41786	0.000631145	0.00626446
ENSMUSG00000104876	Trdc	TR_C_gene	3.53753	-3.07614	0.900369	-3.41653	0.000634248	0.00629096
ENSMUSG00000029076	Sdf4	protein_coding	264.258	0.448919	0.131416	3.41601	0.000635468	0.00629722
ENSMUSG00000031790	Mmp15	protein_coding	511.545	-0.316912	0.0927758	-3.41589	0.000635746	0.00629722
ENSMUSG00000048327	Ckap2l	protein_coding	30.7544	-1.21261	0.355025	-3.41556	0.000636499	0.00630039
ENSMUSG00000020841	Cpd	protein_coding	835.888	0.321809	0.0942361	3.41493	0.000637994	0.00630834
ENSMUSG00000025423	Pias2	protein_coding	164.982	-0.510172	0.149398	-3.41485	0.000638171	0.00630834
ENSMUSG00000046079	Lrrc8d	protein_coding	85.0295	-0.640838	0.187806	-3.41224	0.000644318	0.00636477
ENSMUSG00000027381	Bcl2l11	protein_coding	181.952	-0.518291	0.152005	-3.40968	0.000650381	0.00642031
ENSMUSG00000007564	Ppp2r1a	protein_coding	420.666	0.292526	0.0857989	3.40943	0.00065098	0.00642185
ENSMUSG00000061615	Hist1h2ab	protein_coding	202.574	-1.26538	0.371394	-3.4071	0.000656577	0.00647268
ENSMUSG00000000120	Ngfr	protein_coding	26.4027	1.1151	0.327561	3.40426	0.000663446	0.00653596
ENSMUSG00000035356	Nfkbiz	protein_coding	335.213	-0.538526	0.158218	-3.4037	0.000664791	0.00654477
ENSMUSG00000030208	Emp1	protein_coding	1230.49	0.330749	0.0972088	3.40246	0.00066781	0.00657004
ENSMUSG00000015653	Steap2	protein_coding	67.7191	-0.828044	0.243408	-3.40187	0.000669256	0.00657981
ENSMUSG00000033184	Tmed7	protein_coding	561.086	0.298883	0.0879004	3.40025	0.000673245	0.00661455
ENSMUSG00000030093	Wnt7a	protein_coding	33.5179	-1.2804	0.376676	-3.3992	0.000675839	0.00663555
ENSMUSG00000000308	Ckmt1	protein_coding	211.368	0.45299	0.133275	3.3989	0.000676571	0.00663825
ENSMUSG00000032652	Crebl2	protein_coding	106.735	0.5658	0.166512	3.39796	0.000678912	0.00665672
ENSMUSG00000058587	Tmod3	protein_coding	893.749	0.247619	0.0729176	3.39587	0.000684097	0.00670304
ENSMUSG00000052974	Cyp2f2	protein_coding	2.27152	-4.14356	1.22068	-3.39447	0.000687603	0.00673286
ENSMUSG00000025473	Adam8	protein_coding	171.76	-0.574059	0.169148	-3.39383	0.000689233	0.00674428
ENSMUSG00000037031	Tspan15	protein_coding	223.213	0.528326	0.155715	3.3929	0.000691563	0.00676252
ENSMUSG00000069301	Hist1h2ag	protein_coding	66.5363	-1.58001	0.465808	-3.39198	0.000693905	0.00678086
ENSMUSG00000028821	Syf2	protein_coding	130.124	0.46783	0.137937	3.39162	0.000694795	0.00678499
ENSMUSG00000038205	Prkab2	protein_coding	87.3133	0.608355	0.179401	3.39103	0.000696296	0.00679508
ENSMUSG00000097068	Gm26760	lncRNA	10.3447	-1.90334	0.56158	-3.38925	0.000700832	0.00683475
ENSMUSG00000040374	Pex2	protein_coding	74.1151	0.691156	0.204034	3.38745	0.000705463	0.0068753
ENSMUSG00000039982	Dtx4	protein_coding	66.7732	-1.03647	0.306037	-3.38675	0.000707262	0.00688822
ENSMUSG00000025477	Inpp5a	protein_coding	150.47	-0.553451	0.163437	-3.38634	0.000708328	0.00689399
ENSMUSG00000028277	Ube2j1	protein_coding	214.172	0.438322	0.129467	3.38559	0.000710261	0.00690816
ENSMUSG00000114493	Gm47071	lncRNA	18.3657	1.41976	0.419432	3.38496	0.000711879	0.00691927
ENSMUSG00000028423	Nfx1	protein_coding	220.805	0.46904	0.138584	3.38452	0.000713032	0.00692585
ENSMUSG00000048485	Zbtb8b	protein_coding	20.1562	1.73784	0.513574	3.38382	0.00071484	0.00693877
ENSMUSG00000022098	Bmp1	protein_coding	48.1988	-1.04793	0.309824	-3.38233	0.000718734	0.00696726
ENSMUSG00000054387	Mdm4	protein_coding	204.019	-0.653815	0.193293	-3.3825	0.000718286	0.00696726
ENSMUSG00000028337	Coro2a	protein_coding	204.715	0.468696	0.138624	3.38106	0.000722081	0.00699504
ENSMUSG00000042292	Mrtfa	protein_coding	130.456	-0.671951	0.198886	-3.37858	0.000728612	0.00705275
ENSMUSG00000044364	Tmem74b	protein_coding	3.86355	-3.97765	1.17742	-3.37827	0.000729433	0.00705275
ENSMUSG00000118002	Gm4107	lncRNA	15.3895	-1.32827	0.393184	-3.37825	0.000729494	0.00705275
ENSMUSG00000065990	Aurkaip1	protein_coding	78.9967	0.681503	0.20177	3.37762	0.000731161	0.00706416
ENSMUSG00000052632	Asap2	protein_coding	145.961	-0.510624	0.151241	-3.37623	0.000734858	0.00709516
ENSMUSG00000020464	Pnpt1	protein_coding	88.9401	-0.603249	0.178709	-3.3756	0.000736554	0.0071021
ENSMUSG00000036902	Neto2	protein_coding	69.5915	-0.638561	0.189163	-3.37572	0.000736236	0.0071021
ENSMUSG00000033207	Mamdc2	protein_coding	2.74573	4.64213	1.37567	3.37445	0.000739623	0.00712696
ENSMUSG00000039208	Metrnl	protein_coding	119.25	0.635377	0.188332	3.3737	0.000741647	0.00714173
ENSMUSG00000023965	Fbxl17	protein_coding	234.96	-0.452031	0.134012	-3.37305	0.000743393	0.0071538
ENSMUSG00000035504	Reep6	protein_coding	82.5653	0.725716	0.215177	3.37265	0.000744479	0.00715952
ENSMUSG00000028434	Epb41l4b	protein_coding	129.376	0.611009	0.181212	3.37178	0.00074683	0.00717737
ENSMUSG00000024232	Bambi	protein_coding	42.8247	-1.01642	0.301485	-3.37139	0.000747901	0.00718291
ENSMUSG00000042747	Krtcap2	protein_coding	86.9008	0.603414	0.179005	3.37094	0.000749116	0.00718983
ENSMUSG00000000326	Comt	protein_coding	297.657	0.405876	0.120502	3.36821	0.000756584	0.00725671
ENSMUSG00000096010	Hist4h4	protein_coding	247.224	-0.578343	0.171721	-3.36792	0.000757372	0.00725948
ENSMUSG00000029705	Cux1	protein_coding	936.776	-0.301661	0.089578	-3.36758	0.000758315	0.00726373
ENSMUSG00000039501	Znfx1	protein_coding	171.678	-0.512176	0.152123	-3.36685	0.00076033	0.00727823
ENSMUSG00000037706	Cd81	protein_coding	689.88	0.305629	0.0907812	3.36665	0.00076087	0.00727861
ENSMUSG00000026620	Mark1	protein_coding	14.2593	-1.66233	0.493951	-3.36537	0.000764422	0.00730777
ENSMUSG00000056201	Cfl1	protein_coding	830.009	-0.29543	0.0879173	-3.36032	0.000778531	0.00743776
ENSMUSG00000041180	Hectd2	protein_coding	21.8542	-1.52329	0.453399	-3.35971	0.000780253	0.00744931
ENSMUSG00000090733	Rps27	protein_coding	583.44	0.327964	0.0976499	3.35857	0.000783465	0.00747507
ENSMUSG00000062184	Hs6st2	protein_coding	6.90088	-2.43221	0.72454	-3.3569	0.000788224	0.00751554
ENSMUSG00000034607	Pof1b	protein_coding	470.426	0.336929	0.100376	3.35668	0.000788847	0.00751655
ENSMUSG00000040606	Kazn	protein_coding	134.967	0.567819	0.169183	3.35625	0.000790062	0.00752319
ENSMUSG00000041870	Ankrd13a	protein_coding	398.293	0.348241	0.103777	3.35567	0.000791722	0.00753406
ENSMUSG00000039621	Prex1	protein_coding	13.9736	2.01737	0.601253	3.35529	0.000792831	0.00753967
ENSMUSG00000022477	Aco2	protein_coding	330.104	0.394566	0.117615	3.35472	0.000794443	0.00754711
ENSMUSG00000027195	Hsd17b12	protein_coding	574.97	0.29925	0.0892045	3.35465	0.000794651	0.00754711
ENSMUSG00000025511	Tspan4	protein_coding	40.4024	-0.984963	0.29364	-3.35432	0.000795609	0.00755127
ENSMUSG00000019979	Apaf1	protein_coding	81.9888	-0.884495	0.263938	-3.35114	0.000804784	0.00763337
ENSMUSG00000035778	Ggta1	protein_coding	108.47	0.703146	0.209863	3.3505	0.000806647	0.00764604
ENSMUSG00000026639	Lamb3	protein_coding	799.403	-0.386576	0.115418	-3.34936	0.000809994	0.00767276
ENSMUSG00000029304	Spp1	protein_coding	3.11181	-4.33968	1.29632	-3.34769	0.00081489	0.00771411
ENSMUSG00000071064	Zfp827	protein_coding	159.208	-0.63728	0.190384	-3.34734	0.000815904	0.00771868
ENSMUSG00000020198	Ap3d1	protein_coding	321.402	-0.306577	0.0916347	-3.34564	0.000820936	0.00776124
ENSMUSG00000026688	Mgst3	protein_coding	265.072	0.458599	0.137177	3.34311	0.000828449	0.00782209
ENSMUSG00000050310	Rictor	protein_coding	271.942	-0.339975	0.101692	-3.34319	0.000828223	0.00782209
ENSMUSG00000078945	Naip2	protein_coding	20.4701	-1.32954	0.397778	-3.34241	0.000830538	0.00783672
ENSMUSG00000031503	Col4a2	protein_coding	130.096	-1.21141	0.362534	-3.34152	0.000833222	0.00785694
ENSMUSG00000005687	Bcas2	protein_coding	132.34	0.518672	0.155256	3.34075	0.000835516	0.00787346
ENSMUSG00000070056	Mfhas1	protein_coding	108.213	-0.58938	0.176478	-3.33967	0.000838781	0.00789911
ENSMUSG00000001985	Grik3	protein_coding	103.296	0.611424	0.18313	3.33874	0.000841594	0.00791959
ENSMUSG00000029267	Mtf2	protein_coding	97.7695	-0.611176	0.183064	-3.33859	0.000842046	0.00791959
ENSMUSG00000052534	Pbx1	protein_coding	803.595	-0.360675	0.108058	-3.33778	0.000844509	0.00793762
ENSMUSG00000074212	Dnajb14	protein_coding	104.473	0.588952	0.176503	3.33678	0.000847564	0.00796119
ENSMUSG00000022505	Emp2	protein_coding	517.291	0.335494	0.10059	3.33527	0.000852172	0.0079993
ENSMUSG00000024376	Epb41l4a	protein_coding	96.5021	-0.648126	0.194348	-3.33488	0.000853364	0.00800532
ENSMUSG00000034308	Sdr42e1	protein_coding	125.725	0.574719	0.172347	3.33467	0.000854018	0.00800628
ENSMUSG00000026466	Tor1aip1	protein_coding	208.277	-0.486471	0.145931	-3.33357	0.00085739	0.00803271
ENSMUSG00000028232	Tmem68	protein_coding	51.1116	0.861543	0.258512	3.33271	0.000860059	0.00805252
ENSMUSG00000028792	Ak2	protein_coding	115.344	0.590352	0.17717	3.33213	0.000861851	0.0080641
ENSMUSG00000019888	Mgat4c	protein_coding	22.1997	1.39064	0.41742	3.33151	0.000863762	0.00807679
ENSMUSG00000020641	Rsad2	protein_coding	90.2109	-1.95026	0.58545	-3.33122	0.000864661	0.00808
ENSMUSG00000030879	Mrpl17	protein_coding	138.625	0.531325	0.159523	3.33071	0.000866259	0.00808973
ENSMUSG00000078247	Airn	lncRNA	294.992	-0.406235	0.122021	-3.32922	0.000870897	0.00812781
ENSMUSG00000022722	Arl6	protein_coding	19.1805	1.54227	0.463443	3.32784	0.000875208	0.0081628
ENSMUSG00000022894	Adamts5	protein_coding	3.72224	4.91209	1.47619	3.32754	0.000876171	0.00816655
ENSMUSG00000003469	Phyhip	protein_coding	6.77906	2.4696	0.742226	3.32729	0.000876959	0.00816865
ENSMUSG00000021684	Pde8b	protein_coding	9.14807	-2.24954	0.676385	-3.32583	0.000881553	0.00820618
ENSMUSG00000031668	Eif2ak3	protein_coding	219.647	-0.440897	0.132617	-3.32458	0.000885516	0.00823779
ENSMUSG00000041846	Ppp4r3a	protein_coding	537.967	-0.234475	0.0705743	-3.32238	0.000892531	0.00829774
ENSMUSG00000061458	Nol10	protein_coding	163.306	-0.471942	0.142058	-3.32218	0.000893179	0.00829846
ENSMUSG00000025880	Smad7	protein_coding	235.598	-0.63382	0.1909	-3.32017	0.000899628	0.00835303
ENSMUSG00000082361	Btc	protein_coding	73.6649	-0.774245	0.233217	-3.31984	0.000900686	0.00835752
ENSMUSG00000026110	Mgat4a	protein_coding	405.848	-0.276715	0.0833582	-3.31959	0.000901498	0.00835971
ENSMUSG00000052298	Cdc42se2	protein_coding	97.2614	-0.556087	0.167592	-3.3181	0.000906307	0.00839894
ENSMUSG00000071424	Grid2	protein_coding	16.2078	-1.60536	0.484005	-3.31682	0.000910486	0.00843229
ENSMUSG00000037697	Ddhd1	protein_coding	129.538	-0.579158	0.174643	-3.31624	0.00091236	0.00844427
ENSMUSG00000053716	Dusp7	protein_coding	564.411	0.35513	0.107103	3.31579	0.00091385	0.00845268
ENSMUSG00000028334	Nans	protein_coding	81.18	0.665724	0.200846	3.3146	0.000917748	0.00848333
ENSMUSG00000004071	Cdip1	protein_coding	143.08	-0.511986	0.15452	-3.31339	0.000921718	0.00851461
ENSMUSG00000019891	Dcbld1	protein_coding	47.3091	-0.914255	0.276149	-3.31073	0.000930516	0.00859042
ENSMUSG00000020290	Xpo1	protein_coding	339	-0.319026	0.0963729	-3.31033	0.000931855	0.00859732
ENSMUSG00000028688	Toe1	protein_coding	48.4907	0.880325	0.266019	3.30925	0.000935447	0.00862499
ENSMUSG00000035027	Map2k2	protein_coding	290.231	-0.345546	0.104424	-3.30908	0.000936046	0.00862504
ENSMUSG00000001418	Glmp	protein_coding	142.568	0.522568	0.158023	3.3069	0.000943338	0.00868102
ENSMUSG00000021589	Rhobtb3	protein_coding	49.5352	-0.809424	0.244762	-3.30698	0.000943083	0.00868102
ENSMUSG00000047824	Pygo2	protein_coding	98.8828	0.564173	0.170613	3.30673	0.000943913	0.00868102
ENSMUSG00000017781	Pitpna	protein_coding	554.246	0.247144	0.0748051	3.30384	0.000953689	0.00876538
ENSMUSG00000026864	Hspa5	protein_coding	1302.18	-0.287493	0.0870424	-3.30291	0.000956867	0.00878902
ENSMUSG00000004897	Hdgf	protein_coding	304.829	0.400239	0.121192	3.30253	0.000958157	0.00878976
ENSMUSG00000030342	Cd9	protein_coding	1499.6	0.185924	0.0562954	3.30265	0.000957748	0.00878976
ENSMUSG00000003617	Cp	protein_coding	14.5817	-3.08078	0.933044	-3.30186	0.000960473	0.00880545
ENSMUSG00000020027	Socs2	protein_coding	14.2182	-1.55743	0.471926	-3.30016	0.000966308	0.00885336
ENSMUSG00000022443	Myh9	protein_coding	4272.59	-0.236522	0.071714	-3.29813	0.000973301	0.00891181
ENSMUSG00000012443	Kif11	protein_coding	20.6241	-1.46377	0.443873	-3.29773	0.000974713	0.00891912
ENSMUSG00000118000	Gm50217	lncRNA	26.892	1.31149	0.397726	3.29748	0.000975567	0.00892132
ENSMUSG00000047531	Rtp2	protein_coding	27.6028	-1.57304	0.477276	-3.29586	0.000981192	0.0089671
ENSMUSG00000038773	Kdm3b	protein_coding	254.843	-0.408178	0.123909	-3.29418	0.000987098	0.00901541
ENSMUSG00000048410	Zfp407	protein_coding	236.251	-0.534299	0.162336	-3.29132	0.000997197	0.00910193
ENSMUSG00000028793	Rnf19b	protein_coding	278.682	0.34804	0.105773	3.29044	0.00100032	0.00911896
ENSMUSG00000049950	Rpp38	protein_coding	41.498	0.940549	0.285829	3.2906	0.000999749	0.00911896
ENSMUSG00000038240	Pdss2	protein_coding	71.7163	-0.784543	0.238539	-3.28895	0.0010056	0.0091614
ENSMUSG00000028416	Bag1	protein_coding	169.962	0.471804	0.14348	3.2883	0.00100796	0.00916561
ENSMUSG00000036091	Hyal3	protein_coding	8.2183	-2.5652	0.780022	-3.28863	0.00100677	0.00916561
ENSMUSG00000041143	Tmco4	protein_coding	108.949	0.759046	0.230829	3.28834	0.00100779	0.00916561
ENSMUSG00000026413	Pkp1	protein_coding	898.951	0.334455	0.10177	3.28638	0.00101483	0.0092223
ENSMUSG00000019841	Rev3l	protein_coding	136.832	-0.539931	0.164319	-3.28587	0.00101668	0.0092334
ENSMUSG00000014039	Prdm15	protein_coding	62.8753	-0.691049	0.210358	-3.2851	0.00101945	0.0092527
ENSMUSG00000020458	Rtn4	protein_coding	1294.78	0.201008	0.061217	3.28353	0.00102516	0.00929879
ENSMUSG00000064367	mt-Nd5	protein_coding	6374.86	0.311394	0.0948699	3.28232	0.00102956	0.00933279
ENSMUSG00000005609	Ctr9	protein_coding	390.237	-0.411139	0.125273	-3.28194	0.00103097	0.00933976
ENSMUSG00000026869	Psmd5	protein_coding	135.071	0.60471	0.184272	3.28162	0.00103211	0.00934427
ENSMUSG00000037373	Ctbp1	protein_coding	340.208	0.303627	0.0925692	3.28	0.00103806	0.00939235
ENSMUSG00000029188	Slc34a2	protein_coding	7.72896	3.19166	0.974324	3.27577	0.00105375	0.00952239
ENSMUSG00000035212	Leprot	protein_coding	115.838	0.539486	0.164689	3.27579	0.00105368	0.00952239
ENSMUSG00000039943	Plcb4	protein_coding	165.988	0.476334	0.145451	3.27487	0.0010571	0.00954675
ENSMUSG00000097375	6720427I07Rik	lncRNA	96.4074	-0.528997	0.161617	-3.27316	0.00106354	0.00959896
ENSMUSG00000001021	S100a3	protein_coding	29.2807	1.19925	0.366434	3.27277	0.00106498	0.009606
ENSMUSG00000078598	Skint5	protein_coding	4.63942	3.09368	0.945595	3.27168	0.00106911	0.00963721
ENSMUSG00000020400	Tnip1	protein_coding	141.053	-0.626792	0.191608	-3.27121	0.00107088	0.00964723
ENSMUSG00000020044	Timp3	protein_coding	26.9317	1.1678	0.357015	3.27101	0.00107166	0.00964825
ENSMUSG00000030374	Strn4	protein_coding	179.306	0.524934	0.160527	3.27007	0.00107522	0.00967429
ENSMUSG00000072949	Acot1	protein_coding	36.7311	1.19445	0.365786	3.26544	0.00109294	0.00982765
ENSMUSG00000029171	Pgm2	protein_coding	197.083	0.44699	0.136897	3.26515	0.00109406	0.00983164
ENSMUSG00000032482	Cspg5	protein_coding	45.2988	0.853875	0.26164	3.26355	0.00110026	0.00988129
ENSMUSG00000040430	Pitpnc1	protein_coding	144.61	-0.613187	0.187938	-3.26272	0.0011035	0.00990421
ENSMUSG00000030104	Edem1	protein_coding	175.221	0.423238	0.129831	3.25992	0.00111443	0.00999612
ENSMUSG00000063882	Uqcrh	protein_coding	215.4	0.436551	0.133938	3.25935	0.00111667	0.01001
ENSMUSG00000008318	Relt	protein_coding	4.16844	-3.45958	1.06231	-3.25667	0.00112729	0.0100991
ENSMUSG00000041881	Ndufa7	protein_coding	179.976	0.450608	0.138446	3.25475	0.00113493	0.0101612
ENSMUSG00000049658	Bdp1	protein_coding	333.211	-0.372774	0.114564	-3.25384	0.00113858	0.0101876
ENSMUSG00000054619	Mettl7a1	protein_coding	58.5779	0.864778	0.2659	3.25227	0.00114486	0.0102375
ENSMUSG00000027620	Rbm39	protein_coding	896.941	-0.280584	0.0862945	-3.25147	0.00114809	0.0102601
ENSMUSG00000022014	Epsti1	protein_coding	6.15788	2.8507	0.876844	3.2511	0.00114961	0.0102665
ENSMUSG00000024306	Ccdc178	protein_coding	3.13766	4.7214	1.45231	3.25095	0.00115022	0.0102665
ENSMUSG00000021365	Nedd9	protein_coding	112.676	-0.739676	0.227548	-3.25065	0.00115143	0.010271
ENSMUSG00000021375	Kif13a	protein_coding	485.282	-0.384075	0.118213	-3.249	0.00115812	0.0103244
ENSMUSG00000032525	Nktr	protein_coding	334.527	-0.353783	0.109007	-3.2455	0.00117243	0.0104455
ENSMUSG00000021366	Hivep1	protein_coding	293.552	-0.40369	0.124391	-3.24532	0.00117317	0.0104456
ENSMUSG00000031229	Atrx	protein_coding	601.162	-0.277155	0.0854076	-3.24509	0.00117414	0.0104479
ENSMUSG00000038150	Ormdl3	protein_coding	88.0276	0.690854	0.212976	3.24381	0.00117944	0.0104887
ENSMUSG00000038508	Gdf15	protein_coding	6.86583	2.86965	0.884854	3.24307	0.00118248	0.0105092
ENSMUSG00000037926	Ssh2	protein_coding	303.058	-0.413162	0.127407	-3.24286	0.00118336	0.0105107
ENSMUSG00000037349	Nudt22	protein_coding	19.5882	1.44406	0.445438	3.2419	0.00118736	0.0105398
ENSMUSG00000054256	Msi1	protein_coding	4.75544	-2.77628	0.856613	-3.24099	0.00119113	0.0105668
ENSMUSG00000026355	Mcm6	protein_coding	84.1071	-0.797142	0.246112	-3.23894	0.00119976	0.0106368
ENSMUSG00000006005	Tpr	protein_coding	886.982	-0.262235	0.0809902	-3.23786	0.00120431	0.0106641
ENSMUSG00000010342	Tex14	protein_coding	73.727	-0.756761	0.233715	-3.23796	0.00120387	0.0106641
ENSMUSG00000028582	Cc2d1b	protein_coding	68.75	0.693344	0.21415	3.23766	0.00120515	0.010665
ENSMUSG00000028062	Lamtor2	protein_coding	91.7865	0.584115	0.180434	3.23728	0.00120674	0.0106726
ENSMUSG00000032946	Rasgrp2	protein_coding	2.66701	-4.26099	1.31674	-3.23602	0.00121211	0.0107136
ENSMUSG00000023913	Pla2g7	protein_coding	13.482	1.90528	0.589137	3.23402	0.00122059	0.010782
ENSMUSG00000029059	Prxl2b	protein_coding	10.9129	1.93392	0.598425	3.23168	0.00123066	0.0108578
ENSMUSG00000073758	Sh3d21	protein_coding	52.3982	0.797251	0.246692	3.23177	0.00123027	0.0108578
ENSMUSG00000050541	Adra1b	protein_coding	8.90232	2.54409	0.787344	3.23123	0.00123259	0.0108682
ENSMUSG00000028291	Akirin2	protein_coding	129.401	0.495393	0.15338	3.22984	0.00123861	0.0109146
ENSMUSG00000026457	Adipor1	protein_coding	585.637	0.289534	0.0896579	3.22932	0.00124086	0.0109278
ENSMUSG00000005354	Txn2	protein_coding	102.383	0.624751	0.193567	3.22757	0.00124845	0.010988
ENSMUSG00000046519	Golph3l	protein_coding	48.8055	0.877047	0.272134	3.22286	0.00126919	0.0111638
ENSMUSG00000031684	Slc10a7	protein_coding	86.2318	-0.526843	0.163522	-3.22185	0.00127365	0.0111962
ENSMUSG00000054612	Mgmt	protein_coding	22.2775	1.51229	0.46942	3.22162	0.00127469	0.0111986
ENSMUSG00000045665	Mfsd5	protein_coding	212.193	0.465219	0.144421	3.22126	0.00127627	0.0112057
ENSMUSG00000026577	Blzf1	protein_coding	94.4115	0.562273	0.174588	3.22058	0.00127933	0.0112258
ENSMUSG00000035597	Prpf39	protein_coding	199.563	-0.427401	0.132799	-3.2184	0.00128906	0.0113044
ENSMUSG00000028779	Pef1	protein_coding	65.9568	0.771413	0.239739	3.21772	0.00129215	0.0113246
ENSMUSG00000049401	Ogfr	protein_coding	70.9389	-0.693633	0.215602	-3.21719	0.00129453	0.0113386
ENSMUSG00000036832	Lpar3	protein_coding	14.8671	-1.48756	0.462459	-3.21664	0.00129701	0.0113535
ENSMUSG00000026377	Nifk	protein_coding	205.369	0.449412	0.139731	3.21626	0.00129872	0.0113617
ENSMUSG00000027433	Xrn2	protein_coding	558.243	-0.238031	0.0740233	-3.21562	0.00130163	0.0113803
ENSMUSG00000025920	Stau2	protein_coding	153.896	-0.562557	0.175013	-3.21437	0.00130733	0.0114232
ENSMUSG00000081755	Mup-ps23	processed_pseudogene	7.24383	2.15441	0.670541	3.21294	0.00131382	0.011473
ENSMUSG00000037820	Tgm2	protein_coding	224.972	-0.455351	0.141765	-3.21201	0.00131809	0.0115034
ENSMUSG00000026944	Abca2	protein_coding	139.216	0.470177	0.146398	3.21163	0.00131985	0.0115119
ENSMUSG00000026748	Plxdc2	protein_coding	310.85	-0.411648	0.128195	-3.21111	0.00132225	0.0115258
ENSMUSG00000037541	Shank2	protein_coding	23.5404	-1.29155	0.402559	-3.20834	0.00133504	0.0116304
ENSMUSG00000032501	Trib1	protein_coding	254.184	0.39898	0.124411	3.20696	0.00134145	0.0116792
ENSMUSG00000046718	Bst2	protein_coding	73.1517	-1.29978	0.405509	-3.20531	0.00134919	0.0117287
ENSMUSG00000083282	Ctsf	protein_coding	17.1095	1.58633	0.494919	3.20523	0.00134955	0.0117287
ENSMUSG00000108405	Ywhaq-ps1	processed_pseudogene	33.9292	0.922369	0.287755	3.20539	0.00134879	0.0117287
ENSMUSG00000027510	Rbm38	protein_coding	32.1885	-0.938489	0.292833	-3.20486	0.0013513	0.0117368
ENSMUSG00000096768	Gm47283	lncRNA	30.3274	-1.17503	0.366667	-3.20461	0.00135243	0.0117397
ENSMUSG00000005469	Prkaca	protein_coding	167.205	0.409219	0.127731	3.20375	0.0013565	0.0117679
ENSMUSG00000070544	Top1	protein_coding	1279.43	0.283106	0.0883775	3.20337	0.00135828	0.0117763
ENSMUSG00000026335	Pam	protein_coding	440.455	-0.287172	0.0896748	-3.20237	0.00136304	0.0118051
ENSMUSG00000028010	Gar1	protein_coding	71.4902	0.663085	0.207063	3.20233	0.00136322	0.0118051
ENSMUSG00000021108	Prkch	protein_coding	361.064	-0.383818	0.119902	-3.20109	0.0013691	0.011841
ENSMUSG00000023039	Krt7	protein_coding	6290.15	0.199907	0.0624527	3.20094	0.0013698	0.011841
ENSMUSG00000025169	Ogfod3	protein_coding	14.3576	1.9601	0.61233	3.20105	0.00136925	0.011841
ENSMUSG00000038712	Mindy1	protein_coding	99.1747	0.670717	0.20956	3.2006	0.00137144	0.011848
ENSMUSG00000034675	Dbn1	protein_coding	32.0251	-1.16653	0.364542	-3.2	0.00137427	0.0118654
ENSMUSG00000060657	Marf1	protein_coding	260.892	-0.342101	0.106969	-3.19812	0.00138327	0.011936
ENSMUSG00000034282	Evpl	protein_coding	555.084	0.335231	0.104889	3.19604	0.00139325	0.0120151
ENSMUSG00000030189	Ybx3	protein_coding	767.656	0.267119	0.0836011	3.19515	0.00139756	0.012045
ENSMUSG00000038155	Gstp2	protein_coding	23.6202	1.65684	0.518684	3.19432	0.0014016	0.0120727
ENSMUSG00000034275	Igsf9b	protein_coding	23.9715	1.5629	0.489395	3.19353	0.00140545	0.012094
ENSMUSG00000040795	Iqcc	protein_coding	14.6873	1.53586	0.480938	3.19347	0.00140573	0.012094
ENSMUSG00000036158	Prickle1	protein_coding	78.3444	0.584719	0.183119	3.19311	0.00140749	0.0121019
ENSMUSG00000066150	Slc31a1	protein_coding	113.117	0.602004	0.18857	3.19247	0.00141063	0.0121217
ENSMUSG00000019795	Pcmt1	protein_coding	152.235	-0.526253	0.165001	-3.18939	0.00142572	0.0122442
ENSMUSG00000054469	Lclat1	protein_coding	39.8322	-0.838733	0.263027	-3.18878	0.00142876	0.0122631
ENSMUSG00000043421	Hilpda	protein_coding	502.625	0.426027	0.133712	3.18614	0.00144183	0.0123679
ENSMUSG00000000126	Wnt9a	protein_coding	34.9845	-1.05725	0.331894	-3.18549	0.00144507	0.0123884
ENSMUSG00000037475	Thoc2	protein_coding	440.302	-0.278782	0.0875568	-3.18402	0.00145246	0.0124444
ENSMUSG00000024304	Cdh2	protein_coding	18.7812	1.40089	0.440044	3.18353	0.00145491	0.0124489
ENSMUSG00000025650	Col7a1	protein_coding	115.85	-0.776827	0.244024	-3.1834	0.00145556	0.0124489
ENSMUSG00000074896	Ifit3	protein_coding	78.8345	-2.83166	0.889499	-3.18343	0.00145542	0.0124489
ENSMUSG00000053819	Camk2d	protein_coding	231.354	-0.390025	0.12259	-3.18153	0.00146498	0.0125222
ENSMUSG00000061130	Ppm1b	protein_coding	143.711	-0.431532	0.135672	-3.18071	0.00146914	0.0125503
ENSMUSG00000025656	Arhgef9	protein_coding	78.3391	0.641195	0.201733	3.17843	0.00148075	0.0126421
ENSMUSG00000034858	Fam214a	protein_coding	30.5957	-1.02636	0.322985	-3.17774	0.00148429	0.0126592
ENSMUSG00000094338	Hist1h2bl	protein_coding	75.1494	-1.34327	0.422717	-3.1777	0.0014845	0.0126592
ENSMUSG00000063856	Gpx1	protein_coding	654.715	0.348595	0.10972	3.17712	0.00148746	0.012677
ENSMUSG00000005410	Mcm5	protein_coding	31.3904	-1.23528	0.389033	-3.17525	0.00149706	0.0127439
ENSMUSG00000037058	Paip2	protein_coding	255.04	0.348483	0.109749	3.17528	0.00149694	0.0127439
ENSMUSG00000107092	Gm7993	processed_pseudogene	4.85705	3.46044	1.09004	3.17461	0.00150037	0.0127645
ENSMUSG00000020733	Slc9a3r1	protein_coding	193.603	0.410622	0.129443	3.17223	0.00151271	0.0128621
ENSMUSG00000074738	Fndc10	protein_coding	20.3285	1.21334	0.382754	3.17001	0.00152432	0.0129531
ENSMUSG00000018567	Gabarap	protein_coding	352.43	0.436446	0.137761	3.16815	0.00153413	0.0130223
ENSMUSG00000030761	Myo7a	protein_coding	8.22384	-2.09732	0.662005	-3.16813	0.00153425	0.0130223
ENSMUSG00000030872	Gga2	protein_coding	99.0449	0.625727	0.197535	3.16768	0.00153659	0.0130345
ENSMUSG00000081534	Slc48a1	protein_coding	119.359	0.515191	0.162664	3.16721	0.00153911	0.0130483
ENSMUSG00000020321	Mdh1	protein_coding	294.065	0.414758	0.131004	3.16599	0.00154555	0.01308
ENSMUSG00000038145	Snrk	protein_coding	205.859	0.405711	0.128143	3.16609	0.00154501	0.01308
ENSMUSG00000113528	Gm32699	TEC	4.05301	-4.03059	1.273	-3.16621	0.0015444	0.01308
ENSMUSG00000021556	Golm1	protein_coding	141.025	0.516049	0.16306	3.16477	0.00155204	0.0131273
ENSMUSG00000025764	Jade1	protein_coding	502.63	0.40577	0.128254	3.1638	0.00155725	0.0131637
ENSMUSG00000007682	Dio2	protein_coding	1599.81	0.488971	0.154602	3.16277	0.00156275	0.0131872
ENSMUSG00000007812	Zfp655	protein_coding	282.83	0.350594	0.110844	3.16295	0.00156181	0.0131872
ENSMUSG00000028655	Mfsd2a	protein_coding	92.633	0.754776	0.238643	3.16278	0.0015627	0.0131872
ENSMUSG00000049313	Sorl1	protein_coding	711.291	0.293578	0.0928652	3.16133	0.00157048	0.0132447
ENSMUSG00000024457	Trim26	protein_coding	124.32	-0.614502	0.19446	-3.16004	0.00157749	0.0132961
ENSMUSG00000010721	Lmbr1	protein_coding	175.118	0.41599	0.131699	3.15864	0.00158504	0.0133443
ENSMUSG00000032462	Pik3cb	protein_coding	143.462	-0.520628	0.164826	-3.15866	0.00158497	0.0133443
ENSMUSG00000006301	Tmbim1	protein_coding	300.497	0.338028	0.107024	3.15843	0.00158623	0.0133466
ENSMUSG00000028530	Jak1	protein_coding	552.949	0.295836	0.0936792	3.15796	0.00158876	0.013347
ENSMUSG00000035545	Leng8	protein_coding	180.233	-0.594025	0.188094	-3.15813	0.00158783	0.013347
ENSMUSG00000068101	Cenpm	protein_coding	4.97826	-2.95866	0.936903	-3.15791	0.00158904	0.013347
ENSMUSG00000029564	4930519G04Rik	protein_coding	21.7682	-1.47169	0.466118	-3.15734	0.00159215	0.0133654
ENSMUSG00000015357	Clpx	protein_coding	155.38	0.495545	0.157008	3.15617	0.00159854	0.0134036
ENSMUSG00000021211	Akr1c12	protein_coding	3.47077	-3.13797	0.994198	-3.15629	0.00159792	0.0134036
ENSMUSG00000022893	Adamts1	protein_coding	376.501	-0.855069	0.27096	-3.15571	0.0016011	0.0134173
ENSMUSG00000026450	Chit1	protein_coding	5.63672	3.25441	1.03133	3.15553	0.00160204	0.0134175
ENSMUSG00000028803	Nipal3	protein_coding	69.2392	0.712903	0.226005	3.15438	0.00160842	0.0134631
ENSMUSG00000037902	Sirpa	protein_coding	24.2437	1.23576	0.392007	3.15239	0.00161941	0.0135317
ENSMUSG00000040720	Virma	protein_coding	162.663	0.444665	0.141056	3.1524	0.00161936	0.0135317
ENSMUSG00000060093	Hist1h4a	protein_coding	242.329	-0.836366	0.265293	-3.15261	0.00161816	0.0135317
ENSMUSG00000046861	Hectd3	protein_coding	69.6345	0.659968	0.209536	3.14966	0.0016346	0.0136508
ENSMUSG00000020954	Strn3	protein_coding	742.094	-0.259349	0.0824241	-3.14652	0.00165226	0.0137903
ENSMUSG00000063531	Sema3e	protein_coding	290.834	0.490818	0.156032	3.14563	0.0016573	0.0138245
ENSMUSG00000041440	Gk5	protein_coding	50.2963	-0.817471	0.259957	-3.14464	0.00166291	0.0138554
ENSMUSG00000054720	Lrrc8c	protein_coding	75.7347	-0.908082	0.288758	-3.14478	0.00166211	0.0138554
ENSMUSG00000063628	Gm7665	processed_pseudogene	416.862	0.404405	0.1287	3.14222	0.00167669	0.0139622
ENSMUSG00000040297	Suco	protein_coding	531.68	0.27664	0.0880904	3.14041	0.00168713	0.014033
ENSMUSG00000062006	Rpl34	protein_coding	170.155	0.478959	0.152511	3.1405	0.00168661	0.014033
ENSMUSG00000010608	Rbm25	protein_coding	628.034	-0.270939	0.0862845	-3.14006	0.00168912	0.0140416
ENSMUSG00000005442	Cic	protein_coding	360.804	-0.295712	0.0941881	-3.13959	0.00169187	0.014051
ENSMUSG00000041215	Yeats2	protein_coding	108.193	-0.494922	0.157642	-3.13953	0.0016922	0.014051
ENSMUSG00000028330	Ncbp1	protein_coding	145.122	0.43983	0.140144	3.13842	0.0016986	0.0140881
ENSMUSG00000034947	Tmem106a	protein_coding	20.924	-1.19917	0.382088	-3.13847	0.00169831	0.0140881
ENSMUSG00000017830	Dhx58	protein_coding	26.1634	-1.4236	0.453713	-3.13766	0.001703	0.0141165
ENSMUSG00000026343	Gpr39	protein_coding	273.349	-0.434738	0.138575	-3.1372	0.00170569	0.0141308
ENSMUSG00000029771	Irf5	protein_coding	62.0309	0.784633	0.250131	3.13688	0.00170754	0.014138
ENSMUSG00000025151	Maged1	protein_coding	634.576	0.292162	0.0931485	3.13652	0.00170963	0.0141473
ENSMUSG00000050808	Muc15	protein_coding	55.7625	0.88071	0.280813	3.13629	0.001711	0.0141506
ENSMUSG00000033392	Clasp2	protein_coding	88.8091	-0.607207	0.193624	-3.13601	0.00171261	0.0141558
ENSMUSG00000021957	Tkt	protein_coding	438.748	0.358689	0.114406	3.13523	0.00171721	0.0141858
ENSMUSG00000028974	Dffa	protein_coding	55.9309	0.796035	0.254033	3.13359	0.00172683	0.0142571
ENSMUSG00000055485	Soga1	protein_coding	48.2689	-0.815729	0.260408	-3.1325	0.00173325	0.014302
ENSMUSG00000095567	Noc2l	protein_coding	171.91	0.558831	0.178474	3.13117	0.0017411	0.0143587
ENSMUSG00000042303	Sgsm3	protein_coding	278.644	0.299571	0.0956817	3.13091	0.00174264	0.0143632
ENSMUSG00000018412	Kansl1	protein_coding	278.231	-0.40231	0.128506	-3.13066	0.00174412	0.0143672
ENSMUSG00000034744	Nagk	protein_coding	102.9	0.495735	0.158358	3.13047	0.00174527	0.0143686
ENSMUSG00000027531	Impa1	protein_coding	81.058	0.706304	0.225676	3.12973	0.00174967	0.0143966
ENSMUSG00000001018	Snapin	protein_coding	149.628	0.522473	0.167037	3.12789	0.00176067	0.0144734
ENSMUSG00000026319	Relch	protein_coding	351.908	-0.329916	0.105478	-3.12783	0.001761	0.0144734
ENSMUSG00000034751	Mast4	protein_coding	1331.83	0.273498	0.0874484	3.12753	0.00176279	0.01448
ENSMUSG00000075010	AW112010	lncRNA	30.939	1.08928	0.348377	3.12672	0.0017677	0.0145121
ENSMUSG00000018427	Ypel2	protein_coding	119.555	-0.567429	0.181565	-3.12521	0.0017768	0.0145786
ENSMUSG00000030849	Fgfr2	protein_coding	412.887	-0.304948	0.0976776	-3.12198	0.00179636	0.0147308
ENSMUSG00000035161	Ints6	protein_coding	254.63	-0.454434	0.14559	-3.12133	0.00180035	0.0147552
ENSMUSG00000021203	Otub2	protein_coding	32.6293	1.01113	0.324037	3.12042	0.0018059	0.0147757
ENSMUSG00000028699	Tspan1	protein_coding	26.747	-1.1415	0.365798	-3.12057	0.00180499	0.0147757
ENSMUSG00000036019	Tmtc2	protein_coding	88.6784	-0.517578	0.165856	-3.12065	0.00180452	0.0147757
ENSMUSG00000002799	Jag2	protein_coding	479.157	0.247426	0.0793313	3.11889	0.00181532	0.0148443
ENSMUSG00000020048	Hsp90b1	protein_coding	832.264	-0.30814	0.098843	-3.11746	0.00182414	0.0149081
ENSMUSG00000015755	Tab2	protein_coding	471.135	-0.285699	0.091675	-3.11643	0.00183052	0.0149504
ENSMUSG00000037098	Rab11fip3	protein_coding	97.3894	-0.585275	0.187821	-3.11613	0.0018324	0.0149504
ENSMUSG00000038740	Mvb12b	protein_coding	54.9872	-0.9592	0.307815	-3.11615	0.00183227	0.0149504
ENSMUSG00000030341	Tnfrsf1a	protein_coding	188.682	0.415149	0.133241	3.11577	0.00183468	0.0149605
ENSMUSG00000036114	Rpp25l	protein_coding	18.5792	1.21641	0.39074	3.11311	0.00185129	0.0150876
ENSMUSG00000038368	Focad	protein_coding	60.251	0.721606	0.231842	3.11248	0.00185521	0.0151025
ENSMUSG00000071359	Tbpl1	protein_coding	83.4899	-0.563551	0.181055	-3.11259	0.00185455	0.0151025
ENSMUSG00000030846	Tial1	protein_coding	138.772	-0.501569	0.161249	-3.11052	0.00186758	0.0151948
ENSMUSG00000071656	Lrrn4cl	protein_coding	3.58696	4.45229	1.43149	3.11024	0.00186936	0.0152007
ENSMUSG00000005893	Nr2c2	protein_coding	181.69	-0.443477	0.14273	-3.10711	0.00188927	0.0153541
ENSMUSG00000020432	Tcn2	protein_coding	150.524	0.54219	0.174537	3.10645	0.00189349	0.0153797
ENSMUSG00000054008	Ndst1	protein_coding	257.437	-0.373017	0.120137	-3.10494	0.0019032	0.01545
ENSMUSG00000003812	Dnase2a	protein_coding	94.1931	0.55177	0.177917	3.10127	0.00192691	0.0156277
ENSMUSG00000015846	Rxra	protein_coding	664.313	0.265458	0.0855984	3.1012	0.00192739	0.0156277
ENSMUSG00000020646	Mboat2	protein_coding	355.933	0.414117	0.133541	3.10106	0.00192832	0.0156277
ENSMUSG00000004677	Myo9b	protein_coding	232.733	-0.39293	0.126882	-3.09682	0.00195611	0.0158352
ENSMUSG00000028138	Adh5	protein_coding	136.791	0.495782	0.160091	3.09687	0.00195574	0.0158352
ENSMUSG00000010660	Plcd1	protein_coding	138.031	0.720506	0.2327	3.09628	0.00195963	0.0158549
ENSMUSG00000037286	Stag1	protein_coding	225.462	-0.350764	0.113348	-3.09459	0.00197088	0.015937
ENSMUSG00000032495	Lrrc2	protein_coding	2.48156	4.63407	1.49768	3.09417	0.00197364	0.0159505
ENSMUSG00000028136	Snx27	protein_coding	147.984	0.443941	0.1435	3.09367	0.00197696	0.0159684
ENSMUSG00000025949	Pikfyve	protein_coding	211.006	-0.432089	0.139753	-3.0918	0.00198946	0.0160605
ENSMUSG00000059586	Nsmce2	protein_coding	142.78	-0.502129	0.162451	-3.09095	0.00199515	0.0160975
ENSMUSG00000069265	Hist1h3a	protein_coding	87.1705	-1.10134	0.356404	-3.09016	0.00200052	0.0161318
ENSMUSG00000021696	Elovl7	protein_coding	40.5227	-0.908577	0.294346	-3.08676	0.00202348	0.0163079
ENSMUSG00000032412	Atp1b3	protein_coding	282.007	0.334621	0.108431	3.08603	0.00202852	0.0163394
ENSMUSG00000067787	Blcap	protein_coding	229.544	-0.363163	0.117691	-3.08574	0.00203046	0.0163461
ENSMUSG00000039219	Arid4b	protein_coding	273.856	-0.409048	0.132598	-3.08487	0.0020364	0.0163848
ENSMUSG00000021823	Vcl	protein_coding	620.962	-0.326345	0.1058	-3.08455	0.00203861	0.0163935
ENSMUSG00000057156	Homez	protein_coding	13.88	1.45957	0.473248	3.08416	0.00204128	0.0164059
ENSMUSG00000020156	Pwwp3a	protein_coding	44.1199	-0.801009	0.259748	-3.0838	0.00204378	0.0164169
ENSMUSG00000031119	Gpc4	protein_coding	153.459	-0.509628	0.165269	-3.08362	0.00204498	0.0164175
ENSMUSG00000090215	Trim34b	protein_coding	5.91697	-2.44292	0.792471	-3.08266	0.00205162	0.0164617
ENSMUSG00000032115	Hyou1	protein_coding	335.793	0.313795	0.101812	3.08211	0.00205536	0.0164826
ENSMUSG00000029173	Sepsecs	protein_coding	77.3739	0.571798	0.185531	3.08195	0.0020565	0.0164826
ENSMUSG00000001020	S100a4	protein_coding	5.10053	3.59709	1.16722	3.08175	0.00205787	0.0164845
ENSMUSG00000049881	2810025M15Rik	transcribed_processed_pseudogene	15.4868	-1.30578	0.423898	-3.0804	0.00206722	0.0165503
ENSMUSG00000024816	Frmd8	protein_coding	91.3129	-0.592511	0.192468	-3.0785	0.00208048	0.0166472
ENSMUSG00000030315	Vgll4	protein_coding	139.498	-0.489168	0.158951	-3.07747	0.00208766	0.0166955
ENSMUSG00000018965	Ywhah	protein_coding	142.514	-0.552939	0.179693	-3.07714	0.00208998	0.0167049
ENSMUSG00000043681	Fam25c	protein_coding	198.54	0.783979	0.254979	3.07469	0.00210723	0.0168335
ENSMUSG00000066233	Tmem42	protein_coding	2.42235	4.42838	1.4404	3.07441	0.00210918	0.0168398
ENSMUSG00000015575	Atp6v0e	protein_coding	238.423	0.409935	0.133349	3.07415	0.00211106	0.0168456
ENSMUSG00000031537	Ikbkb	protein_coding	166.899	-0.487592	0.158692	-3.07257	0.00212226	0.0169257
ENSMUSG00000028521	Slc35d1	protein_coding	108.714	0.483703	0.157456	3.07198	0.00212641	0.0169495
ENSMUSG00000037188	Grhl3	protein_coding	468.123	0.395362	0.128738	3.07107	0.00213293	0.0169921
ENSMUSG00000005233	Spc25	protein_coding	11.0245	-1.85819	0.605157	-3.07059	0.00213635	0.0169947
ENSMUSG00000027806	Tsc22d2	protein_coding	665.417	0.296168	0.0964489	3.07073	0.00213538	0.0169947
ENSMUSG00000055561	Spink5	protein_coding	4.73511	3.97344	1.29406	3.07053	0.00213677	0.0169947
ENSMUSG00000039512	Uhrf1bp1	protein_coding	98.4099	-0.616345	0.200799	-3.06946	0.00214444	0.0170464
ENSMUSG00000041608	Entpd3	protein_coding	117.332	-0.498983	0.162613	-3.06853	0.00215118	0.0170906
ENSMUSG00000086411	Gm14236	lncRNA	148.747	0.493974	0.161035	3.0675	0.0021586	0.0171402
ENSMUSG00000019984	Med23	protein_coding	122.052	-0.490972	0.160079	-3.06706	0.00216178	0.0171561
ENSMUSG00000024965	Fermt3	protein_coding	21.5824	1.40533	0.458382	3.06583	0.00217063	0.0172169
ENSMUSG00000030057	Cnbp	protein_coding	767.522	0.252513	0.0823751	3.06541	0.00217372	0.017232
ENSMUSG00000028514	Usp24	protein_coding	496.313	0.326846	0.106696	3.06333	0.00218887	0.0173401
ENSMUSG00000035020	Epgn	protein_coding	155.558	0.665481	0.217272	3.06289	0.00219212	0.0173401
ENSMUSG00000039477	Tnrc18	protein_coding	527.049	-0.327754	0.107007	-3.06291	0.00219193	0.0173401
ENSMUSG00000074794	Arrdc3	protein_coding	40.5472	1.05416	0.344169	3.06291	0.00219199	0.0173401
ENSMUSG00000029346	Srrd	protein_coding	16.168	-1.30737	0.426932	-3.06223	0.00219693	0.0173592
ENSMUSG00000064345	mt-Nd2	protein_coding	7195.37	0.316424	0.103327	3.06236	0.00219598	0.0173592
ENSMUSG00000059456	Ptk2b	protein_coding	189.755	-0.475656	0.155473	-3.05942	0.00221769	0.0175137
ENSMUSG00000027276	Jag1	protein_coding	1130.06	-0.377057	0.123274	-3.05869	0.00222304	0.0175214
ENSMUSG00000053931	Cnn3	protein_coding	453.073	0.305296	0.0997991	3.05911	0.00221999	0.0175214
ENSMUSG00000064215	Ifi27	protein_coding	141.661	0.624923	0.204311	3.05868	0.00222316	0.0175214
ENSMUSG00000098609	Anxa11os	lncRNA	7.52745	2.71883	0.888902	3.05863	0.00222348	0.0175214
ENSMUSG00000035614	Togaram1	protein_coding	319.614	-0.309594	0.101225	-3.05847	0.00222473	0.0175217
ENSMUSG00000027854	Sike1	protein_coding	83.253	0.679987	0.222362	3.05801	0.00222812	0.0175389
ENSMUSG00000051022	Hs3st1	protein_coding	233.512	-0.544978	0.178253	-3.05733	0.00223318	0.0175692
ENSMUSG00000027331	Knstrn	protein_coding	25.6098	-1.15727	0.378671	-3.05614	0.00224203	0.0176293
ENSMUSG00000018819	Lsp1	protein_coding	5.42856	-2.37222	0.77643	-3.05529	0.00224842	0.01767
ENSMUSG00000038776	Ephx1	protein_coding	323.53	0.381746	0.124962	3.0549	0.00225138	0.0176837
ENSMUSG00000062202	Btbd9	protein_coding	125.23	-0.584071	0.191256	-3.05387	0.00225909	0.0177346
ENSMUSG00000046818	Ddit4l	protein_coding	2.97486	4.91236	1.60874	3.05356	0.00226147	0.0177437
ENSMUSG00000006998	Psmd2	protein_coding	457.502	0.294028	0.0962977	3.05332	0.00226321	0.0177478
ENSMUSG00000079451	Tmprss11g	protein_coding	567.837	0.367753	0.120486	3.05226	0.00227129	0.0178015
ENSMUSG00000028680	Plk3	protein_coding	175.179	0.559175	0.183291	3.05074	0.00228277	0.0178819
ENSMUSG00000026771	Spopl	protein_coding	94.1767	-0.627725	0.205816	-3.04994	0.00228889	0.0179125
ENSMUSG00000057409	Zfp53	protein_coding	57.7149	0.681869	0.223571	3.04991	0.00228914	0.0179125
ENSMUSG00000045078	Rnf216	protein_coding	206.211	-0.356426	0.116881	-3.04948	0.00229236	0.017928
ENSMUSG00000022263	Trio	protein_coding	666.334	-0.36083	0.118377	-3.04814	0.0023026	0.0179985
ENSMUSG00000007034	Slc44a4	protein_coding	9.64478	-1.99096	0.65324	-3.04782	0.0023051	0.0180083
ENSMUSG00000022021	Diaph3	protein_coding	68.2335	-0.776644	0.254871	-3.04721	0.00230978	0.0180158
ENSMUSG00000026385	Dbi	protein_coding	328.966	0.384315	0.126115	3.04735	0.00230871	0.0180158
ENSMUSG00000034522	Zfp395	protein_coding	36.9617	-0.947884	0.311053	-3.04734	0.00230873	0.0180158
ENSMUSG00000021687	Scamp1	protein_coding	317.563	0.308541	0.101263	3.04694	0.00231182	0.018022
ENSMUSG00000020644	Id2	protein_coding	203.821	0.455254	0.149422	3.04677	0.00231312	0.0180225
ENSMUSG00000026785	Pkn3	protein_coding	6.56773	-2.80273	0.920493	-3.04481	0.00232826	0.0181308
ENSMUSG00000032051	Fdx1	protein_coding	293.264	0.404531	0.132955	3.04261	0.00234537	0.0182542
ENSMUSG00000037710	Cisd1	protein_coding	147.9	0.473692	0.155729	3.04177	0.00235189	0.0182951
ENSMUSG00000029405	G3bp2	protein_coding	473.231	0.300868	0.0989648	3.04016	0.00236456	0.0183839
ENSMUSG00000028646	Rragc	protein_coding	303.279	0.343557	0.113031	3.03949	0.00236979	0.0184146
ENSMUSG00000029166	Mapre3	protein_coding	46.1492	0.807465	0.265699	3.03902	0.00237346	0.0184324
ENSMUSG00000042942	Greb1l	protein_coding	18.1941	-1.50346	0.494742	-3.03888	0.00237461	0.0184324
ENSMUSG00000027187	Cat	protein_coding	158.405	0.472386	0.155509	3.03768	0.00238408	0.018496
ENSMUSG00000086503	Xist	lncRNA	2565.46	-0.338605	0.111498	-3.03688	0.00239038	0.018535
ENSMUSG00000004356	Utp20	protein_coding	167.629	-0.464802	0.153147	-3.03501	0.00240529	0.0186407
ENSMUSG00000097804	Gm16685	lncRNA	10.4201	-2.70766	0.892194	-3.03483	0.00240668	0.0186415
ENSMUSG00000032238	Rora	protein_coding	62.2019	-0.761575	0.250994	-3.03424	0.00241145	0.0186671
ENSMUSG00000058444	Map2k5	protein_coding	88.1956	-0.553482	0.182421	-3.0341	0.00241255	0.0186671
ENSMUSG00000098702	1500015A07Rik	lncRNA	24.1537	-1.0556	0.348003	-3.0333	0.00241895	0.0187066
ENSMUSG00000020794	Ube2g1	protein_coding	371.309	-0.325662	0.107394	-3.03239	0.00242627	0.0187532
ENSMUSG00000041431	Ccnb1	protein_coding	13.7429	-1.91736	0.632327	-3.03223	0.00242756	0.0187533
ENSMUSG00000032802	Srxn1	protein_coding	208.004	0.521669	0.172082	3.03151	0.00243334	0.0187702
ENSMUSG00000039220	Ppp1r10	protein_coding	263.177	-0.439137	0.144859	-3.03147	0.00243363	0.0187702
ENSMUSG00000061950	Ppp4r1	protein_coding	346.585	-0.330336	0.108964	-3.03162	0.00243247	0.0187702
ENSMUSG00000030935	Acsm3	protein_coding	167.634	0.499048	0.164697	3.0301	0.00244473	0.0188458
ENSMUSG00000033885	Pxk	protein_coding	187.154	0.45406	0.149917	3.02875	0.00245569	0.0189203
ENSMUSG00000027566	Psma7	protein_coding	301.197	0.289186	0.0954945	3.02831	0.00245929	0.018938
ENSMUSG00000037533	Rapgef6	protein_coding	274.99	-0.343261	0.113364	-3.02796	0.00246213	0.0189498
ENSMUSG00000055531	Cpsf6	protein_coding	307.797	-0.331783	0.109631	-3.02636	0.00247515	0.0190399
ENSMUSG00000033356	Pus7l	protein_coding	25.0323	1.04281	0.344668	3.02556	0.00248175	0.0190778
ENSMUSG00000046562	Unc119b	protein_coding	212.14	0.476489	0.157501	3.02532	0.00248374	0.0190778
ENSMUSG00000067297	Ifit1bl2	protein_coding	3.55964	-3.25014	1.07433	-3.02528	0.00248402	0.0190778
ENSMUSG00000020647	Ncoa1	protein_coding	243.7	-0.331453	0.109581	-3.02472	0.00248863	0.0190931
ENSMUSG00000024063	Lbh	protein_coding	134.222	0.446748	0.147696	3.02478	0.00248812	0.0190931
ENSMUSG00000097573	G730003C15Rik	lncRNA	2.65195	4.18431	1.38361	3.02419	0.00249304	0.0191168
ENSMUSG00000032702	Kank1	protein_coding	17.8619	1.71289	0.566505	3.02362	0.00249772	0.0191426
ENSMUSG00000056508	1700001K19Rik	protein_coding	3.89797	-2.68036	0.887783	-3.01917	0.00253471	0.0194159
ENSMUSG00000085971	Gm15411	lncRNA	4.81124	3.53796	1.17195	3.01888	0.00253709	0.0194238
ENSMUSG00000112532	Gm36283	lncRNA	7.41237	-2.13681	0.707922	-3.01843	0.00254089	0.0194427
ENSMUSG00000024563	Smad2	protein_coding	356.678	-0.345858	0.114595	-3.01809	0.0025437	0.0194437
ENSMUSG00000026479	Lamc2	protein_coding	1876.9	-0.232693	0.0770978	-3.01816	0.00254316	0.0194437
ENSMUSG00000033478	Fam160b1	protein_coding	99.2234	-0.544733	0.18057	-3.01673	0.00255516	0.0195211
ENSMUSG00000005897	Nr2c1	protein_coding	91.1988	-0.529707	0.175622	-3.01618	0.0025598	0.0195244
ENSMUSG00000020570	Sypl	protein_coding	645.22	0.269791	0.0894416	3.01639	0.002558	0.0195244
ENSMUSG00000024393	Prrc2a	protein_coding	826.048	-0.24779	0.0821539	-3.01617	0.00255989	0.0195244
ENSMUSG00000066151	Fkbp15	protein_coding	150.469	0.493832	0.163735	3.01604	0.00256097	0.0195244
ENSMUSG00000106734	Gm20559	lncRNA	12.7676	-1.64355	0.545004	-3.01568	0.00256406	0.0195377
ENSMUSG00000000530	Acvrl1	protein_coding	4.01319	2.79448	0.926703	3.01551	0.00256546	0.0195381
ENSMUSG00000027859	Ngf	protein_coding	644.088	-0.381706	0.126662	-3.01357	0.00258192	0.0196531
ENSMUSG00000026235	Epha4	protein_coding	206.019	0.36723	0.122	3.01008	0.00261179	0.0198493
ENSMUSG00000027998	Plrg1	protein_coding	86.9626	0.55042	0.182847	3.01028	0.0026101	0.0198493
ENSMUSG00000041420	Meis3	protein_coding	17.6087	-1.14114	0.379105	-3.01009	0.00261168	0.0198493
ENSMUSG00000046432	Bex3	protein_coding	179.803	-0.550367	0.182995	-3.00756	0.00263357	0.0200044
ENSMUSG00000046157	Tmem229b	protein_coding	34.8236	-0.82993	0.276047	-3.00648	0.00264293	0.020065
ENSMUSG00000097561	4632411P08Rik	lncRNA	7.65181	2.37275	0.78964	3.00485	0.00265713	0.0201622
ENSMUSG00000042496	Prdm10	protein_coding	88.3098	-0.548298	0.182531	-3.00386	0.00266581	0.0202176
ENSMUSG00000107350	Gm19610	lncRNA	35.3438	-0.946576	0.315298	-3.00217	0.00268066	0.0203196
ENSMUSG00000027363	Usp8	protein_coding	214.778	0.401042	0.133613	3.00152	0.00268637	0.0203523
ENSMUSG00000027198	Ext2	protein_coding	165.333	-0.497685	0.165863	-3.00057	0.00269476	0.0203985
ENSMUSG00000031232	Magt1	protein_coding	228.968	0.351206	0.117049	3.00051	0.00269527	0.0203985
ENSMUSG00000116993	Gm32461	lncRNA	4.73359	2.62419	0.874668	3.00021	0.0026979	0.0204077
ENSMUSG00000029823	Luc7l2	protein_coding	337.652	-0.342633	0.114216	-2.99986	0.00270102	0.0204207
ENSMUSG00000028664	Ephb2	protein_coding	66.7942	-0.947445	0.315968	-2.99854	0.00271275	0.0204987
ENSMUSG00000021549	Rasa1	protein_coding	266.627	-0.401326	0.133959	-2.99588	0.00273652	0.0206676
ENSMUSG00000041268	Dmxl2	protein_coding	19.126	-1.25861	0.420358	-2.99413	0.00275225	0.0207756
ENSMUSG00000022110	Sucla2	protein_coding	184.458	0.430372	0.143787	2.99312	0.0027614	0.0208324
ENSMUSG00000044471	Lncpint	lncRNA	468.524	-0.456257	0.152442	-2.99298	0.00276264	0.0208324
ENSMUSG00000097997	Gm27017	lncRNA	2.98231	4.43548	1.48216	2.99258	0.00276626	0.0208488
ENSMUSG00000006395	Hyi	polymorphic_pseudogene	3.38425	3.19334	1.06729	2.99202	0.0027714	0.0208659
ENSMUSG00000093916	Gm379	transcribed_processed_pseudogene	6.75321	-2.8842	0.963926	-2.99214	0.00277027	0.0208659
ENSMUSG00000021497	Txndc15	protein_coding	62.4028	0.598591	0.200094	2.99155	0.00277568	0.0208765
ENSMUSG00000088609	Gm24187	miRNA	456.498	0.335992	0.112309	2.99166	0.00277462	0.0208765
ENSMUSG00000029455	Aldh2	protein_coding	44.5319	0.856475	0.286329	2.99123	0.00277857	0.0208875
ENSMUSG00000032690	Oas2	protein_coding	22.893	-1.62801	0.544317	-2.99093	0.00278132	0.0208973
ENSMUSG00000109244	Gm44751	lncRNA	16.3937	-1.31914	0.441088	-2.99064	0.00278395	0.0209062
ENSMUSG00000029388	Eif2b1	protein_coding	107.434	0.564134	0.188674	2.98999	0.00278987	0.0209182
ENSMUSG00000032803	Cdv3	protein_coding	547.717	-0.247842	0.082888	-2.99008	0.00278905	0.0209182
ENSMUSG00000047115	Fam221a	protein_coding	2.90634	-4.34234	1.45221	-2.99016	0.00278834	0.0209182
ENSMUSG00000058799	Nap1l1	protein_coding	218.285	-0.41533	0.138918	-2.98975	0.00279203	0.0209237
ENSMUSG00000015189	Casd1	protein_coding	77.7265	-0.675969	0.226135	-2.98923	0.00279685	0.020946
ENSMUSG00000030842	Lamtor1	protein_coding	92.5018	0.485318	0.162362	2.98911	0.00279789	0.020946
ENSMUSG00000031918	Mtmr2	protein_coding	198.493	-0.39722	0.132958	-2.98756	0.00281212	0.0210417
ENSMUSG00000026107	Nabp1	protein_coding	1389.41	0.217302	0.0728417	2.98321	0.00285247	0.0213301
ENSMUSG00000041859	Mcm3	protein_coding	49.114	-0.859874	0.28825	-2.98308	0.00285361	0.0213301
ENSMUSG00000024208	Uqcc2	protein_coding	119.399	0.576714	0.193445	2.98128	0.00287045	0.021445
ENSMUSG00000078812	Eif5a	protein_coding	828.834	0.225829	0.075757	2.98097	0.00287341	0.0214561
ENSMUSG00000022676	Snai2	protein_coding	168.433	0.598478	0.200819	2.98019	0.0028807	0.0214995
ENSMUSG00000043488	Frmd8os	lncRNA	14.6281	-1.28243	0.430368	-2.97984	0.00288397	0.0215128
ENSMUSG00000037400	Atp11b	protein_coding	320.528	0.336664	0.112996	2.97945	0.00288768	0.0215295
ENSMUSG00000003464	Pex19	protein_coding	146.359	0.527699	0.177123	2.97927	0.00288935	0.0215308
ENSMUSG00000026154	Sdhaf4	protein_coding	38.84	0.778667	0.261465	2.97809	0.00290053	0.0215922
ENSMUSG00000026879	Gsn	protein_coding	1180.9	0.205601	0.0690379	2.97809	0.00290055	0.0215922
ENSMUSG00000025868	Higd2a	protein_coding	110.692	0.535068	0.179684	2.97782	0.00290305	0.0215997
ENSMUSG00000031563	Wwc2	protein_coding	238.54	-0.502688	0.16882	-2.97765	0.0029047	0.0216009
ENSMUSG00000051185	Fam174a	protein_coding	52.8444	0.676504	0.227306	2.97618	0.00291859	0.0216931
ENSMUSG00000052428	Tmco1	protein_coding	201.551	0.412476	0.138686	2.97418	0.00293774	0.0218243
ENSMUSG00000028671	Gale	protein_coding	53.5533	0.942478	0.316961	2.97348	0.0029444	0.0218514
ENSMUSG00000042111	Ccdc115	protein_coding	75.6053	0.647014	0.21759	2.97355	0.00294375	0.0218514
ENSMUSG00000070866	Zfp804a	protein_coding	28.4748	-1.34102	0.451226	-2.97194	0.0029592	0.02195
ENSMUSG00000024552	Slc14a2	protein_coding	6.52394	-2.20095	0.740839	-2.97088	0.00296945	0.0220148
ENSMUSG00000041297	Cdk13	protein_coding	425.542	-0.299278	0.100779	-2.96965	0.00298143	0.0220811
ENSMUSG00000051758	4930544M13Rik	lncRNA	10.5385	1.96505	0.661689	2.96975	0.00298039	0.0220811
ENSMUSG00000023007	Prpf40b	protein_coding	42.6171	-0.916539	0.3087	-2.96903	0.00298745	0.0221145
ENSMUSG00000037486	Asxl2	protein_coding	250.515	-0.363771	0.122607	-2.96696	0.00300761	0.0222523
ENSMUSG00000041426	Hibch	protein_coding	31.0784	0.90984	0.306726	2.9663	0.00301408	0.0222888
ENSMUSG00000002489	Tiam1	protein_coding	472.625	0.324025	0.109279	2.96513	0.00302559	0.0223626
ENSMUSG00000057522	Spop	protein_coding	190.062	-0.433358	0.146228	-2.96358	0.00304084	0.0224639
ENSMUSG00000032763	Ilvbl	protein_coding	53.3681	-0.67078	0.226441	-2.96228	0.00305371	0.0225475
ENSMUSG00000025779	Ly96	protein_coding	38.7495	-0.951788	0.321362	-2.96173	0.00305911	0.0225759
ENSMUSG00000038250	Usp38	protein_coding	164.166	0.433014	0.146213	2.96153	0.00306117	0.0225796
ENSMUSG00000053007	Creb5	protein_coding	21.5811	-1.08246	0.365736	-2.95967	0.00307967	0.0227045
ENSMUSG00000028152	Tspan5	protein_coding	154.558	0.423009	0.142933	2.95949	0.00308152	0.0227067
ENSMUSG00000027610	Gss	protein_coding	90.5966	0.501582	0.169586	2.95768	0.0030996	0.0228167
ENSMUSG00000051375	Pcdh1	protein_coding	720.126	0.274312	0.092744	2.95774	0.00309908	0.0228167
ENSMUSG00000071226	Cecr2	protein_coding	30.785	-0.864993	0.292479	-2.95745	0.00310192	0.0228223
ENSMUSG00000021947	Cryl1	protein_coding	51.8866	0.676811	0.228917	2.95658	0.00311075	0.0228757
ENSMUSG00000022404	Slc25a17	protein_coding	158.879	0.42236	0.142914	2.95534	0.00312327	0.0229561
ENSMUSG00000059895	Ptp4a3	protein_coding	72.2186	0.623986	0.21117	2.95489	0.0031278	0.0229778
ENSMUSG00000035206	Sppl2b	protein_coding	28.022	-1.04296	0.352985	-2.95468	0.00312992	0.0229818
ENSMUSG00000096222	Gm25412	snRNA	2.85749	-3.7692	1.27585	-2.95427	0.00313413	0.023001
ENSMUSG00000026669	Mcm10	protein_coding	17.337	-1.44694	0.489875	-2.9537	0.00313985	0.0230314
ENSMUSG00000030103	Bhlhe40	protein_coding	860.4	-0.272045	0.0921233	-2.95305	0.00314651	0.023057
ENSMUSG00000036825	Ssx2ip	protein_coding	90.7021	0.615216	0.208325	2.95315	0.00314545	0.023057
ENSMUSG00000028098	Rnf115	protein_coding	159.16	0.473199	0.160353	2.95099	0.00316758	0.0231972
ENSMUSG00000037685	Atp8a1	protein_coding	72.202	-0.765345	0.259363	-2.95087	0.00316884	0.0231972
ENSMUSG00000022180	Slc7a8	protein_coding	16.9418	1.65671	0.561518	2.95042	0.00317341	0.023219
ENSMUSG00000019907	Ppp1r12a	protein_coding	723.303	-0.203647	0.0690291	-2.95016	0.0031761	0.023227
ENSMUSG00000024246	Thumpd2	protein_coding	14.2668	-1.59398	0.540353	-2.94988	0.00317898	0.0232298
ENSMUSG00000025337	Sbds	protein_coding	225.273	0.432152	0.14651	2.94964	0.00318148	0.0232298
ENSMUSG00000026003	Acadl	protein_coding	316.943	0.33566	0.113797	2.94963	0.00318157	0.0232298
ENSMUSG00000055024	Ep300	protein_coding	451.326	-0.277203	0.0939831	-2.9495	0.00318289	0.0232298
ENSMUSG00000032397	Tipin	protein_coding	31.313	-1.04304	0.35369	-2.94901	0.0031879	0.0232547
ENSMUSG00000116004	Gm49539	lncRNA	6.75062	-1.98964	0.675073	-2.9473	0.00320567	0.0233726
ENSMUSG00000009741	Ubp1	protein_coding	160.114	-0.425804	0.144498	-2.94679	0.00321093	0.0233992
ENSMUSG00000019194	Scn1b	protein_coding	11.9542	1.74678	0.593123	2.94506	0.00322892	0.0235185
ENSMUSG00000025651	Uqcrc1	protein_coding	276.311	0.342192	0.116279	2.94285	0.00325207	0.0236753
ENSMUSG00000038914	Dido1	protein_coding	352.925	-0.286144	0.0972613	-2.94201	0.00326088	0.0237157
ENSMUSG00000046259	Sprr2h	protein_coding	10.0125	-2.1009	0.71407	-2.94214	0.00325951	0.0237157
ENSMUSG00000027546	Atp9a	protein_coding	231.621	0.316859	0.107771	2.94013	0.00328076	0.0238387
[truncated: 12,532 more rows]

## Sheet: Fig. 4e
© 2000-2020 QIAGEN. All rights reserved.
Ingenuity Canonical Pathways	-log(p-value)	Ratio	z-score	Molecules
Molecular Mechanisms of Cancer	13.6	0.235	#NUM!	ABL1,APAF1,ARHGEF2,ARHGEF3,ARHGEF5,ARHGEF9,AURKA,BCL2,BCL2L11,BIRC2,BIRC3,BMP1,BMPR1A,BMPR1B,CAMK2D,CBL,CCND1,CDC25B,Cdc42,CDK1,CDK13,CDK14,CDK17,CDK19,CDK6,CDK8,CDKN1B,CHEK1,CREBBP,E2F8,EP300,FZD2,FZD6,GAB1,GAB2,GNAI3,GNAQ,HAT1,HIPK2,IRS1,ITGA2,ITGB1,JAK1,KRAS,MAP2K2,MAP3K5,MAPK11,MAPK3,MAX,MDM2,NAIP,Naip1 (includes others),NBN,NF1,NFKB2,NRAS,PAK1,PAK3,PIK3C2A,PIK3CB,PLCB4,PRKACA,PRKAR2A,PRKAR2B…
Xenobiotic Metabolism Signaling	10.9	0.24	#NUM!	ALDH1A1,ALDH2,ALDH3A1,ALDH3A2,ALDH6A1,CAMK1D,CAMK2D,CAT,CITED2,CREBBP,CYP2B6,EIF2AK3,EP300,ESD,FMO2,FTL,GRIP1,GSTA3,GSTA5,GSTM1,GSTM3,GSTM5,GSTO1,GSTP1,HDAC4,HDAC5,HS3ST1,HS3ST3A1,HS3ST3B1,HS6ST1,HS6ST2,HSP90B1,IL1A,KRAS,MAP2K2,MAP2K5,MAP3K5,MAPK11,MAPK3,MGMT,MGST1,MGST2,MGST3,NCOA1,NCOR2,NDST1,NFE2L2,NFKB2,NQO1,NRAS,NRIP1,PIK3C2A,PIK3CB,PPM1L,PPP2R1A,PPP2R2B,PPP2R2C,PRKCA,PRKCD,PRKCH,PTGES3,RAP1…
Aryl Hydrocarbon Receptor Signaling	9.15	0.287	-0.408	ALDH1A1,ALDH2,ALDH3A1,ALDH3A2,ALDH6A1,APAF1,CCNA2,CCND1,CDK6,CDKN1B,CHEK1,CTSD,EP300,GSTA3,GSTA5,GSTM1,GSTM3,GSTM5,GSTO1,GSTP1,HSP90B1,IL1A,MAPK3,MDM2,MGST1,MGST2,MGST3,NCOA2,NCOR2,NFE2L2,NFIB,NFKB2,NQO1,NRIP1,PTGES3,RARA,RXRA,TGFB2,TGM2,TNF,TP53
NRF2-mediated Oxidative Stress Response	9.04	0.258	-0.626	ACTA1,ATF4,CAT,CREBBP,DNAJA1,DNAJA2,DNAJA3,DNAJB1,DNAJB12,DNAJB14,DNAJB4,DNAJC8,EIF2AK3,EP300,EPHX1,FTL,GCLM,GSTA3,GSTA5,GSTM1,GSTM3,GSTM5,GSTO1,GSTP1,HSPB8,KRAS,MAP2K2,MAP2K5,MAP3K5,MAPK3,MGST1,MGST2,MGST3,NFE2L2,NQO1,NRAS,PIK3C2A,PIK3CB,PRDX1,PRKCA,PRKCD,PRKCH,RAP1B,RASD1,SOD1,SOD2,TXN,TXNRD1,VCP
Apoptosis Signaling	8.71	0.323	0.365	APAF1,BCL2,BCL2L11,BIRC2,BIRC3,BIRC6,CAPN1,CAPN2,CAPN5,CDK1,DFFA,ENDOG,IKBKB,IKBKE,KRAS,LMNA,MAP2K2,MAP3K5,MAP4K4,MAPK3,MCL1,NAIP,Naip1 (includes others),NFKB2,NRAS,PRKCA,RAP1B,RASD1,SPTAN1,TNF,TNFRSF1A,TP53
Axonal Guidance Signaling	8.26	0.189	#NUM!	ABL1,ABLIM1,ADAM12,ADAM8,ADAMTS1,ADAMTS15,ADAMTS5,ARPC1A,ARPC2,BAIAP2,BDNF,BMP1,CFL1,CHMP1A,CHP1,DPYSL2,EFNA1,EFNA5,EFNB1,EIF4E,EPHA1,EPHA4,EPHB2,FZD2,FZD6,GNAI3,GNAQ,GNB1,GNG5,HERC2,ITGA2,ITGB1,KALRN,KRAS,L1CAM,LNPEP,LRRC4C,MAP2K2,MAPK3,MMP10,MMP13,MMP15,NCK2,NGF,NGFR,NRAS,NRP1,PAK1,PAK3,PFN2,PIK3C2A,PIK3CB,PLCB4,PLCD1,PLCH2,PLXNA1,PLXNA2,PRKACA,PRKAR2A,PRKAR2B,PRKCA,PRKCD,PRKCH,PTK2,RAC1,RAP1B,…
PI3K/AKT Signaling	7.5	0.273	-2.785	BCL2,CCND1,CDKN1B,EIF4E,FOXO3,GAB1,GAB2,GDF15,HSP90B1,IKBKB,IKBKE,ITGA2,ITGB1,JAK1,KRAS,LIMS1,MAP2K2,MAP3K5,MAPK3,MCL1,MDM2,NFKB2,NRAS,PIK3CB,PPM1L,PPP2R1A,PPP2R2B,PPP2R2C,PTEN,PTGS2,RAP1B,RASD1,SFN,SOS2,TP53,YWHAH
DNA Methylation and Transcriptional Repression Signaling	7.27	0.471	#NUM!	ARID4B,CHD3,DNMT3A,H4-16,H4C1,H4C11,H4C12,H4C13,H4C14,H4C15,H4C2,H4C6,H4C8,H4C9,RBBP4,RBBP7
Glucocorticoid Receptor Signaling	7.07	0.199	#NUM!	BAG1,BCL2,CCL5,CEBPA,CHP1,CREBBP,CREBZF,CSF2,EP300,FOXO3,HSP90B1,HSPA1A/HSPA1B,HSPA4,HSPA5,IKBKB,IKBKE,IL1R2,IL1RN,JAK1,KRAS,KRT1,KRT13,KRT16,KRT17,KRT19,KRT20,KRT4,KRT5,KRT6B,KRT7,KRT8,KRT80,MAP2K2,MAPK11,MAPK3,NCOA1,NCOA2,NCOR2,NR3C1,NRAS,NRIP1,PBX1,PCK2,PIK3C2A,PIK3CB,POLR2A,POU2F1,PRKAA2,PRKAB2,PRKACA,PTGES3,PTGS2,RAC1,RAP1B,RASD1,SELE,SGK1,SMAD2,SMAD3,SMAD4,SMARCC2,SOS2,STAT1,TAF3,TGFB2,TNF,…
PPAR Signaling	6.95	0.288	0.186	CITED2,CREBBP,EP300,HSP90B1,IKBKB,IKBKE,IL18,IL1A,IL1R2,IL1RL2,IL1RN,KRAS,MAP2K2,MAP4K4,MAPK3,NCOA1,NCOR2,NFKB2,NGFR,NRAS,NRIP1,PPARD,PPARG,PTGS2,RAP1B,RASD1,RXRA,SOS2,TNF,TNFRSF1A
Osteoarthritis Pathway	6.87	0.225	-0.745	ACVRL1,ADAMTS5,ALPL,ANKH,ANXA2,ANXA5,ATF2,ATF4,BMPR1A,CASP1,CREB5,CREBBP,DDIT4,FN1,FOXO3,FZD2,FZD6,HDAC4,IL1R2,IL1RL2,ITGA2,ITGB1,JAG1,MMP10,MMP13,NAMPT,NFKB2,PPARD,PPARG,PRKAA2,PRKAB2,PTGS2,RAC1,S100A9,SDC4,SMAD2,SMAD3,SMAD4,SMAD7,SPP1,TCF3,TCF4,TCF7L1,TCF7L2,TIMP3,TNF,TNFRSF1A,VEGFA
Cell Cycle: G2/M DNA Damage Checkpoint Regulation	6.84	0.388	0.728	ABL1,AURKA,CCNB1,CCNB2,CDC25B,CDK1,CHEK1,CKS2,EP300,HIPK2,MDM2,MDM4,PLK1,SFN,SKP1,TOP2A,TP53,WEE1,YWHAH
Role of Osteoblasts, Osteoclasts and Chondrocytes in Rheumatoid Arthritis	6.83	0.223	#NUM!	ADAMTS5,ALPL,BCL2,BIRC2,BIRC3,BMP1,BMPR1A,CBL,CHP1,CSF2,CSNK1A1,DKK3,FZD2,FZD6,GSN,IKBKB,IKBKE,IL18,IL18R1,IL1A,IL1R2,IL1RL2,IL1RN,ITGA2,ITGB1,MAP3K5,MAPK3,MMP13,NAIP,Naip1 (includes others),NGFR,PIK3C2A,PIK3CB,PTK2B,SMAD4,SPP1,TAB2,TCF3,TCF4,TCF7L1,TCF7L2,TNF,TNFRSF1A,TRAF5,WNT10A,WNT4,WNT5A,WNT7A,WNT9A
PPARα/RXRα Activation	6.71	0.232	4.226	ABCA1,ACAA1,ACADL,ACOX1,ADIPOR1,CAND1,CKAP5,CREBBP,EP300,GNAQ,HELZ2,HSP90B1,IKBKB,IKBKE,IL1R2,IL1RL2,IRS1,KRAS,MAP2K2,MAP4K4,MAPK3,MED23,NCOR2,NFKB2,NR2C2,NRAS,PLCB4,PLCD1,PLCH2,PRKAA2,PRKAB2,PRKACA,PRKAR2A,PRKAR2B,PRKCA,RAP1B,RASD1,RXRA,SMAD2,SMAD3,SMAD4,SOS2,TGFB2,TGFBR3
LPS/IL-1 Mediated Inhibition of RXR Function	6.58	0.219	-1.604	ABCA1,ACOX1,ACSL4,ALDH1A1,ALDH2,ALDH3A1,ALDH3A2,ALDH6A1,CAT,CD14,CPT2,CYP2B6,FABP2,FABP4,FABP5,FMO2,GSTA3,GSTA5,GSTM1,GSTM3,GSTM5,GSTO1,GSTP1,HS3ST1,HS3ST3A1,HS3ST3B1,HS6ST1,HS6ST2,IL18,IL1A,IL1R2,IL1RL2,IL1RN,LY96,MGMT,MGST1,MGST2,MGST3,NCOA1,NDST1,NGFR,RARA,RXRA,SLC27A4,SREBF1,TNF,TNFRSF1A,UST,XPO1
Role of Macrophages, Fibroblasts and Endothelial Cells in Rheumatoid Arthritis	6.54	0.199	#NUM!	ATF2,ATF4,CAMK2D,CCL5,CCND1,CEBPA,CHP1,CREB5,CREBBP,CSF2,CSNK1A1,DKK3,FN1,FZD2,FZD6,GNAQ,IKBKB,IKBKE,IL17RC,IL18,IL18R1,IL1A,IL1R2,IL1RL2,IL1RN,IL6R,KRAS,MAP2K2,MAPK3,MMP13,NGFR,NRAS,PIK3C2A,PIK3CB,PLCB4,PLCD1,PLCH2,PRKCA,PRKCD,PRKCH,RAC1,RAP1B,RASD1,ROCK2,SELE,SOCS3,TCF3,TCF4,TCF7L1,TCF7L2,TNF,TNFRSF1A,TRAF3,TRAF3IP2,TRAF4,TRAF5,VEGFA,WNT10A,WNT4,WNT5A,WNT7A,WNT9A
VDR/RXR Activation	6.25	0.308	0	CCL5,CD14,CDKN1B,CEBPA,CSF2,CST6,CXCL10,EP300,HR,IGFBP3,IGFBP5,KLF4,MXD1,NCOA1,NCOA2,NCOR2,PPARD,PRKCA,PRKCD,PRKCH,RXRA,SPP1,TGFB2,THBD
ILK Signaling	6.21	0.225	-2.795	ACTA1,ACTN1,ATF2,ATF4,CCND1,Cdc42,CFL1,CREB5,CREBBP,DSP,FLNA,FLNB,FLNC,FN1,IRS1,ITGB1,ITGB6,LIMS1,MAPK3,MYH14,MYH9,NCK2,NFKB2,PIK3C2A,PIK3CB,PPM1L,PPP1R12A,PPP2R1A,PPP2R2B,PPP2R2C,PTEN,PTGS2,PTK2,RAC1,RHOB,RHOF,RICTOR,SNAI2,TNF,TNFRSF1A,VCL,VEGFA,VIM
Integrin Signaling	6	0.215	-2.535	ABL1,ACTA1,ACTN1,ARPC1A,ARPC2,BCAR3,CAPN1,CAPN2,CAPN5,Cdc42,GSN,ITGA2,ITGA7,ITGAV,ITGB1,ITGB6,KRAS,LIMS1,MAP2K2,MAPK3,NCK2,NEDD9,NRAS,PAK1,PAK3,PFN2,PIK3C2A,PIK3CB,PIKFYVE,PPP1CB,PPP1R12A,Ppp1r12b,PTEN,PTK2,RAC1,RAP1B,RAPGEF1,RASD1,RHOB,RHOF,SOS2,TSPAN1,TSPAN3,TSPAN4,TSPAN5,VCL
ATM Signaling	5.98	0.278	-0.209	ABL1,ATF2,ATF4,CCNB1,CCNB2,CDK1,CHEK1,CREB5,CREBBP,GADD45B,H2AX,H4C11,HERC2,HP1BP3,MAPK11,MDC1,MDM2,MDM4,NBN,PPM1L,PPP2R1A,PPP2R2B,PPP2R2C,TLK1,TOPBP1,TP53,TRRAP
PTEN Signaling	5.98	0.254	2.556	BCL2,BCL2L11,BMPR1A,BMPR1B,CBL,CCND1,CDKN1B,EGFR,FGFR2,FOXO3,IGF1R,IGF2R,IKBKB,IKBKE,ITGA2,ITGB1,KRAS,MAP2K2,MAPK3,NFKB2,NGFR,NRAS,PIK3CB,PTEN,PTK2,RAC1,RAP1B,RASD1,SHARPIN,SOS2,TGFBR3,YWHAH
Small Cell Lung Cancer Signaling	5.84	0.31	-1.5	ABL1,APAF1,BCL2,BIRC2,CCND1,CDK6,CDKN1B,FHIT,IKBKB,IKBKE,MAX,NFKB2,PIK3C2A,PIK3CB,PTEN,PTGS2,PTK2,RXRA,TP53,TRAF3,TRAF4,TRAF5
Colorectal Cancer Metastasis Signaling	5.69	0.202	-0.603	BIRC5,CCND1,Cdc42,EGFR,FZD2,FZD6,GNB1,GNG5,GRK3,IL6R,JAK1,KRAS,MAP2K2,MAPK3,MMP10,MMP13,MMP15,NFKB2,NRAS,PIK3C2A,PIK3CB,PRKACA,PRKAR2A,PRKAR2B,PTGER4,PTGS2,RAC1,RALGDS,RAP1B,RASD1,RHOB,RHOF,SMAD2,SMAD3,SMAD4,SOS2,STAT1,TCF3,TCF4,TCF7L1,TCF7L2,TGFB2,TNF,TNFRSF1A,TP53,VEGFA,WNT10A,WNT4,WNT5A,WNT7A,WNT9A
Breast Cancer Regulation by Stathmin1	5.65	0.215	#NUM!	ARHGEF2,ARHGEF3,ARHGEF5,ARHGEF9,CAMK1D,CAMK2D,CDK1,CDKN1B,E2F8,GNAI3,GNAQ,GNB1,GNG5,ITPR1,KRAS,MAP2K2,MAPK3,NRAS,PAK1,PIK3C2A,PIK3CB,PLCB4,PPM1L,PPP1CB,PPP1R10,PPP1R12A,PPP2R1A,PPP2R2B,PPP2R2C,PRKACA,PRKAR2A,PRKAR2B,PRKCA,PRKCD,PRKCH,RAC1,RAP1B,RASD1,ROCK2,SOS2,TP53,TUBB,UHMK1
CDK5 Signaling	5.51	0.259	0.2	ABL1,BDNF,CABLES1,CAPN1,ITGA2,ITGB1,KRAS,LAMA5,LAMB1,MAP2K2,MAPK11,MAPK3,MAPK6,NGF,NGFR,NRAS,PPM1L,PPP1CB,PPP1R10,PPP1R12A,PPP2R1A,PPP2R2B,PPP2R2C,PRKACA,PRKAR2A,PRKAR2B,RAP1B,RASD1
Huntington's Disease Signaling	5.45	0.203	-2.117	APAF1,ATF2,ATF4,ATP5F1A,ATP5F1C,ATP5PB,BDNF,CAPN1,CAPN2,CAPN5,CASP1,CLTA,CLTB,CREB5,CREBBP,CTSD,DNAJB1,DNM1L,EGFR,EP300,GNAQ,GNB1,GNG5,HDAC4,HDAC5,HSPA1A/HSPA1B,HSPA4,HSPA5,IGF1R,ITPR1,MAPK3,NCOR2,NGF,PIK3C2A,PIK3CB,PLCB4,POLR2A,PRKCA,PRKCD,PRKCH,PSME2,PSME3,RASA1,SGK1,SOS2,TGM2,TP53,ZDHHC17
Pancreatic Adenocarcinoma Signaling	5.42	0.257	-0.655	ABL1,BCL2,BIRC5,CCND1,CDKN1B,E2F8,EGFR,HBEGF,JAK1,KRAS,MAP2K2,MAPK3,MDM2,NFKB2,PIK3C2A,PIK3CB,PTGS2,RAC1,RALBP1,RALGDS,SMAD2,SMAD3,SMAD4,STAT1,TGFA,TGFB2,TP53,VEGFA
Glioblastoma Multiforme Signaling	5.4	0.224	-0.18	CCND1,Cdc42,CDK6,CDKN1B,E2F8,EGFR,FZD2,FZD6,IGF1R,ITPR1,KRAS,MAP2K2,MAPK3,MDM2,NF1,NF2,NRAS,PIK3C2A,PIK3CB,PLCB4,PLCD1,PLCH2,PRKCD,PTEN,RAC1,RAP1B,RASD1,RHOB,RHOF,SOS2,TCF3,TP53,WNT10A,WNT4,WNT5A,WNT7A,WNT9A
Transcriptional Regulatory Network in Embryonic Stem Cells	5.4	0.333	#NUM!	CDYL,GATA6,H4-16,H4C1,H4C11,H4C12,H4C13,H4C14,H4C15,H4C2,H4C6,H4C8,H4C9,ISL1,L1CAM,SKIL,TCF7L1,ZFHX3
Epithelial Adherens Junction Signaling	5.35	0.229	#NUM!	ACTA1,ACTN1,ARPC1A,ARPC2,BAIAP2,CDH2,EGFR,EPN2,EPN3,IQGAP1,JUP,KRAS,MYH14,MYH9,MYO7A,NECTIN3,NOTCH3,NRAS,PARD3,PTEN,PTPRM,RAC1,RAP1B,RAPGEF1,RASD1,SNAI2,SSX2IP,TCF3,TCF4,TCF7L1,TCF7L2,TGFB2,TGFBR3,TUBB,VCL
IGF-1 Signaling	5.35	0.26	-0.471	CCN2,FOXO3,IGF1R,IGFBP2,IGFBP3,IGFBP5,IGFBP7,IRS1,JAK1,KRAS,MAP2K2,MAPK3,NRAS,PIK3C2A,PIK3CB,PRKACA,PRKAR2A,PRKAR2B,PTK2,RAP1B,RASA1,RASD1,SFN,SOCS2,SOCS3,SOS2,YWHAH
NF-κB Signaling	5.33	0.218	-1.947	BCL10,BMPR1A,BMPR1B,CARD10,CREBBP,EGFR,EIF2AK2,EP300,FGFR2,IGF1R,IGF2R,IKBKB,IL18,IL1A,IL1R2,IL1RN,KRAS,MALT1,MAP4K4,NFKB2,NGF,NGFR,NRAS,PIK3C2A,PIK3CB,PRKACA,RAP1B,RASD1,RELB,TAB2,TBK1,TGFA,TGFBR3,TNF,TNFAIP3,TNFRSF1A,TNIP1,TRAF3,TRAF5
Actin Cytoskeleton Signaling	5.33	0.205	-1.718	ABI2,ACTA1,ACTN1,ARPC1A,ARPC2,BAIAP2,CD14,CFL1,DIAPH3,FGF13,FLNA,FN1,GSN,IQGAP1,ITGA2,ITGB1,KRAS,MAP2K2,MAPK3,MSN,MYH14,MYH9,NRAS,PAK1,PAK3,PFN2,PIK3C2A,PIK3CB,PIP5K1A,PIP5K1B,PPP1CB,PPP1R12A,Ppp1r12b,PTK2,RAC1,RAP1B,RASD1,RDX,ROCK2,SLC9A1,SOS2,SSH2,TIAM1,TRIO,VCL
Ephrin Receptor Signaling	5.27	0.217	-1.671	ABL1,ARPC1A,ARPC2,ATF2,ATF4,CFL1,CREB5,CREBBP,EFNA1,EFNA5,EFNB1,EPHA1,EPHA4,EPHB2,GNAI3,GNAQ,GNB1,GNG5,ITGA2,ITGB1,KALRN,KRAS,MAP2K2,MAP4K4,MAPK3,NCK2,NRAS,PAK1,PAK3,PTK2,RAC1,RAP1B,RAPGEF1,RASA1,RASD1,ROCK2,SDCBP,SOS2,VEGFA
Mitotic Roles of Polo-Like Kinase	5.2	0.303	-0.832	CAPN1,CCNB1,CCNB2,CDC20,CDC25B,CDK1,ESPL1,FBXO5,HSP90B1,KIF11,KIF23,PLK1,PLK3,PPM1L,PPP2R1A,PPP2R2B,PPP2R2C,PRC1,SLK,WEE1
Regulation of Cellular Mechanics by Calpain Protease	5.2	0.303	-1.5	ACTN1,CAPN1,CAPN2,CAPN5,CAST,CCNA2,CCND1,CDK1,CDK6,CDKN1B,EGFR,ITGA2,ITGB1,KRAS,MAPK3,NRAS,PTK2,RAP1B,RASD1,VCL
Glutathione-mediated Detoxification	5.13	0.406	3.464	GGH,GSTA3,Gsta4,GSTA5,GSTM1,GSTM3,GSTM5,GSTO1,GSTP1,LANCL1,MGST1,MGST2,MGST3
Cholecystokinin/Gastrin-mediated Signaling	5.11	0.244	-2.353	ATF2,Cdc42,EGFR,EPHA4,GNAQ,IL18,IL1A,IL1RN,ITPR1,KRAS,MAP2K2,MAP2K5,MAPK3,NRAS,PLCB4,PRKCA,PRKCD,PRKCH,PTGS2,PTK2,PTK2B,RAC1,RAP1B,RASD1,RHOB,RHOF,ROCK2,SOS2,TNF
PI3K Signaling in B Lymphocytes	5.08	0.232	-1.512	ABL1,ATF2,ATF4,ATF6B,BCL10,CAMK2D,CARD10,CBL,CD81,CHP1,DAPP1,FOXO3,IKBKB,IKBKE,IRS1,ITPR1,KRAS,LYN,MALT1,MAP2K2,MAPK3,NFKB2,NRAS,PIK3AP1,PIK3CB,PLCB4,PLCD1,PLCH2,PTEN,RAC1,RAP1B,RASD1
Non-Small Cell Lung Cancer Signaling	5.04	0.288	-0.5	ABL1,CCND1,CDK6,EGFR,FHIT,FOXO3,ITPR1,KRAS,MAP2K2,MAPK3,NRAS,PIK3C2A,PIK3CB,PRKCA,RAP1B,RASD1,RASSF5,RXRA,SOS2,TGFA,TP53
Role of Tissue Factor in Cancer	5.03	0.242	#NUM!	CCN2,CFL1,CSF2,EGFR,EIF4E,F3,FRK,GNAQ,HBEGF,ITGAV,ITGB1,KRAS,LYN,MAPK11,MAPK3,MMP13,NRAS,PAK1,PIK3C2A,PIK3CB,PRKCA,PTEN,PTK2B,RAC1,RAP1B,RASD1,RPS6KA6,TP53,VEGFA
NGF Signaling	5.02	0.246	-3.4	ATF2,ATF4,CREB5,CREBBP,GAB1,IKBKB,IKBKE,KRAS,MAP2K2,MAP3K5,MAPK3,NFKB2,NGF,NGFR,NRAS,PIK3C2A,PIK3CB,PRKCD,RAC1,RAP1B,RASD1,ROCK2,RPS6KA6,RPS6KC1,SOS2,TP53,TRAF4,TRIO
Ovarian Cancer Signaling	5.01	0.23	-0.832	ABL1,BCL2,CCND1,EGFR,FZD2,FZD6,GJA1,KRAS,MAP2K2,MAPK3,NRAS,PIK3C2A,PIK3CB,PRKACA,PRKAR2A,PRKAR2B,PTEN,PTGS1,PTGS2,RAP1B,RASD1,TCF3,TCF4,TCF7L1,TCF7L2,TP53,VEGFA,WNT10A,WNT4,WNT5A,WNT7A,WNT9A
Protein Kinase A Signaling	4.94	0.173	-0.788	AKAP10,AKAP12,ATF2,ATF4,CAMK2D,CDC25B,CHP1,CREB5,CREBBP,DUSP16,DUSP4,DUSP5,FLNA,FLNB,FLNC,GDE1,GDPD1,GNAI3,GNAQ,GNB1,GNG5,H1-2,H1-3,ITPR1,KDELR2,MAP2K2,MAPK3,NFKB2,NGFR,PDE8B,PDE9A,PLCB4,PLCD1,PLCH2,PPP1CB,PPP1R10,PPP1R12A,PRKACA,PRKAR2A,PRKAR2B,PRKCA,PRKCD,PRKCH,PTEN,PTGS2,PTK2,PTK2B,PTPN12,PTPN21,PTPN3,PTPN4,PTPRF,PTPRG,PTPRJ,PTPRK,PTPRM,RAP1B,ROCK2,SFN,SIRPA,SMAD3,SMAD4,SMPDL3B,TCF3,TCF4,TCF7L…
Chronic Myeloid Leukemia Signaling	4.94	0.252	#NUM!	ABL1,CCND1,CDK6,CDKN1B,CTBP1,E2F8,GAB2,HDAC4,HDAC5,IKBKB,IKBKE,KRAS,MAP2K2,MAPK3,MDM2,NFKB2,NRAS,PIK3C2A,PIK3CB,RAP1B,RASD1,SMAD3,SMAD4,SOS2,TGFB2,TP53
ERK/MAPK Signaling	4.9	0.207	-1.48	ATF2,ATF4,CREB5,CREBBP,DUSP4,EIF4E,ELK3,ITGA2,ITGB1,KRAS,MAP2K2,MAPK3,NRAS,PAK1,PAK3,PIK3C2A,PIK3CB,PLA2G12A,PPARG,PPM1L,PPP1CB,PPP1R10,PPP1R12A,PPP2R1A,PPP2R2B,PPP2R2C,PRKACA,PRKAR2A,PRKAR2B,PRKCA,PRKCD,PTK2,PTK2B,RAC1,RAP1B,RAPGEF1,RASD1,SOS2,STAT1,YWHAH
p53 Signaling	4.86	0.255	0.894	APAF1,BCL2,BIRC5,CCND1,CCNG1,CHEK1,EP300,GADD45B,HIPK2,MDM2,MDM4,PERP,PIAS1,PIK3C2A,PIK3CB,PML,PTEN,SERPINE2,SFN,SNAI2,STAG1,TOPBP1,TP53,TP63,TRIM29
Rac Signaling	4.78	0.243	-1.4	ABI2,ARPC1A,ARPC2,BAIAP2,CFL1,IQGAP1,ITGA2,ITGB1,KRAS,MAP2K2,MAPK3,NFKB2,NRAS,PAK1,PAK3,PARD3,PIK3C2A,PIK3CB,PIKFYVE,PIP5K1A,PIP5K1B,PTK2,PTK2B,RAC1,RAP1B,RASD1,TIAM1
Neurotrophin/TRK Signaling	4.74	0.276	-2.982	ATF2,ATF4,BDNF,CREB5,CREBBP,FRS2,GAB1,KRAS,MAP2K2,MAP2K5,MAP3K5,MAPK3,NGF,NGFR,NRAS,PIK3C2A,PIK3CB,RAP1B,RASD1,SOS2,SPRY1
Endocannabinoid Cancer Inhibition Pathway	4.74	0.224	1.414	ATF2,ATF4,CASP1,CCND1,CDKN1B,CREB5,CREBBP,GNAI3,GNAQ,MAP2K2,MAP2K5,MAPK3,MLST8,NUPR1,PIK3C2A,PIK3CB,PRKAA2,PRKAB2,PRKACA,PRKAR2A,PRKAR2B,PTK2,ROCK2,RPTOR,SNAI2,SPTLC1,TCF3,TCF4,TCF7L1,TCF7L2,VEGFA,VIM
Renin-Angiotensin Signaling	4.72	0.237	-2.353	ATF2,CCL5,GNAQ,ITPR1,KRAS,MAP2K2,MAPK11,MAPK3,NFKB2,NRAS,PAK1,PAK3,PIK3C2A,PIK3CB,PRKACA,PRKAR2A,PRKAR2B,PRKCA,PRKCD,PRKCH,PTK2,PTK2B,RAC1,RAP1B,RASD1,SOS2,STAT1,TNF
PEDF Signaling	4.72	0.268	-1.964	BCL2,BDNF,IKBKB,IKBKE,KRAS,MAPK11,MAPK3,NFKB2,NGF,NRAS,PIK3C2A,PIK3CB,PPARG,RAC1,RAP1B,RASD1,ROCK2,SOD2,TCF4,TCF7L1,TCF7L2,TP53
ERK5 Signaling	4.58	0.278	-2.982	ATF2,ATF4,CREB5,CREBBP,EGFR,FOXO3,GAB1,GNAQ,KRAS,LIF,MAP2K5,NGF,NRAS,RAP1B,RASD1,RPS6KA6,RPS6KC1,SFN,SGK1,YWHAH
Induction of Apoptosis by HIV1	4.57	0.295	-0.243	APAF1,BCL2,BIRC2,BIRC3,DFFA,IKBKB,IKBKE,MAP3K5,NAIP,Naip1 (includes others),NFKB2,NGFR,SLC25A10,SLC25A3,SLC25A5,TNF,TNFRSF1A,TP53
Hepatic Fibrosis / Hepatic Stellate Cell Activation	4.54	0.204	#NUM!	BAMBI,BCL2,CCL5,CCN2,CD14,COL11A2,COL18A1,COL4A1,COL4A2,COL7A1,ECE1,EGFR,FGFR2,FN1,IGF1R,IGFBP3,IGFBP5,IL1A,IL1R2,IL1RL2,IL6R,KLF6,LY96,MMP13,MYH14,MYH9,NFKB2,NGFR,SMAD2,SMAD3,SMAD4,SMAD7,STAT1,TGFA,TGFB2,TNF,TNFRSF1A,VEGFA
Regulation of the Epithelial-Mesenchymal Transition Pathway	4.53	0.202	#NUM!	CDH2,EGFR,FGF13,FGFR2,FRS2,FZD2,FZD6,GAB1,ID2,JAG1,JAG2,JAK1,KRAS,MAP2K2,MAP2K5,MAPK3,NFKB2,NOTCH3,NRAS,PIK3C2A,PIK3CB,PYGO2,RAP1B,RASD1,SMAD2,SMAD3,SMAD4,SNAI2,SOS2,TCF3,TCF4,TCF7L1,TCF7L2,TGFB2,WNT10A,WNT4,WNT5A,WNT7A,WNT9A
Unfolded protein response	4.53	0.304	#NUM!	ATF4,BCL2,CEBPA,DNAJA2,EDEM1,EIF2AK3,ERN1,HSP90B1,HSPA1A/HSPA1B,HSPA4,HSPA5,MAP3K5,NFE2L2,OS9,PPARG,SREBF1,VCP
Thyroid Cancer Signaling	4.49	0.314	#NUM!	BDNF,CCND1,KRAS,MAP2K2,MAPK3,NGF,NRAS,PPARG,RAP1B,RASD1,RXRA,TCF3,TCF4,TCF7L1,TCF7L2,TP53
RAR Activation	4.48	0.201	#NUM!	ADH1C,ADH7,AKR1B10,AKR1C3,ALDH1A1,CITED2,CREBBP,EP300,IGFBP3,MAP3K5,MAPK11,NCOA1,NCOR2,NFKB2,NRIP1,PIK3CB,PML,PRKACA,PRKAR2A,PRKAR2B,PRKCA,PRKCD,PRKCH,PRMT2,PTEN,RAC1,RARA,RDH10,RDH12,RELB,RXRA,SMAD2,SMAD3,SMAD4,SMAD7,SMARCC2,TGFB2,TNIP1,VEGFA
Interferon Signaling	4.48	0.361	-1.732	BCL2,IFI35,IFIT1,IFIT3,IFITM3,IRF1,IRF9,ISG15,JAK1,OAS1,PIAS1,STAT1,STAT2
Role of PKR in Interferon Induction and Antiviral Response	4.46	0.341	#NUM!	APAF1,ATF2,EIF2AK2,IKBKB,IKBKE,IRF1,NFKB2,STAT1,TAB2,TNF,TNFRSF1A,TP53,TRAF3,TRAF5
Prostate Cancer Signaling	4.45	0.253	#NUM!	ABL1,ATF2,ATF4,BCL2,CCND1,CDKN1B,CREB5,CREBBP,GSTP1,HSP90B1,KRAS,MAP2K2,MAPK3,MDM2,NFKB2,NRAS,PIK3C2A,PIK3CB,PTEN,RAP1B,RASD1,SOS2,TP53
Glioma Signaling	4.4	0.236	-1.886	ABL1,CAMK1D,CAMK2D,CCND1,CDK6,E2F8,EGFR,IDH1,IGF1R,IGF2R,KRAS,MAP2K2,MAPK3,MDM2,NRAS,PIK3C2A,PIK3CB,PRKCA,PRKCD,PRKCH,PTEN,RAP1B,RASD1,SOS2,TGFA,TP53
p70S6K Signaling	4.4	0.225	-1.569	EEF2,EGFR,GNAI3,GNAQ,IRS1,JAK1,KRAS,LYN,MAP2K2,MAPK3,NRAS,PIK3C2A,PIK3CB,PLCB4,PLCD1,PLCH2,PPM1L,PPP2R1A,PPP2R2B,PPP2R2C,PRKCA,PRKCD,PRKCH,RAP1B,RASD1,RPS6,SFN,SOS2,YWHAH
Hypoxia Signaling in the Cardiovascular System	4.39	0.27	-1.897	ATF2,ATF4,BIRC6,CREB5,CREBBP,EP300,HSP90B1,MDM2,NQO1,PTEN,TP53,UBE2C,UBE2D1,UBE2D3,UBE2G1,UBE2J1,UBE2J2,UBE2Q1,UBE2R2,VEGFA
Chemokine Signaling	4.38	0.262	-1.342	CAMK1D,CAMK2D,CCL5,CFL1,GNAI3,GNAQ,KRAS,MAP2K2,MAPK11,MAPK3,NRAS,PLCB4,PPP1CB,PPP1R12A,Ppp1r12b,PRKCA,PTK2,PTK2B,RAP1B,RASD1,ROCK2
RhoA Signaling	4.37	0.228	-2.2	ABL2,ACTA1,ARHGAP8/PRR5-ARHGAP8,ARPC1A,ARPC2,BAIAP2,CFL1,CIT,DLC1,EPHA1,IGF1R,LPAR3,MSN,PFN2,PIKFYVE,PIP5K1A,PIP5K1B,PLXNA1,PPP1CB,PPP1R12A,Ppp1r12b,PTK2,PTK2B,RAPGEF6,RDX,ROCK2,SEPTIN11,SEPTIN5
Systemic Lupus Erythematosus In B Cell Signaling Pathway	4.32	0.182	-2.263	BCL10,BCL2,BCL2L11,CBL,CCND1,CHP1,CSF2,FOXO3,GAB1,IFIH1,IFIT3,IL18,IL1A,IL6R,IRF5,IRF7,IRF9,ISG15,JAK1,KRAS,LIF,LYN,MALT1,MAP2K2,MAP4K4,MAPK3,MCL1,NFKB2,NRAS,PAG1,PIK3AP1,PIK3C2A,PIK3CB,PRKCA,PRKCD,PRKCH,RAC1,RAP1B,RASD1,RASGRP2,RASGRP3,SOS2,STAT1,STAT2,TBK1,TGFB2,TNF,TRAF3,TRAF4,TRAF5
Germ Cell-Sertoli Cell Junction Signaling	4.2	0.203	#NUM!	ACTA1,ACTN1,Cdc42,CDH2,CFL1,EPN2,EPN3,GSN,IQGAP1,ITGA2,ITGB1,JUP,KRAS,MAP2K2,MAP3K5,MAPK3,MTMR2,MYO7A,NECTIN3,NRAS,PAK1,PAK3,PIK3C2A,PIK3CB,PTK2,RAC1,RAP1B,RASD1,RHOB,RHOF,TGFB2,TNF,TNFRSF1A,TUBB,VCL
Sertoli Cell-Sertoli Cell Junction Signaling	4.18	0.199	#NUM!	ACTA1,ACTN1,ATF2,CLDN1,CLDN4,CLDN7,CLDN8,EPN2,EPN3,ITGA2,ITGB1,JUP,KRAS,MAP2K2,MAP3K20,MAP3K5,MAPK11,MAPK3,MTMR2,MYO7A,NECTIN3,NRAS,PRKACA,PRKAR2A,PRKAR2B,PTEN,RAC1,RAP1B,RASD1,SPTAN1,TGFBR3,TJP3,TNF,TNFRSF1A,TUBB,VCL,YBX3
HOTAIR Regulatory Pathway	4.17	0.208	-2.263	ATXN1,CREBBP,EP300,EZH2,FOXM1,IRF1,KMT2A,MDM2,MMP10,MMP13,MMP15,MRTFA,MTF2,NFKB2,PIK3C2A,PIK3CB,PTEN,RBBP4,RBBP7,RBM38,ROCK2,SNAI2,SPP1,TCF3,TCF4,TCF7L1,TCF7L2,VIM,WNT10A,WNT4,WNT5A,WNT7A,WNT9A
Pyridoxal 5'-phosphate Salvage Pathway	4.17	0.277	-0.943	CDK1,CDK6,CDK8,CSNK1A1,EIF2AK2,HIPK1,MAP2K2,MAPK3,MAPK6,NEK2,PAK1,PAK3,PLK1,PNPO,PRKAA2,PRKCD,PRKCH,SGK1
Signaling by Rho Family GTPases	4.15	0.185	-2.271	ACTA1,ARHGEF2,ARHGEF3,ARHGEF5,ARHGEF9,ARPC1A,ARPC2,BAIAP2,Cdc42,CDH2,CFL1,CIT,DIAPH3,GNAI3,GNAQ,GNB1,GNG5,IQGAP1,ITGA2,ITGB1,MAP2K2,MAP3K20,MAPK3,MSN,NFKB2,PAK1,PAK3,PARD3,PIK3C2A,PIK3CB,PIKFYVE,PIP5K1A,PIP5K1B,PPP1R12A,PTK2,PTK2B,RAC1,RDX,RHOB,RHOF,ROCK2,SEPTIN11,SEPTIN5,SLC9A1,VIM
GNRH Signaling	4.15	0.202	-1.219	ATF2,ATF4,CACNA2D1,CAMK2D,CREB5,CREBBP,EGFR,GNAI3,GNAQ,GNB1,GNG5,HBEGF,ITPR1,KRAS,MAP2K2,MAP3K5,MAPK11,MAPK3,NFKB2,NRAS,PAK1,PAK3,PLCB4,PRKACA,PRKAR2A,PRKAR2B,PRKCA,PRKCD,PRKCH,PTK2,PTK2B,RAC1,RAP1B,RASD1,SOS2
Wnt/β-catenin Signaling	4.15	0.202	-0.557	APPL2,CCND1,CDH2,CREBBP,CSNK1A1,CSNK1G1,DKK3,EP300,FZD2,FZD6,GJA1,GNAQ,MDM2,PPARD,PPM1L,PPP2R1A,PPP2R2B,PPP2R2C,RARA,SOX21,SOX4,TCF3,TCF4,TCF7L1,TCF7L2,TGFB2,TGFBR3,TLE1,TLE4,TP53,WNT10A,WNT4,WNT5A,WNT7A,WNT9A
FAK Signaling	4.13	0.242	#NUM!	ACTA1,CAPN1,CAPN2,CAPN5,EGFR,HMMR,ITGA2,ITGB1,KRAS,MAP2K2,MAPK3,NRAS,PAK1,PAK3,PIK3C2A,PIK3CB,PTEN,PTK2,RAC1,RAP1B,RASD1,SOS2,VCL
Thrombin Signaling	4.13	0.192	-1.616	ARHGEF2,ARHGEF3,ARHGEF5,ARHGEF9,CAMK1D,CAMK2D,Cdc42,EGFR,GATA3,GATA6,GNAI3,GNAQ,GNB1,GNG5,IKBKB,ITPR1,KRAS,MAP2K2,MAPK11,MAPK3,NFKB2,NRAS,PIK3C2A,PIK3CB,PLCB4,PLCD1,PLCH2,PPP1CB,PPP1R12A,Ppp1r12b,PRKCA,PRKCD,PRKCH,PTK2,RAC1,RAP1B,RASD1,RHOB,RHOF,ROCK2
Neuregulin Signaling	4.06	0.24	-0.688	AREG,BTC,CDKN1B,EGFR,EREG,ERRFI1,HBEGF,HSP90B1,ITGA2,ITGB1,KRAS,MAP2K2,MAPK3,NRAS,PRKCA,PRKCD,PRKCH,PTEN,RAP1B,RASD1,RPS6,SOS2,TGFA
TGF-β Signaling	4.06	0.24	-2.4	BCL2,BMPR1A,BMPR1B,CREBBP,EP300,INHBA,INHBB,IRF7,KRAS,MAP2K2,MAPK11,MAPK3,NRAS,PMEPA1,RAP1B,RASD1,SMAD2,SMAD3,SMAD4,SMAD7,SOS2,TGFB2,TGIF1
Endocannabinoid Developing Neuron Pathway	4.05	0.226	-0.853	ATF2,ATF4,CCND1,CDKN1B,CREB5,CREBBP,GNAI3,GNB1,GNG5,KRAS,MAP2K2,MAP2K5,MAPK11,MAPK3,MAPK6,MLST8,NRAS,PIK3C2A,PIK3CB,PRKACA,PRKAR2A,PRKAR2B,RAC1,RAP1B,RASD1,RPTOR
HER-2 Signaling in Breast Cancer	4.04	0.25	#NUM!	AREG,CCND1,CDK6,CDKN1B,EGFR,ITGB1,ITGB6,KRAS,MAP3K5,MDM2,NRAS,PARD3,PIK3C2A,PIK3CB,PRKCA,PRKCD,PRKCH,RAP1B,RASD1,SOS2,TP53
STAT3 Pathway	4.02	0.215	-1.877	BCL2,BMPR1A,BMPR1B,EGFR,FGFR2,IGF1R,IGF2R,IL17RC,IL18R1,IL1A,IL1R2,IL1RL2,IL6R,KRAS,MAP2K2,MAP3K20,MAPK11,MAPK3,NGFR,NRAS,RAC1,RAP1B,RASD1,SOCS2,SOCS3,TGFA,TGFB2,TGFBR3,VEGFA
Mouse Embryonic Stem Cell Pluripotency	4	0.233	-1.043	BMPR1A,CREBBP,FZD2,FZD6,ID1,ID2,JAK1,KRAS,LIF,MAP2K2,MAPK11,MAPK3,NRAS,PIK3C2A,PIK3CB,RAP1B,RASD1,SMAD4,SOS2,TCF3,TCF4,TCF7L1,TCF7L2,TP53
Amyotrophic Lateral Sclerosis Signaling	3.99	0.237	-0.853	APAF1,BCL2,BIRC2,BIRC3,CAPN1,CAPN2,CAPN5,CASP1,CAT,GLUL,GPX1,GRIA3,GRID2,GRIK3,NAIP,Naip1 (includes others),PAK1,PIK3C2A,PIK3CB,RAC1,SOD1,TP53,VEGFA
Synaptic Long Term Potentiation	3.98	0.217	-0.577	ATF2,ATF4,CAMK2D,CHP1,CREB5,CREBBP,EP300,GNAQ,GRIA3,ITPR1,KRAS,MAP2K2,MAPK3,NRAS,PLCB4,PLCD1,PLCH2,PPP1CB,PPP1R10,PPP1R12A,PRKACA,PRKAR2A,PRKAR2B,PRKCA,PRKCD,PRKCH,RAP1B,RASD1
Death Receptor Signaling	3.97	0.242	-1.964	ACTA1,APAF1,BCL2,BIRC2,BIRC3,DFFA,IKBKB,IKBKE,LMNA,MAP3K5,MAP4K4,NAIP,Naip1 (includes others),NFKB2,PARP12,PARP14,PARP8,PARP9,SPTAN1,TBK1,TNF,TNFRSF1A
Role of IL-17F in Allergic Inflammatory Airway Diseases	3.96	0.311	-2.887	ATF2,ATF4,CREB5,CREBBP,CSF2,CXCL10,CXCL6,IL17RC,MAP2K2,MAPK3,MMP13,NFKB2,RPS6KA6,TRAF3IP2
AMPK Signaling	3.94	0.189	0.343	ACACA,ADRA1B,AK2,AK3,ATF2,ATF4,CCNA2,CCND1,CHRNB1,CPT2,CREB5,CREBBP,EEF2,EP300,FOXO3,IRS1,MAPK11,MLST8,PCK2,PFKFB3,PIK3C2A,PIK3CB,PPM1B,PPM1H,PPM1L,PPP2R1A,PPP2R2B,PPP2R2C,PRKAA2,PRKAB2,PRKACA,PRKAR2A,PRKAR2B,RAB11A,RAB27A,RAB2A,RPTOR,SLC2A1,SMARCC2,TBC1D1
B Cell Receptor Signaling	3.88	0.195	-3.773	ABL1,ATF2,ATF4,BCL10,CAMK2D,CARD10,CFL1,CREB5,CREBBP,DAPP1,GAB1,GAB2,IKBKB,IKBKE,KRAS,LYN,MALT1,MAP2K2,MAP3K5,MAPK11,MAPK3,NFKB2,NRAS,PAG1,PIK3AP1,PIK3C2A,PIK3CB,PTEN,PTK2,PTK2B,RAC1,RAP1B,RASD1,RASSF5,SOS2,TCF3
Cardiac Hypertrophy Signaling (Enhanced)	3.85	0.156	-0.93	ADRA1B,ATF2,CAMK2D,CHP1,CSF2,Diaph2,DIAPH3,EIF2B1,EIF4E,EP300,FGF13,FGFR2,FZD2,FZD6,GDE1,GDPD1,GNAI3,GNAQ,GNB1,GNG5,HDAC4,HDAC5,IGF1R,IKBKB,IKBKE,IL17RC,IL18,IL18R1,IL1A,IL1R2,IL1RL2,IL6R,ITGA2,ITGB1,ITPR1,KRAS,LIF,MAP2K2,MAP2K5,MAP3K20,MAP3K5,MAPK11,MAPK3,NFKB2,NGFR,NRAS,PDE8B,PDE9A,PIK3C2A,PIK3CB,PLCB4,PLCD1,PLCH2,PRKACA,PRKAR2A,PRKAR2B,PRKCA,PRKCD,PRKCH,PTEN,PTGS2,PTK2,RAP1B,RASD1,ROCK2,RPS6,S…
PFKFB4 Signaling Pathway	3.84	0.304	-0.535	ATF2,ATF4,CREB5,CREBBP,FBP2,MAP2K2,MAP2K5,MAPK3,PRKACA,PRKAR2A,PRKAR2B,TGFB2,TKT,TP53
IL-6 Signaling	3.83	0.216	-1	CD14,IKBKB,IKBKE,IL18,IL1A,IL1R2,IL1RL2,IL1RN,IL6R,KRAS,MAP2K2,MAP4K4,MAPK11,MAPK3,MCL1,NFKB2,NGFR,NRAS,PIK3C2A,PIK3CB,RAP1B,RASD1,SOCS3,SOS2,TNF,TNFRSF1A,VEGFA
Activation of IRF by Cytosolic Pattern Recognition Receptors	3.82	0.27	-2.668	ADAR,ATF2,CREBBP,DHX58,IFIH1,IKBKB,IKBKE,IRF7,IRF9,ISG15,NFKB2,SIKE1,STAT1,STAT2,TBK1,TNF,TRAF3
Prolactin Signaling	3.8	0.247	-2.5	CREBBP,EP300,IRF1,IRS1,KRAS,MAP2K2,MAPK3,NR3C1,NRAS,PIK3C2A,PIK3CB,PRKCA,PRKCD,PRKCH,RAP1B,RASD1,SOCS2,SOCS3,SOS2,STAT1
Role of NANOG in Mammalian Embryonic Stem Cell Pluripotency	3.79	0.218	-1.155	BMP1,BMPR1A,BMPR1B,FZD2,FZD6,GAB1,GATA6,JAK1,KRAS,LIF,MAP2K2,MAPK3,NRAS,PIK3C2A,PIK3CB,RAP1B,RASD1,SMAD4,SOS2,TCF7L1,TP53,WNT10A,WNT4,WNT5A,WNT7A,WNT9A
RhoGDI Signaling	3.79	0.194	0.557	ACTA1,ARHGAP8/PRR5-ARHGAP8,ARHGDIA,ARHGEF2,ARHGEF3,ARHGEF5,ARHGEF9,ARPC1A,ARPC2,Cdc42,CDH2,CFL1,CREBBP,DLC1,EP300,GNAI3,GNAQ,GNB1,GNG5,GRIP1,ITGA2,ITGB1,MSN,PAK1,PAK3,PIKFYVE,PIP5K1A,PIP5K1B,PPP1R12A,PRKCA,RAC1,RDX,RHOB,RHOF,ROCK2
Insulin Receptor Signaling	3.78	0.209	-2.502	CBL,EIF2B1,EIF4E,FOXO3,GAB1,IRS1,JAK1,KRAS,MAP2K2,MAPK3,NRAS,PIK3C2A,PIK3CB,PPP1CB,PPP1R10,PPP1R12A,PRKACA,PRKAR2A,PRKAR2B,PTEN,PTPRF,RAP1B,RAPGEF1,RASD1,RPTOR,SGK1,SOCS3,SOS2,STXBP4
Regulation of Actin-based Motility by Rho	3.75	0.234	-0.229	ACTA1,ARHGDIA,ARPC1A,ARPC2,BAIAP2,Cdc42,CFL1,GSN,ITGA2,ITGB1,PAK1,PAK3,PFN2,PIKFYVE,PIP5K1A,PIP5K1B,PPP1CB,PPP1R12A,Ppp1r12b,RAC1,RHOB,RHOF
ErbB Signaling	3.75	0.234	-1.528	AREG,BTC,EGFR,EREG,HBEGF,KRAS,MAP2K2,MAPK11,MAPK3,NCK2,NRAS,PAK1,PAK3,PIK3C2A,PIK3CB,PRKCA,PRKCD,PRKCH,RAP1B,RASD1,SOS2,TGFA
LPS-stimulated MAPK Signaling	3.72	0.244	-2.828	ATF2,CD14,IKBKB,IKBKE,KRAS,MAP2K2,MAP3K5,MAPK11,MAPK3,NFKB2,NRAS,PAK1,PIK3C2A,PIK3CB,PRKCA,PRKCD,PRKCH,RAC1,RAP1B,RASD1
P2Y Purigenic Receptor Signaling Pathway	3.71	0.213	-0.784	ATF2,ATF4,CREB5,CREBBP,GNAI3,GNAQ,GNB1,GNG5,KRAS,MAP2K2,MAPK3,NFKB2,NRAS,P2RY2,PIK3C2A,PIK3CB,PLCB4,PLCD1,PLCH2,PRKACA,PRKAR2A,PRKAR2B,PRKCA,PRKCD,PRKCH,RAP1B,RASD1
Acute Myeloid Leukemia Signaling	3.66	0.236	-2.183	CCND1,CEBPA,IDH1,JUP,KRAS,MAP2K2,MAP2K5,MAPK3,NFKB2,NRAS,PIK3C2A,PIK3CB,PML,RAP1B,RARA,RASD1,SOS2,TCF3,TCF4,TCF7L1,TCF7L2
FLT3 Signaling in Hematopoietic Progenitor Cells	3.65	0.241	-2.982	ATF2,ATF4,CBL,CREB5,CREBBP,EIF4E,GAB2,KRAS,MAP2K2,MAPK11,MAPK3,NRAS,PIK3C2A,PIK3CB,RAP1B,RASD1,RPS6KA6,SOS2,STAT1,STAT2
HIPPO signaling	3.5	0.235	0	LATS1,NF2,PARD3,PATJ,PPM1L,PPP1CB,PPP1R10,PPP1R12A,PPP2R1A,PPP2R2B,PPP2R2C,SFN,SKP1,SMAD2,SMAD3,SMAD4,TEAD3,WWC1,YAP1,YWHAH
CCR3 Signaling in Eosinophils	3.49	0.21	-1	CFL1,GNAI3,GNB1,GNG5,ITPR1,KRAS,MAP2K2,MAPK11,MAPK3,NRAS,PAK1,PAK3,PIK3C2A,PIK3CB,PLA2G12A,PLCB4,PPP1CB,PPP1R12A,Ppp1r12b,PRKCA,PRKCD,PRKCH,RAC1,RAP1B,RASD1,ROCK2
HGF Signaling	3.48	0.216	-2.837	ATF2,CCND1,ELK3,GAB1,ITGA2,ITGB1,KRAS,MAP2K2,MAP3K5,MAPK3,NRAS,PAK1,PIK3C2A,PIK3CB,PRKCA,PRKCD,PRKCH,PTGS2,PTK2,RAC1,RAP1B,RAPGEF1,RASD1,SOS2
Renal Cell Carcinoma Signaling	3.41	0.238	-1.387	CREBBP,EP300,GAB1,KRAS,MAP2K2,MAPK3,NRAS,PAK1,PAK3,PIK3C2A,PIK3CB,RAC1,RAP1B,RAPGEF1,RASD1,SLC2A1,SOS2,TGFA,VEGFA
Cyclins and Cell Cycle Regulation	3.33	0.235	-0.775	ABL1,CCNA2,CCNB1,CCNB2,CCND1,CDK1,CDK6,CDKN1B,E2F8,HDAC4,HDAC5,PPM1L,PPP2R1A,PPP2R2B,PPP2R2C,SKP1,TGFB2,TP53,WEE1
Gap Junction Signaling	3.29	0.182	#NUM!	ACTA1,CSNK1A1,CSNK1G1,DBN1,EGFR,GJA1,GJB1,GJB3,GJB6,GNAI3,GNAQ,GRIA3,GRIK3,ITPR1,KRAS,MAP2K2,MAP2K5,MAPK3,NRAS,PIK3C2A,PIK3CB,PLCB4,PLCD1,PLCH2,PRKACA,PRKAR2A,PRKAR2B,PRKCA,PRKCD,PRKCH,RAP1B,RASD1,SGSM3,SMARCC2,SOS2,TUBB
Protein Citrullination	3.29	0.8	-1	PADI1,PADI2,PADI3,PADI4
FAT10 Cancer Signaling Pathway	3.26	0.283	-1.941	IKBKB,IKBKE,NFKB2,NGFR,SMAD2,SMAD3,SMAD4,TCF4,TGFB2,TGFBR3,TNF,TNFRSF1A,TP53
TNFR2 Signaling	3.25	0.333	-0.707	BIRC2,BIRC3,IKBKB,IKBKE,NAIP,Naip1 (includes others),NFKB2,TBK1,TNF,TNFAIP3
Vitamin-C Transport	3.22	0.438	#NUM!	GLRX,GSTO1,SELENOT,SLC23A2,SLC2A1,TXN,TXNRD1
Synaptogenesis Signaling Pathway	3.22	0.163	-1.443	ARPC1A,ARPC2,ATF2,ATF4,BDNF,CACNA2D1,CADM1,CAMK2D,CDH2,CFL1,CLASP2,CREB5,CREBBP,EFNA1,EFNA5,EFNB1,EPHA1,EPHA4,EPHB2,FARP1,GRIA3,ITPR1,KALRN,KRAS,LYN,MAP1B,MAPK3,NAP1L1,NECTIN3,NRAS,PAK1,PIK3C2A,PIK3CB,PRKACA,PRKAR2A,PRKAR2B,PRKCD,RAC1,RAP1B,RAPGEF1,RASD1,RASGRP2,SNCG,SOS2,STXBP4,STXBP5,SYT17,SYT2,SYT7,TIAM1,UNC13A
Paxillin Signaling	3.2	0.211	-2.524	ACTA1,ACTN1,ITGA2,ITGA7,ITGAV,ITGB1,ITGB6,KRAS,MAPK11,NCK2,NRAS,PAK1,PAK3,PIK3C2A,PIK3CB,PTK2,PTK2B,PTPN12,RAC1,RAP1B,RASD1,SOS2,VCL
Aldosterone Signaling in Epithelial Cells	3.16	0.19	-1.606	DNAJA1,DNAJB1,DNAJB12,DNAJB14,DNAJB4,DNAJC8,HSP90B1,HSPA1A/HSPA1B,HSPA4,HSPA5,HSPB8,ITPR1,KRAS,MAP2K2,MAPK3,PIK3C2A,PIK3CB,PIKFYVE,PIP5K1A,PIP5K1B,PLCB4,PLCD1,PLCH2,PRKCA,PRKCD,PRKCH,SGK1,SLC12A2,SLC9A1,SOS2
Lymphotoxin β Receptor Signaling	3.14	0.264	-1.667	APAF1,BIRC2,CREBBP,EP300,IKBKB,IKBKE,MAPK3,NFKB2,PIK3C2A,PIK3CB,RELB,TRAF3,TRAF4,TRAF5
Role of MAPK Signaling in the Pathogenesis of Influenza	3.1	0.231	#NUM!	ATF2,BCL2,CCL5,CXCL10,KRAS,MAP2K2,MAP3K5,MAPK11,MAPK3,NRAS,PLA2G12A,PLA2G7,PLA2R1,PRKCA,PTGS2,RAP1B,RASD1,TNF
Production of Nitric Oxide and Reactive Oxygen Species in Macrophages	3.1	0.181	-1.768	CAT,Cdc42,CLU,CREBBP,IKBKB,IKBKE,IRF1,JAK1,MAP3K5,MAPK11,MAPK3,NFKB2,NGFR,PCYOX1,PIK3C2A,PIK3CB,PPM1L,PPP1CB,PPP1R10,PPP1R12A,PPP2R1A,PPP2R2B,PPP2R2C,PRKCA,PRKCD,PRKCH,RAC1,RAP1B,RHOB,RHOF,SIRPA,STAT1,TNF,TNFRSF1A
Melatonin Signaling	3.08	0.236	0.728	CAMK2D,GNAI3,GNAQ,MAP2K2,MAP2K5,MAPK3,PLCB4,PLCD1,PLCH2,PRKACA,PRKAR2A,PRKAR2B,PRKCA,PRKCD,PRKCH,RORA,RORC
Actin Nucleation by ARP-WASP Complex	3.08	0.236	-0.535	ARPC1A,ARPC2,BAIAP2,Cdc42,ITGA2,ITGB1,KRAS,NCK2,NRAS,PPP1R12A,RAC1,RAP1B,RASD1,RHOB,RHOF,ROCK2,SOS2
UVA-Induced MAPK Signaling	3.06	0.214	-1.069	EGFR,KRAS,MAPK11,MAPK3,NRAS,PARP12,PARP14,PARP8,PARP9,PIK3C2A,PIK3CB,PLCB4,PLCD1,PLCH2,PRKCA,RAP1B,RASD1,RPS6KA6,RPS6KC1,STAT1,TP53
BMP signaling pathway	3.06	0.224	-1.698	ATF2,BMP1,BMPR1A,BMPR1B,CREBBP,KRAS,MAGED1,MAP2K2,MAPK11,MAPK3,NFKB2,NRAS,PRKACA,PRKAR2A,PRKAR2B,RAP1B,RASD1,SMAD4,SMAD7
Semaphorin Signaling in Neurons	3.05	0.25	#NUM!	Cdc42,CFL1,DPYSL2,ITGB1,MAPK3,NRP1,PAK1,PAK3,PLXNA1,PTK2,RAC1,RHOB,RHOF,ROCK2,SEMA3A
IL-3 Signaling	3.03	0.228	-1.698	CHP1,GAB2,JAK1,KRAS,MAP2K2,MAPK3,NRAS,PAK1,PIK3C2A,PIK3CB,PRKCA,PRKCD,PRKCH,RAC1,RAP1B,RAPGEF1,RASD1,STAT1
Tight Junction Signaling	3.03	0.185	#NUM!	ACTA1,ARHGEF2,CEBPA,CLDN1,CLDN4,CLDN7,CLDN8,CPSF6,MYH14,MYH9,NECTIN3,NFKB2,NGFR,PATJ,PPM1L,PPP2R1A,PPP2R2B,PPP2R2C,PRKACA,PRKAR2A,PRKAR2B,PTEN,RAC1,SPTAN1,TGFB2,TIAM1,TJP3,TNF,TNFRSF1A,VCL,YBX3
Phospholipase C Signaling	3.02	0.167	-1.761	ARHGEF2,ARHGEF3,ARHGEF5,ARHGEF9,ATF2,ATF4,Cdc42,CHP1,CREB5,CREBBP,EP300,GNAQ,GNB1,GNG5,HDAC4,HDAC5,ITGA2,ITGB1,ITPR1,KRAS,LYN,MAP2K2,MAPK3,NFKB2,NRAS,PEBP1,PLA2G12A,PLCB4,PLCD1,PPP1CB,PPP1R12A,Ppp1r12b,PRKCA,PRKCD,PRKCH,RAC1,RALGDS,RAP1B,RASD1,RHOB,RHOF,SOS2,TGM2
BAG2 Signaling Pathway	3	0.279	0	ANXA2,HSPA1A/HSPA1B,HSPA4,HSPA5,MAPK3,MDM2,NFKB2,PINK1,PSME2,PSME3,TP53,UBE2D1
Polyamine Regulation in Colon Cancer	2.97	0.364	#NUM!	KRAS,MAX,MXD1,PPARG,PSME2,PSME3,SAT1,TCF4
JAK/Stat Signaling	2.96	0.225	-1.213	GNAQ,JAK1,KRAS,MAP2K2,MAPK3,NFKB2,NRAS,PIAS1,PIAS2,PIK3C2A,PIK3CB,RAP1B,RASD1,SOCS2,SOCS3,SOS2,STAT1,STAT2
VEGF Signaling	2.94	0.21	-1.886	ACTA1,ACTN1,BCL2,EIF2B1,FOXO3,KRAS,MAP2K2,MAPK3,NRAS,PIK3C2A,PIK3CB,PRKCA,PTK2,PTK2B,RAP1B,RASD1,ROCK2,SFN,SOS2,VCL,VEGFA
Estrogen-Dependent Breast Cancer Signaling	2.94	0.23	-2.138	Akr1b7,ATF2,ATF4,CCND1,CREB5,CREBBP,EGFR,HSD17B12,IGF1R,KRAS,MAPK3,NFKB2,NRAS,PIK3C2A,PIK3CB,RAP1B,RASD1
Virus Entry via Endocytic Pathways	2.93	0.206	#NUM!	ABL1,ACTA1,AP3S1,CD55,CLTA,CLTB,FLNA,FLNB,FLNC,ITGA2,ITGB1,ITGB6,KRAS,NRAS,PIK3C2A,PIK3CB,PRKCA,PRKCD,PRKCH,RAC1,RAP1B,RASD1
Telomerase Signaling	2.93	0.206	-1.698	ABL1,EGFR,ELK3,HDAC4,HDAC5,HSP90B1,KRAS,MAP2K2,MAPK3,NRAS,PIK3C2A,PIK3CB,PPM1L,PPP2R1A,PPP2R2B,PPP2R2C,PTGES3,RAP1B,RASD1,SOS2,TP53,TPP1
Melanocyte Development and Pigmentation Signaling	2.91	0.213	-2.065	ATF2,ATF4,BCL2,CREB5,CREBBP,EP300,KRAS,MAP2K2,MAPK3,NRAS,PIK3C2A,PIK3CB,PRKACA,PRKAR2A,PRKAR2B,RAP1B,RASD1,RPS6KA6,RPS6KC1,SOS2
Apelin Adipocyte Signaling Pathway	2.9	0.222	1.886	CAT,GNAI3,GPX1,GSTM1,GSTP1,MAPK11,MAPK3,MAPK6,MGST1,MGST2,MGST3,PRDX6,PRKAA2,PRKAB2,PRKACA,PRKAR2A,PRKAR2B,SOD1
TNFR1 Signaling	2.89	0.26	-0.577	APAF1,BIRC2,BIRC3,IKBKB,IKBKE,NAIP,Naip1 (includes others),NFKB2,PAK1,PAK3,TNF,TNFAIP3,TNFRSF1A
mTOR Signaling	2.81	0.171	-1.961	ARHGAP8/PRR5-ARHGAP8,Cdc42,DDIT4,EIF3C,EIF3I,EIF4E,EIF4G2,IRS1,KRAS,MAPK3,MLST8,NRAS,PIK3C2A,PIK3CB,PPM1L,PPP2R1A,PPP2R2B,PPP2R2C,PRKAA2,PRKAB2,PRKCA,PRKCD,PRKCH,RAC1,RAP1B,RASD1,RHOB,RHOF,RICTOR,RPS20,RPS6,RPS6KA6,RPS6KC1,RPS8,RPTOR,VEGFA
Regulation of IL-2 Expression in Activated and Anergic T Lymphocytes	2.81	0.213	#NUM!	BCL10,CD80,CHP1,IKBKB,IKBKE,KRAS,MALT1,MAP2K2,MAPK3,NFKB2,NRAS,RAC1,RAP1B,RASD1,SMAD2,SMAD3,SMAD4,SOS2,TGFB2
GDNF Family Ligand-Receptor Interactions	2.8	0.224	-1.732	FRS2,GAB1,GFRA1,IRS1,ITPR1,KRAS,MAP2K2,MAPK3,NRAS,PDLIM7,PIK3C2A,PIK3CB,RAC1,RAP1B,RASA1,RASD1,SOS2
Adrenomedullin signaling pathway	2.74	0.173	-0.707	BCL2,CALCRL,GNAQ,IL18,IL1A,IL1RN,ITPR1,KCNN4,KRAS,MAP2K2,MAP2K5,MAPK11,MAPK3,MAPK6,MAX,NFKB2,NRAS,PIK3C2A,PIK3CB,PLCB4,PLCD1,PLCH2,PPARG,PRKACA,PRKAR2A,PRKAR2B,PTK2,PTK2B,RAP1B,RASD1,RXRA,SMARCC2,SOS2,TNF
PAK Signaling	2.73	0.206	-2.183	ARHGAP10,CFL1,ITGA2,ITGB1,KRAS,MAP2K2,MAPK3,NCK2,NRAS,PAK1,PAK3,PIK3C2A,PIK3CB,PTK2,PTK2B,RAC1,RAP1B,RASD1,SOS2,TNF
p38 MAPK Signaling	2.71	0.195	-0.688	ATF2,ATF4,CDC25B,CREB5,CREBBP,HMGN1,IL18,IL1A,IL1R2,IL1RL2,IL1RN,MAP3K5,MAPK11,MAX,PLA2G12A,RPS6KA6,RPS6KC1,STAT1,TAB2,TGFB2,TNF,TNFRSF1A,TP53
Leukocyte Extravasation Signaling	2.7	0.172	-3.157	ABL1,ACTA1,ACTN1,ARHGAP8/PRR5-ARHGAP8,CLDN1,CLDN4,CLDN7,CLDN8,DLC1,EDIL3,GNAI3,ITGA2,ITGB1,MAP2K2,MAPK11,MMP10,MMP13,MMP15,MSN,PIK3C2A,PIK3CB,PRKCA,PRKCD,PRKCH,PTK2,PTK2B,RAC1,RAP1B,RASSF5,RDX,ROCK2,SIPA1,TIMP3,VCL
Role of NFAT in Cardiac Hypertrophy	2.67	0.168	-0.898	CABIN1,CACNA2D1,CAMK1D,CAMK2D,CHP1,CSNK1A1,EP300,GNAI3,GNAQ,GNB1,GNG5,HDAC4,HDAC5,IGF1R,ITPR1,KRAS,LIF,MAP2K2,MAPK11,MAPK3,NRAS,PIK3C2A,PIK3CB,PLCB4,PLCD1,PLCH2,PRKACA,PRKAR2A,PRKAR2B,PRKCA,PRKCD,PRKCH,RAP1B,RASD1,SOS2,TGFB2
Ephrin B Signaling	2.64	0.222	-1.155	CAP1,CBL,CFL1,EFNB1,EPHB2,GNAI3,GNAQ,GNB1,GNG5,KALRN,MAPK3,NCK2,PAK1,PTK2,RAC1,ROCK2
Ephrin A Signaling	2.63	0.255	#NUM!	CFL1,EFNA1,EFNA5,EPHA1,EPHA4,NGFR,PAK1,PIK3C2A,PIK3CB,PTK2,RAC1,ROCK2
14-3-3-mediated Signaling	2.62	0.189	-1.091	CBL,CDKN1B,KRAS,MAP2K2,MAP3K5,MAPK3,NRAS,PIK3C2A,PIK3CB,PLCB4,PLCD1,PLCH2,PRKCA,PRKCD,PRKCH,RAP1B,RASD1,SFN,TNF,TNFRSF1A,TUBB,VIM,YAP1,YWHAH
IL-17A Signaling in Gastric Cells	2.57	0.32	-0.447	CCL20,CCL5,CXCL10,EGFR,IL17RC,MAPK11,MAPK3,TNF
Role of IL-17A in Arthritis	2.56	0.241	#NUM!	ATF2,CCL20,CCL5,CXCL6,IL17RC,MAP2K2,MAPK11,MAPK3,MMP13,NFKB2,PIK3C2A,PIK3CB,PTGS2
Cell Cycle: G1/S Checkpoint Regulation	2.54	0.224	-0.832	ABL1,CCND1,CDK6,CDKN1B,E2F8,HDAC4,HDAC5,MAX,MDM2,RPL11,SKP1,SMAD3,SMAD4,TGFB2,TP53
PCP pathway	2.51	0.23	0.277	ATF2,EFNB1,FZD2,FZD6,PFN2,PRICKLE1,RAC1,ROCK2,VANGL1,WNT10A,WNT4,WNT5A,WNT7A,WNT9A
Iron homeostasis signaling pathway	2.49	0.182	#NUM!	ACO1,ACO2,ATP6AP1,ATP6V0B,ATP6V0E1,ATP6V1C2,ATP6V1D,ATP6V1E1,BMP1,BMPR1A,BMPR1B,CP,EGFR,FLVCR1,FTL,GDF15,IL6R,JAK1,MAPK3,SKP1,SLC46A1,SLC48A1,SMAD2,SMAD3,SMAD4
Ceramide Signaling	2.47	0.205	1.698	BCL2,CERK,CTSD,KRAS,MAPK3,NFKB2,NGFR,NRAS,PIK3C2A,PIK3CB,PPM1L,PPP2R1A,PPP2R2B,PPP2R2C,RAP1B,RASD1,TNF,TNFRSF1A
Antiproliferative Role of TOB in T Cell Signaling	2.45	0.308	#NUM!	CCNA2,CDKN1B,PABPC1,SKP1,SMAD2,SMAD3,SMAD4,TGFB2
NF-κB Activation by Viruses	2.43	0.207	-3	EIF2AK2,IKBKB,IKBKE,ITGA2,ITGAV,ITGB1,KRAS,MAPK3,NFKB2,NRAS,PIK3C2A,PIK3CB,PRKCA,PRKCD,PRKCH,RAP1B,RASD1
Sirtuin Signaling Pathway	2.41	0.154	-1.151	ABCA1,ACADL,ACSS2,ATG9B,ATP5F1A,ATP5F1C,ATP5PB,BCL2L11,DOT1L,FOXO3,G6PD,GABARAP,GABARAPL1,GADD45B,H1-2,H1-3,H4C11,LDHB,MAPK3,MAPK6,NAMPT,NBN,NDUFA4L2,NDUFA7,NDUFV1,NFE2L2,NFKB2,NQO1,PCK2,PDHA1,PFKFB3,PPARG,PRKAA2,RPTOR,SLC25A5,SLC2A1,SMARCA5,SOD1,SOD2,SREBF1,TNF,TP53,UCP2,VDAC1,WRN
Ethanol Degradation II	2.4	0.281	3	ACSS2,ADH1C,ADH5,ADH7,ALDH1A1,ALDH2,ALDH3A1,ALDH3A2,Aldh3b2
IL-8 Signaling	2.39	0.166	-2.335	BCL2,CCND1,Cdc42,EGFR,GNAI3,GNB1,GNG5,HBEGF,IKBKB,IKBKE,IQGAP1,ITGAV,KRAS,LASP1,MAP2K2,MAP4K4,MAPK3,NRAS,PIK3C2A,PIK3CB,PRKCA,PRKCD,PRKCH,PTGS2,PTK2,PTK2B,RAC1,RAP1B,RASD1,RHOB,RHOF,ROCK2,VEGFA
Melanoma Signaling	2.39	0.24	-0.632	CCND1,KRAS,MAP2K2,MAPK3,MDM2,NRAS,PIK3C2A,PIK3CB,PTEN,RAP1B,RASD1,TP53
Macropinocytosis Signaling	2.39	0.211	-1.897	CD14,ITGB1,ITGB6,KRAS,NGF,NRAS,PAK1,PIK3C2A,PIK3CB,PRKCA,PRKCD,PRKCH,RAC1,RAP1B,RASD1,USP6NL
CREB Signaling in Neurons	2.38	0.164	-0.962	ATF2,ATF4,CACNA2D1,CAMK2D,CREB5,CREBBP,EP300,GNAI3,GNAQ,GNB1,GNG5,GRIA3,GRID2,GRIK3,ITPR1,KRAS,MAP2K2,MAPK3,NRAS,PIK3C2A,PIK3CB,PLCB4,PLCD1,PLCH2,POLR2A,PRKACA,PRKAR2A,PRKAR2B,PRKCA,PRKCD,PRKCH,RAP1B,RASD1,SOS2
Salvage Pathways of Pyrimidine Ribonucleotides	2.36	0.196	-0.688	CDK1,CDK6,CDK8,CMPK1,CSNK1A1,EIF2AK2,HIPK1,MAP2K2,MAPK3,MAPK6,NEK2,PAK1,PAK3,PLK1,PRKAA2,PRKCD,PRKCH,SGK1,UCK2
Hereditary Breast Cancer Signaling	2.36	0.179	#NUM!	CCNB1,CCND1,CDK1,CDK6,CHEK1,CREBBP,EP300,FANCC,GADD45B,H2AX,HDAC4,HDAC5,KRAS,NBN,NRAS,PIK3C2A,PIK3CB,POLR2A,PTEN,RAP1B,RASD1,SFN,SMARCC2,TP53,WEE1
UVC-Induced MAPK Signaling	2.32	0.235	-2.111	EGFR,KRAS,MAP2K2,MAPK11,MAPK3,NRAS,PRKCA,PRKCD,PRKCH,RAP1B,RASD1,TP53
FGF Signaling	2.32	0.202	-3.153	ATF2,ATF4,CREB5,CREBBP,FGF13,FGFR2,FRS2,GAB1,ITPR1,MAP3K5,MAPK11,MAPK3,PIK3C2A,PIK3CB,PRKCA,RAC1,SOS2
IL-17A Signaling in Airway Cells	2.31	0.219	-1.941	CCL20,CXCL6,IKBKB,IKBKE,IL17RC,JAK1,MAP2K2,MAPK11,MAPK3,NFKB2,PIK3C2A,PIK3CB,PTEN,TRAF3IP2
IL-9 Signaling	2.3	0.273	-2.121	IRS1,JAK1,NFKB2,PIK3C2A,PIK3CB,SOCS2,SOCS3,STAT1,TNF
Acute Phase Response Signaling	2.3	0.168	-0.577	CP,FN1,FTL,IKBKB,IKBKE,IL18,IL1A,IL1RN,IL6R,ITIH2,KRAS,MAP2K2,MAP3K5,MAPK11,MAPK3,NFKB2,NGFR,NR3C1,NRAS,PIK3CB,RAP1B,RASD1,SOCS2,SOCS3,SOD2,SOS2,TCF3,TCF4,TNF,TNFRSF1A
Growth Hormone Signaling	2.29	0.211	-2.138	CEBPA,IGF1R,IGFBP3,IRS1,MAPK3,PIK3C2A,PIK3CB,PRKCA,PRKCD,PRKCH,RPS6KA6,RPS6KC1,SOCS2,SOCS3,STAT1
Cancer Drug Resistance By Drug Efflux	2.28	0.224	#NUM!	FOXO3,KRAS,MAP2K2,MAPK3,MDM2,NRAS,PIK3CB,PTEN,PTGS2,RAP1B,RASD1,TP53,YBX1
Regulation of eIF4 and p70S6K Signaling	2.27	0.172	-2	EIF2B1,EIF3C,EIF3I,EIF4E,EIF4G2,IRS1,ITGA2,ITGB1,KRAS,MAP2K2,MAPK11,MAPK3,NRAS,PABPC1,PAIP2,PIK3C2A,PIK3CB,PPM1L,PPP2R1A,PPP2R2B,PPP2R2C,RAP1B,RASD1,RPS20,RPS6,RPS8,SOS2
Protein Ubiquitination Pathway	2.27	0.154	#NUM!	BAG1,BIRC2,BIRC3,BIRC6,CBL,CDC20,DNAJA1,DNAJB1,DNAJB12,DNAJB14,DNAJB4,DNAJC8,HSP90B1,HSPA1A/HSPA1B,HSPA4,HSPA5,HSPB8,MDM2,PSMA5,PSMA7,PSMB2,PSMB4,PSMD2,PSMD5,PSME2,SKP1,UBE2C,UBE2D1,UBE2D3,UBE2G1,UBE2J1,UBE2J2,UBE2Q1,UBE2R2,USP1,USP15,USP18,USP24,USP38,USP43,USP53,USP8
HIF1α Signaling	2.27	0.186	#NUM!	CREBBP,EP300,KRAS,LDHB,MAPK11,MAPK3,MAPK6,MDM2,MMP10,MMP13,MMP15,NCOA1,NRAS,P4HTM,PIK3C2A,PIK3CB,RAP1B,RASD1,SLC2A1,TP53,VEGFA
Human Embryonic Stem Cell Pluripotency	2.26	0.178	#NUM!	BDNF,BMP1,BMPR1A,FGFR2,FZD2,FZD6,INHBA,NGF,PIK3C2A,PIK3CB,SMAD2,SMAD3,SMAD4,SMAD7,TCF3,TCF4,TCF7L1,TCF7L2,TGFB2,WNT10A,WNT4,WNT5A,WNT7A,WNT9A
Sphingosine and Sphingosine-1-phosphate Metabolism	2.25	0.5	2	ACER2,ACER3,ASAH2,SGPP1
Superoxide Radicals Degradation	2.25	0.5	2	CAT,NQO1,SOD1,SOD2
PXR/RXR Activation	2.25	0.215	#NUM!	ALDH1A1,Aldh1a7,ALDH3A2,CYP2B6,FOXO3,GSTM1,NCOA1,NR3C1,PCK2,PRKACA,PRKAR2A,PRKAR2B,RXRA,TNF
CD40 Signaling	2.25	0.215	-1.732	IKBKB,IKBKE,MAP2K2,MAP2K5,MAPK11,MAPK3,NFKB2,PIK3C2A,PIK3CB,PTGS1,PTGS2,TNFAIP3,TRAF3,TRAF5
Antioxidant Action of Vitamin C	2.22	0.187	-0.277	CSF2,GLRX,GSTO1,IKBKB,IKBKE,MAPK11,MAPK3,NFKB2,PLA2G12A,PLA2G7,PLA2R1,PLCB4,PLCD1,PLCH2,SELENOT,SLC23A2,SLC2A1,TNF,TXN,TXNRD1
Neuroinflammation Signaling Pathway	2.19	0.15	-3.162	ATF2,ATF4,BCL2,BDNF,BIRC2,BIRC3,BIRC5,BIRC6,CASP1,CCL5,CD80,CHP1,CREB5,CREBBP,CXCL10,GABRP,GJB1,GLUL,IDE,IKBKB,IKBKE,IL18,IL6R,IRF7,JAK1,MAPK11,MAPK3,MAPK6,NAIP,Naip1 (includes others),NFE2L2,NFKB2,NGF,PIK3C2A,PIK3CB,PLA2G12A,PTGS2,SOD2,STAT1,TBK1,TGFB2,TGFBR3,TNF,TNFRSF1A,TRAF3
Superpathway of D-myo-inositol (1,4,5)-trisphosphate Metabolism	2.17	0.304	1.134	IMPA1,IMPA2,IMPAD1,INPP5A,IPMK,ITPKB,PTEN
Ethanol Degradation IV	2.17	0.304	2.646	ACSS2,ALDH1A1,ALDH2,ALDH3A1,ALDH3A2,Aldh3b2,CAT
Superpathway of Inositol Phosphate Compounds	2.17	0.162	-0.354	ALPL,CDC25B,DOT1L,DUSP16,DUSP5,INPP5A,IPMK,ITPKB,MTMR2,MTMR4,PAWR,PIK3C2A,PIK3CB,PIKFYVE,PIP4K2A,PIP5K1A,PIP5K1B,PLCB4,PLCD1,PLPP6,PPFIBP2,PPM1H,PPP1R12A,PPP4R1,PTEN,PTPN12,PTPRF,PTPRJ,PTPRM,RASA1,SIRPA,SOCS3
Fcγ Receptor-mediated Phagocytosis in Macrophages and Monocytes	2.16	0.191	-0.471	ACTA1,ARPC1A,ARPC2,CBL,CSF2,GAB2,LYN,MAPK3,NCK2,PAK1,PIP5K1A,PRKCA,PRKCD,PRKCH,PTEN,PTK2B,RAB11A,RAC1
Endometrial Cancer Signaling	2.15	0.217	-0.632	CCND1,FOXO3,KRAS,MAP2K2,MAPK3,NRAS,PIK3C2A,PIK3CB,PTEN,RAP1B,RASD1,SOS2,TP53
fMLP Signaling in Neutrophils	2.14	0.181	0	ARPC1A,ARPC2,CHP1,GNAI3,GNB1,GNG5,ITPR1,KRAS,MAP2K2,MAPK3,NFKB2,NRAS,PIK3C2A,PIK3CB,PLCB4,PRKCA,PRKCD,PRKCH,RAC1,RAP1B,RASD1
Triacylglycerol Biosynthesis	2.13	0.244	0	DGAT2,ELOVL1,ELOVL6,GPAM,GPAT4,LCLAT1,LPIN2,LPIN3,MBOAT2,PLPP2
TWEAK Signaling	2.12	0.257	-1	APAF1,BIRC2,BIRC3,IKBKB,IKBKE,NAIP,Naip1 (includes others),NFKB2,TRAF3
Noradrenaline and Adrenaline Degradation	2.12	0.257	3	ADH1C,ADH5,ADH7,ALDH1A1,ALDH2,ALDH3A1,ALDH3A2,Aldh3b2,COMT
Glioma Invasiveness Signaling	2.11	0.203	-1.732	Cdc42,HMMR,ITGAV,KRAS,MAPK3,NRAS,PIK3C2A,PIK3CB,PTK2,RAC1,RAP1B,RASD1,RHOB,RHOF,TIMP3
RANK Signaling in Osteoclasts	2.11	0.193	-1.698	BIRC2,BIRC3,CBL,CHP1,GSN,IKBKB,IKBKE,MAP2K2,MAP3K5,MAPK11,MAPK3,NFKB2,PIK3C2A,PIK3CB,PTK2B,TAB2,TRAF5
IL-12 Signaling and Production in Macrophages	2.09	0.174	#NUM!	ALOX12,CLU,EP300,IKBKB,IKBKE,IL18,IRF1,MAP2K2,MAPK11,MAPK3,NCOA1,NFKB2,PCYOX1,PIK3C2A,PIK3CB,PPARG,PRKCA,PRKCD,PRKCH,RXRA,STAT1,TGFB2,TNF
Glutathione Redox Reactions I	2.06	0.292	2.646	GPX1,GSTM1,GSTP1,MGST1,MGST2,MGST3,PRDX6
Angiopoietin Signaling	2.06	0.2	0	BIRC5,IKBKB,IKBKE,KRAS,NFKB2,NRAS,PAK1,PAK3,PIK3C2A,PIK3CB,PTK2,RAP1B,RASA1,RASD1,TNIP1
Dopamine-DARPP32 Feedback in cAMP Signaling	2.06	0.166	0	ATF2,ATF4,CHP1,CREB5,CREBBP,CSNK1A1,CSNK1G1,GNAI3,GNAQ,ITPR1,PAWR,PLCB4,PLCD1,PLCH2,PPM1L,PPP1CB,PPP1R10,PPP1R12A,PPP2R1A,PPP2R2B,PPP2R2C,PRKACA,PRKAR2A,PRKAR2B,PRKCA,PRKCD,PRKCH
Prostanoid Biosynthesis	2.04	0.444	0	PTGES,PTGES3,PTGS1,PTGS2
Granulocyte Adhesion and Diapedesis	2.03	0.162	#NUM!	CCL20,CCL5,CLDN1,CLDN4,CLDN7,CLDN8,CXCL10,CXCL2,CXCL6,GNAI3,IL18,IL1A,IL1R2,IL1RL2,IL1RN,ITGA2,ITGB1,MMP10,MMP13,MMP15,MSN,NGFR,Ppbp,RDX,SDC1,SDC4,SELE,TNF,TNFRSF1A
CMP-N-acetylneuraminate Biosynthesis I (Eukaryotes)	2.03	0.6	#NUM!	GNE,NAGK,NANS
Myo-inositol Biosynthesis	2.03	0.6	#NUM!	IMPA1,IMPA2,IMPAD1
Opioid Signaling Pathway	2.03	0.152	-2.058	ATF2,ATF4,CACNA2D1,CAMK1D,CAMK2D,CDKN1B,CLTA,CLTB,CREB5,CREBBP,EGR4,EP300,FRK,GNAI3,GNB1,GNG5,GRK3,ITPR1,KRAS,LYN,MAP2K2,MAP2K5,MAPK3,MAPK6,NFKB2,NRAS,OGFR,PRKACA,PRKAR2A,PRKAR2B,PRKCA,PRKCD,PRKCH,RAC1,RAP1B,RASD1,RPS6KA6,SOS2
Tec Kinase Signaling	2.02	0.165	-3.13	ACTA1,Cdc42,FRK,GNAI3,GNAQ,GNB1,GNG5,ITGA2,ITGB1,JAK1,LYN,NFKB2,PAK1,PAK3,PIK3C2A,PIK3CB,PRKCA,PRKCD,PRKCH,PTK2,PTK2B,RAC1,RHOB,RHOF,STAT1,STAT2,TNF
GP6 Signaling Pathway	2.01	0.176	-4.146	COL11A2,COL18A1,COL4A1,COL4A2,COL7A1,ITPR1,LAMA3,LAMA5,LAMB1,LAMB3,LAMC2,LYN,PIK3C2A,PIK3CB,PRKCA,PRKCD,PRKCH,PTK2,RAC1,RAP1B,RASGRP2
IL-10 Signaling	2.01	0.203	#NUM!	CD14,IKBKB,IKBKE,IL18,IL1A,IL1R2,IL1RL2,IL1RN,JAK1,MAP4K4,MAPK11,NFKB2,SOCS3,TNF
Adipogenesis pathway	2.01	0.172	#NUM!	BMPR1A,CEBPA,CTBP1,EZH2,FABP4,FGFR2,FZD2,FZD6,HAT1,HDAC4,HDAC5,KLF5,NOCT,PPARG,RBBP4,RBBP7,RPS6KC1,SMAD3,SREBF1,TNF,TNFRSF1A,TP53,WNT5A
Erythropoietin Signaling	2.01	0.197	#NUM!	CBL,KRAS,MAP2K2,MAPK3,NFKB2,NRAS,PIK3C2A,PIK3CB,PRKCA,PRKCD,PRKCH,RAP1B,RASD1,SOCS3,SOS2
Oxidative Ethanol Degradation III	2.01	0.316	2.449	ACSS2,ALDH1A1,ALDH2,ALDH3A1,ALDH3A2,Aldh3b2
Type II Diabetes Mellitus Signaling	1.99	0.169	-2.357	ABCC8,ACSL4,ADIPOR1,CACNA2D1,IKBKB,IKBKE,IRS1,MAP3K5,MAPK3,NFKB2,NGFR,PIK3C2A,PIK3CB,PPARG,PRKAA2,PRKAB2,PRKCA,PRKCD,PRKCH,SLC27A4,SOCS2,SOCS3,TNF,TNFRSF1A
HMGB1 Signaling	1.99	0.164	-1.4	Cdc42,CSF2,HAT1,IL18,IL1A,KRAS,LIF,MAP2K2,MAP2K5,MAPK11,MAPK3,NFKB2,NGFR,NRAS,PIK3C2A,PIK3CB,PLAT,RAC1,RAP1B,RASD1,RBBP7,RHOB,RHOF,SELE,TGFB2,TNF,TNFRSF1A
Oncostatin M Signaling	1.98	0.233	-0.333	JAK1,KRAS,MAP2K2,MAPK3,MMP13,NRAS,RAP1B,RASD1,STAT1,TIMP3
Formaldehyde Oxidation II (Glutathione-dependent)	1.97	1	#NUM!	ADH5,ESD
Thrombopoietin Signaling	1.97	0.206	-2.309	GAB2,KRAS,MAP2K2,MAPK3,NRAS,PIK3C2A,PIK3CB,PRKCA,PRKCD,PRKCH,RAP1B,RASD1,STAT1
TR/RXR Activation	1.96	0.19	#NUM!	ACACA,AKR1C3,DIO2,EP300,MDM2,ME1,NCOA1,NCOA2,NCOR2,PIK3C2A,PIK3CB,RXRA,SLC2A1,SREBF1,SYT2,UCP2
GM-CSF Signaling	1.96	0.2	-1.941	CAMK2D,CCND1,CSF2,KRAS,LYN,MAP2K2,MAPK3,NRAS,PIK3C2A,PIK3CB,RAP1B,RASD1,SOS2,STAT1
LXR/RXR Activation	1.93	0.174	0	ABCA1,ACACA,CD14,CLU,ECHS1,HADH,IL18,IL1A,IL1R2,IL1RL2,IL1RN,LY96,NCOR2,NFKB2,NGFR,PCYOX1,PTGS2,RXRA,SREBF1,TNF,TNFRSF1A
Role of CHK Proteins in Cell Cycle Checkpoint Control	1.92	0.211	1.508	CDK1,CHEK1,E2F8,MDC1,NBN,PLK1,PPM1L,PPP2R1A,PPP2R2B,PPP2R2C,TLK1,TP53
White Adipose Tissue Browning Pathway	1.91	0.171	-0.218	ATF2,ATF4,BDNF,CACNA2D1,CREB5,CREBBP,CTBP1,DIO2,FGFR2,LDHB,MAPK11,NRF1,PPARG,PRKAA2,PRKAB2,PRKACA,PRKAR2A,PRKAR2B,RARA,RXRA,SLC16A1,VEGFA
Role of RIG1-like Receptors in Antiviral Innate Immunity	1.91	0.227	-2.121	CREBBP,DHX58,EP300,IFIH1,IKBKB,IKBKE,IRF7,NFKB2,TBK1,TRAF3
Dendritic Cell Maturation	1.91	0.158	-1.512	ATF2,ATF4,CD80,COL11A2,COL18A1,CREB5,CREBBP,CSF2,FSCN1,IKBKB,IKBKE,IL18,IL1A,IL1RL2,IL1RN,MAPK11,MAPK3,NFKB2,NGFR,PIK3C2A,PIK3CB,PLCB4,PLCD1,PLCH2,RELB,STAT1,STAT2,TNF,TNFRSF1A
Apelin Pancreas Signaling Pathway	1.91	0.227	0	EIF2AK3,ERN1,NFKB2,PIK3C2A,PIK3CB,PRKAA2,PRKAB2,PRKACA,PRKAR2A,PRKAR2B
IL-15 Signaling	1.9	0.197	#NUM!	CSF2,JAK1,KRAS,MAP2K2,MAPK11,MAPK3,NFKB2,NRAS,PIK3C2A,PIK3CB,PTK2,RAP1B,RASD1,TNF
Agrin Interactions at Neuromuscular Junction	1.9	0.192	-1.155	ACTA1,EGFR,ITGA2,ITGB1,KRAS,LAMB1,MAPK3,NRAS,PAK1,PAK3,PTK2,RAC1,RAP1B,RASD1,UTRN
Role of Wnt/GSK-3β Signaling in the Pathogenesis of Influenza	1.9	0.192	0.378	CSNK1A1,CSNK1G1,FZD2,FZD6,NCOA1,NCOA2,TCF3,TCF4,TCF7L1,TCF7L2,WNT10A,WNT4,WNT5A,WNT7A,WNT9A
IL-7 Signaling Pathway	1.9	0.192	-0.535	BCL2,CCND1,CDKN1B,FOXO3,JAK1,LYN,MAPK11,MAPK3,MCL1,PIK3C2A,PIK3CB,PTK2,SLC2A1,SOS2,STAT1
Fatty Acid α-oxidation	1.89	0.3	1.633	ALDH1A1,ALDH2,ALDH3A1,ALDH3A2,Aldh3b2,PTGS2
Factors Promoting Cardiogenesis in Vertebrates	1.87	0.183	#NUM!	ATF2,BMP1,BMPR1A,BMPR1B,FZD2,FZD6,PRKCA,PRKCD,PRKCH,SMAD2,SMAD4,TCF3,TCF4,TCF7L1,TCF7L2,TGFB2,TGFBR3
Cardiac Hypertrophy Signaling	1.87	0.15	-0.354	ADRA1B,ATF2,Cdc42,CHP1,CREBBP,EIF2B1,EIF4E,EP300,GNAI3,GNAQ,GNB1,GNG5,IGF1R,IL6R,IRS1,KRAS,MAP2K2,MAP3K5,MAPK11,MAPK3,NRAS,PIK3C2A,PIK3CB,PLCB4,PLCD1,PLCH2,PRKACA,PRKAR2A,PRKAR2B,RAC1,RAP1B,RASD1,RHOB,RHOF,ROCK2,TGFB2
4-1BB Signaling in T Lymphocytes	1.86	0.25	-2.121	ATF2,IKBKB,IKBKE,MAP2K2,MAP3K5,MAPK11,MAPK3,NFKB2
Fatty Acid β-oxidation I	1.86	0.25	2.121	ACAA1,Acaa1b,ACSL4,ECHS1,HADH,HADHA,IVD,SLC27A4
PDGF Signaling	1.86	0.186	-1.291	ABL1,ABL2,EIF2AK2,JAK1,KRAS,MAP2K2,MAPK3,NRAS,PIK3C2A,PIK3CB,PRKCA,RAP1B,RASA1,RASD1,SOS2,STAT1
Myc Mediated Apoptosis Signaling	1.85	0.2	#NUM!	APAF1,BCL2,IGF1R,KRAS,NRAS,PIK3C2A,PIK3CB,RAP1B,RASD1,SFN,SOS2,TP53,YWHAH
Pentose Phosphate Pathway	1.85	0.4	2	G6PD,PGD,TALDO1,TKT
Neuropathic Pain Signaling In Dorsal Horn Neurons	1.84	0.178	0	BDNF,CAMK1D,CAMK2D,GRIA3,ITPR1,KCNN4,MAPK3,PIK3C2A,PIK3CB,PLCB4,PLCD1,PLCH2,PRKACA,PRKAR2A,PRKAR2B,PRKCA,PRKCD,PRKCH
iNOS Signaling	1.84	0.222	-2.333	CD14,CREBBP,IKBKB,IKBKE,IRF1,JAK1,LY96,MAPK11,NFKB2,STAT1
IL-17 Signaling	1.81	0.188	#NUM!	ATF2,CXCL10,IL17RC,JAK1,KRAS,MAP2K2,MAPK11,MAPK3,NRAS,PIK3C2A,PIK3CB,PTGS2,RAP1B,RASD1,TRAF3IP2
SAPK/JNK Signaling	1.8	0.176	-1.213	ATF2,DUSP4,GAB1,GNB1,GNG5,IRS1,KRAS,MAP3K20,MAP3K5,MAP4K4,NRAS,PIK3C2A,PIK3CB,RAC1,RAP1B,RASD1,SOS2,TP53
α-Adrenergic Signaling	1.79	0.179	-1.508	GNAI3,GNAQ,GNB1,GNG5,ITPR1,KRAS,MAP2K2,MAPK3,NRAS,PRKACA,PRKAR2A,PRKAR2B,PRKCA,PRKCD,PRKCH,RAP1B,RASD1
Putrescine Degradation III	1.78	0.286	1.633	ALDH1A1,ALDH2,ALDH3A1,ALDH3A2,Aldh3b2,SAT1
Endoplasmic Reticulum Stress Pathway	1.78	0.286	#NUM!	ATF4,EIF2AK3,ERN1,HSP90B1,HSPA5,MAP3K5
D-myo-inositol-5-phosphate Metabolism	1.77	0.16	0.2	ALPL,CDC25B,DOT1L,DUSP16,DUSP5,MTMR2,MTMR4,PAWR,PIKFYVE,PIP4K2A,PLCB4,PLCD1,PLPP6,PPFIBP2,PPM1H,PPP1R12A,PPP4R1,PTEN,PTPN12,PTPRF,PTPRJ,PTPRM,RASA1,SIRPA,SOCS3
Ceramide Degradation	1.77	0.5	#NUM!	ACER2,ACER3,ASAH2
Sumoylation Pathway	1.76	0.175	-0.535	ARHGDIA,Cdc42,CEBPA,CREBBP,CTBP1,DNMT3A,EP300,MAP3K5,MDM2,NFKB2,NR3C1,PIAS1,PML,RAC1,RHOB,RHOF,SMAD4,TP53
D-myo-inositol (1,4,5,6)-Tetrakisphosphate Biosynthesis	1.76	0.163	0.209	ALPL,CDC25B,DOT1L,DUSP16,DUSP5,IPMK,MTMR2,MTMR4,PAWR,PIKFYVE,PLPP6,PPFIBP2,PPM1H,PPP1R12A,PPP4R1,PTEN,PTPN12,PTPRF,PTPRJ,PTPRM,RASA1,SIRPA,SOCS3
D-myo-inositol (3,4,5,6)-tetrakisphosphate Biosynthesis	1.76	0.163	0.209	ALPL,CDC25B,DOT1L,DUSP16,DUSP5,IPMK,MTMR2,MTMR4,PAWR,PIKFYVE,PLPP6,PPFIBP2,PPM1H,PPP1R12A,PPP4R1,PTEN,PTPN12,PTPRF,PTPRJ,PTPRM,RASA1,SIRPA,SOCS3
3-phosphoinositide Biosynthesis	1.74	0.158	-0.392	ALPL,CDC25B,DOT1L,DUSP16,DUSP5,MTMR2,MTMR4,PAWR,PIK3C2A,PIK3CB,PIKFYVE,PIP5K1A,PIP5K1B,PLPP6,PPFIBP2,PPM1H,PPP1R12A,PPP4R1,PTEN,PTPN12,PTPRF,PTPRJ,PTPRM,RASA1,SIRPA,SOCS3
ErbB4 Signaling	1.7	0.191	-2.111	KRAS,MAP2K2,MAPK3,NRAS,PIK3C2A,PIK3CB,PRKCA,PRKCD,PRKCH,RAP1B,RASD1,SOS2,YAP1
Autophagy	1.69	0.197	#NUM!	ATG9B,BCL2,CTSA,CTSC,CTSD,CTSF,CTSH,CTSV,CTSZ,LAMP2,WDFY3,WIPI1
T Cell Receptor Signaling	1.68	0.171	#NUM!	BCL10,CBL,IKBKB,IKBKE,KRAS,MALT1,MAP2K2,MAPK3,NFKB2,NRAS,PAG1,PIK3C2A,PIK3CB,RAC1,RAP1B,RASA1,RASD1,SOS2
CXCR4 Signaling	1.67	0.156	-1.043	Cdc42,GNAI3,GNAQ,GNB1,GNG5,ITPR1,KRAS,LYN,MAP2K2,MAPK3,NRAS,PAK1,PAK3,PIK3C2A,PIK3CB,PLCB4,PRKCA,PRKCD,PRKCH,PTK2,RAC1,RAP1B,RASD1,RHOB,RHOF,ROCK2
Androgen Signaling	1.66	0.162	-0.775	CACNA2D1,CCND1,CREBBP,DNAJB1,EP300,GNAI3,GNAQ,GNB1,GNG5,HSPA4,MAPK3,NCOA1,NCOA2,NFKB2,POLR2A,PRKACA,PRKAR2A,PRKAR2B,PRKCA,PRKCD,PRKCH,SMAD3
Toll-like Receptor Signaling	1.66	0.184	-0.905	CD14,EIF2AK2,IKBKB,IL18,IL1A,IL1RN,LY96,MAP4K4,MAPK11,NFKB2,TAB2,TNF,TNFAIP3,TRAF4
Role of JAK1 and JAK3 in γc Cytokine Signaling	1.65	0.188	#NUM!	IRS1,JAK1,KRAS,MAPK3,NRAS,PIK3C2A,PIK3CB,PTK2B,RAP1B,RASD1,SOCS3,STAT1,TSLP
Agranulocyte Adhesion and Diapedesis	1.64	0.151	#NUM!	ACTA1,CCL20,CCL5,CLDN1,CLDN4,CLDN7,CLDN8,CXCL10,CXCL2,CXCL6,FN1,GNAI3,IL18,IL1A,IL1RN,ITGA2,ITGB1,MMP10,MMP13,MMP15,MSN,MYH14,MYH9,Ppbp,RDX,SDC4,SELE,TNF,TNFRSF1A
Wnt/Ca+ pathway	1.64	0.194	-0.577	ATF2,ATF4,CREB5,CREBBP,FZD2,FZD6,NFKB2,PLCB4,PLCD1,PLCH2,PRKCA,WNT5A
EGF Signaling	1.64	0.2	-1.508	EGFR,ITPR1,JAK1,MAPK11,MAPK3,PIK3C2A,PIK3CB,PRKCA,RASA1,SOS2,STAT1
IL-17A Signaling in Fibroblasts	1.63	0.229	#NUM!	IKBKB,IKBKE,IL17RC,MAPK11,MAPK3,NFKB2,NFKBIZ,TRAF3IP2
Estrogen Receptor Signaling	1.63	0.161	#NUM!	CDK8,CREBBP,CTBP1,EP300,KRAS,MAP2K2,MAPK3,MED13L,MED23,NCOA1,NCOA2,NCOR2,NR3C1,NRAS,NRIP1,PCK2,POLR2A,RAP1B,RASD1,SOS2,TAF3,TRRAP
VEGF Family Ligand-Receptor Interactions	1.63	0.179	-1.941	KRAS,MAP2K2,MAPK3,NRAS,NRP1,PIK3C2A,PIK3CB,PLA2G12A,PRKCA,PRKCD,PRKCH,RAP1B,RASD1,SOS2,VEGFA
Corticotropin Releasing Hormone Signaling	1.63	0.159	-1.147	ATF2,ATF4,BDNF,CACNA2D1,CREB5,CREBBP,GNAI3,GNAQ,ITPR1,KRT1,MAP2K2,MAPK11,MAPK3,PRKACA,PRKAR2A,PRKAR2B,PRKCA,PRKCD,PRKCH,PTGS2,RAP1B,SMARCC2,VEGFA
Clathrin-mediated Endocytosis Signaling	1.61	0.15	#NUM!	ACTA1,AP3S1,ARPC1A,ARPC2,CBL,CHP1,CLTA,CLTB,CLU,DNM1L,EPHB2,EPS15,FGF13,ITGB1,ITGB6,LDLRAP1,MDM2,NUMB,PCYOX1,PICALM,PIK3C2A,PIK3CB,RAB11A,RAC1,SH3BP4,SH3GL2,SH3GLB2,SH3KBP1,VEGFA
G Beta Gamma Signaling	1.61	0.164	-0.229	CACNA2D1,EGFR,GNAI3,GNAQ,GNB1,GNG5,HBEGF,KRAS,MAPK3,NRAS,PAK1,PRKACA,PRKAR2A,PRKAR2B,PRKCA,PRKCD,PRKCH,RAP1B,RASD1,SOS2
Histamine Degradation	1.61	0.294	2.236	ALDH1A1,ALDH2,ALDH3A1,ALDH3A2,Aldh3b2
Apelin Endothelial Signaling Pathway	1.59	0.165	-0.943	GNAI3,HDAC4,HDAC5,KRAS,MAP2K2,MAPK3,NFKB2,NRAS,PIK3C2A,PIK3CB,PLCB4,PRKAA2,PRKAB2,PRKCA,PRKCD,PRKCH,RAP1B,RASD1,SMAD3
Cell Cycle Control of Chromosomal Replication	1.59	0.196	#NUM!	CDK1,CDK13,CDK14,CDK17,CDK19,CDK6,CDK8,MCM3,MCM5,MCM6,TOP2A
Synaptic Long Term Depression	1.56	0.15	-0.784	CACNA2D1,GNAI3,GNAQ,GRIA3,GRID2,IGF1R,ITPR1,KRAS,LYN,MAP2K2,MAPK3,NRAS,PLA2G12A,PLA2G7,PLA2R1,PLCB4,PLCD1,PLCH2,PPM1L,PPP2R1A,PPP2R2B,PPP2R2C,PRKCA,PRKCD,PRKCH,RAP1B,RASD1,SMARCC2
Thioredoxin Pathway	1.56	0.429	#NUM!	SELENOT,TXN,TXNRD1
Glutathione Biosynthesis	1.53	0.667	#NUM!	GCLM,GSS
D-glucuronate Degradation I	1.53	0.667	#NUM!	CRYL1,DCXR
Fc Epsilon RI Signaling	1.52	0.162	-2	CSF2,GAB1,KRAS,LYN,MAP2K2,MAPK11,MAPK3,NRAS,PIK3C2A,PIK3CB,PLA2G12A,PRKCA,PRKCD,PRKCH,RAC1,RAP1B,RASD1,SOS2,TNF
Valine Degradation I	1.5	0.278	2.236	ALDH6A1,BCAT2,ECHS1,HADHA,HIBCH
Gαq Signaling	1.5	0.153	-1.706	ADRA1B,ARHGEF25,Cdc42,CHP1,GNAQ,GNB1,GNG5,IKBKB,IKBKE,ITPR1,MAP2K2,MAPK3,NFKB2,PIK3C2A,PIK3CB,PLCB4,PRKCA,PRKCD,PRKCH,PTK2B,RAC1,RHOB,RHOF,ROCK2
Cell Cycle Regulation by BTG Family Proteins	1.5	0.216	#NUM!	CCND1,CNOT7,E2F8,NOCT,PPM1L,PPP2R1A,PPP2R2B,PPP2R2C
ErbB2-ErbB3 Signaling	1.5	0.185	-1.265	CCND1,CDKN1B,KRAS,MAP2K2,MAPK3,NRAS,PIK3C2A,PIK3CB,PTEN,RAP1B,RASD1,SOS2
Amyloid Processing	1.48	0.196	-0.447	CAPN1,CAPN2,CAPN5,CSNK1A1,MAPK11,MAPK3,MARK1,PRKACA,PRKAR2A,PRKAR2B
Caveolar-mediated Endocytosis Signaling	1.46	0.178	#NUM!	ABL1,ACTA1,CD55,EGFR,FLNA,FLNB,FLNC,ITGA2,ITGA7,ITGAV,ITGB1,ITGB6,PRKCA
Basal Cell Carcinoma Signaling	1.46	0.178	-0.905	BMP1,FZD2,FZD6,TCF3,TCF4,TCF7L1,TCF7L2,TP53,WNT10A,WNT4,WNT5A,WNT7A,WNT9A
EIF2 Signaling	1.45	0.143	0.218	ACTA1,ATF4,BCL2,CCND1,EIF2AK2,EIF2AK3,EIF2B1,EIF3C,EIF3I,EIF4E,EIF4G2,HSPA5,IGF1R,KRAS,MAP2K2,MAPK3,NRAS,PABPC1,PIK3C2A,PIK3CB,PPP1CB,PTBP1,RAP1B,RASD1,RPL11,RPL22,RPS20,RPS6,RPS8,SOS2,SREBF1,VEGFA
UVB-Induced MAPK Signaling	1.43	0.192	-1.897	EGFR,EIF4E,MAPK11,MAPK3,PIK3C2A,PIK3CB,PRKCA,PRKCD,PRKCH,TP53
Role of IL-17A in Psoriasis	1.43	0.308	#NUM!	CCL20,CXCL6,IL17RC,S100A9
Role of JAK family kinases in IL-6-type Cytokine Signaling	1.42	0.24	#NUM!	IL6R,JAK1,MAPK11,MAPK3,SOCS3,STAT1
D-myo-inositol (1,4,5)-Trisphosphate Biosynthesis	1.42	0.24	0	PIKFYVE,PIP4K2A,PIP5K1A,PIP5K1B,PLCB4,PLCD1
Tryptophan Degradation X (Mammalian, via Tryptamine)	1.42	0.24	2.236	AKR1B10,ALDH1A1,ALDH2,ALDH3A1,ALDH3A2,Aldh3b2
Endocannabinoid Neuronal Synapse Pathway	1.42	0.156	-0.229	ABHD6,CACNA2D1,CHP1,DAGLA,GNAI3,GNAQ,GNB1,GNG5,GRIA3,ITPR1,MAPK11,MAPK3,MAPK6,PLCB4,PLCD1,PLCH2,PRKACA,PRKAR2A,PRKAR2B,PTGS2
Bladder Cancer Signaling	1.41	0.165	-0.378	ABL1,CCND1,EGFR,FGF13,KRAS,MAP2K2,MAPK3,MDM2,MMP10,MMP13,MMP15,NRAS,RAP1B,RASD1,TP53,VEGFA
GADD45 Signaling	1.41	0.263	#NUM!	CCNB1,CCND1,CDK1,GADD45B,TP53
DNA damage-induced 14-3-3σ Signaling	1.41	0.263	#NUM!	CCNB1,CCNB2,CDK1,SFN,TP53
Serotonin Degradation	1.4	0.179	2.309	ADH1C,ADH5,ADH7,ALDH1A1,ALDH2,ALDH3A1,ALDH3A2,Aldh3b2,EXT2,LARGE1,UGT2B10,UGT2B7
CNTF Signaling	1.39	0.183	-1.265	JAK1,KRAS,MAP2K2,MAPK3,NRAS,PIK3C2A,PIK3CB,RAP1B,RASD1,RPS6KA6,STAT1
PD-1, PD-L1 cancer immunotherapy pathway	1.37	0.16	-0.775	CBLB,CD80,CDKN1B,CIP2A,JAK1,LATS1,MR1,NGFR,PDCD4,PIK3C2A,PIK3CB,PTEN,SMAD3,TGFB2,TNF,TNFRSF1A,YAP1
IL-2 Signaling	1.34	0.18	-1.265	JAK1,KRAS,MAP2K2,MAPK3,NRAS,PIK3C2A,PIK3CB,PTK2B,RAP1B,RASD1,SOS2
Heparan Sulfate Biosynthesis (Late Stages)	1.34	0.171	-1.387	AARS1,Ces2e,EXT1,EXT2,EXTL1,HS3ST1,HS3ST3A1,HS3ST3B1,HS6ST1,HS6ST2,NDST1,PRDX6,UST
Granzyme A Signaling	1.32	0.25	#NUM!	CREBBP,EP300,H1-2,H1-3,HMGB2
CDP-diacylglycerol Biosynthesis I	1.32	0.25	0.447	CDS1,GPAM,GPAT4,LCLAT1,MBOAT2
Inflammasome pathway	1.32	0.25	0.447	AIM2,CASP1,IL18,NAIP,NFKB2
Role of NFAT in Regulation of the Immune Response	1.29	0.144	-1.091	ATF2,CABIN1,CD80,CHP1,CSNK1A1,CSNK1G1,GNAI3,GNAQ,GNB1,GNG5,IKBKB,IKBKE,ITPR1,KRAS,LYN,MAP2K2,MAPK3,NFKB2,NRAS,PIK3C2A,PIK3CB,PLCB4,RAP1B,RASD1,SOS2,XPO1
Sphingosine-1-phosphate Signaling	1.27	0.154	0	ACER2,ACER3,ASAH2,CASP1,Cdc42,GNAI3,GNAQ,MAPK3,PIK3C2A,PIK3CB,PLCB4,PLCD1,PLCH2,PTK2,PTK2B,RAC1,RHOB,RHOF
MIF-mediated Glucocorticoid Regulation	1.26	0.206	-0.378	CD14,LY96,MAPK3,NFKB2,NR3C1,PLA2G12A,PTGS2
Retinoate Biosynthesis I	1.26	0.206	1.89	ADH1C,ADH7,AKR1B10,AKR1C3,ALDH1A1,RDH10,RDH12
Pentose Phosphate Pathway (Oxidative Branch)	1.26	0.5	#NUM!	G6PD,PGD
Phenylethylamine Degradation I	1.26	0.5	#NUM!	ALDH2,ALDH3A2
Ascorbate Recycling (Cytosolic)	1.26	0.5	#NUM!	GLRX,GSTO1
eNOS Signaling	1.23	0.145	-1.291	AQP3,AQP9,CCNA2,CHRNB1,GNAQ,HSP90B1,HSPA1A/HSPA1B,HSPA4,HSPA5,ITPR1,LPAR3,PIK3C2A,PIK3CB,PRKAA2,PRKAB2,PRKACA,PRKAR2A,PRKAR2B,PRKCA,PRKCD,PRKCH,SLC7A1,VEGFA
NER Pathway	1.21	0.155	2.84	EP300,H4-16,H4C1,H4C11,H4C12,H4C13,H4C14,H4C15,H4C2,H4C6,H4C8,H4C9,HMGN1,POLR2A,RAD23B,TOP2A
Type I Diabetes Mellitus Signaling	1.21	0.153	-1	APAF1,BCL2,CD80,IKBKB,IKBKE,IRF1,JAK1,MAP3K5,MAPK11,NFKB2,NGFR,PIAS1,SOCS2,SOCS3,STAT1,TNF,TNFRSF1A
Endothelin-1 Signaling	1.18	0.14	-0.408	CASP1,ECE1,GAB1,GNAI3,GNAQ,ITPR1,KRAS,MAPK11,MAPK3,MAPK6,NRAS,PIK3C2A,PIK3CB,PLA2G12A,PLA2G7,PLA2R1,PLCB4,PLCD1,PLCH2,PRKCA,PRKCD,PRKCH,PTGS1,PTGS2,RAP1B,RASD1
Netrin Signaling	1.18	0.169	1.508	ABLIM1,CACNA2D1,CHP1,ENAH,NCK2,PRKACA,PRKAR2A,PRKAR2B,RAC1,UNC5A,UNC5B
G-Protein Coupled Receptor Signaling	1.18	0.133	#NUM!	ADRA1B,ATF2,ATF4,CAMK2D,CREB5,CREBBP,DUSP4,GDE1,GDPD1,GNAI3,GNAQ,HCAR2,HTR1D,IKBKB,IKBKE,KRAS,MAP2K2,MAPK3,NFKB2,NRAS,PDE8B,PDE9A,PIK3C2A,PIK3CB,PLCB4,PRKACA,PRKAR2A,PRKAR2B,PRKCA,PTGER4,PTK2B,RAP1B,RASA1,RASD1,SMPDL3B,SOS2
Phosphatidylglycerol Biosynthesis II (Non-plastidic)	1.16	0.227	0.447	CDS1,GPAM,GPAT4,LCLAT1,MBOAT2
Methionine Degradation I (to Homocysteine)	1.16	0.227	1.342	AHCYL1,AHCYL2,EHMT1,MAT2A,MGMT
IL-15 Production	1.15	0.149	#NUM!	ABL1,ABL2,AXL,EGFR,EPHA1,EPHA4,EPHB2,FGFR2,FRK,IGF1R,IRF1,JAK1,LYN,MAP2K5,NFKB2,PTK2,PTK2B,STAT1
Granzyme B Signaling	1.13	0.25	-1	APAF1,DFFA,ENDOG,NUMA1
3-phosphoinositide Degradation	1.12	0.142	0	ALPL,CDC25B,DOT1L,DUSP16,DUSP5,MTMR2,MTMR4,PAWR,PIKFYVE,PLPP6,PPFIBP2,PPM1H,PPP1R12A,PPP4R1,PTEN,PTPN12,PTPRF,PTPRJ,PTPRM,RASA1,SIRPA,SOCS3
Calcium Signaling	1.11	0.136	-1.147	ACTA1,ASPH,ATF2,ATF4,ATP2B1,CABIN1,CACNA2D1,CAMK1D,CAMK2D,CHP1,CHRNB1,CREB5,CREBBP,EP300,GRIA3,HDAC4,HDAC5,ITPR1,MAPK3,MCU,MYH14,MYH9,PRKACA,PRKAR2A,PRKAR2B,RAP1B,TP63,Tpm1
IL-23 Signaling Pathway	1.11	0.182	-2.121	CSF2,NFKB2,PIK3C2A,PIK3CB,RORA,RORC,SOCS3,TNF
Superpathway of Methionine Degradation	1.1	0.189	1.89	AHCYL1,AHCYL2,EHMT1,GOT1,MAT2A,MGMT,PCCB
Apelin Cardiac Fibroblast Signaling Pathway	1.09	0.217	2.236	ACE2,CCN2,PRKAA2,PRKAB2,TGFB2
Heparan Sulfate Biosynthesis	1.09	0.157	-1.387	AARS1,Ces2e,EXT1,EXT2,EXTL1,HS3ST1,HS3ST3A1,HS3ST3B1,HS6ST1,HS6ST2,NDST1,PRDX6,UST
Dopamine Degradation	1.09	0.2	2.449	ALDH1A1,ALDH2,ALDH3A1,ALDH3A2,Aldh3b2,COMT
Sonic Hedgehog Signaling	1.09	0.2	-2	CCNB1,CDK1,DYRK1B,PRKACA,PRKAR2A,PRKAR2B
Apelin Cardiomyocyte Signaling Pathway	1.09	0.152	-0.258	CAT,GNAI3,ITPR1,MAPK11,MAPK3,MAPK6,PIK3C2A,PIK3CB,PLCB4,PLCD1,PLCH2,PRKCA,PRKCD,PRKCH,SLC9A1
Cardiac β-adrenergic Signaling	1.09	0.143	1.291	AKAP10,AKAP12,GDE1,GDPD1,GNB1,GNG5,GRK3,PDE8B,PDE9A,PPM1L,PPP1CB,PPP1R10,PPP1R12A,PPP2R1A,PPP2R2B,PPP2R2C,PRKACA,PRKAR2A,PRKAR2B,SMPDL3B
Creatine-phosphate Biosynthesis	1.07	0.4	#NUM!	CKMT1A/CKMT1B,MAP4K4
Stearate Biosynthesis I (Animals)	1.06	0.178	1.414	ACOT7,ACOT9,ACSL4,DHCR24,ELOVL1,ELOVL6,PPT1,SLC27A4
γ-linolenate Biosynthesis II (Animals)	1.05	0.235	1	ACSL4,CYB5A,FADS2,SLC27A4
Dermatan Sulfate Degradation (Metazoa)	1.05	0.235	0	CEMIP,CEMIP2,HYAL3,IDS
D-myo-inositol (1,4,5)-trisphosphate Degradation	1.05	0.235	1	IMPA1,IMPA2,IMPAD1,INPP5A
Hepatic Cholestasis	1.04	0.136	#NUM!	CD14,CSF2,IKBKB,IKBKE,IL18,IL1A,IL1R2,IL1RL2,IL1RN,LIF,LY96,NFKB2,NGFR,PRKACA,PRKAR2A,PRKAR2B,PRKCA,PRKCD,PRKCH,RARA,RXRA,SREBF1,TGFB2,TNF,TNFRSF1A
IL-22 Signaling	1.03	0.208	-0.447	JAK1,MAPK11,MAPK3,SOCS3,STAT1
TCA Cycle II (Eukaryotic)	1.03	0.208	2.236	ACO1,ACO2,MDH1,SDHAF4,SUCLA2
Cysteine Biosynthesis III (mammalia)	1.03	0.208	1.342	AHCYL1,AHCYL2,EHMT1,MAT2A,MGMT
SPINK1 General Cancer Pathway	1.03	0.159	-0.632	EGFR,IL6R,JAK1,KRAS,MAP2K2,MAPK3,NRAS,PIK3C2A,PIK3CB,RAP1B,RASD1
Antiproliferative Role of Somatostatin Receptor 2	1.02	0.156	0	CDKN1B,GNB1,GNG5,KRAS,MAP2K2,MAPK3,NRAS,PIK3C2A,PIK3CB,RAP1B,RASD1,SMARCC2
Dopamine Receptor Signaling	1.02	0.156	#NUM!	COMT,PPM1L,PPP1CB,PPP1R10,PPP1R12A,PPP2R1A,PPP2R2B,PPP2R2C,PRKACA,PRKAR2A,PRKAR2B,QDPR
γ-glutamyl Cycle	1.02	0.273	#NUM!	GCLM,GSS,OPLAH
tRNA Charging	1	0.179	-1.89	AARS1,CARS1,FARS2,IARS1,MARS1,RARS2,VARS
Methylthiopropionate Biosynthesis	0.987	1	#NUM!	ADI1
Thiamin Salvage III	0.987	1	#NUM!	TPK1
Glutamine Biosynthesis I	0.987	1	#NUM!	GLUL
Glutamate Removal from Folates	0.987	1	#NUM!	GGH
Sorbitol Degradation I	0.987	1	#NUM!	SORD
Asparagine Biosynthesis I	0.987	1	#NUM!	ASNS
UDP-N-acetyl-D-galactosamine Biosynthesis I	0.987	1	#NUM!	GALE
Sperm Motility	0.987	0.131	0.5	ABL1,ABL2,AXL,EGFR,EPHA1,EPHA4,EPHB2,FGFR2,FRK,IGF1R,ITPR1,JAK1,LYN,MAP2K5,PLA2G12A,PLA2G7,PLA2R1,PLCB4,PLCD1,PLCH2,PRKACA,PRKAR2A,PRKAR2B,PRKCA,PRKCD,PRKCH,PTK2,PTK2B,SLC12A2
nNOS Signaling in Neurons	0.979	0.17	#NUM!	CAPN1,CAPN2,CAPN5,CHP1,PRKCA,PRKCD,PRKCH,RASD1
D-myo-inositol (1,3,4)-trisphosphate Biosynthesis	0.975	0.222	0	INPP5A,IPMK,ITPKB,PTEN
Mitochondrial Dysfunction	0.959	0.135	#NUM!	ACO1,ACO2,ATP5F1A,ATP5F1C,ATP5MF,ATP5PB,BCL2,CAT,COX7B,CYB5A,NDUFA4L2,NDUFA7,NDUFV1,PDHA1,PINK1,PRDX3,SOD2,TXN2,UCP2,UQCR10,UQCRB,UQCRC1,VDAC1
Role of Pattern Recognition Receptors in Recognition of Bacteria and Viruses	0.955	0.136	-2.496	CASP1,CCL5,CSF2,EIF2AK2,IFIH1,IL18,IL1A,IRF7,LIF,MAPK3,NFKB2,OAS1,Oas1b,OAS2,PIK3C2A,PIK3CB,PRKCA,PRKCD,PRKCH,TGFB2,TNF
Chondroitin Sulfate Biosynthesis (Late Stages)	0.939	0.167	-2.121	CHSY3,HS3ST1,HS3ST3A1,HS3ST3B1,HS6ST1,HS6ST2,NDST1,UST
Circadian Rhythm Signaling	0.928	0.182	#NUM!	ATF2,ATF4,BHLHE40,CREB5,CREBBP,NR1D1
Gα12/13 Signaling	0.924	0.138	-2.668	CDH2,IKBKB,IKBKE,KRAS,LPAR3,MAP2K2,MAP3K5,MAPK3,NFKB2,NRAS,PIK3C2A,PIK3CB,PTK2,PTK2B,RAP1B,RASA1,RASD1,ROCK2
Ceramide Biosynthesis	0.921	0.333	#NUM!	SPTLC1,SPTLC3
Pentose Phosphate Pathway (Non-oxidative Branch)	0.921	0.333	#NUM!	TALDO1,TKT
Estrogen-mediated S-phase Entry	0.914	0.192	-0.447	CCNA2,CCND1,CDK1,CDKN1B,E2F8
Mechanisms of Viral Exit from Host Cells	0.91	0.171	#NUM!	ACTA1,PRKCA,PRKCD,PRKCH,SH3GL2,SH3GLB2,XPO1
Relaxin Signaling	0.883	0.134	0.577	GDE1,GDPD1,GNAI3,GNAQ,GNB1,GNG5,MAPK3,NFKB2,PDE8B,PDE9A,PIK3C2A,PIK3CB,PRKACA,PRKAR2A,PRKAR2B,RAP1B,RXFP1,SMARCC2,SMPDL3B,VEGFA
Role of JAK2 in Hormone-like Cytokine Signaling	0.883	0.176	#NUM!	IRS1,JAK1,SIRPA,SOCS2,SOCS3,STAT1
MIF Regulation of Innate Immunity	0.87	0.167	-0.378	CD14,LY96,MAPK3,NFKB2,PLA2G12A,PTGS2,TP53
Leptin Signaling in Obesity	0.866	0.149	-1.342	MAP2K2,MAPK3,PIK3C2A,PIK3CB,PLCB4,PLCD1,PLCH2,PRKACA,PRKAR2A,PRKAR2B,SOCS3
Nitric Oxide Signaling in the Cardiovascular System	0.863	0.141	-1.387	HSP90B1,ITPR1,MAP2K2,MAPK3,PIK3C2A,PIK3CB,PRKACA,PRKAR2A,PRKAR2B,PRKCA,PRKCD,PRKCH,SLC7A1,VEGFA
Phagosome Maturation	0.86	0.133	#NUM!	ATP6AP1,ATP6V0B,ATP6V0E1,ATP6V1C2,ATP6V1D,ATP6V1E1,CTSA,CTSC,CTSD,CTSF,CTSH,CTSV,CTSZ,DYNC1H1,EEA1,LAMP2,PIKFYVE,PRDX1,PRDX6,TUBB
IL-1 Signaling	0.854	0.143	-1	GNAI3,GNAQ,GNB1,GNG5,IKBKB,IKBKE,IL1A,MAPK11,NFKB2,PRKACA,PRKAR2A,PRKAR2B,TAB2
Acyl-CoA Hydrolysis	0.845	0.231	#NUM!	ACOT7,ACOT9,PPT1
Oleate Biosynthesis II (Animals)	0.845	0.231	#NUM!	ALDH6A1,CYB5A,FADS2
Cardiomyocyte Differentiation via BMP Receptors	0.842	0.2	#NUM!	ATF2,BMPR1A,BMPR1B,SMAD4
The Visual Cycle	0.842	0.2	#NUM!	AKR1B10,AKR1C3,RDH10,RDH12
Phosphatidylcholine Biosynthesis I	0.804	0.286	#NUM!	CHKA,PCYT1B
Aspartate Degradation II	0.804	0.286	#NUM!	GOT1,MDH1
Retinoic acid Mediated Apoptosis Signaling	0.796	0.15	-2.121	APAF1,DAP3,IRF1,PARP12,PARP14,PARP8,PARP9,RARA,RXRA
DNA Double-Strand Break Repair by Homologous Recombination	0.775	0.214	#NUM!	ABL1,ATRX,NBN
Glutaryl-CoA Degradation	0.775	0.214	#NUM!	CDYL,HADH,HADHA
Isoleucine Degradation I	0.775	0.214	#NUM!	BCAT2,ECHS1,HADHA
Phenylalanine Degradation IV (Mammalian, via Side Chain)	0.775	0.214	#NUM!	ALDH2,ALDH3A2,GOT1
Remodeling of Epithelial Adherens Junctions	0.772	0.145	#NUM!	ACTA1,ACTN1,ARPC1A,ARPC2,DNM1L,IQGAP1,Mapre2,MAPRE3,TUBB,VCL
PKCθ Signaling in T Lymphocytes	0.764	0.129	-1.213	BCL10,CACNA2D1,CAMK2D,CD80,CHP1,IKBKB,IKBKE,KRAS,MALT1,MAP3K5,MAPK3,NFKB2,NRAS,PIK3C2A,PIK3CB,POU2F1,RAC1,RAP1B,RASD1,SOS2
Role of p14/p19ARF in Tumor Suppression	0.764	0.172	0.447	MDM2,PIK3C2A,PIK3CB,RAC1,TP53
CD27 Signaling in Lymphocytes	0.759	0.151	-1.414	APAF1,IKBKB,IKBKE,MAP2K2,MAP2K5,MAP3K5,NFKB2,TRAF5
GPCR-Mediated Nutrient Sensing in Enteroendocrine Cells	0.757	0.134	-0.258	CACNA2D1,FFAR4,GNAI3,GNAQ,GNG5,ITPR1,PLCB4,PLCD1,PLCH2,PRKACA,PRKAR2A,PRKAR2B,PRKCA,PRKCD,PRKCH
Tryptophan Degradation III (Eukaryotic)	0.733	0.182	1	CDYL,HADH,HADHA,IDO1
T Cell Exhaustion Signaling Pathway	0.724	0.126	-0.243	CD80,HAVCR2,IL6R,IRF9,JAK1,KRAS,MAPK3,NRAS,PIK3C2A,PIK3CB,PPM1L,PPP2R1A,PPP2R2B,PPP2R2C,RAP1B,RASD1,SMAD2,SMAD3,STAT1,STAT2,TGFBR3,VEGFA
Dermatan Sulfate Biosynthesis (Late Stages)	0.721	0.152	-1.89	HS3ST1,HS3ST3A1,HS3ST3B1,HS6ST1,HS6ST2,NDST1,UST
UDP-D-xylose and UDP-D-glucuronate Biosynthesis	0.71	0.5	#NUM!	UGDH
β-alanine Degradation I	0.71	0.5	#NUM!	ALDH6A1
All-trans-decaprenyl Diphosphate Biosynthesis	0.71	0.5	#NUM!	PDSS2
L-DOPA Degradation	0.71	0.5	#NUM!	COMT
Alanine Degradation III	0.71	0.5	#NUM!	GPT
Alanine Biosynthesis II	0.71	0.5	#NUM!	GPT
L-cysteine Degradation III	0.71	0.5	#NUM!	GOT1
GDP-L-fucose Biosynthesis II (from L-fucose)	0.71	0.5	#NUM!	FPGT
Spermidine Biosynthesis I	0.71	0.5	#NUM!	SRM
Sulfate Activation for Sulfonation	0.71	0.5	#NUM!	PAPSS1
Putrescine Biosynthesis III	0.71	0.5	#NUM!	AZIN2
Glycine Biosynthesis I	0.71	0.5	#NUM!	SHMT2
Role of BRCA1 in DNA Damage Response	0.706	0.138	-1	CHEK1,E2F8,FANCC,MDC1,NBN,PLK1,POU2F1,SMARCC2,STAT1,TOPBP1,TP53
Atherosclerosis Signaling	0.688	0.129	#NUM!	ALOX12,CLU,COL11A2,COL18A1,F3,IL18,IL1A,IL1RN,MMP13,NFKB2,PCYOX1,PLA2G12A,PLA2G7,PLA2R1,SELE,TNF
Differential Regulation of Cytokine Production in Intestinal Epithelial Cells by IL-17A and IL-17F	0.684	0.174	#NUM!	CCL5,CSF2,IL1A,TNF
April Mediated Signaling	0.682	0.154	-1.633	IKBKB,IKBKE,MAPK11,NFKB2,TRAF3,TRAF5
Inhibition of Matrix Metalloproteases	0.682	0.154	2.236	ADAM12,MMP10,MMP13,MMP15,SDC1,TIMP3
G Protein Signaling Mediated by Tubby	0.68	0.161	#NUM!	ABL1,GNAQ,GNB1,GNG5,PLCB4
Eicosanoid Signaling	0.68	0.141	#NUM!	AKR1C3,ALOX12,PLA2G12A,PLA2G7,PLA2R1,PTGER4,PTGES,PTGS1,PTGS2
T Helper Cell Differentiation	0.668	0.137	#NUM!	CD80,GATA3,IL18,IL18R1,IL6R,NGFR,RORC,STAT1,TNF,TNFRSF1A
Chondroitin Sulfate Biosynthesis	0.668	0.143	-2.121	CHSY3,HS3ST1,HS3ST3A1,HS3ST3B1,HS6ST1,HS6ST2,NDST1,UST
Chondroitin Sulfate Degradation (Metazoa)	0.652	0.188	#NUM!	CEMIP,CEMIP2,HYAL3
Tumoricidal Function of Hepatic Natural Killer Cells	0.64	0.167	#NUM!	APAF1,DFFA,ENDOG,SERPINB9
Role of JAK1, JAK2 and TYK2 in Interferon Signaling	0.64	0.167	#NUM!	JAK1,NFKB2,STAT1,STAT2
Glutamate Receptor Signaling	0.64	0.14	0	GLUL,GNB1,GNG5,GRIA3,GRID2,GRIK3,GRIP1,HOMER2
Pathogenesis of Multiple Sclerosis	0.629	0.222	#NUM!	CCL5,CXCL10
Leucine Degradation I	0.629	0.222	#NUM!	BCAT2,IVD
Heme Biosynthesis II	0.629	0.222	#NUM!	ALAD,CPOX
Ketolysis	0.629	0.222	#NUM!	BDH1,HADHA
Natural Killer Cell Signaling	0.618	0.126	#NUM!	KRAS,MAP2K2,MAPK3,NRAS,PAK1,PAK3,PIK3C2A,PIK3CB,PRKCA,PRKCD,PRKCH,RAC1,RAP1B,RASD1,SOS2
B Cell Activating Factor Signaling	0.614	0.146	-1.633	IKBKB,IKBKE,MAPK11,NFKB2,TRAF3,TRAF5
CD28 Signaling in T Helper Cells	0.6	0.125	-0.775	ARPC1A,ARPC2,BCL10,CD80,CHP1,IKBKB,IKBKE,ITPR1,MALT1,MAP2K2,NFKB2,PAK1,PIK3C2A,PIK3CB,RAC1
Mitochondrial L-carnitine Shuttle Pathway	0.599	0.176	#NUM!	ACSL4,CPT2,SLC27A4
Nur77 Signaling in T Lymphocytes	0.587	0.136	#NUM!	APAF1,BCL2,CABIN1,CD80,CHP1,EP300,MAP2K5,RXRA
Dermatan Sulfate Biosynthesis	0.587	0.136	-2.121	CHSY3,HS3ST1,HS3ST3A1,HS3ST3B1,HS6ST1,HS6ST2,NDST1,UST
Ketogenesis	0.561	0.2	#NUM!	BDH1,HADHA
Calcium Transport I	0.561	0.2	#NUM!	ANXA5,ATP2B1
Apelin Liver Signaling Pathway	0.559	0.154	-1	COL11A2,COL18A1,IRS1,TNF
Diphthamide Biosynthesis	0.556	0.333	#NUM!	EEF2
Coenzyme A Biosynthesis	0.556	0.333	#NUM!	PPCS
Thyronamine and Iodothyronamine Metabolism	0.556	0.333	#NUM!	DIO2
Hypusine Biosynthesis	0.556	0.333	#NUM!	EIF5A
Biotin-carboxyl Carrier Protein Assembly	0.556	0.333	#NUM!	ACACA
Thiosulfate Disproportionation III (Rhodanese)	0.556	0.333	#NUM!	TST
Thyroid Hormone Biosynthesis	0.556	0.333	#NUM!	CTSD
Thyroid Hormone Metabolism I (via Deiodination)	0.556	0.333	#NUM!	DIO2
1D-myo-inositol Hexakisphosphate Biosynthesis V (from Ins(1,3,4)P3)	0.556	0.333	#NUM!	IPMK
Glutamate Degradation II	0.556	0.333	#NUM!	GOT1
S-adenosyl-L-methionine Biosynthesis	0.556	0.333	#NUM!	MAT2A
Aspartate Biosynthesis	0.556	0.333	#NUM!	GOT1
Role of Hypercytokinemia/hyperchemokinemia in the Pathogenesis of Influenza	0.554	0.14	#NUM!	CCL5,CXCL10,IL18,IL1A,IL1RN,TNF
Reelin Signaling in Neurons	0.553	0.128	#NUM!	ARHGEF2,ARHGEF3,ARHGEF5,ARHGEF9,FRK,ITGA2,ITGB1,LYN,PIK3C2A,PIK3CB
Differential Regulation of Cytokine Production in Macrophages and T Helper Cells by IL-17A and IL-17F	0.551	0.167	#NUM!	CCL5,CSF2,TNF
1D-myo-inositol Hexakisphosphate Biosynthesis II (Mammalian)	0.551	0.167	#NUM!	INPP5A,IPMK,ITPKB
Methylglyoxal Degradation III	0.551	0.167	#NUM!	AKR1B10,Akr1b7,AKR1C3
FAT10 Signaling Pathway	0.551	0.167	#NUM!	PSME2,PSME3,TNF
Triacylglycerol Degradation	0.545	0.135	1.134	AARS1,ABHD12,ABHD2,ABHD6,Ces2e,NDST1,PRDX6
Gαi Signaling	0.517	0.12	-0.277	GNAI3,GNB1,GNG5,HCAR2,HTR1D,KRAS,MAPK3,NRAS,PRKACA,PRKAR2A,PRKAR2B,RALGDS,RAP1B,RASD1,SOS2
Phagosome Formation	0.517	0.12	#NUM!	Cdc42,FN1,ITGA2,ITGB1,PIK3C2A,PIK3CB,PLCB4,PLCD1,PLCH2,PRKCA,PRKCD,PRKCH,RAC1,RHOB,RHOF
Gαs Signaling	0.514	0.121	0.277	ATF2,ATF4,CREB5,CREBBP,GNB1,GNG5,HCAR2,MAP2K2,MAPK3,PRKACA,PRKAR2A,PRKAR2B,PTGER4
Apelin Muscle Signaling Pathway	0.509	0.158	#NUM!	NRF1,PRKAA2,PRKAB2
GPCR-Mediated Integration of Enteroendocrine Signaling Exemplified by an L Cell	0.474	0.123	-0.333	GNAI3,GNAQ,ITPR1,PLCB4,PLCD1,PLCH2,PRKACA,PRKAR2A,PRKAR2B
Airway Inflammation in Asthma	0.453	0.25	#NUM!	TNF
Arsenate Detoxification I (Glutaredoxin)	0.453	0.25	#NUM!	GSTO1
Uracil Degradation II (Reductive)	0.453	0.25	#NUM!	DPYSL2
Heme Biosynthesis from Uroporphyrinogen-III I	0.453	0.25	#NUM!	CPOX
Spermine and Spermidine Degradation I	0.453	0.25	#NUM!	SAT1
Methylmalonyl Pathway	0.453	0.25	#NUM!	PCCB
Nicotine Degradation II	0.453	0.123	0	ADH7,CYP2B6,CYP2F1,EXT2,FMO2,LARGE1,UGT2B10,UGT2B7
Glutathione Redox Reactions II	0.453	0.25	#NUM!	GLRX
Thymine Degradation	0.453	0.25	#NUM!	DPYSL2
L-cysteine Degradation I	0.453	0.25	#NUM!	GOT1
N-acetylglucosamine Degradation II	0.453	0.25	#NUM!	NAGK
Phenylalanine Degradation I (Aerobic)	0.453	0.25	#NUM!	QDPR
Acetate Conversion to Acetyl-CoA	0.453	0.25	#NUM!	ACSS2
Thyroid Hormone Metabolism II (via Conjugation and/or Degradation)	0.452	0.132	0.447	DIO2,EXT2,LARGE1,UGT2B10,UGT2B7
Nicotine Degradation III	0.452	0.125	0.378	ADH7,CYP2B6,CYP2F1,EXT2,LARGE1,UGT2B10,UGT2B7
Notch Signaling	0.452	0.132	1	DTX4,JAG1,JAG2,NOTCH3,NUMB
Guanosine Nucleotides Degradation III	0.451	0.167	#NUM!	GDA,NT5E
Cdc42 Signaling	0.446	0.114	-2.183	ARPC1A,ARPC2,ATF2,BAIAP2,CDC42BPA,CDC42SE1,CFL1,DIAPH3,IQGAP1,ITGA2,ITGB1,MAPK11,PAK1,PAK3,PARD3,PPP1CB,PPP1R12A,Ppp1r12b,RASA1
TREM1 Signaling	0.437	0.12	-1	CASP1,CSF2,IL18,ITGB1,MAPK3,Naip1 (includes others),NFKB2,NLRP4,TNF
Calcium-induced T Lymphocyte Apoptosis	0.433	0.121	-1.134	CABIN1,CAPN2,CHP1,EP300,ITPR1,PRKCA,PRKCD,PRKCH
IL-4 Signaling	0.424	0.118	#NUM!	IRS1,JAK1,KRAS,NR3C1,NRAS,PIK3C2A,PIK3CB,RAP1B,RASD1,SOS2
Fatty Acid Activation	0.406	0.154	#NUM!	ACSL4,SLC27A4
Leukotriene Biosynthesis	0.406	0.154	#NUM!	MGST2,MGST3
Cholesterol Biosynthesis I	0.406	0.154	#NUM!	DHCR24,SC5D
Cholesterol Biosynthesis II (via 24,25-dihydrolanosterol)	0.406	0.154	#NUM!	DHCR24,SC5D
Cholesterol Biosynthesis III (via Desmosterol)	0.406	0.154	#NUM!	DHCR24,SC5D
Systemic Lupus Erythematosus In T Cell Signaling Pathway	0.386	0.108	1.667	ATF2,ATF4,CASP1,CBL,CD80,Cdc42,CHP1,CREB5,CREBBP,GNAI3,ITPR1,KRAS,MAP2K2,MAP2K5,MAPK3,MLST8,MSN,NRAS,PIK3C2A,PIK3CB,PPM1L,PPP2R1A,PPP2R2B,PPP2R2C,PTK2,RAC1,RAP1B,RASD1,RDX,RHOB,RHOF,ROCK2,RORC,RPTOR,SOS2,STIM1
Estrogen Biosynthesis	0.381	0.122	1.342	Akr1b7,AKR1C3,CYP2B6,CYP2F1,HSD17B12
Tetrapyrrole Biosynthesis II	0.378	0.2	#NUM!	ALAD
2-oxobutanoate Degradation I	0.378	0.2	#NUM!	PCCB
Citrulline-Nitric Oxide Cycle	0.378	0.2	#NUM!	ASS1
Galactose Degradation I (Leloir Pathway)	0.378	0.2	#NUM!	GALE
dTMP De Novo Biosynthesis	0.378	0.2	#NUM!	SHMT2
Folate Polyglutamylation	0.378	0.2	#NUM!	SHMT2
DNA Double-Strand Break Repair by Non-Homologous End Joining	0.367	0.143	#NUM!	NBN,WRN
NAD biosynthesis II (from tryptophan)	0.367	0.143	#NUM!	ABL1,IDO1
Colanic Acid Building Blocks Biosynthesis	0.367	0.143	#NUM!	GALE,UGDH
tRNA Splicing	0.36	0.119	1.342	GDE1,GDPD1,PDE8B,PDE9A,SMPDL3B
Retinol Biosynthesis	0.36	0.119	1	AKR1B10,AKR1C3,ESD,RDH10,RDH12
Pyrimidine Ribonucleotides Interconversion	0.36	0.119	1.342	CMPK1,DDX3X,ENTPD2,ENTPD3,ENTPD7
Altered T Cell and B Cell Signaling in Rheumatoid Arthritis	0.348	0.111	#NUM!	CD80,CSF2,IL18,IL1A,IL1RN,NFKB2,RELB,SPP1,TNF,TRAF3
Th17 Activation Pathway	0.334	0.11	0	CCL20,CSF2,HSP90B1,IL6R,JAK1,NFKB2,PTGER4,RORA,RORC,SOCS3
Inhibition of Angiogenesis by TSP1	0.329	0.118	#NUM!	MAPK11,SDC1,TP53,VEGFA
iCOS-iCOSL Signaling in T Helper Cells	0.324	0.108	-1.508	CAMK2D,CD80,CHP1,GAB2,IKBKB,IKBKE,ITPR1,NFKB2,PIK3C2A,PIK3CB,PTEN,RAC1
Arginine Biosynthesis IV	0.32	0.167	#NUM!	ASS1
Pyrimidine Ribonucleotides De Novo Biosynthesis	0.32	0.114	1.342	CMPK1,DDX3X,ENTPD2,ENTPD3,ENTPD7
Proline Biosynthesis II (from Arginine)	0.32	0.167	#NUM!	PADI4
Pyruvate Fermentation to Lactate	0.32	0.167	#NUM!	LDHB
Urea Cycle	0.32	0.167	#NUM!	ASS1
Chondroitin and Dermatan Biosynthesis	0.32	0.167	#NUM!	CHSY3
Glycerol Degradation I	0.32	0.167	#NUM!	GK5
Selenocysteine Biosynthesis II (Archaea and Eukaryotes)	0.32	0.167	#NUM!	SEPSECS
NAD Biosynthesis III	0.32	0.167	#NUM!	NAMPT
Lactose Degradation III	0.32	0.167	#NUM!	PSAP
Cellular Effects of Sildenafil (Viagra)	0.316	0.107	#NUM!	ACTA1,ITPR1,KCNN4,MYH14,MYH9,PLCB4,PLCD1,PLCH2,PPP1CB,PPP1R12A,Ppp1r12b,PRKACA,PRKAR2A,PRKAR2B
Th1 Pathway	0.309	0.107	0	CD80,GATA3,HAVCR2,IL18,IL18R1,IL6R,IRF1,JAK1,NOTCH3,PIK3C2A,PIK3CB,SOCS3,STAT1
Role of PI3K/AKT Signaling in the Pathogenesis of Influenza	0.308	0.109	-1.134	CCL5,GNAI3,MAP2K2,MAPK3,NFKB2,PIK3C2A,PIK3CB
Extrinsic Prothrombin Activation Pathway	0.3	0.125	#NUM!	F3,THBD
Parkinson's Signaling	0.3	0.125	#NUM!	MAPK11,SEPTIN5
CCR5 Signaling in Macrophages	0.296	0.106	-1.89	CACNA2D1,CCL5,GNAI3,GNB1,GNG5,MAPK11,PRKCA,PRKCD,PRKCH,PTK2B
Gluconeogenesis I	0.292	0.115	#NUM!	FBP2,MDH1,ME1
FcγRIIB Signaling in B Lymphocytes	0.29	0.107	-1.633	CACNA2D1,KRAS,LYN,NRAS,PIK3C2A,PIK3CB,RAP1B,RASD1
Role of Oct4 in Mammalian Embryonic Stem Cell Pluripotency	0.285	0.109	#NUM!	IGF2BP1,NR6A1,RARA,SPP1,TP53
NAD Biosynthesis from 2-amino-3-carboxymuconate Semialdehyde	0.273	0.143	#NUM!	ABL1
Superpathway of Serine and Glycine Biosynthesis I	0.273	0.143	#NUM!	SHMT2
Acetyl-CoA Biosynthesis I (Pyruvate Dehydrogenase Complex)	0.273	0.143	#NUM!	PDHA1
Tryptophan Degradation to 2-amino-3-carboxymuconate Semialdehyde	0.273	0.143	#NUM!	IDO1
GDP-glucose Biosynthesis	0.273	0.143	#NUM!	PGM1
RAN Signaling	0.272	0.118	#NUM!	KPNA6,XPO1
FXR/RXR Activation	0.268	0.103	#NUM!	CLU,CREBBP,IL18,IL1A,IL1RN,PCK2,PCYOX1,PPARG,RARA,RXRA,SDC1,SREBF1,TNF
Graft-versus-Host Disease Signaling	0.253	0.104	#NUM!	CD80,IL18,IL1A,IL1RN,TNF
Docosahexaenoic Acid (DHA) Signaling	0.253	0.105	#NUM!	APAF1,BCL2,PIK3C2A,PIK3CB
Superpathway of Cholesterol Biosynthesis	0.251	0.107	#NUM!	DHCR24,HADHA,SC5D
Purine Nucleotides Degradation II (Aerobic)	0.247	0.111	#NUM!	GDA,NT5E
Airway Pathology in Chronic Obstructive Pulmonary Disease	0.236	0.125	#NUM!	TNF
Glucose and Glucose-1-phosphate Degradation	0.236	0.125	#NUM!	PGM1
Inositol Pyrophosphates Biosynthesis	0.236	0.125	#NUM!	IPMK
Phosphatidylethanolamine Biosynthesis II	0.205	0.111	#NUM!	CHKA
UDP-N-acetyl-D-galactosamine Biosynthesis II	0.205	0.111	#NUM!	GALE
Folate Transformations I	0.205	0.111	#NUM!	SHMT2
Coagulation System	0	0.0857	#NUM!	F3,PLAT,THBD
Cytotoxic T Lymphocyte-mediated Apoptosis of Target Cells	0	0.0882	#NUM!	APAF1,BCL2,DFFA
CTLA4 Signaling in Cytotoxic T Lymphocytes	0	0.101	#NUM!	CD80,CLTA,CLTB,PIK3C2A,PIK3CB,PPM1L,PPP2R1A,PPP2R2B,PPP2R2C
Role of Cytokines in Mediating Communication between Immune Cells	0	0.0926	#NUM!	CSF2,IL18,IL1A,IL1RN,TNF
Lipid Antigen Presentation by CD1	0	0.0385	#NUM!	PSAP
Maturity Onset Diabetes of Young (MODY) Signaling	0	0.0476	#NUM!	FABP2
Allograft Rejection Signaling	0	0.0233	#NUM!	CD80,TNF
Autoimmune Thyroid Disease Signaling	0	0.0204	#NUM!	CD80
Cleavage and Polyadenylation of Pre-mRNA	0	0.0833	#NUM!	CPSF6
Communication between Innate and Adaptive Immune Cells	0	0.0833	#NUM!	CCL5,CD80,CSF2,CXCL10,IL18,IL1A,IL1RN,TNF
Crosstalk between Dendritic Cells and Natural Killer Cells	0	0.0899	#NUM!	ACTA1,CAMK2D,CD80,CSF2,FSCN1,IL18,NFKB2,TNF
Systemic Lupus Erythematosus Signaling	0	0.0783	#NUM!	CBL,CD80,IL18,IL1A,IL1RN,IL6R,KRAS,LYN,MAPK3,NRAS,PIK3C2A,PIK3CB,PRPF39,PRPF40B,RAP1B,RASD1,SOS2,TNF
B Cell Development	0	0.0278	#NUM!	CD80
Neuroprotective Role of THOP1 in Alzheimer's Disease	0	0.0948	-1.667	ECE1,HGFAC,IDE,PREP,PRKACA,PRKAR2A,PRKAR2B,PRSS8,TMPRSS11E,TMPRSS2,TPP1
Role of Lipids/Lipid Rafts in the Pathogenesis of Influenza	0	0.0435	#NUM!	RSAD2
MSP-RON Signaling Pathway	0	0.069	#NUM!	ACTA1,PIK3C2A,PIK3CB,TNF
OX40 Signaling Pathway	0	0.0444	-1	BCL2,NFKB2,TRAF3,TRAF5
Intrinsic Prothrombin Activation Pathway	0	0.0714	#NUM!	COL11A2,COL18A1,THBD
Assembly of RNA Polymerase II Complex	0	0.04	#NUM!	POLR2A,TAF3
Assembly of RNA Polymerase III Complex	0	0.0769	#NUM!	BDP1
Telomere Extension by Telomerase	0	0.0667	#NUM!	NBN
Embryonic Stem Cell Differentiation into Cardiac Lineages	0	0.1	#NUM!	ISL1
Hematopoiesis from Pluripotent Stem Cells	0	0.0612	#NUM!	CSF2,IL1A,LIF
Hematopoiesis from Multipotent Stem Cells	0	0.0833	#NUM!	CSF2
nNOS Signaling in Skeletal Muscle Cells	0	0.0488	#NUM!	CACNA2D1,SNTB2
Bupropion Degradation	0	0.08	#NUM!	CYP2B6,CYP2F1
Androgen Biosynthesis	0	0.0714	#NUM!	AKR1C3
Ubiquinol-10 Biosynthesis (Eukaryotic)	0	0.0588	#NUM!	MICAL3
Superpathway of Citrulline Metabolism	0	0.0667	#NUM!	ASS1
Melatonin Degradation I	0	0.1	0	CYP2B6,CYP2F1,EXT2,LARGE1,UGT2B10,UGT2B7
NAD Salvage Pathway II	0	0.0385	#NUM!	NT5E
Pyrimidine Deoxyribonucleotides De Novo Biosynthesis I	0	0.0909	#NUM!	CMPK1,RRM1
Phospholipases	0	0.0984	2.449	PLA2G12A,PLA2G7,PLA2R1,PLCB4,PLCD1,PLCH2
Choline Biosynthesis III	0	0.0667	#NUM!	PCYT1B
Glycogen Degradation III	0	0.0714	#NUM!	PGM1
Urate Biosynthesis/Inosine 5'-phosphate Degradation	0	0.0769	#NUM!	NT5E
NAD Phosphorylation and Dephosphorylation	0	0.0769	#NUM!	NADK
Glycogen Degradation II	0	0.0833	#NUM!	PGM1
Mevalonate Pathway I	0	0.0769	#NUM!	HADHA
Bile Acid Biosynthesis, Neutral Pathway	0	0.0769	#NUM!	AKR1C3
Glycolysis I	0	0.0385	#NUM!	FBP2
Adenosine Nucleotides Degradation II	0	0.0667	#NUM!	NT5E
Superpathway of Melatonin Degradation	0	0.0923	0	CYP2B6,CYP2F1,EXT2,LARGE1,UGT2B10,UGT2B7
Histidine Degradation VI	0	0.0667	#NUM!	MICAL3
Pregnenolone Biosynthesis	0	0.0769	#NUM!	MICAL3
Acetone Degradation I (to Methylglyoxal)	0	0.0667	#NUM!	CYP2B6,CYP2F1
Glycine Betaine Degradation	0	0.1	#NUM!	SHMT2
Superpathway of Geranylgeranyldiphosphate Biosynthesis I (via Mevalonate)	0	0.0588	#NUM!	HADHA
Oxidative Phosphorylation	0	0.101	3.317	ATP5F1A,ATP5F1C,ATP5MF,ATP5PB,COX7B,CYB5A,NDUFA7,NDUFV1,UQCR10,UQCRB,UQCRC1
Nucleotide Excision Repair Pathway	0	0.0571	#NUM!	POLR2A,RAD23B
GABA Receptor Signaling	0	0.0421	#NUM!	CACNA2D1,GABARAP,GABRP,KCNN4
Antigen Presentation Pathway	0	0.0513	#NUM!	MR1,TAPBP
Serotonin Receptor Signaling	0	0.0465	#NUM!	HTR1D,QDPR
Phototransduction Pathway	0	0.0943	#NUM!	GNB1,PRKACA,PRKAR2A,PRKAR2B,RGS9BP
cAMP-mediated signaling	0	0.101	0.218	AKAP10,AKAP12,ATF2,ATF4,CAMK1D,CAMK2D,CREB5,CREBBP,DUSP4,GDE1,GDPD1,GNAI3,HCAR2,HTR1D,MAP2K2,MAPK3,PDE8B,PDE9A,PRKACA,PRKAR2A,PRKAR2B,PTGER4,SMPDL3B
Gustation Pathway	0	0.085	#NUM!	CACNA2D1,GDE1,GDPD1,GNB1,GNG5,ITPR1,P2RY2,PDE8B,PDE9A,PRKACA,PRKAR2A,PRKAR2B,SMPDL3B
Th1 and Th2 Activation Pathway	0	0.0988	#NUM!	CD80,GATA3,HAVCR2,IL18,IL18R1,IL6R,IRF1,JAG1,JAG2,JAK1,NOTCH3,PIK3C2A,PIK3CB,SOCS3,STAT1,TGFBR3,TSLP
Th2 Pathway	0	0.0803	0.905	CD80,GATA3,JAG1,JAG2,JAK1,NOTCH3,PIK3C2A,PIK3CB,SOCS3,TGFBR3,TSLP
SPINK1 Pancreatic Cancer Pathway	0	0.0833	-0.447	CELA1,CPD,CTSA,SMAD2,SMAD3
Complement System	0	0.0541	#NUM!	C1QBP,CD55

## Sheet: Fig. 4f
								READ COUNTS																																DESeq normalized counts
							Sample Group	Naïve - PBS				Naïve - UTI89				Resolved - PBS				Resolved - UTI89						Sensitized - PBS						Sensitized - UTI89							Sample Group	Naïve - PBS				Naïve - UTI89				Resolved - PBS
							Group_shortname	Naïve_PBS	Naïve_PBS	Naïve_PBS	Naïve_PBS	Naïve_UTI89	Naïve_UTI89	Naïve_UTI89	Naïve_UTI89	Resolved_PBS	Resolved_PBS	Resolved_PBS	Resolved_PBS	Resolved_UTI89	Resolved_UTI89	Resolved_UTI89	Resolved_UTI89	Resolved_UTI89	Resolved_UTI89	Sensitized_PBS	Sensitized_PBS	Sensitized_PBS	Sensitized_PBS	Sensitized_PBS	Sensitized_PBS	Sensitized_UTI89	Sensitized_UTI89	Sensitized_UTI89	Sensitized_UTI89	Sensitized_UTI89	Sensitized_UTI89		Group_shortname	Naïve_PBS	Naïve_PBS	Naïve_PBS	Naïve_PBS	Naïve_UTI89	Naïve_UTI89	Naïve_UTI89	Naïve_UTI89	Resolved_PBS	Resolved_PBS
							New label	Naïve_PBS_1	Naïve_PBS_2	Naïve_PBS_3	Naïve_PBS_4	Naïve_UTI89_1	Naïve_UTI89_2	Naïve_UTI89_3	Naïve_UTI89_4	Resolved_PBS_1	Resolved_PBS_2	Resolved_PBS_3	Resolved_PBS_4	Resolved_UTI89_1	Resolved_UTI89_2	Resolved_UTI89_3	Resolved_UTI89_4	Resolved_UTI89_5	Resolved_UTI89_6	Sensitized_PBS_1	Sensitized_PBS_2	Sensitized_PBS_3	Sensitized_PBS_4	Sensitized_PBS_5	Sensitized_PBS_6	Sensitized_UTI89_1	Sensitized_UTI89_2	Sensitized_UTI89_3	Sensitized_UTI89_4	Sensitized_UTI89_5	Sensitized_UTI89_6		New label	Naïve_PBS_1	Naïve_PBS_2	Naïve_PBS_3	Naïve_PBS_4	Naïve_UTI89_1	Naïve_UTI89_2	Naïve_UTI89_3	Naïve_UTI89_4	Resolved_PBS_1	Resolved_PBS_2
	Gene id	Gene	Length (bp) Longest transcript	Gene type	Gene description		Original label	N3_TCM_1	N3_TCM_2	N3_TCM_3	N3_TCM_4	N3_UTI89_1	N3_UTI89_2	N3_UTI89_3	N3_UTI89_4	R3_TCM_1	R3_TCM_2	R3_TCM_3	R3_TCM_4	R3_UTI89_1	R3_UTI89_2	R3_UTI89_3	R3_UTI89_4	R3_UTI89_5	R3_UTI89_6	S3_TCM_1	S3_TCM_2	S3_TCM_3	S3_TCM_4	S3_TCM_5	S3_TCM_6	S3_UTI89_1	S3_UTI89_2	S3_UTI89_3	S3_UTI89_4	S3_UTI89_5	S3_UTI89_6		Original label	N3_TCM_1	N3_TCM_2	N3_TCM_3	N3_TCM_4	N3_UTI89_1	N3_UTI89_2	N3_UTI89_3	N3_UTI89_4	R3_TCM_1	R3_TCM_2
	ENSMUSG00000068823	Csde1	814	protein_coding	cold shock domain containing E1, RNA binding [Source:MGI Symbol;Acc:MGI:92356]			1248	924	1701	1546	834	1211	1080	2363	840	605	1924	1278	1190	1015	1087	1868	1171	1391	1259	1262	1209	2981	3166	2289	1887	1772	1951	1622	1511	1512			1359.65	1278.24	1436.11	1309.72	1516.17	1287.05	1466.68	1510.33	964.378	933.114
	ENSMUSG00000036856	Wnt4	4194	protein_coding	wingless-type MMTV integration site family, member 4 [Source:MGI Symbol;Acc:MGI:98957]			262	279	417	358	142	273	181	394	150	146	348	218	184	196	163	275	210	231	307	330	341	926	893	594	468	364	473	340	282	328			285.44	385.963	352.062	303.285	258.148	290.144	245.805	251.828	172.21	225.181
	ENSMUSG00000064351	mt-Co1	1545	protein_coding	mitochondrially encoded cytochrome c oxidase I [Source:MGI Symbol;Acc:MGI:102504]			9574	8023	14517	14465	7219	12626	9634	19263	8390	7088	17685	11382	10747	9325	9756	15242	11003	11916	9781	10995	12230	22412	24791	19299	19032	18478	18127	13602	12498	11229			10430.6	11098.9	12256.3	12254.2	13123.8	13418.9	13083.3	12312.1	9632.3	10932.1
	ENSMUSG00000027508	Pag1	8256	protein_coding	phosphoprotein associated with glycosphingolipid microdomains 1 [Source:MGI Symbol;Acc:MGI:2443160]			115	81	160	183	85	98	87	163	67	89	187	122	79	81	77	93	77	119	138	260	156	390	374	307	198	135	167	171	133	200			125.289	112.054	135.084	155.031	154.525	104.154	118.149	104.183	76.9207	137.268
	ENSMUSG00000046186	Cd109	5860	protein_coding	CD109 antigen [Source:MGI Symbol;Acc:MGI:2445221]			48	59	80	86	40	48	28	119	55	23	89	56	18	37	22	41	25	29	145	136	136	274	297	202	133	79	176	161	103	69			52.2944	81.6194	67.5419	72.8561	72.7179	51.0143	38.0251	76.0597	63.1438	35.4738
	ENSMUSG00000052085	Dock8	7805	protein_coding	dedicator of cytokinesis 8 [Source:MGI Symbol;Acc:MGI:1921396]			91	58	72	78	42	74	50	105	35	11	64	25	53	27	50	58	51	41	68	58	76	142	162	164	162	84	105	152	124	96			99.1415	80.236	60.7877	66.0788	76.3538	78.647	67.9019	67.1115	40.1824	16.9657
	ENSMUSG00000022512	Cldn1	4145	protein_coding	claudin 1 [Source:MGI Symbol;Acc:MGI:1276109]			177	165	350	355	76	166	190	365	191	159	396	218	174	91	106	159	152	119	481	372	274	944	630	659	288	264	391	437	306	407			192.836	228.258	295.496	300.743	138.164	176.424	258.027	233.292	219.281	245.232
	ENSMUSG00000026249	Serpine2	822	protein_coding	serine (or cysteine) peptidase inhibitor, clade E, member 2 [Source:MGI Symbol;Acc:MGI:101780]			14	15	15	13	13	38	19	55	7	2	10	18	4	2	18	33	3	12	42	62	77	116	94	86	77	154	52	99	126	77			15.2525	20.7507	12.6641	11.0131	23.6333	40.3863	25.8027	35.1536	8.03649	3.08468
	ENSMUSG00000030484	Lypd5	2239	protein_coding	Ly6/Plaur domain containing 5 [Source:MGI Symbol;Acc:MGI:1924192]			180	259	226	203	95	237	113	307	72	68	176	121	106	83	105	135	73	102	330	312	398	650	758	590	504	448	650	560	417	403			196.104	358.295	190.806	171.974	172.705	251.883	153.458	196.221	82.661	104.879
	ENSMUSG00000035891	Cerk	4518	protein_coding	ceramide kinase [Source:MGI Symbol;Acc:MGI:2386052]			259	166	299	282	131	222	124	353	113	124	277	166	158	138	112	232	129	158	253	302	299	689	596	422	295	277	416	362	201	276			282.172	229.641	252.438	238.9	238.151	235.941	168.397	225.623	129.732	191.25
	ENSMUSG00000028719	Cmpk1	651	protein_coding	cytidine monophosphate (UMP-CMP) kinase 1 [Source:MGI Symbol;Acc:MGI:1913838]			348	374	614	484	241	394	249	678	241	186	598	317	305	281	286	375	252	288	442	521	439	1164	937	820	559	529	676	552	447	408			379.134	517.384	518.384	410.028	438.125	418.742	338.151	433.349	276.685	286.875
	ENSMUSG00000005836	Gata6	852	protein_coding	GATA binding protein 6 [Source:MGI Symbol;Acc:MGI:107516]			100	50	99	80	21	85	55	120	32	31	78	65	36	28	43	83	46	33	90	123	142	267	232	159	126	104	145	115	90	111			108.947	69.169	83.5831	67.7732	38.1769	90.3378	74.6921	76.6989	36.7382	47.8125
	ENSMUSG00000038859	Baiap2l1	712	protein_coding	BAI1-associated protein 2-like 1 [Source:MGI Symbol;Acc:MGI:1914148]			1042	728	1417	1211	556	874	942	1556	441	289	942	497	404	494	361	615	344	481	1145	1149	1110	2978	2795	2038	1376	1602	1498	1441	1185	1147			1135.22	1007.1	1196.34	1025.92	1010.78	928.885	1279.27	994.529	506.299	445.736
	ENSMUSG00000039323	Igfbp2	991	protein_coding	insulin-like growth factor binding protein 2 [Source:MGI Symbol;Acc:MGI:96437]			252	158	320	396	150	315	206	493	96	99	265	146	137	125	101	235	145	142	414	464	468	977	1127	827	642	522	396	647	465	393			274.546	218.574	270.168	335.477	272.692	334.781	279.756	315.105	110.215	152.691
	ENSMUSG00000025083	Afap1l2	93	protein_coding	actin filament associated protein 1-like 2 [Source:MGI Symbol;Acc:MGI:2147658]			73	40	78	89	36	64	61	103	37	51	98	69	46	62	42	69	45	42	49	107	85	163	167	162	159	134	109	107	85	112			79.5311	55.3352	65.8534	75.3976	65.4461	68.0191	82.8403	65.8332	42.4786	78.6592
	ENSMUSG00000036960	Clca2	3986	protein_coding	chloride channel accessory 2 [Source:MGI Symbol;Acc:MGI:2139758]			41	51	64	69	38	61	48	84	37	43	82	46	60	36	36	35	25	58	58	60	59	139	142	128	93	108	130	77	82	74			44.6681	70.5524	54.0335	58.4543	69.082	64.8307	65.1858	53.6892	42.4786	66.3205
	ENSMUSG00000015243	Abca1	775	protein_coding	ATP-binding cassette, sub-family A (ABC1), member 1 [Source:MGI Symbol;Acc:MGI:99607]			192	176	295	259	157	192	144	294	130	107	225	215	148	186	133	255	175	165	333	429	420	803	858	697	541	378	622	463	301	344			209.178	243.475	249.061	219.416	285.418	204.057	195.557	187.912	149.249	165.03
	ENSMUSG00000026558	Uck2	803	protein_coding	uridine-cytidine kinase 2 [Source:MGI Symbol;Acc:MGI:1931744]			423	332	477	651	238	528	415	918	389	236	788	473	465	392	363	591	350	490	539	552	509	1058	958	727	675	599	769	745	575	631			460.844	459.282	402.719	551.504	432.671	561.157	563.586	586.746	446.599	363.992
	ENSMUSG00000060803	Gstp1	821	protein_coding	glutathione S-transferase, pi 1 [Source:MGI Symbol;Acc:MGI:95865]			239	163	324	314	113	248	223	523	148	99	248	190	151	191	154	240	178	210	258	294	269	599	656	522	387	316	460	408	399	319			260.383	225.491	273.545	266.01	205.428	263.574	302.842	334.279	169.914	152.691
	ENSMUSG00000028618	Tmem59	852	protein_coding	transmembrane protein 59 [Source:MGI Symbol;Acc:MGI:1929278]			326	309	467	568	228	420	277	655	287	207	563	403	264	312	273	482	296	328	457	412	356	1036	1019	826	611	586	559	532	472	354			355.166	427.464	394.276	481.189	414.492	446.375	376.177	418.648	329.496	319.264
	ENSMUSG00000028378	Ptgr1	2296	protein_coding	prostaglandin reductase 1 [Source:MGI Symbol;Acc:MGI:1914353]			148	156	344	373	128	209	194	350	159	103	281	154	147	139	151	229	157	114	276	302	251	817	836	550	373	295	445	408	336	297			161.241	215.807	290.43	315.992	232.697	222.125	263.459	223.705	182.543	158.861
	ENSMUSG00000031351	Zfp185	3557	protein_coding	zinc finger protein 185 [Source:MGI Symbol;Acc:MGI:108095]			67	71	77	115	48	70	36	125	29	24	57	42	31	17	59	80	24	49	107	109	120	249	296	151	130	75	177	147	128	74			72.9943	98.22	65.0091	97.4239	87.2614	74.3959	48.8894	79.8947	33.294	37.0161
	ENSMUSG00000029816	Gpnmb	645	protein_coding	glycoprotein (transmembrane) nmb [Source:MGI Symbol;Acc:MGI:1934765]			738	549	863	846	448	804	548	1226	380	309	787	538	502	517	373	833	604	483	1109	1177	1017	2548	2727	1656	1457	1069	1948	1293	1076	1035			804.027	759.476	728.609	716.701	814.44	854.49	744.205	783.607	436.266	476.582
	ENSMUSG00000068893	Sprr2a2	722	protein_coding	small proline-rich protein 2A2 [Source:MGI Symbol;Acc:MGI:3845026]			52	31	42	50	13	47	47	30	14	22	43	34	18	21	29	28	20	21	65	81	76	142	128	136	97	108	176	108	51	74			56.6523	42.8848	35.4595	42.3582	23.6333	49.9515	63.8278	19.1747	16.073	33.9314
	ENSMUSG00000030483	Cyp2b10	499	protein_coding	cytochrome P450, family 2, subfamily b, polypeptide 10 [Source:MGI Symbol;Acc:MGI:88598]			30	18	26	24	10	19	22	51	14	14	41	32	14	14	5	10	5	19	33	36	32	113	114	114	57	74	60	71	46	75			32.684	24.9008	21.9511	20.3319	18.1795	20.1932	29.8768	32.597	16.073	21.5927
	ENSMUSG00000010651	Acaa1b	580	protein_coding	acetyl-Coenzyme A acyltransferase 1B [Source:MGI Symbol;Acc:MGI:3605455]			141	104	133	161	85	113	95	163	58	65	104	56	32	39	32	83	32	57	159	190	119	307	273	291	298	168	240	205	144	183			153.615	143.871	112.288	136.393	154.525	120.096	129.014	104.183	66.588	100.252
	ENSMUSG00000040055	Gjb6	887	protein_coding	gap junction protein, beta 6 [Source:MGI Symbol;Acc:MGI:107588]			61	38	65	70	28	59	32	100	32	33	72	47	51	25	42	38	30	22	84	68	47	190	144	123	167	77	101	105	72	71			66.4575	52.5684	54.8778	59.3015	50.9025	62.7051	43.4572	63.9157	36.7382	50.8972
	ENSMUSG00000056632	Dsg3	6212	protein_coding	desmoglein 3 [Source:MGI Symbol;Acc:MGI:99499]			1254	905	1462	1352	532	1044	936	1945	793	533	1568	1051	797	809	1023	1268	601	863	1284	1321	1321	3205	2857	2324	1878	1792	1964	1374	1357	1299			1366.19	1251.96	1234.33	1145.37	967.148	1109.56	1271.12	1243.16	910.419	822.066
	ENSMUSG00000038007	Acer2	4216	protein_coding	alkaline ceramidase 2 [Source:MGI Symbol;Acc:MGI:1920932]			923	904	1210	1248	722	1243	654	1611	458	304	754	509	369	381	413	723	440	446	924	904	1096	2823	2683	2184	1913	1487	1988	1457	1037	1001			1005.58	1250.58	1021.57	1057.26	1312.56	1321.06	888.157	1029.68	525.816	468.871
	ENSMUSG00000033295	Ptprf	770	protein_coding	protein tyrosine phosphatase, receptor type, F [Source:MGI Symbol;Acc:MGI:102695]			1780	1561	2348	2115	1097	1862	1392	2896	1250	894	2585	1456	1459	1394	1198	2040	1598	1433	1605	1789	1796	3941	3860	3216	2609	2375	2832	2429	1717	1770			1939.25	2159.46	1982.36	1791.75	1994.29	1978.93	1890.39	1851	1435.09	1378.85
	ENSMUSG00000020411	Nipal4	3444	protein_coding	NIPA-like domain containing 4 [Source:MGI Symbol;Acc:MGI:2444671]			314	209	410	475	191	343	220	633	249	172	460	283	234	261	157	330	326	312	306	374	322	975	768	565	462	446	579	487	408	370			342.093	289.126	346.152	402.403	347.228	364.54	298.768	404.587	285.869	265.282
	ENSMUSG00000003849	Nqo1	1553	protein_coding	NAD(P)H dehydrogenase, quinone 1 [Source:MGI Symbol;Acc:MGI:103187]			206	167	262	222	100	175	187	309	58	50	146	98	75	96	59	154	63	84	213	237	216	478	488	386	326	306	335	214	215	219			224.43	231.024	221.2	188.071	181.795	185.99	253.953	197.5	66.588	77.1169
	ENSMUSG00000039813	Tbc1d2	4315	protein_coding	TBC1 domain family, member 2 [Source:MGI Symbol;Acc:MGI:2652885]			469	331	568	486	254	424	341	660	341	310	752	476	338	401	306	472	396	350	442	514	405	1089	886	832	668	667	711	479	437	410			510.96	457.899	479.548	411.722	461.758	450.626	463.091	421.844	391.492	478.125
	ENSMUSG00000075122	Cd80	748	protein_coding	CD80 antigen [Source:MGI Symbol;Acc:MGI:101775]			141	58	159	177	69	126	118	192	89	65	133	111	111	50	106	102	65	85	151	151	181	339	341	276	263	245	162	148	162	161			153.615	80.236	134.24	149.948	125.438	133.913	160.248	122.718	102.178	100.252
	ENSMUSG00000029201	Ugdh	6156	protein_coding	UDP-glucose dehydrogenase [Source:MGI Symbol;Acc:MGI:1306785]			946	803	1478	1357	581	961	832	1854	717	505	1432	730	753	708	622	1056	747	758	1094	1070	1008	2420	2251	1903	1538	1157	1638	1336	1073	1088			1030.64	1110.85	1247.84	1149.6	1056.23	1021.35	1129.89	1185	823.166	778.881
	ENSMUSG00000006356	Crip2	864	protein_coding	cysteine rich protein 2 [Source:MGI Symbol;Acc:MGI:1915587]			140	143	155	216	120	210	144	220	61	109	261	148	106	101	90	218	99	110	199	220	207	499	485	418	322	260	337	282	238	257			152.525	197.823	130.862	182.988	218.154	223.188	195.557	140.615	70.0322	168.115
	ENSMUSG00000049436	Upk1b	459	protein_coding	uroplakin 1B [Source:MGI Symbol;Acc:MGI:98912]			2368	1964	2940	3070	1671	2934	1872	4133	2031	1752	4117	2561	2667	2275	2181	3277	2476	2331	2264	2331	2913	5559	6262	4932	4321	3301	4005	3327	2586	2505			2579.86	2716.96	2482.17	2600.79	3037.79	3118.25	2542.25	2641.64	2331.73	2702.18
	ENSMUSG00000028173	Wls	634	protein_coding	wntless WNT ligand secretion mediator [Source:MGI Symbol;Acc:MGI:1915401]			840	813	1247	1224	629	886	757	1469	799	533	1592	1039	765	741	754	1286	800	1006	839	887	952	2378	2602	1736	1430	1131	1496	1163	1097	1031			915.152	1124.69	1052.81	1036.93	1143.49	941.639	1028.03	938.922	917.308	822.066
	ENSMUSG00000034435	Tmem30b	2991	protein_coding	transmembrane protein 30B [Source:MGI Symbol;Acc:MGI:2442082]			332	292	423	501	188	323	209	564	160	105	315	240	144	177	136	345	208	233	444	476	535	1182	1270	785	711	670	863	642	466	498			361.703	403.947	357.128	424.429	341.774	343.284	283.83	360.485	183.691	161.945
	ENSMUSG00000055301	Adh7	502	protein_coding	alcohol dehydrogenase 7 (class IV), mu or sigma polypeptide [Source:MGI Symbol;Acc:MGI:87926]			68	62	98	123	42	70	73	140	56	50	78	39	53	43	48	59	36	31	110	112	138	292	323	240	210	193	169	162	137	118			74.0837	85.7695	82.7389	104.201	76.3538	74.3959	99.1368	89.482	64.2919	77.1169
	ENSMUSG00000042745	Id1	934	protein_coding	inhibitor of DNA binding 1, HLH protein [Source:MGI Symbol;Acc:MGI:96396]			156	104	126	170	96	151	134	243	91	62	183	145	125	97	119	136	125	147	144	166	168	454	402	387	279	206	253	201	184	245			169.957	143.871	106.379	144.018	174.523	160.482	181.977	155.315	104.474	95.625
	ENSMUSG00000021123	Rdh12	558	protein_coding	retinol dehydrogenase 12 [Source:MGI Symbol;Acc:MGI:1925224]			3	9	2	13	8	7	5	9	0	1	4	2	0	2	0	2	4	7	20	12	25	58	70	30	37	22	28	35	20	26			3.2684	12.4504	1.68855	11.0131	14.5436	7.43959	6.79019	5.75242	0	1.54234
	ENSMUSG00000059325	Hopx	1261	protein_coding	HOP homeobox [Source:MGI Symbol;Acc:MGI:1916782]			349	275	506	447	309	374	231	579	214	203	467	232	258	241	286	362	259	287	497	445	608	1199	1101	889	829	729	700	568	514	578			380.224	380.429	427.203	378.683	561.746	397.486	313.707	370.072	245.687	313.095
	ENSMUSG00000020159	Gabrp	467	protein_coding	gamma-aminobutyric acid (GABA) A receptor, pi [Source:MGI Symbol;Acc:MGI:2387597]			162	120	180	202	115	146	185	323	99	57	179	101	124	109	132	164	87	123	356	333	302	801	919	570	495	518	568	419	317	348			176.494	166.006	151.969	171.127	209.064	155.169	251.237	206.448	113.659	87.9133
	ENSMUSG00000019102	Aldh3a1	361	protein_coding	aldehyde dehydrogenase family 3, subfamily A1 [Source:MGI Symbol;Acc:MGI:1353451]			366	322	545	610	310	450	366	847	252	182	527	355	333	284	319	585	318	365	589	461	529	1649	1754	1125	908	807	966	787	641	628			398.745	445.448	460.129	516.77	563.564	478.259	497.042	541.366	289.314	280.706
	ENSMUSG00000021326	Trim27	683	protein_coding	tripartite motif-containing 27 [Source:MGI Symbol;Acc:MGI:97904]			361	300	349	362	244	576	373	799	188	99	376	223	299	399	260	508	343	341	158	205	184	376	400	299	491	441	589	424	321	302			393.298	415.014	294.652	306.674	443.579	612.172	506.548	510.687	215.837	152.691
	ENSMUSG00000050737	Ptges	703	protein_coding	prostaglandin E synthase [Source:MGI Symbol;Acc:MGI:1927593]			469	417	544	514	398	819	567	1073	236	200	578	426	520	704	480	716	694	597	342	341	350	700	743	681	676	622	924	721	478	571			510.96	576.869	459.285	435.443	723.543	870.432	770.008	685.816	270.944	308.468
	ENSMUSG00000005413	Hmox1	774	protein_coding	heme oxygenase 1 [Source:MGI Symbol;Acc:MGI:96163]			117	138	281	231	136	290	226	316	163	79	254	148	130	217	141	205	208	177	112	123	117	252	252	248	209	260	312	189	156	154			127.468	190.906	237.241	195.695	247.241	308.211	306.917	201.974	187.135	121.845
	ENSMUSG00000098188	Sowahc	4482	protein_coding	sosondowah ankyrin repeat domain family member C [Source:MGI Symbol;Acc:MGI:3606051]			562	442	779	633	265	487	297	877	360	260	790	496	338	313	301	396	315	348	517	438	514	1164	1051	751	532	359	543	376	334	360			612.28	611.454	657.69	536.255	481.756	517.583	403.337	560.541	413.305	401.008
	ENSMUSG00000025402	Nab2	400	protein_coding	Ngfi-A binding protein 2 [Source:MGI Symbol;Acc:MGI:107563]			201	140	387	369	260	389	257	536	161	170	405	255	277	265	247	500	326	305	139	135	130	367	381	252	322	276	386	394	218	236			218.983	193.673	326.734	312.604	472.666	413.428	349.016	342.588	184.839	262.197
	ENSMUSG00000026399	Cd55	769	protein_coding	CD55 molecule, decay accelerating factor for complement [Source:MGI Symbol;Acc:MGI:104850]			2691	2150	3562	2939	1302	2499	1182	3597	1674	1423	3735	2126	1652	1586	1395	2280	1539	1497	2370	2318	2355	4978	3918	3419	2104	1716	2352	2248	1626	1627			2931.76	2974.27	3007.3	2489.82	2366.97	2655.93	1605.2	2299.05	1921.87	2194.75
	ENSMUSG00000039782	Cpeb2	837	protein_coding	cytoplasmic polyadenylation element binding protein 2 [Source:MGI Symbol;Acc:MGI:2442640]			919	674	1403	1196	383	721	605	1422	735	478	1662	660	482	565	440	817	569	674	840	951	809	2384	2004	1727	755	644	857	937	726	899			1001.22	932.398	1184.52	1013.21	696.274	766.277	821.613	908.882	843.831	737.238
	ENSMUSG00000038168	P3h2	593	protein_coding	prolyl 3-hydroxylase 2 [Source:MGI Symbol;Acc:MGI:2146663]			185	123	135	150	98	157	83	155	46	64	134	81	46	44	53	57	50	59	148	213	165	281	293	243	136	100	128	136	115	115			201.551	170.156	113.977	127.075	178.159	166.859	112.717	99.0694	52.8112	98.7096
	ENSMUSG00000022297	Fzd6	750	protein_coding	frizzled class receptor 6 [Source:MGI Symbol;Acc:MGI:108474]			2013	1404	2486	2286	1123	1672	1160	2790	1460	1138	2868	1786	1489	1396	1297	1756	1284	1253	1461	1841	1606	4256	4047	2731	2080	1452	2406	1686	1250	1232			2193.1	1942.27	2098.87	1936.62	2041.55	1777	1575.32	1783.25	1676.18	1755.18
	ENSMUSG00000028517	Plpp3	3159	protein_coding	phospholipid phosphatase 3 [Source:MGI Symbol;Acc:MGI:1915166]			260	157	311	214	116	135	124	322	122	138	344	146	96	66	92	117	68	82	162	249	176	357	322	316	146	92	173	162	140	140			283.261	217.191	262.569	181.293	210.882	143.478	168.397	205.809	140.064	212.843
	ENSMUSG00000022265	Ank	3498	protein_coding	progressive ankylosis [Source:MGI Symbol;Acc:MGI:3045421]			956	562	945	1024	351	657	510	1234	587	464	1184	698	609	565	602	774	542	503	910	876	876	1892	1747	1182	1046	698	1171	653	617	643			1041.53	777.459	797.839	867.496	638.099	698.258	692.599	788.72	673.917	715.645
	ENSMUSG00000025764	Jade1	774	protein_coding	jade family PHD finger 1 [Source:MGI Symbol;Acc:MGI:1925835]			616	465	762	706	270	526	466	914	379	350	873	464	379	401	256	443	337	296	448	496	423	1177	1068	822	454	357	640	461	364	422			671.112	643.272	643.337	598.098	490.846	559.032	632.846	584.19	435.118	539.818
	ENSMUSG00000028995	Fam126a	823	protein_coding	family with sequence similarity 126, member A [Source:MGI Symbol;Acc:MGI:2149839]			1577	1186	1725	1599	705	1185	741	1983	944	712	1744	1022	856	975	850	1091	761	712	1203	1310	1236	2689	2503	2024	1271	957	1521	1225	1061	992			1718.09	1640.69	1456.37	1354.62	1281.65	1259.42	1006.31	1267.45	1083.78	1098.14
	ENSMUSG00000048878	Hexim1	3495	protein_coding	hexamethylene bis-acetamide inducible 1 [Source:MGI Symbol;Acc:MGI:2385923]			270	261	462	417	114	312	180	381	212	205	497	311	209	178	183	311	207	192	188	225	147	584	498	377	182	261	198	187	176	196			294.156	361.062	390.055	353.268	207.246	331.593	244.447	243.519	243.391	316.179
	ENSMUSG00000074766	Ism1	2964	protein_coding	isthmin 1, angiogenesis inhibitor [Source:MGI Symbol;Acc:MGI:2442963]			40	51	42	64	17	48	22	54	10	27	30	16	14	1	1	7	8	4	57	49	43	59	41	30	3	16	31	25	7	20			43.5787	70.5524	35.4595	54.2185	30.9051	51.0143	29.8768	34.5145	11.4807	41.6431
	ENSMUSG00000042510	AA986860	430	protein_coding	expressed sequence AA986860 [Source:MGI Symbol;Acc:MGI:2138143]			315	290	453	457	193	270	187	439	254	147	644	340	210	206	145	341	264	248	358	259	291	736	703	592	334	315	333	324	319	210			343.182	401.18	382.456	387.154	350.864	286.955	253.953	280.59	291.61	226.724
	ENSMUSG00000053907	Mat2a	762	protein_coding	methionine adenosyltransferase II, alpha [Source:MGI Symbol;Acc:MGI:2443731]			951	878	1722	1788	693	1027	766	2189	1004	624	2296	1367	824	901	963	1574	1056	1117	1295	1318	1251	3079	2490	2284	1463	1209	1514	1530	1065	1066			1036.08	1214.61	1453.84	1514.73	1259.84	1091.49	1040.26	1399.12	1152.66	962.419
	ENSMUSG00000030208	Emp1	580	protein_coding	epithelial membrane protein 1 [Source:MGI Symbol;Acc:MGI:107941]			1270	922	2099	1781	594	1161	956	2111	1001	686	2354	1243	965	1091	932	1405	861	940	1127	1084	1068	2865	2180	1985	1192	1224	1283	1107	1041	1056			1383.62	1275.48	1772.13	1508.8	1079.86	1233.91	1298.28	1349.26	1149.22	1058.04
	ENSMUSG00000039092	Sptlc3	2759	protein_coding	serine palmitoyltransferase, long chain base subunit 3 [Source:MGI Symbol;Acc:MGI:2444678]			286	218	299	389	160	295	131	445	162	85	309	120	124	153	109	180	156	117	309	256	246	530	589	511	288	245	242	270	203	250			311.588	301.577	252.438	329.547	290.871	313.525	177.903	284.425	185.987	131.099
	ENSMUSG00000046330	Rpl37a	665	protein_coding	ribosomal protein L37a [Source:MGI Symbol;Acc:MGI:98068]			401	317	689	547	335	540	352	796	315	219	708	421	357	346	360	592	429	507	259	263	223	750	763	521	502	449	494	398	416	388			436.876	438.531	581.705	463.399	609.012	573.911	478.029	508.769	361.642	337.772
	ENSMUSG00000024293	Esco1	852	protein_coding	establishment of sister chromatid cohesion N-acetyltransferase 1 [Source:MGI Symbol;Acc:MGI:1925055]			241	198	230	254	133	189	197	389	199	192	560	312	139	153	156	279	257	216	179	232	208	411	471	376	281	196	253	174	146	151			262.562	273.909	194.183	215.18	241.787	200.869	267.533	248.632	228.466	296.129
	ENSMUSG00000023988	Bysl	3854	protein_coding	bystin-like [Source:MGI Symbol;Acc:MGI:1858419]			87	98	146	116	64	91	67	126	60	61	165	109	51	78	57	110	44	91	87	90	98	208	135	115	80	98	70	69	67	52			94.7836	135.571	123.264	98.2711	116.349	96.7146	90.9885	80.5338	68.8842	94.0826
	ENSMUSG00000030510	Cers3	3250	protein_coding	ceramide synthase 3 [Source:MGI Symbol;Acc:MGI:2681008]			334	392	606	623	242	509	313	727	289	203	624	425	342	368	328	557	416	366	418	458	399	1071	1046	796	627	461	521	442	365	403			363.882	542.285	511.63	527.783	439.943	540.964	425.066	464.667	331.792	313.095
	ENSMUSG00000020300	Cpeb4	6303	protein_coding	cytoplasmic polyadenylation element binding protein 4 [Source:MGI Symbol;Acc:MGI:1914829]			2247	1771	2910	2961	1209	1920	1520	3706	1553	1287	3042	1685	1639	1400	1432	2163	1506	1496	1871	1981	1843	4020	3827	3232	2334	1806	2099	2134	1639	1727			2448.03	2449.97	2456.84	2508.45	2197.9	2040.57	2064.22	2368.72	1782.95	1984.99
	ENSMUSG00000028207	Asph	742	protein_coding	aspartate-beta-hydroxylase [Source:MGI Symbol;Acc:MGI:1914186]			495	397	573	477	283	522	400	956	363	298	750	447	330	396	338	545	365	448	477	512	564	1462	1382	1166	693	649	784	570	528	513			539.286	549.202	483.769	404.097	514.479	554.781	543.215	611.034	416.749	459.617
	ENSMUSG00000034320	Slc26a2	7814	protein_coding	solute carrier family 26 (sulfate transporter), member 2 [Source:MGI Symbol;Acc:MGI:892977]			1574	1168	1576	1509	792	1303	862	1808	1011	887	2254	1511	1150	934	912	1671	1083	1221	1132	1036	1151	2738	2630	1967	1515	1330	1504	1115	1051	863			1714.82	1615.79	1330.58	1278.37	1439.81	1384.83	1170.63	1155.6	1160.7	1368.05
	ENSMUSG00000037349	Nudt22	590	protein_coding	nudix (nucleoside diphosphate linked moiety X)-type motif 22 [Source:MGI Symbol;Acc:MGI:1915573]			27	21	35	21	5	37	24	44	7	1	19	28	14	1	7	19	13	11	25	21	22	41	57	58	23	4	14	16	7	17			29.4156	29.051	29.5496	17.7905	9.08973	39.3235	32.5929	28.1229	8.03649	1.54234
	ENSMUSG00000117008	Gm49817	2008	unitary_pseudogene	predicted gene, 49817 [Source:MGI Symbol;Acc:MGI:6270484]			44	47	121	117	62	64	96	190	64	37	93	65	55	71	72	98	66	111	33	62	66	123	131	105	120	96	117	104	93	79			47.9365	65.0189	102.157	99.1182	112.713	68.0191	130.372	121.44	73.4765	57.0665
	ENSMUSG00000034317	Trim59	384	protein_coding	tripartite motif-containing 59 [Source:MGI Symbol;Acc:MGI:1914199]			158	134	297	210	71	140	107	264	83	85	304	128	89	114	68	149	131	136	148	144	161	413	366	397	187	161	214	126	119	162			172.136	185.373	250.749	177.905	129.074	148.792	145.31	168.738	95.2898	131.099
	ENSMUSG00000112146	Gm46210	577	lincRNA	predicted gene, 46210 [Source:MGI Symbol;Acc:MGI:5825847]			37	19	87	89	19	56	21	77	24	51	77	38	29	6	14	51	25	18	62	100	65	149	204	191	67	26	76	56	48	69			40.3103	26.2842	73.4519	75.3976	34.541	59.5167	28.5188	49.2151	27.5537	78.6592
	ENSMUSG00000054893	Zfp667	897	protein_coding	zinc finger protein 667 [Source:MGI Symbol;Acc:MGI:2442757]			18	11	20	21	15	23	27	37	13	10	43	17	13	12	5	10	12	23	6	15	14	25	38	14	32	28	47	45	24	5			19.6104	15.2172	16.8855	17.7905	27.2692	24.4444	36.667	23.6488	14.9249	15.4234
	ENSMUSG00000021215	Net1	763	protein_coding	neuroepithelial cell transforming gene 1 [Source:MGI Symbol;Acc:MGI:1927138]			1170	754	1392	1240	688	1102	641	1701	795	538	1688	1020	695	845	630	1190	798	898	958	1045	949	2402	2008	1643	1220	985	1313	1046	885	826			1274.68	1043.07	1175.23	1050.48	1250.75	1171.2	870.502	1087.21	912.715	829.778
	ENSMUSG00000028780	Sema3c	785	protein_coding	sema domain, immunoglobulin domain (Ig), short basic domain, secreted, (semaphorin) 3C [Source:MGI Symbol;Acc:MGI:107557]			1454	1124	1681	1559	882	1313	896	2183	980	946	2665	1524	1133	1141	1088	1709	1149	1435	1248	1315	1284	3717	3293	2430	1823	1428	1878	1361	1219	1376			1584.08	1554.92	1419.22	1320.73	1603.43	1395.45	1216.8	1395.28	1125.11	1459.05
	ENSMUSG00000040681	Hmgn1	801	protein_coding	high mobility group nucleosomal binding domain 1 [Source:MGI Symbol;Acc:MGI:96120]			660	574	908	882	449	782	550	1266	463	417	980	658	478	532	544	925	583	586	634	658	619	1534	1622	1235	846	777	959	771	538	583			719.048	794.06	766.601	747.199	816.258	831.108	746.921	809.173	531.556	643.155
	ENSMUSG00000038080	Kdm1b	870	protein_coding	lysine (K)-specific demethylase 1B [Source:MGI Symbol;Acc:MGI:2145261]			377	241	406	376	166	319	245	501	195	248	360	200	157	148	136	274	119	195	276	348	259	578	501	551	214	249	343	269	203	287			410.729	333.395	342.775	318.534	301.779	339.033	332.719	320.218	223.874	382.5
	ENSMUSG00000057454	Lypd3	1649	protein_coding	Ly6/Plaur domain containing 3 [Source:MGI Symbol;Acc:MGI:1919684]			1130	937	1377	1289	556	1092	576	1560	519	316	1100	560	500	503	388	606	465	421	728	859	816	1819	1648	1268	858	603	1177	787	642	670			1231.1	1296.23	1162.57	1091.99	1010.78	1160.58	782.23	997.085	595.848	487.379
	ENSMUSG00000034957	Cebpa	2626	protein_coding	CCAAT/enhancer binding protein (C/EBP), alpha [Source:MGI Symbol;Acc:MGI:99480]			499	391	562	565	343	556	275	677	330	248	609	362	428	346	289	443	264	375	397	394	449	930	934	609	541	408	561	341	310	296			543.644	540.901	474.482	478.648	623.556	590.916	373.46	432.709	378.863	382.5
	ENSMUSG00000007836	Hnrnpa0	2678	protein_coding	heterogeneous nuclear ribonucleoprotein A0 [Source:MGI Symbol;Acc:MGI:1924384]			625	569	853	945	405	688	628	1089	548	382	1213	778	634	613	628	978	673	661	436	403	531	1175	1129	815	737	736	850	619	543	632			680.917	787.143	720.166	800.57	736.268	731.205	852.848	696.042	629.142	589.173
	ENSMUSG00000026107	Nabp1	972	protein_coding	nucleic acid binding protein 1 [Source:MGI Symbol;Acc:MGI:1923258]			1247	1019	2124	1738	709	1246	1060	2289	1246	831	2602	1426	1117	1183	1141	1924	1184	1278	1216	1113	1204	2820	2677	2188	1478	1471	1425	1354	1082	1247			1358.57	1409.66	1793.24	1472.37	1288.92	1324.25	1439.52	1463.03	1430.49	1281.68
	ENSMUSG00000021699	Pde4d	757	protein_coding	phosphodiesterase 4D, cAMP specific [Source:MGI Symbol;Acc:MGI:99555]			411	275	422	455	161	258	291	467	192	164	500	283	223	211	171	364	197	240	255	233	189	649	481	457	255	214	246	329	150	233			447.771	380.429	356.284	385.46	292.689	274.202	395.189	298.486	220.429	252.943
	ENSMUSG00000064339	mt-Rnr2	1582	Mt_rRNA	mitochondrially encoded 16S rRNA [Source:MGI Symbol;Acc:MGI:102492]			152144	135932	237182	229678	143266	187228	194794	318300	140802	101833	275214	187480	156003	148530	150735	229501	184438	218958	128773	141426	152837	274102	336755	285704	226970	233743	222520	190336	189797	195708			165756	188046	200247	194575	260450	198986	264538	203444	161650	157061
	ENSMUSG00000026154	Sdhaf4	683	protein_coding	succinate dehydrogenase complex assembly factor 4 [Source:MGI Symbol;Acc:MGI:1915252]			47	31	78	65	39	44	24	73	13	28	48	33	20	35	24	50	18	40	28	41	52	70	76	63	37	37	41	28	18	24			51.2049	42.8848	65.8534	55.0657	70.8999	46.7631	32.5929	46.6585	14.9249	43.1855
	ENSMUSG00000027340	Slc23a2	655	protein_coding	solute carrier family 23 (nucleobase transporters), member 2 [Source:MGI Symbol;Acc:MGI:1859682]			412	390	425	401	228	395	236	640	272	130	484	341	227	225	251	321	264	252	281	318	594	599	649	498	392	346	396	342	234	277			448.86	539.518	358.817	339.713	414.492	419.805	320.497	409.061	312.275	200.504
	ENSMUSG00000064337	mt-Rnr1	955	Mt_rRNA	mitochondrially encoded 12S rRNA [Source:MGI Symbol;Acc:MGI:102493]			36747	36108	59012	61068	34941	46120	42460	72221	39666	28405	76879	50775	40730	41212	41714	65863	42670	52948	34941	38285	45064	81088	95118	66575	60656	69078	56241	52375	46665	52289			40034.6	49951.1	49822.3	51734.6	63520.9	49016.2	57662.3	46160.6	45539.3	43810.1
	ENSMUSG00000042808	Gpx2	3165	protein_coding	glutathione peroxidase 2 [Source:MGI Symbol;Acc:MGI:106609]			82	73	97	97	27	77	82	133	34	27	62	33	40	28	83	54	57	29	49	39	43	70	111	76	77	131	64	54	75	81			89.3363	100.987	81.8946	82.175	49.0846	81.8354	111.359	85.0079	39.0344	41.6431
	ENSMUSG00000031667	Aktip	811	protein_coding	thymoma viral proto-oncogene 1 interacting protein [Source:MGI Symbol;Acc:MGI:3693832]			218	205	397	269	161	267	189	475	211	164	455	287	144	266	173	340	214	266	221	216	258	545	463	404	271	270	325	230	161	178			237.504	283.593	335.177	227.887	292.689	283.767	256.669	303.6	242.243	252.943
	ENSMUSG00000074743	Thbd	3723	protein_coding	thrombomodulin [Source:MGI Symbol;Acc:MGI:98736]			11	3	25	11	2	8	10	21	0	4	7	4	2	4	0	0	2	0	25	23	13	34	51	27	15	11	20	7	12	2			11.9841	4.15014	21.1069	9.31881	3.63589	8.50238	13.5804	13.4223	0	6.16935
	ENSMUSG00000066798	Zbtb6	5077	protein_coding	zinc finger and BTB domain containing 6 [Source:MGI Symbol;Acc:MGI:2442998]			130	94	204	195	96	125	117	225	85	68	250	132	81	108	126	165	110	141	102	114	88	287	300	220	108	118	110	130	116	108			141.631	130.038	172.232	165.197	174.523	132.85	158.89	143.81	97.5859	104.879
	ENSMUSG00000043432	Leng9	2460	protein_coding	leukocyte receptor cluster (LRC) member 9 [Source:MGI Symbol;Acc:MGI:2444509]			108	101	79	120	51	115	54	110	46	72	111	73	68	40	58	82	63	68	63	88	51	202	154	120	64	67	95	55	52	56			117.662	139.721	66.6977	101.66	92.7153	122.222	73.3341	70.3073	52.8112	111.048
	ENSMUSG00000027171	Prrg4	751	protein_coding	proline rich Gla (G-carboxyglutamic acid) 4 (transmembrane) [Source:MGI Symbol;Acc:MGI:2442211]			347	281	594	553	219	339	324	541	287	236	708	352	273	242	321	371	290	318	336	317	281	790	689	516	309	319	295	389	277	345			378.045	388.73	501.499	468.482	398.13	360.289	440.004	345.784	329.496	363.992
	ENSMUSG00000036528	Ppfibp2	808	protein_coding	PTPRF interacting protein, binding protein 2 (liprin beta 2) [Source:MGI Symbol;Acc:MGI:894649]			205	217	358	302	185	273	190	422	129	103	371	216	139	139	129	236	133	160	190	209	221	562	606	351	254	167	260	249	204	232			223.341	300.193	302.25	255.844	336.32	290.144	258.027	269.724	148.101	158.861
	ENSMUSG00000074194	Zfp791	2946	protein_coding	zinc finger protein 791 [Source:MGI Symbol;Acc:MGI:3648473]			79	45	103	77	31	36	46	74	44	26	57	43	16	38	17	26	27	38	38	113	52	129	117	72	57	49	41	39	58	46			86.0679	62.2521	86.9602	65.2317	56.3564	38.2607	62.4697	47.2976	50.5151	40.1008
	ENSMUSG00000021520	Uqcrb	565	protein_coding	ubiquinol-cytochrome c reductase binding protein [Source:MGI Symbol;Acc:MGI:1914780]			226	219	316	309	221	188	201	343	118	145	310	231	164	147	190	239	180	192	250	187	220	418	427	447	317	160	254	214	148	179			246.22	302.96	266.791	261.774	401.766	199.806	272.966	219.231	135.472	223.639
	ENSMUSG00000028518	Prkaa2	7969	protein_coding	protein kinase, AMP-activated, alpha 2 catalytic subunit [Source:MGI Symbol;Acc:MGI:1336173]			349	250	460	427	208	356	179	516	272	189	485	280	234	237	194	289	233	192	387	526	375	857	825	714	516	353	637	393	328	290			380.224	345.845	388.366	361.739	378.133	378.356	243.089	329.805	312.275	291.502
	ENSMUSG00000056737	Capg	857	protein_coding	capping protein (actin filament), gelsolin-like [Source:MGI Symbol;Acc:MGI:1098259]			727	593	884	868	504	884	563	1171	585	516	1217	797	685	651	721	973	768	824	506	523	539	1234	1191	876	822	825	868	738	541	668			792.042	820.344	746.338	735.339	916.245	939.513	764.575	748.453	671.621	795.846
	ENSMUSG00000026271	Gpr35	698	protein_coding	G protein-coupled receptor 35 [Source:MGI Symbol;Acc:MGI:1929509]			23	16	11	12	7	34	5	20	14	8	10	8	6	8	5	1	9	2	5	7	3	8	5	10	12	11	18	8	14	12			25.0577	22.1341	9.28702	10.166	12.7256	36.1351	6.79019	12.7831	16.073	12.3387
	ENSMUSG00000039745	Htatip2	983	protein_coding	HIV-1 Tat interactive protein 2 [Source:MGI Symbol;Acc:MGI:1859271]			115	135	168	188	95	120	78	252	69	32	135	93	51	37	81	95	64	93	182	164	208	422	344	228	193	179	186	174	132	153			125.289	186.756	141.838	159.267	172.705	127.536	105.927	161.068	79.2168	49.3548
	ENSMUSG00000063229	Ldha	934	protein_coding	lactate dehydrogenase A [Source:MGI Symbol;Acc:MGI:96759]			2088	1814	2466	2266	1586	2836	1605	3509	1228	965	2091	1261	1739	1976	1660	2392	1697	1815	1410	1444	1429	2281	2133	2142	2341	1985	2987	1895	1368	1545			2274.81	2509.45	2081.98	1919.67	2883.26	3014.1	2179.65	2242.8	1409.83	1488.36
	ENSMUSG00000024498	Tcerg1	850	protein_coding	transcription elongation regulator 1 (CA150) [Source:MGI Symbol;Acc:MGI:1926421]			695	502	804	749	347	685	425	1047	505	396	1133	674	528	527	391	891	576	610	491	452	547	1469	1169	771	597	552	688	524	485	524			757.179	694.457	678.796	634.526	630.828	728.017	577.166	669.198	579.775	610.766
	ENSMUSG00000021709	Erbin	6369	protein_coding	Erbb2 interacting protein [Source:MGI Symbol;Acc:MGI:1890169]			1319	1086	1872	1748	939	1465	1173	2668	990	766	2399	1611	1334	1325	1350	2142	1419	1714	1014	949	1034	2630	2679	1896	1773	1572	1632	1535	1192	1214			1437.01	1502.35	1580.48	1480.84	1707.05	1557	1592.98	1705.27	1136.59	1181.43
	ENSMUSG00000052131	Akr1b7	1281	protein_coding	aldo-keto reductase family 1, member B7 [Source:MGI Symbol;Acc:MGI:101918]			98	111	220	173	83	93	85	145	44	10	41	24	29	23	4	32	34	22	250	214	200	464	493	315	205	81	247	186	133	169			106.768	153.555	185.74	146.559	150.89	98.8402	115.433	92.6778	50.5151	15.4234
	ENSMUSG00000003955	Fam162a	718	protein_coding	family with sequence similarity 162, member A [Source:MGI Symbol;Acc:MGI:1917436]			1146	1023	1304	1120	873	1444	806	1821	412	282	742	515	605	705	601	860	624	606	662	748	665	1337	1336	970	1238	872	2026	971	629	758			1248.53	1415.2	1100.93	948.824	1587.07	1534.68	1094.58	1163.91	473.005	434.939
	ENSMUSG00000029028	Lrrc47	808	protein_coding	leucine rich repeat containing 47 [Source:MGI Symbol;Acc:MGI:1920196]			138	111	186	188	79	182	109	206	170	61	207	121	116	95	110	117	104	104	103	126	109	338	251	228	106	145	143	130	91	111			150.346	153.555	157.035	159.267	143.618	193.429	148.026	131.666	195.172	94.0826
	ENSMUSG00000033128	Gga1	860	protein_coding	golgi associated, gamma adaptin ear containing, ARF binding protein 1 [Source:MGI Symbol;Acc:MGI:2146207]			147	108	226	201	105	173	116	303	148	112	305	176	148	103	112	252	163	140	118	146	145	335	318	204	170	177	120	168	83	124			160.152	149.405	190.806	170.28	190.884	183.864	157.532	193.665	169.914	172.742
	ENSMUSG00000028064	Sema4a	866	protein_coding	sema domain, immunoglobulin domain (Ig), transmembrane domain (TM) and short cytoplasmic domain, (semaphorin) 4A [Source:MGI Symbol;Acc:MGI:107560]			143	174	250	219	100	223	113	294	106	67	185	92	111	120	86	152	131	125	190	179	137	432	460	283	238	180	213	146	150	172			155.794	240.708	211.069	185.529	181.795	237.004	153.458	187.912	121.695	103.337
	ENSMUSG00000024270	Slc39a6	529	protein_coding	solute carrier family 39 (metal ion transporter), member 6 [Source:MGI Symbol;Acc:MGI:2147279]			529	383	522	517	371	617	385	1005	322	207	701	324	414	408	422	597	407	428	402	432	358	799	731	698	636	572	773	485	453	476			576.328	529.834	440.711	437.984	674.458	655.746	522.845	642.353	369.678	319.264
	ENSMUSG00000004591	Pkn2	852	protein_coding	protein kinase N2 [Source:MGI Symbol;Acc:MGI:109211]			498	376	597	634	353	514	462	883	451	297	932	553	446	381	426	649	437	595	463	450	440	1093	1138	860	627	652	609	509	405	451			542.554	520.151	504.032	537.102	641.735	546.278	627.414	564.376	517.779	458.074
	ENSMUSG00000037933	Bicd2	6309	protein_coding	BICD cargo adaptor 2 [Source:MGI Symbol;Acc:MGI:1924145]			428	219	574	480	265	388	341	738	269	230	639	342	308	417	331	471	370	378	414	368	381	802	833	603	369	386	520	443	331	336			466.292	302.96	484.613	406.639	481.756	412.366	463.091	471.698	308.831	354.738
	ENSMUSG00000022900	Ildr1	823	protein_coding	immunoglobulin-like domain containing receptor 1 [Source:MGI Symbol;Acc:MGI:2146574]			204	177	228	305	193	331	171	413	166	191	364	214	181	193	250	293	194	258	150	141	154	366	334	316	286	278	248	303	206	142			222.251	244.858	192.495	258.385	350.864	351.786	232.225	263.972	190.58	294.587
	ENSMUSG00000016344	Ppdpf	771	protein_coding	pancreatic progenitor cell differentiation and proliferation factor [Source:MGI Symbol;Acc:MGI:1913746]			55	40	80	63	54	81	65	135	45	53	111	60	42	44	27	54	42	57	27	47	24	83	92	88	68	60	67	72	85	36			59.9207	55.3352	67.5419	53.3714	98.1691	86.0866	88.2725	86.2862	51.6631	81.7439
	ENSMUSG00000020097	Sgpl1	863	protein_coding	sphingosine phosphate lyase 1 [Source:MGI Symbol;Acc:MGI:1261415]			1722	1599	2599	2599	1067	2004	1309	3035	1445	934	2888	1673	1301	1491	1421	2292	1503	1676	1281	1483	1504	3635	3715	2641	2106	1814	2145	1668	1408	1334			1876.06	2212.02	2194.27	2201.78	1939.75	2129.85	1777.67	1939.84	1658.96	1440.54
	ENSMUSG00000046808	Atp10d	761	polymorphic_pseudogene	ATPase, class V, type 10D [Source:MGI Symbol;Acc:MGI:2450125]			173	115	234	260	120	223	133	340	140	83	291	190	131	144	142	256	183	183	166	150	166	458	408	339	305	257	308	254	209	228			188.478	159.089	197.56	220.263	218.154	237.004	180.619	217.313	160.73	128.014
	ENSMUSG00000039648	Kyat1	765	protein_coding	kynurenine aminotransferase 1 [Source:MGI Symbol;Acc:MGI:1917516]			194	208	324	246	112	230	125	301	152	63	169	126	65	90	63	96	73	97	179	195	161	432	445	286	147	130	294	158	145	190			211.357	287.743	273.545	208.402	203.61	244.444	169.755	192.386	174.507	97.1673
	ENSMUSG00000026640	Plxna2	605	protein_coding	plexin A2 [Source:MGI Symbol;Acc:MGI:107684]			531	413	557	508	239	359	274	589	342	265	669	423	286	305	249	445	298	338	430	423	419	967	853	721	454	323	481	457	381	514			578.507	571.336	470.261	430.36	434.489	381.544	372.102	376.464	392.64	408.72
	ENSMUSG00000046804	Phgr1	542	protein_coding	proline/histidine/glycine-rich 1 [Source:MGI Symbol;Acc:MGI:1858382]			7	14	8	9	2	3	27	14	2	0	1	0	0	0	1	1	3	1	5	0	15	3	11	2	19	15	24	18	12	4			7.62627	19.3673	6.75419	7.62448	3.63589	3.18839	36.667	8.9482	2.29614	0
	ENSMUSG00000053581	Zfand2a	463	protein_coding	zinc finger, AN1-type domain 2A [Source:MGI Symbol;Acc:MGI:2140729]			521	394	753	701	358	656	401	914	358	286	681	436	399	544	390	603	466	459	453	388	384	866	811	479	617	547	707	637	358	492			567.612	545.052	635.738	593.862	650.825	697.195	544.573	584.19	411.009	441.109
	ENSMUSG00000018401	Mtmr4	792	protein_coding	myotubularin related protein 4 [Source:MGI Symbol;Acc:MGI:2180699]			240	202	274	268	166	292	152	348	111	96	311	165	135	129	128	233	198	182	132	167	172	362	440	317	279	272	291	254	207	200			261.472	279.443	231.331	227.04	301.779	310.337	206.422	222.427	127.436	148.064
	ENSMUSG00000028809	Srrm1	952	protein_coding	serine/arginine repetitive matrix 1 [Source:MGI Symbol;Acc:MGI:1858303]			417	351	628	543	302	627	404	792	420	332	891	568	448	470	512	731	432	504	368	409	408	864	965	759	655	747	595	500	467	487			454.308	485.566	530.204	460.01	549.02	666.374	548.647	506.213	482.189	512.056
	ENSMUSG00000027573	Gid8	344	protein_coding	GID complex subunit 8 [Source:MGI Symbol;Acc:MGI:1923675]			137	152	205	244	131	214	111	255	109	90	204	168	114	97	133	182	141	144	97	146	106	337	287	222	242	178	279	167	166	139			149.257	210.274	173.076	206.708	238.151	227.439	150.742	162.985	125.14	138.81
	ENSMUSG00000038279	Nop2	579	protein_coding	NOP2 nucleolar protein [Source:MGI Symbol;Acc:MGI:107891]			176	155	232	201	135	170	127	324	186	134	249	241	142	172	157	164	144	181	145	147	164	348	348	253	200	170	222	136	113	125			191.746	214.424	195.872	170.28	245.423	180.676	172.471	207.087	213.541	206.673
	ENSMUSG00000115426	Gm19510	1861	lincRNA	predicted gene, 19510 [Source:MGI Symbol;Acc:MGI:5011695]			27	13	29	14	14	18	16	48	13	5	6	18	5	3	7	16	14	8	23	25	18	48	41	29	14	11	22	11	14	20			29.4156	17.9839	24.484	11.8603	25.4513	19.1304	21.7286	30.6795	14.9249	7.71169
	ENSMUSG00000027810	Eif2a	913	protein_coding	eukaryotic translation initiation factor 2A [Source:MGI Symbol;Acc:MGI:1098684]			153	87	199	208	110	132	100	218	103	64	238	145	119	115	103	191	115	91	87	120	129	313	236	201	170	126	161	109	87	74			166.688	120.354	168.011	176.21	199.974	140.289	135.804	139.336	118.251	98.7096
	ENSMUSG00000029020	Mfn2	708	protein_coding	mitofusin 2 [Source:MGI Symbol;Acc:MGI:2442230]			127	117	243	234	128	213	136	314	136	94	310	157	178	125	173	258	95	190	184	217	172	500	505	349	258	224	245	225	176	168			138.362	161.855	205.159	198.236	232.697	226.376	184.693	200.695	156.137	144.98
	ENSMUSG00000029426	Scarb2	4698	protein_coding	scavenger receptor class B, member 2 [Source:MGI Symbol;Acc:MGI:1196458]			901	677	1161	1221	650	969	800	1626	676	533	1621	904	718	780	681	1089	727	840	945	904	876	1894	2068	1525	1156	1047	1330	997	843	808			981.61	936.548	980.202	1034.39	1181.67	1029.85	1086.43	1039.27	776.095	822.066
	ENSMUSG00000023247	Guca2a	594	protein_coding	guanylate cyclase activator 2a (guanylin) [Source:MGI Symbol;Acc:MGI:102738]			26	32	39	74	31	43	42	85	26	22	27	6	14	20	19	19	9	11	120	98	74	215	246	121	73	84	110	112	61	74			28.3261	44.2682	32.9267	62.6902	56.3564	45.7003	57.0376	54.3284	29.8498	33.9314
	ENSMUSG00000035095	Fam167a	4231	protein_coding	family with sequence similarity 167, member A [Source:MGI Symbol;Acc:MGI:3606565]			367	169	307	245	120	225	151	289	176	123	291	141	104	155	135	131	90	93	239	215	208	400	334	259	219	252	240	162	134	141			399.834	233.791	259.192	207.555	218.154	239.13	205.064	184.716	202.06	189.708
	ENSMUSG00000029060	Mib2	751	protein_coding	mindbomb E3 ubiquitin protein ligase 2 [Source:MGI Symbol;Acc:MGI:2679684]			60	73	99	101	36	90	85	182	61	49	104	66	37	53	78	74	70	78	36	88	72	101	143	100	144	73	103	93	97	84			65.368	100.987	83.5831	85.5636	65.4461	95.6518	115.433	116.327	70.0322	75.5746
	ENSMUSG00000074207	Adh1	797	protein_coding	alcohol dehydrogenase 1 (class I) [Source:MGI Symbol;Acc:MGI:87921]			533	471	708	716	383	720	444	908	234	156	376	229	220	285	214	378	257	200	413	460	539	1049	1188	831	880	699	761	795	537	518			580.686	651.572	597.746	606.57	696.274	765.215	602.969	580.355	268.648	240.605
	ENSMUSG00000034981	Parm1	5068	protein_coding	prostate androgen-regulated mucin-like protein 1 [Source:MGI Symbol;Acc:MGI:2443349]			868	707	1025	926	423	770	574	1258	498	474	1014	689	555	562	390	691	505	535	631	693	734	1560	1604	1115	885	653	1005	788	625	595			945.657	978.05	865.381	784.474	768.992	818.354	779.514	804.06	571.739	731.068
	ENSMUSG00000075012	Fjx1	3134	protein_coding	four jointed box 1 [Source:MGI Symbol;Acc:MGI:1341907]			102	87	94	84	99	117	53	176	25	23	66	74	69	42	104	100	54	81	33	27	46	98	156	102	117	78	79	84	57	73			111.126	120.354	79.3618	71.1618	179.977	124.347	71.976	112.492	28.7017	35.4738
	ENSMUSG00000065701	Rny1	112	misc_RNA	RNA, Y1 small cytoplasmic, Ro-associated [Source:MGI Symbol;Acc:MGI:97995]			3465	2802	5699	5335	2810	2941	6481	6876	2557	1488	3409	3111	2037	2200	1683	2669	3305	2946	1318	1623	3583	2321	4523	2409	4612	5652	4666	1752	2567	2158			3775	3876.23	4811.52	4519.62	5108.43	3125.69	8801.44	4394.85	2935.61	2295
	ENSMUSG00000060708	Bloc1s4	1273	protein_coding	biogenesis of lysosomal organelles complex-1, subunit 4, cappuccino [Source:MGI Symbol;Acc:MGI:1929230]			21	17	36	47	12	69	51	70	32	15	61	44	10	13	44	27	10	37	41	30	14	85	69	67	25	26	30	22	32	20			22.8788	23.5175	30.3939	39.8167	21.8154	73.3331	69.2599	44.741	36.7382	23.1351
	ENSMUSG00000030286	Emc3	638	protein_coding	ER membrane protein complex subunit 3 [Source:MGI Symbol;Acc:MGI:1913337]			223	239	376	321	149	252	195	384	171	134	386	241	226	193	235	318	153	180	250	213	181	458	504	304	266	240	291	229	143	178			242.951	330.628	317.447	271.94	270.874	267.825	264.817	245.436	196.32	206.673
	ENSMUSG00000023089	Ndufa5	875	protein_coding	NADH:ubiquinone oxidoreductase subunit A5 [Source:MGI Symbol;Acc:MGI:1915452]			76	79	114	153	48	108	98	235	70	65	175	84	58	114	109	117	59	85	107	80	83	243	165	156	129	89	90	103	53	75			82.7995	109.287	96.2473	129.616	87.2614	114.782	133.088	150.202	80.3649	100.252
	ENSMUSG00000043998	Mgat2	2614	protein_coding	mannoside acetylglucosaminyltransferase 2 [Source:MGI Symbol;Acc:MGI:2384966]			253	197	341	359	220	316	214	456	227	218	549	328	208	260	227	323	243	312	190	219	275	634	610	496	288	323	331	251	266	228			275.635	272.526	287.897	304.132	399.948	335.844	290.62	291.456	260.612	336.23
	ENSMUSG00000020656	Grhl1	3469	protein_coding	grainyhead like transcription factor 1 [Source:MGI Symbol;Acc:MGI:2182540]			520	448	822	691	406	592	430	976	485	411	1127	669	420	448	452	663	507	601	446	482	466	1279	1205	928	704	685	599	600	428	489			566.523	619.754	693.993	585.391	738.086	629.176	583.956	623.817	556.814	633.901
	ENSMUSG00000046354	Defb14	204	protein_coding	defensin beta 14 [Source:MGI Symbol;Acc:MGI:2675345]			22	12	45	40	2	22	7	51	9	10	11	5	2	0	4	12	6	11	42	26	39	76	36	87	20	8	18	36	18	41			23.9683	16.6006	37.9923	33.8866	3.63589	23.3816	9.50627	32.597	10.3326	15.4234
	ENSMUSG00000030035	Wbp1	981	protein_coding	WW domain binding protein 1 [Source:MGI Symbol;Acc:MGI:104710]			108	69	102	96	54	97	60	158	62	46	96	89	45	81	66	111	67	78	56	94	63	169	176	139	82	73	68	103	58	68			117.662	95.4532	86.116	81.3278	98.1691	103.091	81.4823	100.987	71.1803	70.9475
	ENSMUSG00000028383	Hsdl2	508	protein_coding	hydroxysteroid dehydrogenase like 2 [Source:MGI Symbol;Acc:MGI:1919729]			274	208	348	441	177	392	289	556	101	134	287	136	158	153	89	223	152	164	411	303	325	771	800	564	423	292	448	435	259	324			298.514	287.743	293.807	373.6	321.777	416.617	392.473	355.371	115.955	206.673
	ENSMUSG00000030872	Gga2	620	protein_coding	golgi associated, gamma adaptin ear containing, ARF binding protein 2 [Source:MGI Symbol;Acc:MGI:1921355]			98	105	195	136	61	109	118	169	64	34	144	102	54	83	61	106	81	83	46	111	93	163	245	173	94	115	95	90	45	94			106.768	145.255	164.633	115.214	110.895	115.845	160.248	108.018	73.4765	52.4395
	ENSMUSG00000028860	Sytl1	367	protein_coding	synaptotagmin-like 1 [Source:MGI Symbol;Acc:MGI:1933365]			90	74	112	126	85	122	78	110	40	37	97	60	61	66	97	60	34	40	87	56	82	154	195	168	167	110	148	132	136	91			98.052	102.37	94.5587	106.743	154.525	129.661	105.927	70.3073	45.9228	57.0665
	ENSMUSG00000024856	Cdk2ap2	843	protein_coding	CDK2-associated protein 2 [Source:MGI Symbol;Acc:MGI:1098779]			122	64	123	124	28	92	84	132	47	48	89	75	33	60	46	83	57	67	79	77	95	207	167	102	116	56	113	85	42	62			132.915	88.5363	103.846	105.048	50.9025	97.7774	114.075	84.3688	53.9593	74.0322
	ENSMUSG00000028124	Gclm	877	protein_coding	glutamate-cysteine ligase, modifier subunit [Source:MGI Symbol;Acc:MGI:104995]			356	286	536	465	194	344	263	706	208	171	421	365	228	246	229	349	224	296	183	293	322	749	863	640	344	321	421	413	273	266			387.85	395.647	452.531	393.931	352.682	365.603	357.164	451.245	238.798	263.74
	ENSMUSG00000034254	Agpat1	832	protein_coding	1-acylglycerol-3-phosphate O-acyltransferase 1 (lysophosphatidic acid acyltransferase, alpha) [Source:MGI Symbol;Acc:MGI:1932075]			155	160	181	148	141	185	114	271	123	107	189	154	115	140	141	210	129	140	91	111	100	238	222	179	204	152	139	158	123	140			168.867	221.341	152.814	125.38	256.331	196.618	154.816	173.212	141.213	165.03
	ENSMUSG00000025876	Unc5a	898	protein_coding	unc-5 netrin receptor A [Source:MGI Symbol;Acc:MGI:894682]			62	50	138	132	49	90	92	148	35	25	118	53	74	58	33	85	38	44	73	89	112	251	292	171	118	119	146	87	73	80			67.5469	69.169	116.51	111.826	89.0794	95.6518	124.939	94.5953	40.1824	38.5584
	ENSMUSG00000019851	Perp	1952	protein_coding	PERP, TP53 apoptosis effector [Source:MGI Symbol;Acc:MGI:1929938]			1642	1363	2201	1939	961	1837	1241	2382	1319	942	2358	1493	1352	1262	1226	1688	1080	1235	1633	1663	1667	3711	3550	2719	2103	1779	2351	1770	1595	1527			1788.9	1885.55	1858.25	1642.65	1747.05	1952.36	1685.33	1522.47	1514.3	1452.88
	ENSMUSG00000021488	Nsd1	9905	protein_coding	nuclear receptor-binding SET-domain protein 1 [Source:MGI Symbol;Acc:MGI:1276545]			353	252	539	637	290	428	421	817	260	214	721	513	290	372	295	563	415	350	206	263	279	772	910	526	464	568	493	433	313	384			384.582	348.612	455.064	539.644	527.205	454.878	571.734	522.191	298.498	330.06
	ENSMUSG00000032046	Abhd12	700	protein_coding	abhydrolase domain containing 12 [Source:MGI Symbol;Acc:MGI:1923442]			978	839	1247	1271	639	964	717	1743	758	525	1670	939	827	859	786	1188	875	980	702	765	828	2042	1944	1345	1090	1007	1109	978	722	783			1065.5	1160.66	1052.81	1076.75	1161.67	1024.54	973.713	1114.05	870.237	809.727
	ENSMUSG00000042790	Rnf214	829	protein_coding	ring finger protein 214 [Source:MGI Symbol;Acc:MGI:2444451]			70	53	73	83	74	86	45	100	50	37	128	75	45	62	67	71	45	51	41	34	52	87	100	71	65	72	99	59	57	49			76.2627	73.3191	61.632	70.3146	134.528	91.4006	61.1117	63.9157	57.4035	57.0665
	ENSMUSG00000033721	Vav3	579	protein_coding	vav 3 oncogene [Source:MGI Symbol;Acc:MGI:1888518]			136	136	170	148	66	138	136	221	80	79	177	147	78	82	81	85	79	144	81	121	116	324	295	162	129	139	151	110	52	125			148.167	188.14	143.527	125.38	119.984	146.666	184.693	141.254	91.8456	121.845
	ENSMUSG00000016534	Lamp2	3604	protein_coding	lysosomal-associated membrane protein 2 [Source:MGI Symbol;Acc:MGI:96748]			1042	801	1403	1420	682	1161	821	2041	876	643	1976	1079	905	1030	926	1487	994	1103	892	1028	1106	2481	2378	1725	1420	1153	1476	1274	941	937			1135.22	1108.09	1184.52	1202.97	1239.84	1233.91	1114.95	1304.52	1005.71	991.723
	ENSMUSG00000031451	Gas6	2548	protein_coding	growth arrest specific 6 [Source:MGI Symbol;Acc:MGI:95660]			365	318	534	520	306	422	305	588	312	241	532	319	293	406	226	469	323	325	362	332	380	793	853	447	409	381	481	333	320	323			397.655	439.915	450.842	440.526	556.292	448.501	414.202	375.824	358.198	371.703
	ENSMUSG00000025130	P4hb	770	protein_coding	prolyl 4-hydroxylase, beta polypeptide [Source:MGI Symbol;Acc:MGI:97464]			1358	1329	1483	1473	918	1543	905	2178	940	720	1815	1156	1103	1112	922	1746	1205	1135	904	1007	961	2200	2020	1703	1523	1375	1805	1342	1021	1087			1479.5	1838.51	1252.06	1247.87	1668.88	1639.9	1229.02	1392.08	1079.19	1110.48
	ENSMUSG00000027447	Cst3	860	protein_coding	cystatin C [Source:MGI Symbol;Acc:MGI:102519]			157	128	287	274	140	251	124	360	158	141	337	170	138	178	148	231	185	168	211	212	201	414	488	315	245	191	268	259	153	183			171.046	177.073	242.307	232.123	254.513	266.762	168.397	230.097	181.395	217.47
	ENSMUSG00000034282	Evpl	6384	protein_coding	envoplakin [Source:MGI Symbol;Acc:MGI:107507]			610	513	613	604	405	603	382	796	462	347	844	571	406	404	421	768	487	442	378	506	480	1218	1181	894	576	577	643	575	466	456			664.575	709.674	517.54	511.687	736.268	640.867	518.771	508.769	530.408	535.191
	ENSMUSG00000000915	Hip1r	884	protein_coding	huntingtin interacting protein 1 related [Source:MGI Symbol;Acc:MGI:1352504]			399	256	460	468	286	383	303	545	378	246	631	459	333	317	328	479	376	323	269	361	349	758	747	596	477	427	365	352	330	294			434.697	354.145	388.366	396.473	519.933	407.052	411.486	348.341	433.97	379.415
	ENSMUSG00000024127	Prepl	773	protein_coding	prolyl endopeptidase-like [Source:MGI Symbol;Acc:MGI:2441932]			75	39	111	126	78	67	77	143	55	50	132	106	44	77	49	96	66	95	64	76	103	191	182	133	93	91	90	71	77	74			81.71	53.9518	93.7144	106.743	141.8	71.2075	104.569	91.3995	63.1438	77.1169
	ENSMUSG00000067219	Nipal1	546	protein_coding	NIPA-like domain containing 1 [Source:MGI Symbol;Acc:MGI:1917951]			623	549	1017	836	429	704	585	1226	527	385	1231	609	525	625	573	880	663	630	563	461	592	1439	1295	1205	973	770	890	799	757	723			678.738	759.476	858.627	708.229	779.899	748.21	794.452	783.607	605.033	593.8
	ENSMUSG00000037710	Cisd1	1084	protein_coding	CDGSH iron sulfur domain 1 [Source:MGI Symbol;Acc:MGI:1261855]			137	109	179	178	87	158	154	257	85	87	211	183	126	157	94	171	78	134	126	118	170	316	303	218	189	151	186	144	84	120			149.257	150.788	151.125	150.795	158.161	167.922	209.138	164.263	97.5859	134.183
	ENSMUSG00000032278	Paqr5	3566	protein_coding	progestin and adipoQ receptor family member V [Source:MGI Symbol;Acc:MGI:1921340]			423	342	364	495	264	433	242	583	236	275	466	245	301	268	272	343	267	301	236	351	270	589	608	486	430	424	584	418	303	334			460.844	473.116	307.316	419.346	479.938	460.192	328.645	372.629	270.944	424.143
	ENSMUSG00000027224	Duoxa1	904	protein_coding	dual oxidase maturation factor 1 [Source:MGI Symbol;Acc:MGI:2384861]			91	58	134	95	61	115	54	129	33	43	88	32	43	39	58	61	43	29	26	62	46	82	81	62	60	205	53	53	30	46			99.1415	80.236	113.133	80.4806	110.895	122.222	73.3341	82.4513	37.8863	66.3205
	ENSMUSG00000021054	Sgpp1	3323	protein_coding	sphingosine-1-phosphate phosphatase 1 [Source:MGI Symbol;Acc:MGI:2135760]			271	290	415	395	177	283	245	578	247	146	421	264	243	259	268	323	263	262	277	281	340	885	699	466	439	318	463	361	236	277			295.246	401.18	350.374	334.63	321.777	300.772	332.719	369.433	283.573	225.181
	ENSMUSG00000024576	Csnk1a1	526	protein_coding	casein kinase 1, alpha 1 [Source:MGI Symbol;Acc:MGI:1934950]			1689	1283	2291	2196	1049	1870	1342	2880	1444	953	2796	1950	1484	1589	1668	2372	1683	1878	1413	1384	1404	3315	3326	2573	2004	2171	2372	1977	1566	1533			1840.11	1774.88	1934.23	1860.37	1907.03	1987.43	1822.49	1840.77	1657.81	1469.85
	ENSMUSG00000045629	Sh3tc2	4974	protein_coding	SH3 domain and tetratricopeptide repeats 2 [Source:MGI Symbol;Acc:MGI:2444417]			172	131	165	158	96	119	91	209	52	70	157	119	70	90	75	117	95	86	74	110	111	249	198	134	151	116	162	168	125	126			187.388	181.223	139.305	133.852	174.523	126.473	123.581	133.584	59.6996	107.964
	ENSMUSG00000021506	Pitx1	644	protein_coding	paired-like homeodomain transcription factor 1 [Source:MGI Symbol;Acc:MGI:107374]			104	77	92	121	59	85	56	198	93	49	75	36	77	56	56	54	36	71	157	169	168	324	323	235	145	112	257	135	125	125			113.305	106.52	77.6732	102.507	107.259	90.3378	76.0501	126.553	106.77	75.5746
	ENSMUSG00000026112	Coa5	3863	protein_coding	cytochrome C oxidase assembly factor 5 [Source:MGI Symbol;Acc:MGI:1923428]			312	301	394	506	207	418	245	653	213	202	567	442	284	294	282	441	292	340	267	264	315	666	671	478	391	303	412	325	277	222			339.914	416.397	332.644	428.665	376.315	444.25	332.719	417.37	244.539	311.552
	ENSMUSG00000015337	Endog	1063	protein_coding	endonuclease G [Source:MGI Symbol;Acc:MGI:1261433]			49	61	89	77	36	53	55	101	24	14	59	51	20	42	44	73	23	38	57	50	46	116	111	71	41	24	47	72	35	55			53.3839	84.3862	75.1404	65.2317	65.4461	56.3283	74.6921	64.5549	27.5537	21.5927
	ENSMUSG00000019810	Fuca2	786	protein_coding	fucosidase, alpha-L- 2, plasma [Source:MGI Symbol;Acc:MGI:1914098]			167	176	309	291	165	316	220	426	249	203	542	291	213	190	246	375	243	208	180	210	243	519	564	336	288	309	271	216	204	184			181.941	243.475	260.881	246.525	299.961	335.844	298.768	272.281	285.869	313.095
	ENSMUSG00000015575	Atp6v0e	823	protein_coding	ATPase, H+ transporting, lysosomal V0 subunit E [Source:MGI Symbol;Acc:MGI:1328318]			167	174	298	302	168	267	201	437	189	145	352	225	202	202	198	318	200	184	270	187	181	600	453	279	291	263	281	198	205	160			181.941	240.708	251.594	255.844	305.415	283.767	272.966	279.312	216.985	223.639
	ENSMUSG00000028435	Aqp3	401	protein_coding	aquaporin 3 [Source:MGI Symbol;Acc:MGI:1333777]			1965	1548	2311	2266	1153	2013	1113	2954	1113	766	2022	1067	1107	1085	831	1327	1088	820	2428	2512	2205	5168	4346	3452	2339	1916	3371	2361	2025	2295			2140.8	2141.47	1951.12	1919.67	2096.09	2139.41	1511.5	1888.07	1277.8	1181.43
	ENSMUSG00000047547	Cltb	584	protein_coding	clathrin, light polypeptide (Lcb) [Source:MGI Symbol;Acc:MGI:1921575]			307	273	470	476	187	358	203	506	228	207	408	304	287	242	222	408	267	247	340	297	304	741	692	489	435	372	397	326	306	268			334.466	377.663	396.809	403.25	339.956	380.482	275.682	323.414	261.76	319.264
	ENSMUSG00000032294	Pkm	747	protein_coding	pyruvate kinase, muscle [Source:MGI Symbol;Acc:MGI:97591]			3101	3035	3389	3238	2058	3900	2287	5118	2226	1800	3907	2716	2914	2926	2929	4284	2844	2948	2278	2227	2380	4520	4572	3647	3469	3416	3972	3104	2370	2222			3378.44	4198.56	2861.25	2743.12	3741.33	4144.91	3105.83	3271.21	2555.6	2776.21
	ENSMUSG00000074918	Inafm2	3053	protein_coding	InaF motif containing 2 [Source:MGI Symbol;Acc:MGI:1915354]			280	301	393	399	221	336	288	496	177	121	394	216	233	251	232	306	222	213	226	232	239	497	477	413	368	323	408	334	238	266			305.051	416.397	331.8	338.019	401.766	357.1	391.115	317.022	203.208	186.623
	ENSMUSG00000015839	Nfe2l2	2475	protein_coding	nuclear factor, erythroid derived 2, like 2 [Source:MGI Symbol;Acc:MGI:108420]			887	719	1181	1180	768	1071	755	1709	725	440	1317	881	830	841	783	1301	884	1001	728	702	706	1806	1748	1345	1249	1165	1340	976	795	707			966.357	994.65	997.088	999.654	1396.18	1138.26	1025.32	1092.32	832.35	678.629
	ENSMUSG00000028636	Ppcs	954	protein_coding	phosphopantothenoylcysteine synthetase [Source:MGI Symbol;Acc:MGI:1915237]			70	63	67	76	37	83	42	76	32	19	81	50	34	29	38	32	21	57	40	74	62	101	163	113	41	118	77	56	35	24			76.2627	87.1529	56.5664	64.3845	67.264	88.2122	57.0376	48.576	36.7382	29.3044
	ENSMUSG00000097754	Ptgs2os2	1745	lincRNA	prostaglandin-endoperoxide synthase 2, opposite strand 2 [Source:MGI Symbol;Acc:MGI:5477181]			31	16	51	46	31	27	33	27	7	0	9	5	8	0	7	12	1	3	13	24	5	59	45	26	55	43	35	34	26	13			33.7735	22.1341	43.058	38.9696	56.3564	28.6955	44.8153	17.2572	8.03649	0
	ENSMUSG00000029772	Ahcyl2	986	protein_coding	S-adenosylhomocysteine hydrolase-like 2 [Source:MGI Symbol;Acc:MGI:1921590]			362	227	431	456	214	351	244	589	204	160	585	357	188	277	210	442	218	288	304	305	275	663	655	550	388	308	469	341	259	244			394.387	314.027	363.882	386.307	389.041	373.042	331.361	376.464	234.206	246.774
	ENSMUSG00000037062	Sh3glb1	665	protein_coding	SH3-domain GRB2-like B1 (endophilin) [Source:MGI Symbol;Acc:MGI:1859730]			404	335	577	518	246	500	342	721	330	283	794	468	373	345	358	587	384	494	317	322	375	601	834	629	541	476	589	490	395	325			440.145	463.432	487.146	438.831	447.215	531.399	464.449	460.832	378.863	436.482
	ENSMUSG00000035834	Polr3g	733	protein_coding	polymerase (RNA) III (DNA directed) polypeptide G [Source:MGI Symbol;Acc:MGI:1914736]			52	65	68	102	37	80	55	96	38	17	54	27	28	42	23	62	61	30	41	66	43	104	162	72	48	70	55	47	50	38			56.6523	89.9197	57.4106	86.4108	67.264	85.0238	74.6921	61.3591	43.6266	26.2197
	ENSMUSG00000022562	Oplah	800	protein_coding	5-oxoprolinase (ATP-hydrolysing) [Source:MGI Symbol;Acc:MGI:1922725]			23	27	10	34	17	41	30	57	2	6	16	8	6	15	10	17	1	16	20	23	29	54	65	49	75	31	28	53	33	51			25.0577	37.3513	8.44274	28.8036	30.9051	43.5747	40.7411	36.432	2.29614	9.25403
	ENSMUSG00000025064	Col17a1	758	protein_coding	collagen, type XVII, alpha 1 [Source:MGI Symbol;Acc:MGI:88450]			3054	2235	3177	3218	1634	2850	2148	4155	2372	1371	4001	2410	2411	2390	2566	3228	2100	2315	2104	2137	2413	4516	4063	3374	2970	3536	3596	2441	2429	2421			3327.23	3091.85	2682.26	2726.18	2970.53	3028.97	2917.07	2655.7	2723.22	2114.55
	ENSMUSG00000034659	Tmem109	839	protein_coding	transmembrane protein 109 [Source:MGI Symbol;Acc:MGI:1915789]			86	76	130	151	69	127	78	197	62	21	70	71	40	40	33	137	43	68	68	87	88	217	245	162	87	84	108	111	70	92			93.6942	105.137	109.756	127.922	125.438	134.975	105.927	125.914	71.1803	32.3891
	ENSMUSG00000020866	Cacna1g	8383	protein_coding	calcium channel, voltage-dependent, T type, alpha 1G subunit [Source:MGI Symbol;Acc:MGI:1201678]			2	5	6	4	17	13	2	4	9	6	12	2	3	0	2	6	4	2	0	5	5	5	8	6	8	16	9	10	2	5			2.17893	6.9169	5.06564	3.38866	30.9051	13.8164	2.71608	2.55663	10.3326	9.25403
	ENSMUSG00000006464	Bbs1	667	protein_coding	Bardet-Biedl syndrome 1 (human) [Source:MGI Symbol;Acc:MGI:1277215]			11	6	14	19	14	11	12	33	25	14	35	15	6	2	0	9	3	0	14	8	15	16	24	26	15	18	8	5	7	4			11.9841	8.30028	11.8198	16.0961	25.4513	11.6908	16.2965	21.0922	28.7017	21.5927
	ENSMUSG00000024845	Tmem134	939	protein_coding	transmembrane protein 134 [Source:MGI Symbol;Acc:MGI:1914240]			267	217	359	371	136	213	179	373	168	127	313	252	135	169	156	243	179	198	192	206	212	447	422	235	231	219	234	234	195	152			290.888	300.193	303.094	314.298	247.241	226.376	243.089	238.406	192.876	195.877
	ENSMUSG00000039016	Timm8b	518	protein_coding	translocase of inner mitochondrial membrane 8B [Source:MGI Symbol;Acc:MGI:1353424]			94	87	108	96	58	74	114	140	91	69	126	110	57	60	83	107	87	78	74	65	61	155	170	139	72	64	126	58	63	61			102.41	120.354	91.1816	81.3278	105.441	78.647	154.816	89.482	104.474	106.421
	ENSMUSG00000073002	Vamp5	623	protein_coding	vesicle-associated membrane protein 5 [Source:MGI Symbol;Acc:MGI:1858622]			29	18	26	38	24	39	25	34	21	21	40	18	9	9	16	25	19	26	9	7	5	28	32	46	10	35	19	33	22	20			31.5945	24.9008	21.9511	32.1922	43.6307	41.4491	33.951	21.7313	24.1095	32.3891
	ENSMUSG00000045410	Akr1e1	412	protein_coding	aldo-keto reductase family 1, member E1 [Source:MGI Symbol;Acc:MGI:1914758]			31	34	21	28	25	53	30	50	0	2	0	0	0	5	0	0	1	2	40	9	36	69	66	55	41	27	26	39	14	8			33.7735	47.0349	17.7298	23.7206	45.4487	56.3283	40.7411	31.9579	0	3.08468
	ENSMUSG00000000120	Ngfr	3446	protein_coding	nerve growth factor receptor (TNFR superfamily, member 16) [Source:MGI Symbol;Acc:MGI:97323]			15	24	18	41	23	41	22	43	5	17	34	22	18	20	16	18	11	18	23	25	32	58	90	47	31	23	35	41	13	19			16.342	33.2011	15.1969	34.7337	41.8128	43.5747	29.8768	27.4838	5.74035	26.2197
	ENSMUSG00000073758	Sh3d21	2384	protein_coding	SH3 domain containing 21 [Source:MGI Symbol;Acc:MGI:1914188]			64	54	78	55	46	86	21	68	34	21	90	38	35	29	22	44	42	32	39	53	63	124	115	94	54	44	63	64	34	53			69.7259	74.7025	65.8534	46.594	83.6256	91.4006	28.5188	43.4627	39.0344	32.3891
	ENSMUSG00000005802	Slc30a4	5458	protein_coding	solute carrier family 30 (zinc transporter), member 4 [Source:MGI Symbol;Acc:MGI:1345282]			274	255	456	336	144	365	207	505	205	152	538	346	235	238	166	335	216	253	205	185	231	551	660	468	345	310	299	217	210	233			298.514	352.762	384.989	284.647	261.784	387.921	281.114	322.774	235.354	234.435
	ENSMUSG00000022682	Rrn3	969	protein_coding	RRN3 RNA polymerase I transcription factor homolog (yeast) [Source:MGI Symbol;Acc:MGI:1925255]			227	164	301	337	168	250	185	413	172	153	450	237	221	207	185	351	226	239	238	204	189	621	536	372	273	291	298	222	251	215			247.309	226.874	254.127	285.494	305.415	265.699	251.237	263.972	197.468	235.978
	ENSMUSG00000006800	Sulf2	897	protein_coding	sulfatase 2 [Source:MGI Symbol;Acc:MGI:1919293]			92	75	114	132	59	153	123	197	82	81	138	73	106	75	111	150	75	80	74	80	53	162	246	205	137	221	115	78	122	123			100.231	103.753	96.2473	111.826	107.259	162.608	167.039	125.914	94.1417	124.929
	ENSMUSG00000026377	Nifk	849	protein_coding	nucleolar protein interacting with the FHA domain of MKI67 [Source:MGI Symbol;Acc:MGI:1915199]			251	206	280	211	139	225	171	376	170	114	316	177	146	120	150	240	155	136	194	180	183	384	436	312	236	202	317	145	177	147			273.456	284.976	236.397	178.752	252.695	239.13	232.225	240.323	195.172	175.827
	ENSMUSG00000028234	Rps20	582	protein_coding	ribosomal protein S20 [Source:MGI Symbol;Acc:MGI:1914677]			541	475	764	803	403	663	481	1100	551	401	999	666	546	538	565	873	513	692	535	526	566	1196	1365	972	800	723	630	649	550	556			589.402	657.105	645.025	680.273	732.633	704.635	653.216	703.073	632.586	618.478
	ENSMUSG00000054676	1600014C10Rik	784	protein_coding	RIKEN cDNA 1600014C10 gene [Source:MGI Symbol;Acc:MGI:1919494]			77	78	83	80	57	106	30	117	32	25	94	35	15	36	35	44	67	59	33	52	52	85	96	69	99	48	102	66	55	52			83.8889	107.904	70.0748	67.7732	103.623	112.657	40.7411	74.7814	36.7382	38.5584
	ENSMUSG00000030695	Aldoa	945	protein_coding	aldolase A, fructose-bisphosphate [Source:MGI Symbol;Acc:MGI:87994]			2432	2351	2800	2553	1634	3345	1713	4020	1655	1222	2427	1814	1824	2199	1776	2918	2178	2042	1606	1816	1684	3044	2948	2367	2570	2250	3088	2164	1623	1751			2649.58	3252.33	2363.97	2162.81	2970.53	3555.06	2326.32	2569.41	1900.06	1884.74
	ENSMUSG00000026404	Ddx59	516	protein_coding	DEAD (Asp-Glu-Ala-Asp) box polypeptide 59 [Source:MGI Symbol;Acc:MGI:1915247]			23	32	46	55	25	35	35	40	20	15	51	22	14	20	19	44	24	20	17	14	20	75	77	27	31	32	20	21	8	18			25.0577	44.2682	38.8366	46.594	45.4487	37.1979	47.5313	25.5663	22.9614	23.1351
	ENSMUSG00000030432	Rpl28	772	protein_coding	ribosomal protein L28 [Source:MGI Symbol;Acc:MGI:101839]			317	264	520	448	225	414	335	633	292	221	568	406	252	326	299	444	347	443	235	218	315	567	647	522	385	402	450	382	312	302			345.361	365.212	439.023	379.53	409.038	439.998	454.943	404.587	335.236	340.857
	ENSMUSG00000025781	Atp5c1	770	protein_coding	ATP synthase, H+ transporting, mitochondrial F1 complex, gamma polypeptide 1 [Source:MGI Symbol;Acc:MGI:1261437]			418	296	565	524	284	479	374	810	308	215	714	422	355	408	309	485	342	473	266	396	383	826	829	650	543	356	473	386	350	353			455.397	409.48	477.015	443.914	516.297	509.08	507.906	517.717	353.605	331.603
	ENSMUSG00000030793	Pycard	493	protein_coding	PYD and CARD domain containing [Source:MGI Symbol;Acc:MGI:1931465]			55	49	83	73	41	83	53	115	26	17	68	62	47	38	17	54	34	50	12	42	25	119	108	48	105	52	66	53	30	45			59.9207	67.7856	70.0748	61.843	74.5358	88.2122	71.976	73.5031	29.8498	26.2197
	ENSMUSG00000029167	Ppargc1a	6464	protein_coding	peroxisome proliferative activated receptor, gamma, coactivator 1 alpha [Source:MGI Symbol;Acc:MGI:1342774]			73	15	43	27	13	47	25	73	16	30	40	36	21	12	4	37	19	21	40	32	19	53	27	55	18	11	21	54	16	10			79.5311	20.7507	36.3038	22.8734	23.6333	49.9515	33.951	46.6585	18.3691	46.2701
	ENSMUSG00000030105	Arl8b	695	protein_coding	ADP-ribosylation factor-like 8B [Source:MGI Symbol;Acc:MGI:1914416]			550	359	612	657	277	541	374	886	442	242	808	538	414	435	419	603	448	533	382	431	385	999	932	668	482	486	612	504	383	370			599.207	496.633	516.696	556.587	503.571	574.974	507.906	566.293	507.447	373.246
	ENSMUSG00000028756	Pink1	2375	protein_coding	PTEN induced putative kinase 1 [Source:MGI Symbol;Acc:MGI:1916193]			113	85	163	156	40	159	75	172	62	50	114	97	54	67	66	119	87	48	79	93	115	303	316	248	140	130	105	149	113	108			123.11	117.587	137.617	132.158	72.7179	168.985	101.853	109.935	71.1803	77.1169
	ENSMUSG00000064373	Selenop	768	protein_coding	selenoprotein P [Source:MGI Symbol;Acc:MGI:894288]			316	251	507	564	276	390	333	791	273	213	626	390	302	314	204	363	316	315	379	423	413	875	930	594	587	265	584	480	324	360			344.272	347.228	428.047	477.801	501.753	414.491	452.227	505.573	313.423	328.518
	ENSMUSG00000020629	Adi1	441	protein_coding	acireductone dioxygenase 1 [Source:MGI Symbol;Acc:MGI:2144929]			88	90	118	117	40	103	73	174	55	40	87	72	71	65	75	75	83	59	71	91	86	204	204	139	105	89	110	101	62	87			95.8731	124.504	99.6244	99.1182	72.7179	109.468	99.1368	111.213	63.1438	61.6935
	ENSMUSG00000024978	Gpam	628	protein_coding	glycerol-3-phosphate acyltransferase, mitochondrial [Source:MGI Symbol;Acc:MGI:109162]			215	179	243	245	157	250	205	331	71	65	187	120	107	122	180	261	141	113	105	150	163	257	352	227	256	198	322	168	151	129			234.235	247.625	205.159	207.555	285.418	265.699	278.398	211.561	81.5129	100.252
	ENSMUSG00000034109	Golim4	817	protein_coding	golgi integral membrane protein 4 [Source:MGI Symbol;Acc:MGI:1920374]			312	216	356	237	169	260	254	393	157	119	290	233	151	195	231	257	170	263	198	199	180	526	469	431	326	327	346	280	255	273			339.914	298.81	300.562	200.778	307.233	276.327	344.942	251.189	180.247	183.538
	ENSMUSG00000020827	Mink1	777	protein_coding	misshapen-like kinase 1 (zebrafish) [Source:MGI Symbol;Acc:MGI:1355329]			307	254	407	412	195	389	358	548	240	180	480	292	305	300	317	398	314	326	216	219	199	574	592	449	345	369	384	277	276	309			334.466	351.378	343.62	349.032	354.5	413.428	486.178	350.258	275.537	277.621
	ENSMUSG00000005610	Eif4g2	7995	protein_coding	eukaryotic translation initiation factor 4, gamma 2 [Source:MGI Symbol;Acc:MGI:109207]			4250	3312	5789	5612	2477	4267	3221	7015	3607	2587	7578	4962	3872	3671	3699	5714	3799	4242	3397	3430	3421	8043	7906	6291	4781	4495	5169	4125	3426	3429			4630.23	4581.75	4887.5	4754.29	4503.05	4534.96	4374.24	4483.69	4141.09	3990.03
	ENSMUSG00000037643	Prkci	722	protein_coding	protein kinase C, iota [Source:MGI Symbol;Acc:MGI:99260]			1055	852	1323	1555	536	1117	782	1840	904	665	1803	1209	904	991	807	1426	909	1031	757	861	851	2125	2105	1419	1222	1055	1288	897	857	805			1149.39	1178.64	1116.97	1317.34	974.42	1187.15	1061.99	1176.05	1037.85	1025.65
	ENSMUSG00000031153	Gripap1	965	protein_coding	GRIP1 associated protein 1 [Source:MGI Symbol;Acc:MGI:1859616]			66	39	113	140	49	69	64	162	56	21	127	61	53	54	52	94	60	80	50	62	44	154	136	129	97	106	99	73	60	113			71.9048	53.9518	95.403	118.603	89.0794	73.3331	86.9144	103.543	64.2919	32.3891
	ENSMUSG00000025860	Xiap	693	protein_coding	X-linked inhibitor of apoptosis [Source:MGI Symbol;Acc:MGI:107572]			234	202	332	323	234	381	189	438	233	228	513	295	247	251	225	445	301	301	184	152	185	466	482	326	314	293	264	268	217	238			254.935	279.443	280.299	273.634	425.4	404.926	256.669	279.951	267.5	351.653
	ENSMUSG00000042985	Upk3b	3530	protein_coding	uroplakin 3B [Source:MGI Symbol;Acc:MGI:2140882]			202	186	279	227	165	286	152	331	124	69	175	127	87	69	64	146	152	110	160	124	170	290	373	261	275	192	247	270	165	170			220.072	257.309	235.552	192.306	299.961	303.96	206.422	211.561	142.361	106.421
	ENSMUSG00000029030	Tprgl	947	protein_coding	transformation related protein 63 regulated like [Source:MGI Symbol;Acc:MGI:1915058]			114	111	106	149	77	127	116	274	71	42	184	88	102	89	100	140	110	119	82	107	146	290	308	199	161	113	171	142	110	90			124.199	153.555	89.4931	126.228	139.982	134.975	157.532	175.129	81.5129	64.7782
	ENSMUSG00000032202	Rab27a	679	protein_coding	RAB27A, member RAS oncogene family [Source:MGI Symbol;Acc:MGI:1861441]			122	85	100	96	56	160	83	121	22	6	51	15	31	30	26	59	19	30	39	53	60	101	111	52	96	47	114	78	57	49			132.915	117.587	84.4274	81.3278	101.805	170.048	112.717	77.338	25.2575	9.25403
	ENSMUSG00000075217	Fads2b	2272	protein_coding	fatty acid desaturase 2B [Source:MGI Symbol;Acc:MGI:2687041]			306	196	462	400	157	272	196	404	24	56	64	25	35	54	31	36	40	31	201	225	225	435	601	269	268	110	305	238	148	182			333.377	271.142	390.055	338.866	285.418	289.081	266.175	258.22	27.5537	86.3709
	ENSMUSG00000020538	Srebf1	945	protein_coding	sterol regulatory element binding transcription factor 1 [Source:MGI Symbol;Acc:MGI:107606]			410	198	443	487	303	495	292	652	271	235	669	450	306	332	360	536	382	461	345	400	385	692	873	633	610	542	632	499	358	428			446.681	273.909	374.013	412.569	550.838	526.085	396.547	416.731	311.127	362.449
	ENSMUSG00000027599	Armc1	3673	protein_coding	armadillo repeat containing 1 [Source:MGI Symbol;Acc:MGI:1921502]			61	66	107	99	49	75	83	126	60	43	124	53	36	74	36	53	57	52	52	63	51	111	185	95	83	59	55	42	61	65			66.4575	91.3031	90.3373	83.8693	89.0794	79.7098	112.717	80.5338	68.8842	66.3205
	ENSMUSG00000024277	Mapre2	925	protein_coding	microtubule-associated protein, RP/EB family, member 2 [Source:MGI Symbol;Acc:MGI:106271]			129	146	200	195	103	213	117	289	128	89	245	86	81	133	91	145	121	121	162	166	323	361	352	284	204	166	300	195	157	178			140.541	201.973	168.855	165.197	187.249	226.376	158.89	184.716	146.953	137.268
	ENSMUSG00000062397	Zfp706	517	protein_coding	zinc finger protein 706 [Source:MGI Symbol;Acc:MGI:1915286]			340	329	586	492	211	372	297	709	225	189	606	271	332	259	325	489	230	288	254	277	323	801	721	571	425	304	474	359	270	278			370.419	455.132	494.745	416.805	383.587	395.361	403.337	453.163	258.316	291.502
	ENSMUSG00000042293	Gm5617	531	protein_coding	predicted gene 5617 [Source:MGI Symbol;Acc:MGI:3643566]			19	28	62	49	19	45	19	68	23	13	36	18	16	13	17	46	13	21	20	24	25	51	78	27	31	24	37	15	10	21			20.6999	38.7346	52.345	41.5111	34.541	47.8259	25.8027	43.4627	26.4056	20.0504
	ENSMUSG00000050708	Ftl1	968	protein_coding	ferritin light polypeptide 1 [Source:MGI Symbol;Acc:MGI:95589]			1989	1720	3307	3101	1367	2422	1810	4139	1356	1157	2754	1829	1684	1479	1480	2253	1583	1731	2040	2111	2013	4929	5054	3633	2660	2555	3130	2635	2077	1992			2166.95	2379.41	2792.01	2627.06	2485.13	2574.1	2458.05	2645.47	1556.78	1784.48
	ENSMUSG00000046562	Unc119b	924	protein_coding	unc-119 lipid binding chaperone B [Source:MGI Symbol;Acc:MGI:2147162]			174	148	301	317	104	257	184	396	122	105	409	213	196	170	161	261	147	134	151	158	217	458	446	396	236	241	175	285	161	170			189.567	204.74	254.127	268.551	189.066	273.139	249.879	253.106	140.064	161.945
	ENSMUSG00000026889	Rbm18	781	protein_coding	RNA binding motif protein 18 [Source:MGI Symbol;Acc:MGI:1915139]			165	155	218	199	91	219	121	300	127	98	261	192	134	156	108	232	127	135	130	127	148	393	277	254	203	126	210	171	142	93			179.762	214.424	184.052	168.586	165.433	232.753	164.323	191.747	145.805	151.149
	ENSMUSG00000098557	Kctd12	6057	protein_coding	potassium channel tetramerisation domain containing 12 [Source:MGI Symbol;Acc:MGI:2145823]			545	343	609	469	283	558	235	583	196	159	355	240	182	217	185	262	170	167	312	347	301	651	571	579	414	299	485	350	245	260			593.759	474.499	514.163	397.32	514.479	593.041	319.139	372.629	225.022	245.232
	ENSMUSG00000028772	Zcchc17	762	protein_coding	zinc finger, CCHC domain containing 17 [Source:MGI Symbol;Acc:MGI:1919955]			51	38	40	79	63	46	55	117	44	42	167	76	45	40	49	82	49	46	58	54	82	172	156	126	89	74	62	65	56	86			55.5628	52.5684	33.771	66.926	114.531	48.8887	74.6921	74.7814	50.5151	64.7782
	ENSMUSG00000027288	Zfp106	9085	protein_coding	zinc finger protein 106 [Source:MGI Symbol;Acc:MGI:1270153]			864	740	1203	1146	659	1048	784	1498	691	536	1697	1067	957	831	884	1320	997	1114	779	865	879	2037	1826	1654	1128	1131	1258	978	841	851			941.299	1023.7	1015.66	970.85	1198.03	1113.81	1064.7	957.458	793.316	826.693
	ENSMUSG00000036309	Skp1a	667	protein_coding	S-phase kinase-associated protein 1A [Source:MGI Symbol;Acc:MGI:103575]			651	571	978	1088	528	793	668	1521	748	486	1440	884	682	753	838	1250	849	751	641	676	705	1665	1597	1363	1093	952	875	833	663	630			709.243	789.91	825.7	921.715	959.876	842.799	907.169	972.158	858.756	749.576
	ENSMUSG00000038506	Dcun1d2	841	protein_coding	DCN1, defective in cullin neddylation 1, domain containing 2 (S. cerevisiae) [Source:MGI Symbol;Acc:MGI:2142792]			34	35	69	48	31	44	39	91	21	28	89	39	15	35	28	49	25	36	39	31	24	73	104	51	32	31	42	34	26	41			37.0419	48.4183	58.2549	40.6639	56.3564	46.7631	52.9635	58.1633	24.1095	43.1855
	ENSMUSG00000027823	Gmps	8105	protein_coding	guanine monophosphate synthetase [Source:MGI Symbol;Acc:MGI:2448526]			202	108	227	230	121	182	140	280	140	74	259	202	116	101	156	227	125	158	137	122	141	291	299	217	153	203	203	131	114	87			220.072	149.405	191.65	194.848	219.972	193.429	190.125	178.964	160.73	114.133
	ENSMUSG00000032393	Dpp8	836	protein_coding	dipeptidylpeptidase 8 [Source:MGI Symbol;Acc:MGI:1921638]			551	474	768	731	343	582	575	1228	507	348	1146	679	546	519	580	865	587	745	399	328	439	1003	1134	815	637	630	673	539	549	487			600.296	655.722	648.403	619.277	623.556	618.548	780.872	784.885	582.071	536.734
	ENSMUSG00000006241	Ccdc159	963	protein_coding	coiled-coil domain containing 159 [Source:MGI Symbol;Acc:MGI:1914369]			19	10	24	7	9	29	17	24	2	3	8	2	3	4	1	9	7	13	5	2	2	16	23	0	4	14	8	19	10	3			20.6999	13.8338	20.2626	5.93015	16.3615	30.8211	23.0866	15.3398	2.29614	4.62701
	ENSMUSG00000028889	Yrdc	724	protein_coding	yrdC domain containing (E.coli) [Source:MGI Symbol;Acc:MGI:2387201]			116	91	107	91	59	86	82	118	71	34	128	67	48	66	58	96	46	43	102	90	84	197	211	183	99	77	94	154	98	68			126.378	125.888	90.3373	77.092	107.259	91.4006	111.359	75.4206	81.5129	52.4395
	ENSMUSG00000044030	Irf2bp1	2734	protein_coding	interferon regulatory factor 2 binding protein 1 [Source:MGI Symbol;Acc:MGI:2442159]			82	98	119	105	38	86	81	138	38	42	133	68	51	33	58	85	65	57	50	69	55	120	177	105	79	78	59	49	63	65			89.3363	135.571	100.469	88.9523	69.082	91.4006	110.001	88.2037	43.6266	64.7782
	ENSMUSG00000030137	Tuba8	2263	protein_coding	tubulin, alpha 8 [Source:MGI Symbol;Acc:MGI:1858225]			86	88	133	113	54	92	47	131	46	53	121	97	55	36	55	50	49	54	65	75	66	194	149	108	93	72	71	84	69	67			93.6942	121.737	112.288	95.7296	98.1691	97.7774	63.8278	83.7296	52.8112	81.7439
	ENSMUSG00000025198	Erlin1	654	protein_coding	ER lipid raft associated 1 [Source:MGI Symbol;Acc:MGI:2387613]			104	112	219	194	112	184	148	278	102	81	198	111	117	100	46	176	119	99	171	116	140	349	380	261	163	176	237	189	130	101			113.305	154.939	184.896	164.35	203.61	195.555	200.99	177.686	117.103	124.929
	ENSMUSG00000000385	Tmprss2	695	protein_coding	transmembrane protease, serine 2 [Source:MGI Symbol;Acc:MGI:1354381]			2285	1938	2645	2466	1219	2147	1345	3031	1344	1075	2841	1801	1633	1654	1273	2143	1707	1551	1707	1777	1875	4100	4159	3077	2811	2224	2785	2018	1527	1454			2489.43	2680.99	2233.11	2089.11	2216.08	2281.83	1826.56	1937.29	1543.01	1658.01
	ENSMUSG00000020402	Vdac1	951	protein_coding	voltage-dependent anion channel 1 [Source:MGI Symbol;Acc:MGI:106919]			609	485	735	687	353	685	463	939	376	220	629	522	420	438	460	626	489	454	486	513	442	1122	977	806	588	598	757	528	415	444			663.485	670.939	620.542	582.002	641.735	728.017	628.772	600.169	431.674	339.314
	ENSMUSG00000027809	Etfdh	945	protein_coding	electron transferring flavoprotein, dehydrogenase [Source:MGI Symbol;Acc:MGI:106100]			97	83	132	87	65	137	98	167	51	51	121	69	66	86	69	138	27	78	86	81	94	196	145	164	129	179	168	103	101	84			105.678	114.821	111.444	73.7033	118.167	145.603	133.088	106.739	58.5515	78.6592
	ENSMUSG00000056820	Tsnax	2391	protein_coding	translin-associated factor X [Source:MGI Symbol;Acc:MGI:1855672]			189	150	248	228	149	207	128	299	144	85	256	213	150	132	156	223	180	182	118	137	140	319	356	231	204	272	253	141	114	201			205.909	207.507	209.38	193.153	270.874	219.999	173.829	191.108	165.322	131.099
	ENSMUSG00000013611	Snx31	430	protein_coding	sorting nexin 31 [Source:MGI Symbol;Acc:MGI:1913946]			446	408	599	711	349	590	388	750	308	238	618	288	345	361	340	512	378	349	438	438	431	950	1127	925	863	658	694	653	447	527			485.902	564.419	505.72	602.334	634.463	627.051	526.919	479.368	353.605	367.076
	ENSMUSG00000055553	Kxd1	992	protein_coding	KxDL motif containing 1 [Source:MGI Symbol;Acc:MGI:1922870]			59	28	41	76	32	75	50	87	28	16	80	52	38	37	27	41	38	32	18	26	24	120	100	61	59	66	44	62	65	25			64.2785	38.7346	34.6152	64.3845	58.1743	79.7098	67.9019	55.6067	32.1459	24.6774
	ENSMUSG00000060036	Rpl3	824	protein_coding	ribosomal protein L3 [Source:MGI Symbol;Acc:MGI:1351605]			635	586	886	981	526	668	563	1273	537	360	1242	716	736	620	571	954	625	745	440	431	431	1039	1363	950	726	747	819	603	550	555			691.811	810.661	748.027	831.068	956.24	709.949	764.575	813.647	616.513	555.242
	ENSMUSG00000026979	Psd4	711	protein_coding	pleckstrin and Sec7 domain containing 4 [Source:MGI Symbol;Acc:MGI:2674093]			101	103	136	141	77	165	96	216	105	72	231	141	119	86	96	164	111	130	57	74	100	217	200	136	173	154	99	120	74	96			110.036	142.488	114.821	119.45	139.982	175.362	130.372	138.058	120.547	111.048
	ENSMUSG00000043419	Rnf227	389	protein_coding	ring finger protein 227 [Source:MGI Symbol;Acc:MGI:1915359]			14	30	32	9	21	14	17	29	10	4	12	16	8	7	5	17	8	4	13	29	10	57	28	15	24	14	1	20	3	19			15.2525	41.5014	27.0168	7.62448	38.1769	14.8792	23.0866	18.5356	11.4807	6.16935
	ENSMUSG00000024063	Lbh	336	protein_coding	limb-bud and heart [Source:MGI Symbol;Acc:MGI:1925139]			131	113	177	143	91	166	79	217	108	74	179	151	99	127	91	165	98	95	112	111	137	274	294	210	175	143	137	151	133	82			142.72	156.322	149.437	121.145	165.433	176.424	107.285	138.697	123.992	114.133
	ENSMUSG00000032009	Sesn3	9125	protein_coding	sestrin 3 [Source:MGI Symbol;Acc:MGI:1922997]			402	267	650	539	270	444	290	775	344	289	641	463	398	310	260	525	406	414	250	244	315	796	781	647	352	271	397	446	288	339			437.966	369.362	548.778	456.622	490.846	471.882	393.831	495.347	394.936	445.736
	ENSMUSG00000032883	Acsl3	742	protein_coding	acyl-CoA synthetase long-chain family member 3 [Source:MGI Symbol;Acc:MGI:1921455]			1639	1265	2142	1799	944	1707	972	2279	1224	936	2219	1183	1224	1172	909	1533	957	1124	1162	1201	1051	2439	2406	1683	1376	1259	1608	1371	921	1044			1785.64	1749.98	1808.44	1524.05	1716.14	1814.2	1320.01	1456.64	1405.24	1443.63
	ENSMUSG00000015711	Prune1	774	protein_coding	prune exopolyphosphatase [Source:MGI Symbol;Acc:MGI:1925152]			62	62	71	59	46	48	63	102	33	35	76	56	35	38	40	48	16	39	41	51	39	107	113	64	84	100	94	55	23	61			67.5469	85.7695	59.9435	49.9827	83.6256	51.0143	85.5564	65.194	37.8863	53.9818
	ENSMUSG00000064945	Rny3	102	misc_RNA	RNA, Y3 small cytoplasmic (associated with Ro protein) [Source:MGI Symbol;Acc:MGI:107304]			21725	18437	35880	28526	16015	18481	37404	45274	13942	10688	24181	21939	14482	12154	11483	13696	18307	17277	8268	9746	30377	13931	30840	15019	34157	37177	36450	10191	14464	8819			23668.7	25505.4	30292.6	24166.2	29114.4	19641.6	50796.1	28937.2	16006.4	16484.5
	ENSMUSG00000030873	Scnn1b	437	protein_coding	sodium channel, nonvoltage-gated 1 beta [Source:MGI Symbol;Acc:MGI:104696]			51	29	63	54	28	57	32	42	21	3	37	19	4	15	7	19	12	16	18	7	22	14	39	38	34	11	20	56	34	7			55.5628	40.118	53.1893	45.7469	50.9025	60.5795	43.4572	26.8446	24.1095	4.62701
	ENSMUSG00000027195	Hsd17b12	727	protein_coding	hydroxysteroid (17-beta) dehydrogenase 12 [Source:MGI Symbol;Acc:MGI:1926967]			594	477	760	698	354	608	470	978	429	325	995	458	437	427	515	648	484	561	460	361	473	1160	1011	869	711	701	797	555	516	488			647.143	659.872	641.648	591.321	643.553	646.181	638.278	625.096	492.522	501.26
	ENSMUSG00000007777	0610009B22Rik	892	protein_coding	RIKEN cDNA 0610009B22 gene [Source:MGI Symbol;Acc:MGI:1913300]			25	30	62	70	30	46	26	101	46	34	60	29	24	29	23	35	18	27	27	41	37	59	83	64	34	43	27	35	47	18			27.2367	41.5014	52.345	59.3015	54.5384	48.8887	35.309	64.5549	52.8112	52.4395
	ENSMUSG00000054312	Mrps21	488	protein_coding	mitochondrial ribosomal protein S21 [Source:MGI Symbol;Acc:MGI:1913542]			76	58	85	112	68	54	54	91	46	69	94	29	41	42	50	71	31	63	69	50	68	94	173	100	87	75	77	46	36	57			82.7995	80.236	71.7633	94.8824	123.62	57.3911	73.3341	58.1633	52.8112	106.421
	ENSMUSG00000028337	Coro2a	642	protein_coding	coronin, actin binding protein 2A [Source:MGI Symbol;Acc:MGI:1345966]			181	102	298	234	116	237	132	295	142	101	330	187	164	140	112	247	170	208	171	199	176	436	332	312	258	248	273	293	215	205			197.194	141.105	251.594	198.236	210.882	251.883	179.261	188.551	163.026	155.776
	ENSMUSG00000036138	Acaa1a	996	protein_coding	acetyl-Coenzyme A acyltransferase 1A [Source:MGI Symbol;Acc:MGI:2148491]			63	83	138	132	80	94	47	163	75	43	125	51	64	46	80	85	60	68	41	90	87	222	231	195	111	87	143	63	68	93			68.6364	114.821	116.51	111.826	145.436	99.903	63.8278	104.183	86.1052	66.3205
	ENSMUSG00000047773	Ankfn1	523	protein_coding	ankyrin-repeat and fibronectin type III domain containing 1 [Source:MGI Symbol;Acc:MGI:2686021]			15	18	6	14	20	17	6	29	9	8	29	5	9	3	7	8	11	7	3	6	5	3	11	29	4	16	17	13	13	10			16.342	24.9008	5.06564	11.8603	36.3589	18.0676	8.14823	18.5356	10.3326	12.3387
	ENSMUSG00000030057	Cnbp	985	protein_coding	cellular nucleic acid binding protein [Source:MGI Symbol;Acc:MGI:88431]			641	606	906	917	507	713	598	1430	633	403	1438	809	588	594	706	1015	668	678	587	622	730	1551	1532	1089	941	854	992	752	534	619			698.348	838.328	764.912	776.85	921.699	757.775	812.107	913.995	726.728	621.562
	ENSMUSG00000024392	Bag6	886	protein_coding	BCL2-associated athanogene 6 [Source:MGI Symbol;Acc:MGI:1919439]			359	318	500	484	290	386	396	644	327	295	582	451	354	351	294	548	447	483	306	265	308	771	694	521	508	382	489	476	338	329			391.119	439.915	422.137	410.028	527.205	410.24	537.783	411.617	375.419	454.99
	ENSMUSG00000039067	Psmd7	860	protein_coding	proteasome (prosome, macropain) 26S subunit, non-ATPase, 7 [Source:MGI Symbol;Acc:MGI:1351511]			153	183	257	269	99	251	191	374	184	125	356	186	148	178	220	293	180	166	156	175	208	387	423	297	290	265	264	226	210	227			166.688	253.159	216.978	227.887	179.977	266.762	259.385	239.045	211.245	192.792
	ENSMUSG00000052459	Atp6v1a	894	protein_coding	ATPase, H+ transporting, lysosomal V1 subunit A [Source:MGI Symbol;Acc:MGI:1201780]			425	342	654	640	283	520	404	784	350	250	809	522	350	447	314	616	429	445	328	478	426	914	956	666	1015	569	611	437	446	396			463.023	473.116	552.155	542.185	514.479	552.655	548.647	501.099	401.824	385.584
	ENSMUSG00000025375	Aatk	815	protein_coding	apoptosis-associated tyrosine kinase [Source:MGI Symbol;Acc:MGI:1197518]			20	1	7	15	6	9	7	35	2	3	9	0	4	0	3	6	5	4	1	1	3	4	2	3	11	1	4	4	1	2			21.7893	1.38338	5.90992	12.7075	10.9077	9.56518	9.50627	22.3705	2.29614	4.62701
	ENSMUSG00000032420	Nt5e	3995	protein_coding	5' nucleotidase, ecto [Source:MGI Symbol;Acc:MGI:99782]			292	194	359	337	116	253	181	468	121	69	373	238	156	123	114	354	127	239	256	252	255	690	564	528	359	384	397	299	185	217			318.124	268.376	303.094	285.494	210.882	268.888	245.805	299.126	138.916	106.421
	ENSMUSG00000032051	Fdx1	875	protein_coding	ferredoxin 1 [Source:MGI Symbol;Acc:MGI:103224]			351	286	351	363	208	382	227	519	258	164	393	275	191	214	207	254	238	217	279	253	322	500	532	385	324	307	384	313	175	250			382.403	395.647	296.34	307.521	378.133	405.989	308.275	331.723	296.202	252.943
	ENSMUSG00000019210	Atp6v1e1	835	protein_coding	ATPase, H+ transporting, lysosomal V1 subunit E1 [Source:MGI Symbol;Acc:MGI:894326]			312	317	588	498	229	360	328	640	297	196	512	426	321	311	299	450	327	391	322	324	327	680	782	533	402	359	454	412	305	314			339.914	438.531	496.433	421.888	416.31	382.607	445.436	409.061	340.977	302.298
	ENSMUSG00000036241	Ube2r2	831	protein_coding	ubiquitin-conjugating enzyme E2R 2 [Source:MGI Symbol;Acc:MGI:1914865]			268	272	372	473	242	302	273	556	222	175	498	282	267	311	308	362	261	320	245	287	277	605	593	469	400	438	392	323	301	344			291.977	376.279	314.07	400.709	439.943	320.965	370.744	355.371	254.871	269.909
	ENSMUSG00000010080	Epn3	789	protein_coding	epsin 3 [Source:MGI Symbol;Acc:MGI:1919139]			438	363	532	428	210	492	290	693	260	184	517	361	292	292	273	400	293	373	336	310	341	917	791	653	479	465	442	493	293	318			477.186	502.167	449.154	362.586	381.769	522.897	393.831	442.936	298.498	283.79
	ENSMUSG00000045854	Lyrm2	889	protein_coding	LYR motif containing 2 [Source:MGI Symbol;Acc:MGI:1917573]			10	28	29	20	24	18	38	43	15	21	45	29	3	11	7	32	9	13	35	42	28	54	81	42	21	44	28	32	36	19			10.8947	38.7346	24.484	16.9433	43.6307	19.1304	51.6054	27.4838	17.221	32.3891
	ENSMUSG00000036450	Hif1an	868	protein_coding	hypoxia-inducible factor 1, alpha subunit inhibitor [Source:MGI Symbol;Acc:MGI:2442345]			137	122	245	185	91	200	110	225	124	120	292	141	124	100	109	164	123	159	139	115	117	326	292	229	158	145	187	162	130	100			149.257	168.772	206.847	156.725	165.433	212.56	149.384	143.81	142.361	185.081
	ENSMUSG00000026966	Ssna1	862	protein_coding	SS nuclear autoantigen 1 [Source:MGI Symbol;Acc:MGI:1915725]			47	28	48	29	28	61	50	90	47	42	73	65	28	22	44	63	42	52	35	25	49	76	100	82	58	70	45	66	48	63			51.2049	38.7346	40.5252	24.5678	50.9025	64.8307	67.9019	57.5242	53.9593	64.7782
	ENSMUSG00000015671	Psma2	2911	protein_coding	proteasome subunit alpha 2 [Source:MGI Symbol;Acc:MGI:104885]			289	204	373	373	204	294	208	462	247	214	472	324	239	187	250	376	253	304	194	200	182	456	454	330	340	246	293	271	231	218			314.856	282.209	314.914	315.992	370.861	312.463	282.472	295.291	283.573	330.06
	ENSMUSG00000027363	Usp8	4154	protein_coding	ubiquitin specific peptidase 8 [Source:MGI Symbol;Acc:MGI:1934029]			222	159	315	277	120	204	227	418	149	97	288	250	192	185	189	280	194	244	134	169	131	525	430	345	205	267	251	192	170	137			241.862	219.957	265.946	234.665	218.154	216.811	308.275	267.168	171.062	149.607
	ENSMUSG00000030203	Dusp16	629	protein_coding	dual specificity phosphatase 16 [Source:MGI Symbol;Acc:MGI:1917936]			622	551	1066	1006	517	717	647	1247	507	429	1201	755	637	769	583	947	774	734	629	638	712	1594	1433	1152	868	772	853	888	650	649			677.648	762.242	899.996	852.247	939.879	762.026	878.651	797.029	582.071	661.663
	ENSMUSG00000022420	Dnal4	695	protein_coding	dynein, axonemal, light chain 4 [Source:MGI Symbol;Acc:MGI:1859217]			22	15	51	39	26	30	32	69	23	10	27	33	12	35	6	32	32	20	26	33	22	63	73	50	55	50	42	35	35	50			23.9683	20.7507	43.058	33.0394	47.2666	31.8839	43.4572	44.1019	26.4056	15.4234
	ENSMUSG00000032328	Tmem30a	3658	protein_coding	transmembrane protein 30A [Source:MGI Symbol;Acc:MGI:106402]			429	395	719	634	288	571	342	975	426	264	898	581	417	458	401	734	426	493	461	470	420	1108	1067	810	682	616	638	518	461	394			467.381	546.435	607.033	537.102	523.569	606.858	464.449	623.178	489.078	407.177
	ENSMUSG00000031839	Hsbp1	711	protein_coding	heat shock factor binding protein 1 [Source:MGI Symbol;Acc:MGI:1915446]			196	131	215	231	107	185	167	345	147	125	291	185	104	155	119	214	184	173	129	156	153	346	275	256	192	195	189	180	132	103			213.536	181.223	181.519	195.695	194.52	196.618	226.792	220.509	168.766	192.792
	ENSMUSG00000053929	Cyhr1	452	protein_coding	cysteine and histidine rich 1 [Source:MGI Symbol;Acc:MGI:1859320]			145	153	221	217	113	154	123	292	149	66	260	193	122	137	120	215	96	135	115	83	127	261	292	199	193	153	191	217	97	128			157.973	211.657	186.585	183.835	205.428	163.671	167.039	186.634	171.062	101.794
	ENSMUSG00000027739	Rab33b	933	protein_coding	RAB33B, member RAS oncogene family [Source:MGI Symbol;Acc:MGI:1330805]			78	84	121	115	108	143	73	171	106	43	145	94	90	72	92	122	83	80	80	59	82	169	215	198	162	116	159	106	104	94			84.9784	116.204	102.157	97.4239	196.338	151.98	99.1368	109.296	121.695	66.3205
	ENSMUSG00000031320	Rps4x	975	protein_coding	ribosomal protein S4, X-linked [Source:MGI Symbol;Acc:MGI:98158]			469	496	816	809	459	653	415	1090	468	411	999	648	508	494	529	816	566	680	354	394	363	972	995	900	552	635	702	473	510	547			510.96	686.156	688.928	685.356	834.438	694.007	563.586	696.681	537.297	633.901
	ENSMUSG00000102189	Gm37194	3031	TEC	predicted gene, 37194 [Source:MGI Symbol;Acc:MGI:5610422]			624	513	821	880	412	694	647	980	512	326	1204	728	466	581	510	904	644	718	507	502	420	1422	1686	1025	803	892	956	782	518	741			679.827	709.674	693.149	745.505	748.994	737.582	878.651	626.374	587.812	502.802
	ENSMUSG00000027900	Dram2	855	protein_coding	DNA-damage regulated autophagy modulator 2 [Source:MGI Symbol;Acc:MGI:1914421]			268	206	391	356	128	304	236	518	177	134	449	275	234	241	219	321	203	326	195	289	267	731	685	474	411	374	376	306	250	223			291.977	284.976	330.111	301.591	232.697	323.091	320.497	331.083	203.208	206.673
	ENSMUSG00000030446	Zfp273	2399	protein_coding	zinc finger protein 273 [Source:MGI Symbol;Acc:MGI:3036278]			10	8	6	14	6	6	0	2	3	2	7	4	0	2	0	0	0	0	1	7	6	3	5	21	0	6	1	4	5	3			10.8947	11.067	5.06564	11.8603	10.9077	6.37679	0	1.27831	3.44421	3.08468
	ENSMUSG00000024187	Fam234a	649	protein_coding	family with sequence similarity 234, member A [Source:MGI Symbol;Acc:MGI:2146854]			267	228	268	375	118	282	182	400	182	114	352	257	155	190	170	268	172	190	185	194	211	531	543	403	302	254	276	199	251	222			290.888	315.411	226.265	317.687	214.518	299.709	247.163	255.663	208.949	175.827
	ENSMUSG00000014504	Srp19	956	protein_coding	signal recognition particle 19 [Source:MGI Symbol;Acc:MGI:1913634]			98	79	127	157	52	120	77	161	70	77	162	72	70	95	60	115	70	85	61	100	84	177	189	126	124	118	73	77	74	68			106.768	109.287	107.223	133.005	94.5332	127.536	104.569	102.904	80.3649	118.76
	ENSMUSG00000026317	Cln8	6857	protein_coding	CLN8 transmembrane ER and ERGIC protein [Source:MGI Symbol;Acc:MGI:1349447]			110	96	168	157	46	137	82	278	104	62	193	121	99	75	76	124	110	106	102	134	90	294	242	157	125	152	134	139	91	95			119.841	132.804	141.838	133.005	83.6256	145.603	111.359	177.686	119.399	95.625
	ENSMUSG00000001288	Rarg	934	protein_coding	retinoic acid receptor, gamma [Source:MGI Symbol;Acc:MGI:97858]			371	233	610	482	214	376	281	495	245	181	611	353	269	249	267	417	343	327	214	215	224	576	622	375	374	333	405	309	248	261			404.192	322.327	515.007	408.333	389.041	399.612	381.609	316.383	281.277	279.163
	ENSMUSG00000046671	Mtfr1l	925	protein_coding	mitochondrial fission regulator 1-like [Source:MGI Symbol;Acc:MGI:1924074]			88	52	148	105	69	137	117	137	77	61	148	77	101	80	68	141	76	65	85	91	98	240	219	201	137	137	119	122	64	87			95.8731	71.9357	124.953	88.9523	125.438	145.603	158.89	87.5645	88.4014	94.0826
	ENSMUSG00000063273	Naa15	7480	protein_coding	N(alpha)-acetyltransferase 15, NatA auxiliary subunit [Source:MGI Symbol;Acc:MGI:1922088]			498	386	606	574	290	480	332	772	369	231	828	485	408	348	433	624	396	409	412	373	379	949	965	727	434	567	518	477	445	417			542.554	533.985	511.63	486.272	527.205	510.143	450.869	493.429	423.638	356.28
	ENSMUSG00000031400	G6pdx	580	protein_coding	glucose-6-phosphate dehydrogenase X-linked [Source:MGI Symbol;Acc:MGI:105979]			360	271	590	523	262	387	332	683	262	202	671	456	345	322	288	534	304	399	379	431	414	901	1004	710	507	433	471	606	448	383			392.208	374.896	498.122	443.067	476.302	411.303	450.869	436.544	300.794	311.552
	ENSMUSG00000001056	Nhp2	825	protein_coding	NHP2 ribonucleoprotein [Source:MGI Symbol;Acc:MGI:1098547]			119	103	148	144	63	175	95	227	56	99	141	103	109	48	108	173	111	113	69	77	81	206	172	147	146	98	145	101	92	116			129.647	142.488	124.953	121.992	114.531	185.99	129.014	145.089	64.2919	152.691
	ENSMUSG00000032112	Trappc4	935	protein_coding	trafficking protein particle complex 4 [Source:MGI Symbol;Acc:MGI:1926211]			73	48	119	155	69	111	57	150	71	40	139	114	64	59	53	93	74	87	61	59	69	164	160	100	73	79	85	66	50	78			79.5311	66.4022	100.469	131.31	125.438	117.971	77.4082	95.8736	81.5129	61.6935
	ENSMUSG00000059291	Rpl11	917	protein_coding	ribosomal protein L11 [Source:MGI Symbol;Acc:MGI:1914275]			405	320	564	454	263	382	379	536	249	198	533	347	313	282	289	449	282	335	323	290	360	739	903	617	547	503	467	495	345	439			441.234	442.682	476.171	384.613	478.12	405.989	514.696	342.588	285.869	305.383
	ENSMUSG00000037129	Tmprss13	3245	protein_coding	transmembrane protease, serine 13 [Source:MGI Symbol;Acc:MGI:2682935]			385	341	496	409	259	408	279	592	269	248	588	335	333	309	239	509	402	396	273	323	336	810	812	656	383	386	527	376	341	340			419.445	471.733	418.76	346.49	470.848	433.622	378.893	378.381	308.831	382.5
	ENSMUSG00000024414	Mrpl27	756	protein_coding	mitochondrial ribosomal protein L27 [Source:MGI Symbol;Acc:MGI:2137224]			23	20	20	21	27	25	33	49	12	12	43	12	13	15	15	43	21	27	27	26	26	37	53	24	28	29	22	20	17	16			25.0577	27.6676	16.8855	17.7905	49.0846	26.5699	44.8153	31.3187	13.7768	18.5081
	ENSMUSG00000018909	Arrb1	7135	protein_coding	arrestin, beta 1 [Source:MGI Symbol;Acc:MGI:99473]			98	72	74	116	41	109	53	131	28	26	60	39	34	48	53	56	23	28	39	56	17	83	88	48	77	71	59	61	35	32			106.768	99.6033	62.4763	98.2711	74.5358	115.845	71.976	83.7296	32.1459	40.1008
	ENSMUSG00000001025	S100a6	783	protein_coding	S100 calcium binding protein A6 (calcyclin) [Source:MGI Symbol;Acc:MGI:1339467]			4804	4420	6428	6936	3440	5701	3779	8880	3578	2960	7152	4678	4041	3947	3909	5854	4054	4308	4886	4712	5401	11803	12342	8528	7959	6452	6887	6528	4363	4847			5233.8	6114.54	5426.99	5875.93	6253.74	6059.01	5132.03	5675.72	4107.79	4565.32
	ENSMUSG00000050552	Lamtor4	980	protein_coding	late endosomal/lysosomal adaptor, MAPK and MTOR activator 4 [Source:MGI Symbol;Acc:MGI:1913346]			37	65	78	53	21	75	63	63	19	20	67	42	31	32	31	29	16	50	66	39	48	91	104	60	59	33	71	36	55	23			40.3103	89.9197	65.8534	44.8997	38.1769	79.7098	85.5564	40.2669	21.8133	30.8468
	ENSMUSG00000021733	Slc4a7	8132	protein_coding	solute carrier family 4, sodium bicarbonate cotransporter, member 7 [Source:MGI Symbol;Acc:MGI:2443878]			492	405	537	561	214	408	307	706	271	227	693	407	293	317	330	500	416	355	294	282	379	802	627	530	383	494	486	389	380	427			536.018	560.269	453.375	475.259	389.041	433.622	416.918	451.245	311.127	350.111
	ENSMUSG00000034152	Exoc3	775	protein_coding	exocyst complex component 3 [Source:MGI Symbol;Acc:MGI:2443972]			131	151	187	182	108	122	143	251	106	62	214	150	93	126	128	162	132	92	101	110	104	269	252	231	148	128	179	101	104	112			142.72	208.89	157.879	154.184	196.338	129.661	194.199	160.428	121.695	95.625
	ENSMUSG00000028669	Pithd1	781	protein_coding	PITH (C-terminal proteasome-interacting domain of thioredoxin-like) domain containing 1 [Source:MGI Symbol;Acc:MGI:1913443]			82	50	114	84	38	78	47	133	54	30	86	48	51	18	56	70	64	49	73	86	107	177	138	110	123	95	116	81	57	40			89.3363	69.169	96.2473	71.1618	69.082	82.8982	63.8278	85.0079	61.9958	46.2701
	ENSMUSG00000021918	Nek4	6686	protein_coding	NIMA (never in mitosis gene a)-related expressed kinase 4 [Source:MGI Symbol;Acc:MGI:1344404]			17	15	28	37	19	26	64	76	33	20	70	38	12	21	31	39	14	50	23	15	42	54	73	49	50	34	35	50	28	61			18.5209	20.7507	23.6397	31.3451	34.541	27.6327	86.9144	48.576	37.8863	30.8468
	ENSMUSG00000000563	Atp5pb	466	protein_coding	ATP synthase peripheral stalk-membrane subunit b [Source:MGI Symbol;Acc:MGI:1100495]			248	182	355	371	154	254	234	497	174	139	376	278	211	166	198	355	160	269	255	200	210	662	596	546	318	259	355	301	283	247			270.188	251.775	299.717	314.298	279.964	269.951	317.781	317.661	199.764	214.385
	ENSMUSG00000048486	Fitm2	3967	protein_coding	fat storage-inducing transmembrane protein 2 [Source:MGI Symbol;Acc:MGI:2444508]			135	122	179	194	93	156	77	217	54	72	122	113	89	93	101	186	71	67	81	85	88	240	221	161	123	97	112	134	69	78			147.078	168.772	151.125	164.35	169.069	165.796	104.569	138.697	61.9958	111.048
	ENSMUSG00000030282	Cmas	821	protein_coding	cytidine monophospho-N-acetylneuraminic acid synthetase [Source:MGI Symbol;Acc:MGI:1337124]			263	196	253	292	164	219	124	361	164	175	349	175	158	177	160	262	177	195	207	170	175	499	452	292	235	225	179	217	237	186			286.53	271.142	213.601	247.372	298.143	232.753	168.397	230.736	188.283	269.909
	ENSMUSG00000002489	Tiam1	7289	protein_coding	T cell lymphoma invasion and metastasis 1 [Source:MGI Symbol;Acc:MGI:103306]			529	362	621	595	246	425	389	779	359	254	710	463	424	367	288	593	481	400	339	412	385	815	885	725	567	431	635	542	477	475			576.328	500.783	524.294	504.063	447.215	451.689	528.277	497.904	412.157	391.754
	ENSMUSG00000050854	Tmem125	929	protein_coding	transmembrane protein 125 [Source:MGI Symbol;Acc:MGI:1923409]			68	43	122	100	42	91	72	161	42	14	66	45	42	44	39	47	30	49	46	66	76	183	155	123	104	73	74	98	53	50			74.0837	59.4853	103.001	84.7164	76.3538	96.7146	97.7787	102.904	48.2189	21.5927
	ENSMUSG00000031353	Rbbp7	784	protein_coding	retinoblastoma binding protein 7, chromatin remodeling factor [Source:MGI Symbol;Acc:MGI:1194910]			599	472	928	773	426	841	442	1058	506	289	982	592	481	577	531	803	575	700	553	635	615	1166	1309	965	824	657	933	684	478	504			652.591	652.955	783.486	654.858	774.445	893.813	600.253	676.228	580.923	445.736
	ENSMUSG00000057863	Rpl36	383	protein_coding	ribosomal protein L36 [Source:MGI Symbol;Acc:MGI:1860603]			470	392	662	624	346	486	593	1096	444	321	856	668	520	455	409	726	496	635	337	353	413	975	797	744	674	569	478	429	478	523			512.049	542.285	558.909	528.631	629.01	516.52	805.317	700.516	509.743	495.09
	ENSMUSG00000059534	Uqcr10	510	protein_coding	ubiquinol-cytochrome c reductase, complex III subunit X [Source:MGI Symbol;Acc:MGI:1913402]			197	214	294	346	128	185	198	420	133	114	282	236	158	223	177	254	185	219	196	147	172	419	458	331	355	226	256	231	198	255			214.625	296.043	248.217	293.119	232.697	196.618	268.892	268.446	152.693	175.827
	ENSMUSG00000018659	Pnpo	681	protein_coding	pyridoxine 5'-phosphate oxidase [Source:MGI Symbol;Acc:MGI:2144151]			49	58	67	60	29	46	144	59	15	27	55	38	40	14	35	58	70	64	61	59	45	127	104	85	64	45	55	65	54	30			53.3839	80.236	56.5664	50.8299	52.7205	48.8887	195.557	37.7103	17.221	41.6431
	ENSMUSG00000006169	Clint1	6729	protein_coding	clathrin interactor 1 [Source:MGI Symbol;Acc:MGI:2144243]			674	550	884	790	593	801	572	1213	569	444	1352	733	667	716	570	1014	816	822	504	565	566	1326	1295	981	819	822	806	781	667	606			734.301	760.859	746.338	669.26	1078.04	851.301	776.798	775.298	653.252	684.798
	ENSMUSG00000028249	Sdcbp	975	protein_coding	syndecan binding protein [Source:MGI Symbol;Acc:MGI:1337026]			583	515	905	908	445	742	610	1307	521	466	1136	790	722	683	694	962	732	844	654	624	747	1561	1643	1195	1068	1039	1034	814	792	739			635.159	712.441	764.068	769.225	808.986	788.596	828.403	835.379	598.144	718.729
	ENSMUSG00000027775	Mfsd1	718	protein_coding	major facilitator superfamily domain containing 1 [Source:MGI Symbol;Acc:MGI:1914118]			210	188	349	326	136	216	139	399	115	105	307	159	149	148	140	264	201	175	200	165	159	474	464	324	245	273	252	160	164	220			228.788	260.075	294.652	276.176	247.241	229.564	188.767	255.024	132.028	161.945
	ENSMUSG00000022982	Sod1	641	protein_coding	superoxide dismutase 1, soluble [Source:MGI Symbol;Acc:MGI:98351]			278	277	348	334	266	322	179	465	239	177	418	228	288	293	263	340	236	259	247	284	264	639	563	557	345	344	362	329	233	281			302.872	383.196	293.807	282.953	483.574	342.221	243.089	297.208	274.389	272.994
	ENSMUSG00000017679	Ttpal	709	protein_coding	tocopherol (alpha) transfer protein-like [Source:MGI Symbol;Acc:MGI:1923330]			191	150	286	296	108	190	127	353	142	89	278	125	139	108	101	158	103	134	137	134	147	416	490	252	197	204	195	207	176	128			208.088	207.507	241.462	250.761	196.338	201.932	172.471	225.623	163.026	137.268
	ENSMUSG00000028414	Fktn	6241	protein_coding	fukutin [Source:MGI Symbol;Acc:MGI:2179507]			82	58	71	85	42	58	60	121	36	30	117	96	40	42	41	63	35	74	52	48	37	98	148	111	59	59	67	53	51	51			89.3363	80.236	59.9435	72.009	76.3538	61.6423	81.4823	77.338	41.3305	46.2701
	ENSMUSG00000025794	Rpl14	713	protein_coding	ribosomal protein L14 [Source:MGI Symbol;Acc:MGI:1914365]			844	755	1273	1208	647	1004	729	1599	850	687	1681	1051	880	948	848	1317	843	916	698	629	673	1728	1530	1115	1108	985	965	859	759	767			919.51	1044.45	1074.76	1023.37	1176.21	1067.05	990.01	1022.01	975.859	1059.59
	ENSMUSG00000020149	Rab1a	962	protein_coding	RAB1A, member RAS oncogene family [Source:MGI Symbol;Acc:MGI:97842]			764	517	1134	1004	505	817	610	1354	680	513	1499	857	709	803	758	1088	771	785	578	638	684	1705	1532	1226	1042	990	1055	849	730	724			832.353	715.207	957.407	850.553	918.063	868.306	828.403	865.419	780.687	791.219
	ENSMUSG00000021692	Dimt1	767	protein_coding	DIM1 dimethyladenosine transferase 1-like (S. cerevisiae) [Source:MGI Symbol;Acc:MGI:1913504]			81	36	68	71	28	70	31	106	37	25	59	42	37	42	37	63	20	26	33	36	54	54	85	67	60	47	50	24	36	18			88.2468	49.8017	57.4106	60.1487	50.9025	74.3959	42.0992	67.7507	42.4786	38.5584
	ENSMUSG00000047495	Dlgap2	4503	protein_coding	DLG associated protein 2 [Source:MGI Symbol;Acc:MGI:2443181]			11	2	2	7	6	108	30	7	8	0	7	5	8	3	6	5	3	0	15	3	0	5	20	1	4	16	19	9	10	8			11.9841	2.76676	1.68855	5.93015	10.9077	114.782	40.7411	4.4741	9.18456	0
	ENSMUSG00000096188	Cmtm4	7734	protein_coding	CKLF-like MARVEL transmembrane domain containing 4 [Source:MGI Symbol;Acc:MGI:2142888]			339	285	397	360	196	405	234	581	256	175	584	349	267	298	212	406	257	291	212	263	171	519	554	447	383	401	341	275	287	221			369.329	394.263	335.177	304.979	356.318	430.433	317.781	371.35	293.906	269.909
	ENSMUSG00000052415	Tchh	5823	protein_coding	trichohyalin [Source:MGI Symbol;Acc:MGI:2177944]			106	68	109	58	38	88	56	102	43	24	21	14	20	22	30	40	26	35	71	101	101	120	171	143	142	127	164	120	85	95			115.483	94.0698	92.0259	49.1355	69.082	93.5262	76.0501	65.194	49.367	37.0161
	ENSMUSG00000037295	Ldlrap1	939	protein_coding	low density lipoprotein receptor adaptor protein 1 [Source:MGI Symbol;Acc:MGI:2140175]			184	143	214	215	110	254	182	377	159	123	325	273	169	130	156	249	163	210	226	235	245	485	498	418	345	320	284	277	197	207			200.462	197.823	180.675	182.14	199.974	269.951	247.163	240.962	182.543	189.708
	ENSMUSG00000037490	Slc2a12	4167	protein_coding	solute carrier family 2 (facilitated glucose transporter), member 12 [Source:MGI Symbol;Acc:MGI:3052471]			34	39	80	44	30	32	29	86	11	11	23	3	5	3	4	28	7	12	23	31	36	67	61	70	30	34	54	47	11	12			37.0419	53.9518	67.5419	37.2752	54.5384	34.0095	39.3831	54.9675	12.6288	16.9657
	ENSMUSG00000004849	Ap1s1	748	protein_coding	adaptor protein complex AP-1, sigma 1 [Source:MGI Symbol;Acc:MGI:1098244]			76	113	136	148	90	180	140	196	85	59	179	127	91	112	95	161	86	122	81	86	73	241	189	147	147	157	144	110	99	79			82.7995	156.322	114.821	125.38	163.615	191.304	190.125	125.275	97.5859	90.9979
	ENSMUSG00000074457	S100a16	926	protein_coding	S100 calcium binding protein A16 [Source:MGI Symbol;Acc:MGI:1915110]			759	691	989	991	476	899	561	1450	639	455	1228	858	671	600	644	1055	751	801	708	640	835	1963	1864	1347	1179	974	1145	950	681	689			826.905	955.915	834.987	839.54	865.343	955.455	761.859	926.778	733.616	701.764
	ENSMUSG00000044748	Defb1	872	protein_coding	defensin beta 1 [Source:MGI Symbol;Acc:MGI:1096878]			208	194	259	270	216	215	165	392	75	54	166	80	121	102	61	102	155	106	171	154	185	447	531	220	247	182	268	194	177	127			226.609	268.376	218.667	228.734	392.677	228.502	224.076	250.55	86.1052	83.2862
	ENSMUSG00000024158	Hagh	861	protein_coding	hydroxyacyl glutathione hydrolase [Source:MGI Symbol;Acc:MGI:95745]			72	75	174	116	54	123	68	182	65	59	148	54	82	82	78	57	78	85	77	69	73	217	162	178	86	110	127	87	41	89			78.4416	103.753	146.904	98.2711	98.1691	130.724	92.3466	116.327	74.6245	90.9979
	ENSMUSG00000043162	Pyurf	3573	protein_coding	Pigy upstream reading frame [Source:MGI Symbol;Acc:MGI:1913709]			32	32	64	54	37	70	40	88	25	42	70	95	32	25	35	65	34	48	34	52	29	142	110	81	66	44	55	43	35	52			34.8629	44.2682	54.0335	45.7469	67.264	74.3959	54.3215	56.2458	28.7017	64.7782
	ENSMUSG00000041571	Selenow	736	protein_coding	selenoprotein W [Source:MGI Symbol;Acc:MGI:1100878]			176	113	227	205	80	165	133	393	137	91	293	197	142	154	114	209	161	167	98	140	144	367	381	283	180	176	229	149	136	147			191.746	156.322	191.65	173.669	145.436	175.362	180.619	251.189	157.286	140.353
	ENSMUSG00000025950	Idh1	844	protein_coding	isocitrate dehydrogenase 1 (NADP+), soluble [Source:MGI Symbol;Acc:MGI:96413]			1725	1516	2774	2593	1289	1805	1506	3407	1152	868	2578	1750	1475	1317	1277	1946	1663	1666	1667	1659	1531	4542	4523	3178	2654	1670	2784	2092	1743	1703			1879.33	2097.2	2342.02	2196.7	2343.33	1918.35	2045.21	2177.61	1322.58	1338.75
	ENSMUSG00000027506	Tpd52	849	protein_coding	tumor protein D52 [Source:MGI Symbol;Acc:MGI:107749]			509	370	644	643	283	492	452	858	401	282	738	503	407	445	387	694	381	510	473	408	531	1022	1066	839	776	728	699	520	558	495			554.539	511.851	543.713	544.727	514.479	522.897	613.833	548.397	460.376	434.939
	ENSMUSG00000045636	Mtus1	780	protein_coding	mitochondrial tumor suppressor 1 [Source:MGI Symbol;Acc:MGI:2142572]			440	413	631	658	444	389	368	739	295	237	771	505	308	393	370	514	438	474	311	328	321	977	1112	670	505	514	548	426	339	322			479.365	571.336	532.737	557.434	807.168	413.428	499.758	472.337	338.681	365.534
	ENSMUSG00000060429	Sntb1	600	protein_coding	syntrophin, basic 1 [Source:MGI Symbol;Acc:MGI:101781]			160	82	134	183	87	105	91	231	100	80	254	173	108	98	78	133	138	95	75	66	70	192	189	158	119	122	111	104	92	116			174.315	113.437	113.133	155.031	158.161	111.594	123.581	147.645	114.807	123.387
[truncated: 55,081 more rows]
[truncated: 212 more columns]
