# Supplementary material for: Uropathogenic Escherichia coli infection-induced epithelial trained immunity impacts urinary tract disease outcome
Source: Nat Microbiol. 2023 Apr 10;8(5):875–88. doi: 10.1038/s41564-023-01346-6 (PMC10159856; doi:10.1038/s41564-023-01346-6)
Supplement: Source Data Fig. 5 — Tab 1 (Fig. 5d). Gene expression of Casp1 in naïve, resolved and sensitized differentiated urothelia with or without UTI89 infection was measured by qRT–PCR (n = 4, 4, 4, 5, 4, 4). Tab 2 (Fig. 5f). LDH measurement of naïve, resolved and sensitized differentiated urothelia upon UTI89 infection at 4 hpi. Data obtained from n = 7, 10, 14, 8, 10, 4, 6. Tab 3 (Fig. 5g). Naïve, resolved and sensitized mice were challenged with 107 c f u of WT UTI89 (HlyA+) or UTI89ΔhlyA. Data were combined from two to three independent experiments. Bladder bacterial burdens at 6 hpi, measured from n = 10, 7, 19, 8, 14, 11 mice, respectively, were examined over 2–3 independent experiments. Tab 4 (Fig. 5h). Incidence of chronic cystitis vs resolution at 28 dpi for naïve, resolved and sensitized mice upon challenge infection. [file 41564_2023_1346_MOESM7_ESM.xlsx]

## Sheet: Fig. 5d
Naïve	Naïve	Resolved	Resolved	Sensitized	Sensitized
PBS	UTI89	PBS	UTI89	PBS	UTI89
0.48	0.82	1.01	0.3	1968.71	2263.28
0.33	0.87	0.43	2.26	1574.93	2291.21
6.07	5.61	8.22	13.85	9549.63	512.13
1.03	3.09	0.18	2.25	7955.71	1772.69
			0.26

## Sheet: Fig. 5f
PBS	UTI89	PBS	UTI89	PBS	UTI89
0.5907	0.6811	0.2644	0.3384	0.6396	1.0095
0.4962	0.7382	0.3828	0.6263	0.4567	0.8025
0.5891	0.4647	0.3804	0.5939	0.6666	0.7897
0.5137	0.5853	0.3692	0.5557	0.477	1.0304
0.3042	0.7485	0.2822	0.4882		0.8201
0.6087	0.6302	0.3862	0.3541		0.8153
0.4839	0.6108	0.3796	0.6587
0.581	0.6691	0.3702	0.5933
0.5022	0.7209		0.561
0.2999	0.4695		0.5029
	0.5795
	0.7382
	0.6008
	0.5998

## Sheet: Fig. 5g
UTI89	ΔhlyA	UTI89	ΔhlyA	UTI89	ΔhlyA
660000	620000	24600	5400	320	1400
224000	114000	9200	170000	20	1600
254000	1000000	6400	14000	3000	1200
178000	340000	300	7000	8200	1900
150000	360000		22000	460	44000
			22000	1260	440
				660	16000
				160
				420
		62000
		128000
		14000
		240000
		34000
		90000
		80000
		42000
		48000
		86000
480000	260000	90000	5000	6800	8400
1360000	92000	50000	54000	3000	5600
30000		170000		720	6600
154000		146000		2340	11000
82000		1120		1960

## Sheet: Fig. 5h
	Naïve		Resolved		Sensitized
	Resolved (% ratio)	chromic (% ratio)	Resolved (% ratio)	chromic (% ratio)	Resolved (% ratio)	chromic (% ratio)
UTI89	75	25	100	0	46	54
ΔhlyA	78	22	100	0	8	92
