# Supplementary material for: Uropathogenic Escherichia coli infection-induced epithelial trained immunity impacts urinary tract disease outcome
Source: Nat Microbiol. 2023 Apr 10;8(5):875–88. doi: 10.1038/s41564-023-01346-6 (PMC10159856; doi:10.1038/s41564-023-01346-6)
Supplement: Source Data Extended Data Fig. 1 — Tab 1 (ED Fig. 1b). p63 expression measured by qRT–PCR from C3H/HeN primary cells cultured in the indicated condition in ED Fig. 1b–d. Each condition at measurement time points is n = 12, 9, 13, 12, 12, 11, 11, respectively. Tab 2 (ED Fig. 1c). Axin2 expression measurement using the same set of samples. Tab 3 (ED Fig. 1d). Upk3a expression measurement using the same set of samples. [file 41564_2023_1346_MOESM9_ESM.xlsx]

## Sheet: ED Fig. 1b
1d 50%	2d 50%	3d 50%	5d 50%	3d 50%+2d 5%	7d 50%	3d 50%+4d 5%
1.22	1.81	1.45	2.06	0.29	0.49	1.02
1.09		1.37	0.94	0.24	0.5	0.64
1.89	1.8	0.96	0.85	0.53	1.12	0.68
0.38	0.6	0.85	0.6	0.74	1.48	0.42
0.64	0.59	0.99	0.66	0.99	0.53	1.51
0.39	0.65	2.02	0.36	0.82	0.39	0.7
0.52			1.14	1.07	0.59	0.84
		1.21	0.43	0.26
		0.56
1.54	1.67	1.41	0.72	0.34	0.81	0.28
0.57	1.45	1.03	0.96	0.96	0.52	0.19
1.07	0.8	2.65	0.64	0.7	0.58	0.23
0.6	0.85	1.65	0.5	0.62	0.47	0.56

## Sheet: ED Fig. 1c
1d 50%	3d 50%	2d 50%	5d 50%	3d 50%+2d 5%	7d 50%	3d 50%+4d 5%
1.75	0.75	2.02	0.66	0.18	0.31	0.18
1.42	0.85	1.42	0.23	0.15	0.27	0.18
2.21	0.51	0.55	0.37	0.22	0.28	0.14
2.81	1.19	0.83	0.17	0.08	0.2	0.02
0.54	0.89	0.98	0.68	0.24	0.14	0.21
0.75	0.7	1.18	0.31	0.17	0.15	0.17
0.49	2.2	0.88	0.57	0.22	0.14	0.1
0.57	0.95	0.63	0.34	0.18	0.11	0.05
1.57	0.79	1.04	0.1	0.11	0.14	0.03
0.81	1.04		0.12	0.16	0.07	0.07
0.89	1.37		0.27	0.12	0.13	0.07
0.51	1.86		0.25	0.18
	0.8

## Sheet: ED Fig. 1d
1d 50%	2d 50%	3d 50%	5d 50%	3d 50%+2d 5%	7d 50%	3d 50%+4d 5%
1.61	5.74	5.02	6.05	2.85	2.78	6.54
1.45		5.44	3.5	3.64	2.42	6.38
1.07	3.02	6.23	2.99	5.21	2.91	5.02
1.67
1.13	3.15	4.47	2.76	3.68	2.41	2.39
1.67	2.38	2.75	1.56	3.91	1.38	11.8
0.3	2.32	3.41	1.88	2.63	1.77	8.3
0.67		1.93	2.09	3.32	1.38	7.95
		1.25	1.12	2.59
		1.5
0.92	1.22	2.02	2.27	2.71	1.39	2.29
0.77	1.51	2.53	1.64	5.21	1.42	3.61
1.42	2.26	2.69	1.28	2.79	1.73	4.31
