# Supplementary material for: Uropathogenic Escherichia coli infection-induced epithelial trained immunity impacts urinary tract disease outcome
Source: Nat Microbiol. 2023 Apr 10;8(5):875–88. doi: 10.1038/s41564-023-01346-6 (PMC10159856; doi:10.1038/s41564-023-01346-6)
Supplement: Source Data Extended Data Fig. 2 — Tab 1 (ED Fig. 2a). Transepithelial electrical resistance (TER) comparison between primary C3H/HeN USCs and 5637 cells for 2–3 weeks culture in differentiation condition. Tab 2 (ED Fig. 2b). Surface cell size comparison between primary C3H/HeN urothelial cells and 5637 cells (n = 10 each). [file 41564_2023_1346_MOESM10_ESM.xlsx]

## Sheet: ED Fig. 2a
Days	C3H/HeN_rep1					C3H/HeN_rep2					5637_rep1					5637_rep2					5637_rep3
1	61.38	67.65	71.94			62.7	62.37	68.31
2											184	175	185			171	188	187			194	199	182
3	132.66	139.26	132			152.46	134.31	138.27
4											212	193	193			191	204	201			188	187	195
5	676.83	692.01	698.94			1060.95	778.14	1089.99
6											167	169	168			176	202	170			175	179	176
7	4328.28	4340.16	4315.74			4235.55	4155.69	4299.9
8											186	168	189			181	192	190			172	182	181
9	4144.8	4144.14	4220.7			4269.87	4226.97	4264.59
10											154	177	170			170	170	175			161	173	178
11	4033.59	4158.33	4253.04			4180.77	4169.88	4259.97
12											191	181	191			193	183	197			185	191	193
13	4060.98	3833.28	3830.64			3836.91	3854.73	3857.37
14											218	180	190			177	199	182			185	180	184
15	3962.97	3853.08	3851.43			3987.72	3949.44	3854.4
16
17	4209.15	4241.16	4075.17			4042.17	4078.8	4143.15
18
19	4147.77	4289.34	4228.62			4299.57	4221.03	4127.97
20
21

## Sheet: ED Fig. 2c
C3H/HeN	5637
352	162
415	240
1296	122
891	198
926	209
1825	133
1571	172
2117	154
979	235
1044	103
