# Supplementary material for: Uropathogenic Escherichia coli infection-induced epithelial trained immunity impacts urinary tract disease outcome
Source: Nat Microbiol. 2023 Apr 10;8(5):875–88. doi: 10.1038/s41564-023-01346-6 (PMC10159856; doi:10.1038/s41564-023-01346-6)
Supplement: Source Data Extended Data Fig. 4 — Tab 1 (ED Fig. 4a-1). Naïve vs sensitized DMRs. Tab 2 (ED Fig. 4a-2). Naïve vs Resolved DMRs. Tab 3 (ED Fig. 4a-3). Resolved vs sensitized DMRs. [file 41564_2023_1346_MOESM11_ESM.xlsx]

## Sheet: ED Fig. 4a-1
chr:start-end	length	nCG	meanMethy-Naïve	meanMethy-Sensitized	diff.Methy	areaStat
chr13:119487954-119488755	802	100	0.357925	0.0597299	0.298195	1572.06
chr12:73545226-73545974	749	82	0.518613	0.156434	0.362179	1436.7
chr19:47252964-47253737	774	108	0.51953	0.201589	0.317942	1367.32
chr14:46388655-46390759	2105	93	0.61823	0.139207	0.479023	1342.29
chr12:12939418-12940789	1372	82	0.513963	0.178566	0.335397	917.115
chr1:182257861-182258409	549	42	0.919123	0.474933	0.44419	681.756
chr15:50972353-50973003	651	19	0.900352	0.133507	0.766846	637.346
chr2:46282040-46282283	244	50	0.643892	0.163816	0.480076	549.332
chr19:8770837-8771493	657	35	0.347081	0.0373692	0.309712	548.965
chr8:43791532-43792263	732	41	0.766581	0.341413	0.425168	531.068
chr2:37793509-37793929	421	48	0.550363	0.218849	0.331514	527.35
chr4:143297712-143299564	1853	51	0.173366	0.619274	-0.445908	-520.818
chr17:65905114-65906200	1087	24	0.868877	0.190619	0.678258	516.918
chr7:116031982-116032506	525	43	0.402263	0.112822	0.28944	502.617
chr4:140814238-140815018	781	32	0.127666	0.614719	-0.487053	-499.653
chr18:61751372-61751969	598	21	0.64205	0.0728359	0.569214	425.66
chr7:25120300-25121191	892	35	0.669398	0.161377	0.508021	405.964
chr13:34916665-34917077	413	37	0.732313	0.346019	0.386294	398.685
chr19:6847862-6848544	683	32	0.220879	0.67522	-0.454341	-393.931
chr16:23266505-23266947	443	13	0.933712	0.139412	0.7943	391.104
chr11:120629276-120629857	582	31	0.777927	0.391322	0.386604	384.616
chr17:34679805-34680195	391	32	0.760532	0.33845	0.422081	365.512
chr2:164949384-164950004	621	36	0.70345	0.330271	0.373178	362.693
chr14:77975745-77976758	1014	27	0.794576	0.201593	0.592983	362.673
chr3:123440516-123441867	1352	30	0.660799	0.0519088	0.60889	361.353
chr1:176835445-176835813	369	31	0.712277	0.365024	0.347253	355.869
chr10:78092476-78093037	562	21	0.867427	0.240727	0.6267	350.746
chr11:86647853-86649104	1252	24	0.846296	0.238714	0.607582	346.818
chr3:88536236-88536547	312	31	0.654607	0.360031	0.294577	336.938
chr17:56877162-56877777	616	27	0.715533	0.192021	0.523512	331.433
chr19:61175807-61176224	418	34	0.685471	0.328778	0.356693	331.252
chr6:51553888-51554478	591	19	0.808154	0.227235	0.580919	320.494
chr16:30601336-30601991	656	25	0.729998	0.304576	0.425422	309.283
chr13:41113937-41114554	618	27	0.53962	0.163566	0.376054	306.163
chr6:31124118-31125835	1718	31	0.654038	0.13196	0.522078	305.221
chr1:40325750-40326268	519	27	0.491361	0.147177	0.344184	302.956
chr8:126584208-126584484	277	34	0.584434	0.255798	0.328636	299.676
chr6:31266598-31267092	495	17	0.836458	0.24425	0.592209	298.273
chr2:166432034-166432679	646	21	0.825349	0.302569	0.52278	292.65
chr10:110931820-110932379	560	23	0.75525	0.332451	0.422799	291.207
chr18:34862359-34862866	508	26	0.628113	0.246967	0.381146	290.14
chr16:17137115-17137561	447	23	0.655885	0.147709	0.508177	287.431
chr15:98894822-98895139	318	26	0.447783	0.107592	0.340191	285.347
chr14:99521565-99521948	384	19	0.767096	0.188459	0.578637	281.641
chr7:26071797-26072086	290	30	0.85206	0.437626	0.414435	276.681
chr6:114934080-114934707	628	15	0.842939	0.150439	0.6925	274.447
chr6:114936159-114936904	746	24	0.745618	0.244192	0.501426	269.055
chr4:148075233-148075750	518	25	0.168753	0.599657	-0.430904	-268.079
chr4:147868909-147869356	448	19	0.0400376	0.386278	-0.346241	-266.499
chr10:81144709-81144983	275	24	0.580803	0.252748	0.328056	262.285
chr11:118327218-118327976	759	24	0.750558	0.220847	0.529712	257.357
chr15:74593869-74594435	567	14	0.805161	0.141345	0.663816	252.07
chr6:129008385-129009540	1156	23	0.407336	0.0448978	0.362438	244.22
chr4_GL456216_random:13677-14320	644	20	0.534179	0.0637023	0.470477	243.579
chr19:29323588-29324799	1212	24	0.754946	0.243855	0.511091	243.108
chr12:56689560-56690075	516	24	0.471476	0.129213	0.342263	241.677
chr13:63248288-63249942	1655	30	0.74077	0.307079	0.433691	241.377
chr7:29341635-29342872	1238	26	0.708557	0.198541	0.510016	238.824
chr8:11313708-11314135	428	24	0.175362	0.548502	-0.37314	-235.804
chr13:89539163-89539596	434	24	0.537313	0.199948	0.337365	235.665
chr17:83169023-83170105	1083	27	0.856953	0.33109	0.525864	233.618
chr16:76295237-76295634	398	19	0.77032	0.277381	0.492939	230.691
chr11:29069500-29069989	490	25	0.679611	0.315678	0.363933	224.171
chr13:50971571-50972571	1001	27	0.652664	0.247236	0.405428	223.822
chr6:147064373-147065187	815	16	0.850205	0.212187	0.638018	223.59
chr11:117967501-117967897	397	20	0.73285	0.371612	0.361238	222.833
chr1:171272104-171272838	735	19	0.892729	0.432168	0.460561	220.664
chr15:74588731-74589032	302	26	0.614591	0.18327	0.431321	220.607
chr2:163642984-163643445	462	21	0.812737	0.444357	0.36838	216.85
chr11:79653006-79653454	449	17	0.705296	0.202229	0.503067	216.371
chr2:62411620-62411904	285	21	0.593518	0.257219	0.336299	215.103
chr18:10051979-10052244	266	22	0.740953	0.333187	0.407767	210.016
chr4:57141905-57142465	561	30	0.777951	0.338244	0.439708	207.03
chr14:118042893-118043323	431	19	0.865997	0.450729	0.415268	206.69
chr18:37808661-37809078	418	18	0.436577	0.0919149	0.344662	205.388
chr9:5298381-5299434	1054	14	0.849708	0.19922	0.650488	203.177
chr5:33731063-33731515	453	23	0.719844	0.354841	0.365003	199.782
chr12:56691730-56692049	320	21	0.642048	0.304261	0.337787	198.001
chr13:92483844-92484275	432	19	0.502116	0.160469	0.341647	189.973
chr11:94391379-94391992	614	19	0.135625	0.54801	-0.412385	-189.703
chr8:63952017-63952350	334	21	0.659456	0.304206	0.35525	188.746
chr18:56756093-56756697	605	15	0.715918	0.129095	0.586823	186.983
chr1:150164822-150165377	556	17	0.646309	0.218796	0.427512	186.856
chr1:92703772-92704369	598	19	0.695716	0.182742	0.512974	183.42
chr8:64204265-64204556	292	18	0.505833	0.154432	0.351401	177.44
chr7:19523462-19523653	192	14	0.433524	0.162323	0.271201	176.448
chr12:54999075-54999517	443	14	0.561639	0.101541	0.460098	174.776
chr11:73321147-73321537	391	15	0.775058	0.191125	0.583933	174.617
chr19:53404782-53405182	401	18	0.624162	0.220446	0.403716	174.459
chr11:61296904-61297388	485	13	0.621395	0.0823538	0.539041	171.383
chr6:103719590-103719842	253	19	0.286004	0.785727	-0.499723	-170.177
chr18:76060278-76060695	418	18	0.696323	0.241504	0.454819	168.634
chr15:97648291-97648570	280	18	0.417587	0.782358	-0.364771	-166.644
chr17:71783374-71784109	736	15	0.641704	0.149798	0.491906	165.289
chr5:33723747-33723899	153	18	0.696525	0.377141	0.319384	163.026
chr3:51636703-51637118	416	21	0.652454	0.217368	0.435086	162.109
chr13:4608556-4609465	910	21	0.622999	0.190777	0.432221	159.469
chr15:59202065-59202611	547	17	0.726627	0.284332	0.442294	159.365
chr16:31926598-31927553	956	16	0.623749	0.130386	0.493364	157.919
chr2:4905392-4905694	303	16	0.6979	0.328007	0.369893	157.779
chr6:122599058-122600562	1505	15	0.73692	0.163806	0.573113	157.382
chr3:30505677-30506376	700	19	0.723253	0.256119	0.467134	156.263
chr2:158257850-158258181	332	18	0.554244	0.193299	0.360945	154.934
chr5:147935328-147935790	463	18	0.627937	0.241232	0.386704	154.253
chr12:19610463-19610776	314	21	0.232393	0.712029	-0.479636	-154
chr15:74956225-74957107	883	16	0.482057	0.0800879	0.401969	153.578
chr18:9357292-9357823	532	16	0.591866	0.0929484	0.498918	152.14
chr9:32701151-32701707	557	14	0.850627	0.353796	0.496831	150.303
chr17:31437207-31437872	666	18	0.813955	0.3934	0.420556	148.81
chr7:123065939-123066348	410	15	0.682515	0.295174	0.387341	148.757
chr2:32007547-32007923	377	16	0.743628	0.35236	0.391268	148.712
chr12:107930629-107930939	311	16	0.590807	0.206979	0.383828	145.882
chr10:24396201-24396969	769	14	0.709287	0.129784	0.579503	145.437
chr14:27562568-27563058	491	13	0.745592	0.257398	0.488194	145.238
chr18:68057853-68058319	467	16	0.791231	0.369145	0.422086	144.424
chr11:49086523-49087473	951	13	0.888163	0.281668	0.606495	143.907
chr11:53774080-53774701	622	15	0.851843	0.443506	0.408338	143.729
chr8:60757134-60757448	315	10	0.742003	0.141845	0.600159	143.171
chr13:53019272-53019826	555	16	0.591407	0.171547	0.41986	142.436
chr13:110560667-110561052	386	14	0.750491	0.328973	0.421518	141.877
chr15:22752595-22752747	153	13	0.62015	0.196931	0.423219	141.739
chr4:116555773-116556106	334	12	0.329768	0.0212742	0.308493	139.861
chr5:92962538-92963169	632	15	0.515178	0.0892254	0.425953	139.575
chr5:98169142-98169561	420	16	0.712298	0.309792	0.402506	139.372
chr7:113147649-113147983	335	10	0.650703	0.0729393	0.577764	138.945
chr11:53774857-53775338	482	14	0.752541	0.260234	0.492307	137.462
chr11:53803216-53803906	691	16	0.707253	0.29546	0.411793	136.915
chr13:37439496-37440269	774	16	0.773879	0.327826	0.446053	135.021
chr17:70516112-70516312	201	15	0.782063	0.468253	0.31381	134.896
chr12:56694391-56694783	393	15	0.647132	0.245771	0.401361	134.664
chr1:161734755-161735164	410	13	0.645601	0.172589	0.473012	134.386
chr5:92856861-92857422	562	13	0.692202	0.205747	0.486455	133.989
chr16:31412338-31412575	238	12	0.392091	0.0650421	0.327049	133.686
chr15:100116430-100116794	365	15	0.582912	0.190553	0.392358	133.104
chr12:104584343-104584651	309	15	0.396633	0.79443	-0.397796	-131.749
chr18:54860465-54860731	267	12	0.847623	0.399842	0.44778	131.602
chr13:23506411-23506765	355	15	0.188526	0.547765	-0.359239	-130.917
chr7:35028467-35028859	393	17	0.536974	0.152075	0.3849	130.878
chr9:106373750-106374168	419	17	0.71639	0.342551	0.373839	130.68
chr2:168733951-168734407	457	14	0.590043	0.114087	0.475956	126.725
chr11:63858461-63859303	843	15	0.691566	0.218483	0.473083	125.003
chr10:93641855-93642063	209	14	0.492512	0.156941	0.335571	124.049
chr9:123201442-123202003	562	14	0.81166	0.37894	0.432719	123.939
chr19:21036551-21037013	463	13	0.695569	0.228435	0.467134	123.217
chr9:120528850-120529254	405	15	0.870105	0.438041	0.432064	123.181
chr3:64040848-64041226	379	12	0.422388	0.874024	-0.451635	-123.136
chr1:52120334-52120771	438	12	0.609499	0.169626	0.439873	122.974
chr7:110624848-110625296	449	14	0.889232	0.422273	0.466958	122.962
chr3:65435007-65435461	455	14	0.784544	0.362695	0.421849	122.766
chr16:31927667-31928599	933	12	0.744116	0.229854	0.514262	122.531
chr4:11454869-11455352	484	14	0.570841	0.147134	0.423707	121.027
chr10:66959448-66959918	471	12	0.785333	0.315204	0.470129	120.069
chr11:60176609-60176765	157	12	0.549096	0.227347	0.321749	119.524
chr5:109906665-109906882	218	12	0.424465	0.777575	-0.35311	-117.74
chr8:11311498-11311909	412	13	0.409873	0.805999	-0.396126	-116.876
chr11:41860161-41860396	236	16	0.726634	0.319806	0.406828	116.827
chr1:132195180-132195694	515	14	0.780206	0.296061	0.484145	115.881
chr10:78471047-78471526	480	13	0.564046	0.135387	0.428659	115.667
chr10:101635702-101635834	133	11	0.474229	0.0827642	0.391465	115.521
chr10:88346109-88346618	510	13	0.483545	0.0544446	0.4291	115.304
chr5:16290590-16290797	208	14	0.185332	0.806838	-0.621506	-115.023
chr14:103359086-103359529	444	11	0.731041	0.201608	0.529432	114.985
chr11:53772482-53773342	861	13	0.907003	0.463386	0.443616	114.881
chr14:67764596-67764825	230	12	0.0936182	0.469995	-0.376377	-113.69
chr8:33803418-33803760	343	14	0.821147	0.433256	0.387891	113.61
chr5:64749595-64750160	566	14	0.692064	0.21977	0.472294	112.598
chr18:68230998-68231407	410	12	0.534586	0.11196	0.422626	112.245
chr6:31126459-31126942	484	14	0.570397	0.0262144	0.544183	112.106
chr19:55992281-55992671	391	12	0.606588	0.229478	0.377111	111.683
chr15:96744081-96744379	299	13	0.176384	0.53523	-0.358846	-111.573
chr12:18514555-18514641	87	16	0.103063	0.63152	-0.528457	-110.847
chr11:44546238-44546710	473	12	0.76438	0.338342	0.426038	110.791
chr15:93751618-93751991	374	11	0.167454	0.495012	-0.327557	-109.8
chr8:105254559-105254628	70	11	0.432711	0.133648	0.299063	109.101
chr19:9938765-9939009	245	13	0.60294	0.121312	0.481628	109.086
chr11:23204111-23204436	326	12	0.525097	0.144206	0.380892	107.914
chr5:99983673-99984082	410	9	0.880385	0.321936	0.558449	107.475
chr2:122148544-122148893	350	10	0.448893	0.034658	0.414235	106.049
chr14:72594053-72594292	240	9	0.809652	0.290063	0.519589	105.031
chr17:79334804-79335079	276	11	0.849084	0.413715	0.435369	104.642
chr9:106365563-106366007	445	12	0.673975	0.267848	0.406126	104.303
chr5:92353582-92353933	352	12	0.618211	0.184875	0.433336	102.827
chr9:123927919-123928353	435	12	0.788156	0.408536	0.37962	102.439
chr9:31688043-31688446	404	14	0.807305	0.423374	0.383932	102.334
chr5:114926845-114927088	244	9	0.681078	0.156876	0.524202	102.267
chr14:23308361-23308620	260	10	0.779416	0.30983	0.469586	102.088
chr13:33055187-33055423	237	15	0.758239	0.27813	0.480109	102.07
chr5:115500505-115500769	265	10	0.905088	0.52382	0.381268	101.905
chr17:71781411-71782223	813	12	0.84015	0.299455	0.540694	101.574
chr1:39012730-39012962	233	10	0.722973	0.180242	0.542731	101.031
chr12:56690233-56690469	237	11	0.515421	0.182384	0.333038	100.875
chr15:79893413-79893861	449	12	0.803772	0.337342	0.46643	100.407
chr2:128420551-128420813	263	11	0.599796	0.171276	0.42852	100.342
chr4:101871032-101871130	99	13	0.611901	0.154634	0.457267	100.224
chr1:135847747-135848146	400	13	0.722429	0.271715	0.450714	99.7942
chr15:73915884-73916115	232	11	0.900165	0.506824	0.393341	99.6299
chr8:12516261-12516777	517	12	0.688185	0.222841	0.465344	99.4282
chr18:54868011-54868393	383	8	0.845772	0.290941	0.55483	99.3267
chr11:90585917-90586652	736	11	0.829646	0.31467	0.514976	98.7347
chr1:130996217-130996513	297	12	0.758853	0.400545	0.358309	98.6376
chr6:122598232-122598813	582	8	0.777233	0.221267	0.555966	98.2808
chr7:99990412-99990770	359	13	0.25746	0.688939	-0.431479	-98.2464
chr1:159553013-159553463	451	11	0.597783	0.170375	0.427407	98.1061
chr14:3652041-3652097	57	10	0.479279	0.0976645	0.381615	97.6921
chr2:160313443-160313829	387	11	0.560643	0.176065	0.384578	96.9315
chr11:86636064-86637989	1926	11	0.791763	0.266277	0.525486	96.7305
chr2:92995520-92995753	234	10	0.779154	0.288214	0.49094	95.6468
chr14:28317150-28317409	260	10	0.843036	0.314576	0.52846	95.4506
chr15:95993500-95993765	266	10	0.622378	0.160976	0.461402	95.1746
chr12:112821724-112822017	294	11	0.863852	0.423852	0.439999	94.9878
chr13:37825233-37825456	224	11	0.664814	0.328823	0.33599	94.485
chr19:9984094-9984544	451	10	0.483248	0.10065	0.382597	93.9971
chr19:29371628-29372444	817	12	0.707288	0.23332	0.473968	93.9708
chr8:61450920-61451639	720	11	0.810715	0.350225	0.460489	93.4392
chr10:13827164-13827506	343	8	0.865408	0.40036	0.465049	93.3316
chr5:34526470-34526797	328	8	0.649097	0.111176	0.537921	92.3791
chr13:48552456-48552828	373	12	0.721711	0.273284	0.448428	92.1336
chr1:171273398-171273745	348	10	0.862082	0.454121	0.407961	91.924
chr6:17307395-17307628	234	10	0.490746	0.180345	0.310401	91.8724
chr18:20735654-20736142	489	11	0.927022	0.503593	0.423429	91.6082
chr7:130674455-130674783	329	11	0.781344	0.292339	0.489005	91.5514
chr3:53525815-53525938	124	12	0.163867	0.49557	-0.331703	-91.1026
chr18:44660466-44660969	504	10	0.742982	0.265413	0.477568	90.2871
chr8:91176218-91176474	257	11	0.773249	0.369665	0.403584	90.1828
chr16:25382682-25382982	301	7	0.709603	0.149084	0.56052	89.7384
chr3:67510455-67510696	242	9	0.737203	0.273105	0.464098	89.3233
chrX:91818277-91818426	150	13	0.209332	0.820445	-0.611113	-89.1329
chr10:44427471-44427672	202	11	0.761061	0.343115	0.417946	88.7522
chr11:60701838-60702300	463	10	0.630553	0.174584	0.45597	88.7434
chr2:125791724-125791965	242	8	0.852811	0.24288	0.609931	88.7413
chr16:90864473-90865101	629	12	0.728674	0.278606	0.450069	88.7006
chr6:88567168-88567331	164	11	0.856838	0.38807	0.468768	88.6265
chr4:138166491-138166808	318	10	0.718076	0.303507	0.414569	88.2867
chr8:87235951-87236195	245	12	0.560823	0.179643	0.38118	88.1596
chr15:85645294-85645705	412	9	0.753088	0.31096	0.442128	87.9414
chr12:20700613-20700754	142	8	0.696047	0.289956	0.406091	87.7839
chr2:137109881-137110077	197	10	0.394367	0.0610244	0.333343	87.3257
chr9:87147107-87147284	178	11	0.15697	0.642738	-0.485769	-86.693
chr14:23309072-23309314	243	12	0.778228	0.392969	0.385258	86.3957
chr10:24635586-24636011	426	11	0.529034	0.131339	0.397695	86.1382
chr19:3904413-3904598	186	10	0.839017	0.459772	0.379245	86.1381
chr7:112799004-112799232	229	9	0.485795	0.111999	0.373797	85.4557
chr14:78789422-78789527	106	9	0.415192	0.863017	-0.447824	-85.4011
chr1:58658092-58658484	393	10	0.734429	0.256185	0.478244	85.2454
chr6:12747930-12748247	318	10	0.734861	0.336708	0.398153	84.9307
chrX:71307730-71308060	331	10	0.850807	0.498983	0.351824	84.2442
chr2:90490815-90491134	320	10	0.768735	0.364676	0.404059	83.9077
chr2:35066703-35066975	273	10	0.853985	0.429735	0.42425	83.6128
chr17:70918608-70918957	350	12	0.860746	0.450121	0.410624	82.149
chr7:139498402-139498520	119	9	0.821093	0.503385	0.317708	81.9428
chr12:11435519-11435816	298	9	0.614849	0.213814	0.401035	81.5637
chr16:30841556-30841785	230	9	0.551399	0.0806494	0.47075	81.5342
chr2:164523447-164523786	340	11	0.797288	0.343857	0.453432	81.0036
chr14:48212788-48213009	222	10	0.775595	0.376744	0.398851	80.3416
chr18:42054283-42054914	632	11	0.616939	0.193052	0.423887	80.1929
chr11:86639334-86639934	601	9	0.953269	0.555687	0.397582	80.1483
chr15:10780335-10780695	361	10	0.459943	0.0835737	0.37637	79.9223
chr1:91626223-91626573	351	10	0.755107	0.374042	0.381065	79.3313
chr1:187607914-187608092	179	9	0.709369	0.345791	0.363578	79.0456
chr16:31931825-31932309	485	9	0.696329	0.251264	0.445066	78.9573
chrY:21697338-21697458	121	9	0.857154	0.223869	0.633285	78.9116
chr7:98186461-98186904	444	9	0.690305	0.255558	0.434747	78.9047
chr17:35867119-35867308	190	10	0.558626	0.202727	0.355899	78.8337
chr12:84794579-84794894	316	9	0.750324	0.321905	0.428419	78.7976
chr10:37725449-37725688	240	10	0.753337	0.370156	0.383181	78.5811
chr3:88536736-88536822	87	7	0.528087	0.252327	0.27576	78.5802
chr5:53509535-53509894	360	11	0.665533	0.227634	0.4379	78.5671
chr10:68536910-68537294	385	9	0.843792	0.290551	0.553241	78.1824
chr9:45624645-45624966	322	9	0.587941	0.154754	0.433187	77.9372
chr6:124537939-124538158	220	9	0.715432	0.311122	0.40431	77.8482
chr10:67732457-67732598	142	7	0.697345	0.142475	0.55487	77.7665
chr9:75382965-75383473	509	9	0.846147	0.385541	0.460605	77.415
chr2:131478308-131478694	387	9	0.690677	0.248378	0.442299	76.383
chr8:33801669-33802186	518	9	0.849642	0.463844	0.385798	75.4162
chr11:98754095-98754398	304	9	0.538208	0.16535	0.372858	75.294
chr3:109309063-109309522	460	10	0.523282	0.0826086	0.440674	74.9419
chr1:183040879-183041065	187	9	0.78871	0.32968	0.45903	74.2222
chr2:145801190-145801806	617	8	0.671652	0.158095	0.513557	74.0643
chr8:88862802-88863066	265	7	0.77916	0.258123	0.521037	74
chr11:53771498-53771876	379	7	0.732277	0.172582	0.559694	73.9438
chr12:64435013-64435106	94	8	0.156304	0.772378	-0.616074	-73.7008
chr6:82734741-82735137	397	8	0.86922	0.390739	0.478481	73.6404
chr14:105921252-105921710	459	9	0.143461	0.616496	-0.473035	-73.4169
chr12:77039745-77040052	308	9	0.560594	0.189234	0.37136	72.2701
chr10:22695646-22695899	254	9	0.857851	0.469549	0.388302	72.2433
chr13:21812889-21813008	120	9	0.458425	0.045799	0.412626	72.2055
chr14:77034903-77035248	346	9	0.668366	0.23475	0.433617	72.1587
chr2:113920378-113920473	96	10	0.819047	0.171074	0.647973	72.0932
chr4:33587144-33587393	250	10	0.686716	0.291775	0.394941	71.7275
chr11:63917263-63917821	559	10	0.716446	0.226423	0.490024	71.599
chr16:35768148-35768452	305	9	0.496504	0.154243	0.342261	71.5914
chr4:129017220-129017390	171	10	0.46111	0.0682484	0.392861	71.5139
chr18:67301634-67301864	231	8	0.507212	0.0695483	0.437663	70.7813
chr19:32442941-32443121	181	12	0.188942	0.759581	-0.570639	-70.5963
chr8:30016771-30016847	77	7	0.654688	0.192234	0.462453	70.2962
chr12:85420832-85421298	467	10	0.56795	0.119436	0.448514	70.1535
chr1:66849596-66849677	82	9	0.837658	0.220259	0.617399	70.0885
chr5:141583700-141583909	210	8	0.528938	0.117177	0.411761	70.0385
chr13:55973738-55974115	378	9	0.764745	0.332128	0.432617	69.988
chr1:161044401-161044470	70	8	0.0642148	0.677212	-0.612997	-69.6824
chr10:78092325-78092388	64	9	0.617481	0.241406	0.376075	69.1539
chr1:86036616-86036676	61	8	0.859403	0.484394	0.375008	68.7519
chr9:113731685-113732170	486	9	0.747529	0.329363	0.418167	68.4835
chrX:117088053-117088158	106	10	0.873402	0.433657	0.439745	68.1834
chr2:164524284-164524581	298	9	0.837902	0.455077	0.382825	68.0076
chr8:79351873-79352253	381	9	0.761491	0.347651	0.413841	67.7133
chr4:62679191-62679362	172	8	0.722749	0.30572	0.41703	67.6355
chr12:22450613-22450936	324	8	0.892188	0.362854	0.529334	67.4045
chr1:192753211-192753425	215	6	0.781753	0.211725	0.570028	66.5464
chr9:7176893-7176960	68	6	0.466327	0.175138	0.291189	66.4828
chr6:87236032-87236243	212	8	0.337957	0.727162	-0.389205	-66.4815
chr13:112363515-112363767	253	9	0.899198	0.550789	0.348409	66.4707
chr10:5071412-5071865	454	9	0.569811	0.108638	0.461173	66.3618
chr17:35854858-35855014	157	8	0.643261	0.272732	0.370528	66.1003
chr16:33326596-33326812	217	8	0.79521	0.395598	0.399611	65.5139
chr19:5539924-5540218	295	8	0.524111	0.163635	0.360475	65.2656
chr3:25311437-25311839	403	9	0.681952	0.222091	0.459861	65.2019
chr4:59240439-59240620	182	8	0.588279	0.188198	0.400081	65.1108
chr1:72379619-72379921	303	9	0.684854	0.261607	0.423247	64.9206
chr5:136179681-136180215	535	8	0.706974	0.195355	0.511618	64.8536
chr1:35804018-35804280	263	9	0.793569	0.386324	0.407245	64.5248
chr1:82359172-82359392	221	7	0.876953	0.51133	0.365623	64.4341
chr2:18821882-18822071	190	8	0.738013	0.302613	0.435401	63.3597
chr14:44865692-44865947	256	8	0.624754	0.1898	0.434954	63.2961
chr14:117527078-117527430	353	7	0.596805	0.109311	0.487494	63.1682
chr10:60162830-60163392	563	8	0.807499	0.307247	0.500252	62.8145
chr16:92689876-92690240	365	8	0.765907	0.324337	0.44157	62.3404
chr6:51549952-51550159	208	8	0.556928	0.134143	0.422786	62.2393
chr6:13909954-13910213	260	6	0.692634	0.163464	0.52917	62.2194
chr13:40729043-40729283	241	7	0.409069	0.0340959	0.374973	62.1118
chr4:124353201-124353316	116	8	0.148044	0.537005	-0.388961	-62.0142
chr7:125553121-125553365	245	8	0.709525	0.268167	0.441358	61.8745
chr5:151187335-151187608	274	9	0.808458	0.36924	0.439217	61.8624
chr13:116310973-116311470	498	8	0.710165	0.250927	0.459238	61.614
chr4:137212153-137212325	173	8	0.723728	0.352713	0.371016	61.5992
chr11:108178818-108179302	485	6	0.807858	0.245243	0.562615	61.3416
chr2:167808794-167808946	153	7	0.940849	0.556716	0.384133	61.0325
chr11:3909017-3909457	441	7	0.595091	0.101321	0.49377	60.1857
chr10:3367483-3367723	241	8	0.751754	0.363492	0.388262	60.1359
chr8:48548689-48548916	228	7	0.629945	0.186664	0.443281	60.1164
chr18:9552763-9553338	576	8	0.650315	0.243511	0.406804	60.0519
chr1:177346694-177347065	372	8	0.645812	0.163677	0.482135	60.0323
chr6:100558100-100558354	255	8	0.535368	0.149138	0.386231	59.8968
chr5:34973765-34974182	418	7	0.668514	0.210516	0.457998	59.8894
chr11:73322757-73324065	1309	9	0.732596	0.19876	0.533837	59.4587
chr10:21829260-21829599	340	8	0.583426	0.14799	0.435435	59.3408
chr18:76125293-76125503	211	7	0.867652	0.465462	0.40219	58.9424
chr8:126584547-126584695	149	7	0.561479	0.218946	0.342532	58.805
chr3:85039382-85039819	438	8	0.707325	0.308418	0.398907	58.4379
chr4:141259343-141259513	171	7	0.458862	0.115142	0.34372	58.3536
chr1:37000400-37000542	143	5	0.824307	0.259834	0.564473	58.2854
chr2:103297013-103297543	531	7	0.581739	0.133203	0.448536	57.9514
chr18:69084331-69084513	183	6	0.673026	0.296479	0.376547	57.9152
chr18:32564412-32564731	320	8	0.706417	0.284422	0.421994	57.4454
chr6:122596556-122596849	294	7	0.624656	0.219821	0.404835	57.2912
chrX:75745575-75745661	87	7	0.331743	0.82211	-0.490367	-57.2682
chr12:16145679-16145944	266	7	0.788686	0.381546	0.40714	56.7772
chr7:143062503-143062832	330	7	0.771918	0.340681	0.431238	56.6844
chr6:121053857-121054047	191	7	0.871937	0.394926	0.477011	56.6803
chr3:51240406-51240499	94	7	0.364922	0.817317	-0.452395	-56.522
chr9:78776942-78777115	174	8	0.60629	0.172077	0.434213	56.2958
chr4:56842608-56842792	185	7	0.346286	0.790766	-0.44448	-56.1233
chr12:25311794-25312029	236	6	0.709903	0.199244	0.510659	55.9596
chr17:79817058-79817262	205	6	0.791591	0.272641	0.51895	55.8745
chr2:122150942-122151140	199	6	0.946485	0.623036	0.323449	55.8091
chr16:93585182-93585252	71	7	0.558615	0.224295	0.33432	55.8046
chr8:88633277-88633560	284	7	0.724274	0.238642	0.485632	55.6813
chr7:139498603-139498659	57	6	0.820257	0.496262	0.323995	55.5951
chr16:26421883-26422413	531	6	0.716737	0.137628	0.579109	55.5352
chr13:43295782-43296042	261	7	0.831699	0.409148	0.422551	55.3836
chr6:82757179-82757372	194	8	0.897597	0.455882	0.441715	55.3545
chr8:34811134-34811574	441	7	0.282956	0.725055	-0.442099	-55.2595
chr13:115813790-115814013	224	6	0.82489	0.355837	0.469054	55.2439
chr9:68248557-68248960	404	7	0.59047	0.167745	0.422724	54.9998
chr2:164523903-164524082	180	7	0.748041	0.360904	0.387137	54.7622
chr11:108214888-108215061	174	7	0.768406	0.26656	0.501847	54.6542
chr16:24012053-24012599	547	7	0.679897	0.175326	0.50457	54.3414
chr4:128840437-128840661	225	7	0.716822	0.250375	0.466447	54.1918
chr7:141096626-141096965	340	7	0.674932	0.254546	0.420386	54.1561
chr15:85663499-85663974	476	7	0.740086	0.315586	0.4245	54.0515
chr7:58749800-58750187	388	7	0.76702	0.245834	0.521186	53.9915
chr16:93042829-93043194	366	7	0.678424	0.287574	0.39085	53.8931
chr9:13894905-13895165	261	7	0.731764	0.247295	0.484469	53.5513
chr7:140836506-140836849	344	7	0.756769	0.277897	0.478873	53.3163
chr13:42696861-42697264	404	7	0.636472	0.133931	0.502541	53.1732
chr4:49517148-49517246	99	5	0.853462	0.284935	0.568527	52.9508
chr4:145772695-145772908	214	8	0.636372	0.126305	0.510067	52.6349
chr11:86650710-86651082	373	7	0.66597	0.198195	0.467775	52.2048
chr12:12945551-12945820	270	7	0.619276	0.169246	0.45003	52.0603
chr13:33001330-33001802	473	7	0.840249	0.429933	0.410316	52.0146
chr1:131037879-131038208	330	5	0.841751	0.2978	0.543951	51.9476
chr17:45245002-45245261	260	7	0.628249	0.162382	0.465867	51.9217
chr5:138756374-138756704	331	7	0.526694	0.141698	0.384996	51.6151
chr4:83315554-83315797	244	6	0.520613	0.0903504	0.430263	51.46
chr2:143505068-143505218	151	5	0.568109	0.0702468	0.497862	51.4117
chr7:113262205-113262491	287	7	0.866931	0.412495	0.454436	51.3988
chr10:94333466-94333729	264	7	0.712037	0.277738	0.434299	51.3828
chr4:33922742-33922952	211	7	0.691507	0.26821	0.423297	51.2283
chr4:97920338-97920773	436	6	0.849635	0.354167	0.495468	51.0923
chr6:31113784-31113846	63	6	0.812047	0.45099	0.361057	50.9307
chrX:102091773-102091943	171	7	0.715853	0.3405	0.375353	50.5684
chr7:28265447-28265595	149	6	0.479739	0.114214	0.365526	50.5609
chr13:101713064-101713382	319	6	0.496602	0.0957819	0.40082	50.5133
chr8:120406263-120406536	274	7	0.707765	0.29874	0.409025	50.3209
chr7:39866575-39866807	233	6	0.691145	0.2016	0.489545	50.3195
chr1:173878252-173878481	230	5	0.772013	0.309641	0.462372	50.2617
chr15:7493371-7493574	204	7	0.733093	0.321518	0.411575	50.1488
chr8:13301237-13301453	217	6	0.896069	0.523047	0.373022	49.8993
chr13:31811977-31812089	113	6	0.654863	0.306939	0.347924	49.8112
chr4:56018357-56018525	169	6	0.774566	0.407804	0.366762	49.6794
chr5:137574463-137574526	64	6	0.561956	0.219796	0.34216	49.6793
chr18:54853025-54853305	281	7	0.752098	0.344315	0.407783	49.367
chr5:128695002-128695107	106	6	0.509867	0.160966	0.348901	49.2971
chr1:171271859-171272019	161	7	0.550763	0.169094	0.381669	49.2895
chr13:31303485-31304347	863	8	0.793618	0.258801	0.534817	49.2377
chr11:32565022-32565194	173	7	0.601641	0.166864	0.434777	49.0313
chr6:3184843-3184902	60	5	0.699235	0.331506	0.36773	48.9678
chr7:14978520-14978620	101	6	0.830249	0.444131	0.386119	48.8494
chr11:46265419-46265592	174	6	0.765241	0.347462	0.417779	48.7484
chr3:116905801-116906031	231	5	0.764958	0.385748	0.37921	48.5877
chr10:91243814-91243970	157	7	0.693031	0.268905	0.424126	48.5186
chr13:63247237-63247445	209	6	0.610844	0.186741	0.424103	48.2357
chr10:116771553-116771607	55	5	0.34335	0.0274692	0.315881	48.1949
chrY:47720863-47720945	83	7	0.856829	0.148531	0.708298	48.1794
chr9:69165552-69165643	92	6	0.695078	0.160266	0.534811	48.1109
chr10:13572031-13572252	222	6	0.544766	0.146164	0.398602	48.0845
chr1:162031297-162031498	202	4	0.886864	0.31598	0.570884	47.9778
chr2:33219624-33220029	406	6	0.796879	0.281909	0.51497	47.8107
chr1:179041991-179042198	208	7	0.554431	0.100264	0.454167	47.7248
chr8:123753205-123753432	228	6	0.720462	0.294909	0.425554	47.648
chr9:32699763-32700086	324	6	0.45966	0.0600324	0.399628	47.6458
chr5:35942805-35943228	424	7	0.675546	0.242663	0.432882	47.2776
chr11:119807886-119808128	243	6	0.535268	0.0930657	0.442202	47.2707
chr3:32437859-32438108	250	6	0.792883	0.323118	0.469765	47.237
chr3:132087889-132088226	338	6	0.887313	0.47544	0.411873	47.044
chr17:74979835-74980084	250	6	0.616292	0.204124	0.412168	46.9365
chr11:100994419-100994542	124	6	0.735515	0.357599	0.377917	46.2294
chr6:82913444-82913553	110	6	0.786244	0.377877	0.408367	46.2291
chr13:56588471-56588630	160	6	0.701873	0.278745	0.423128	46.1348
chr12:4633039-4633191	153	6	0.546923	0.195209	0.351714	46.0468
chr16:49839958-49840117	160	5	0.646484	0.18743	0.459054	45.9104
chr6:13601765-13601954	190	6	0.529395	0.11352	0.415875	45.6258
chr19:36116598-36116704	107	6	0.635772	0.249048	0.386724	45.5249
chr1:187608350-187608463	114	5	0.667845	0.309387	0.358458	45.5109
chr8:40995933-40996137	205	7	0.597368	0.188151	0.409217	45.4618
chr9:57339321-57339795	475	6	0.768698	0.340588	0.42811	45.4498
chr19:25172264-25172340	77	6	0.684568	0.285359	0.399209	45.3688
chr13:41583820-41584023	204	5	0.682904	0.160393	0.522511	45.0971
chr5:77384502-77384708	207	5	0.170332	0.624357	-0.454026	-44.9959
chr10:19569506-19569838	333	7	0.689188	0.173604	0.515584	44.8891
chr3:108408337-108408501	165	6	0.567156	0.184643	0.382513	44.8575
chr9:43945204-43945395	192	6	0.572705	0.153191	0.419514	44.6967
chr1:158764760-158765172	413	7	0.789796	0.334757	0.455039	44.6965
chr5:96370818-96371184	367	6	0.645033	0.225525	0.419508	44.6694
chr1:37586255-37586474	220	5	0.545497	0.0896266	0.455871	44.0597
chr17:67274038-67274330	293	6	0.649954	0.272115	0.377839	44.0225
chr6:57582541-57582632	92	4	0.803491	0.2048	0.59869	43.9268
chr13:14695098-14695188	91	4	0.931798	0.104008	0.82779	43.8151
chr8:108755859-108756042	184	6	0.857315	0.383667	0.473648	43.7463
chr3:108406106-108406244	139	7	0.839023	0.409305	0.429718	43.7334
chr8:89919419-89919538	120	6	0.782949	0.204801	0.578148	43.6493
chr16:45664189-45664390	202	6	0.767525	0.290202	0.477323	43.4952
chr2:119162852-119162992	141	5	0.847783	0.409711	0.438072	43.4719
chr4:56622338-56622522	185	6	0.789442	0.377968	0.411474	43.4394
chr5:18229006-18229225	220	6	0.614242	0.154098	0.460145	43.428
chr5:75835565-75835662	98	5	0.816901	0.487903	0.328997	43.3628
chr10:8936493-8936667	175	4	0.779275	0.259557	0.519718	43.1236
chr16:90852312-90852557	246	5	0.821761	0.412499	0.409261	42.9105
chr3:14660475-14660845	371	5	0.70861	0.216092	0.492518	42.8298
chr8:111160483-111160689	207	6	0.717459	0.31464	0.402819	42.6574
chrX:96394736-96394826	91	4	0.801987	0.33094	0.471047	42.5289
chr6:146473352-146473674	323	6	0.787383	0.285608	0.501775	42.1515
chr3:136451247-136451499	253	6	0.715364	0.253614	0.46175	42.0347
chr19:26804626-26804871	246	5	0.795151	0.258905	0.536246	41.9042
chr8:81112749-81112973	225	5	0.872744	0.244694	0.62805	41.8647
chr18:65565886-65566092	207	5	0.457669	0.122293	0.335376	41.8646
chr5:92965712-92965914	203	5	0.757305	0.358125	0.39918	41.8557
chr1:23917822-23917987	166	5	0.860395	0.4955	0.364895	41.8264
chr17:87619904-87620033	130	6	0.600053	0.182859	0.417194	41.6186
chrY:58846744-58846849	106	7	0.166269	0.767281	-0.601012	-41.5112
chr1:154190252-154190442	191	5	0.595953	0.194685	0.401268	41.3948
chr10:93642135-93642203	69	5	0.53141	0.195886	0.335525	41.3384
chr3:92250846-92251261	416	6	0.626011	0.148126	0.477885	41.3127
chr5:66550454-66550702	249	6	0.569184	0.165495	0.403689	41.1513
chr1:88575973-88576144	172	6	0.620611	0.222929	0.397682	41.001
chr2:106569248-106569345	98	6	0.607067	0.149551	0.457516	40.9714
chr3:142391653-142391824	172	5	0.570763	0.110719	0.460044	40.7025
chr5:75047117-75047192	76	4	0.568551	0.163548	0.405003	40.6945
chr1:177153690-177154639	950	5	0.208668	0.69712	-0.488452	-40.5818
chr1:43843700-43843879	180	5	0.571996	0.200032	0.371964	40.517
chr16:13753906-13754133	228	6	0.66082	0.258055	0.402766	40.4332
chr7:111692586-111692696	111	5	0.791602	0.424289	0.367313	40.3738
chr1:138571715-138571828	114	5	0.577696	0.19689	0.380806	40.1753
chr6:37691300-37691355	56	5	0.833473	0.259395	0.574078	40.0478
chr1:173437253-173437454	202	5	0.674995	0.224907	0.450088	39.996
chr2:163490754-163490907	154	4	0.605787	0.296347	0.30944	39.9551
chr4:135269789-135269937	149	5	0.913079	0.520252	0.392827	39.9453
chr4:141345296-141345371	76	6	0.666782	0.270644	0.396138	39.7382
chr11:4496825-4496980	156	6	0.798258	0.371141	0.427118	39.7232
chr15:62482606-62482781	176	5	0.706676	0.322683	0.383993	39.7169
chr13:77673721-77673902	182	5	0.362852	0.850543	-0.487691	-39.6205
chr10:8470637-8470960	324	5	0.775731	0.309141	0.46659	39.5941
chr18:47376120-47376318	199	6	0.630836	0.221157	0.409679	39.2189
chr12:78987958-78988118	161	4	0.838246	0.433511	0.404734	39.1295
chr16:35869713-35869894	182	5	0.530348	0.110053	0.420295	38.9804
chr3:14642922-14643172	251	4	0.778137	0.176156	0.601982	38.9714
chr8:88664582-88664716	135	5	0.806699	0.443649	0.36305	38.9537
chr12:49839312-49839667	356	5	0.816152	0.31951	0.496643	38.5764
chr9:94920462-94920598	137	5	0.754281	0.114895	0.639386	38.5228
chr16:92631031-92631386	356	6	0.751106	0.31517	0.435936	38.4308
chr5:103377633-103377765	133	5	0.923481	0.552534	0.370947	38.3378
chr17:46163173-46163351	179	5	0.686245	0.222072	0.464173	38.3233
chr1:41783439-41783773	335	5	0.587911	0.109714	0.478197	38.2812
chr7:112956551-112956912	362	6	0.646329	0.169006	0.477323	38.1945
chr14:105893674-105893848	175	5	0.268152	0.643826	-0.375673	-38.1472
chr4:130054649-130054722	74	5	0.839598	0.455976	0.383622	38.1291
chr1:74155499-74155597	99	5	0.474417	0.0494702	0.424947	37.7296
chr14:26530508-26530595	88	5	0.518935	0.136016	0.382919	37.6284
chr18:63842003-63842220	218	5	0.813584	0.373192	0.440392	37.5592
chr12:25268428-25268577	150	6	0.743145	0.302715	0.44043	37.5588
chr10:127144341-127144464	124	5	0.483689	0.102188	0.381501	37.4168
chr13:21768672-21768920	249	5	0.797506	0.29711	0.500395	37.3208
chr4:99979357-99979551	195	5	0.883629	0.442937	0.440692	37.1519
chr15:61158290-61158453	164	5	0.591649	0.197316	0.394332	37.0274
chr6:147062842-147062940	99	5	0.600164	0.219281	0.380883	37.0206
chr12:87832691-87832753	63	6	0.893961	0.377561	0.516401	37.0041
chrX:127170642-127170761	120	6	0.828147	0.207585	0.620563	36.9425
chrX:129908590-129908671	82	4	0.927868	0.284207	0.643661	36.9167
chr17:17579224-17579342	119	5	0.824732	0.473752	0.35098	36.7846
chr3:108408645-108408865	221	5	0.721497	0.294522	0.426975	36.7389
chr19:34043171-34043385	215	5	0.473413	0.0484445	0.424969	36.6114
chr7:73398675-73398838	164	5	0.620039	0.231408	0.388631	36.1523
chr4:57334082-57334179	98	5	0.919547	0.497166	0.422381	36.0181
chr7:143805633-143805738	106	5	0.65409	0.22411	0.42998	35.8148
chr13:95425076-95425185	110	4	0.712529	0.302597	0.409932	35.7865
chr7:84117203-84117424	222	5	0.660447	0.183257	0.477189	35.6184
chr4:112693366-112693460	95	5	0.849085	0.334696	0.514389	35.6009
chr2:59176544-59176759	216	5	0.842144	0.367143	0.475002	35.5132
chr6:140593587-140593660	74	5	0.730945	0.366373	0.364572	35.3295
chr3:84839968-84840340	373	5	0.644683	0.237359	0.407324	35.1842
chr4:133489453-133489542	90	5	0.586717	0.206175	0.380542	35.1576
chr9:81308734-81309083	350	5	0.68094	0.208605	0.472334	35.1222
chr5:75835805-75835898	94	4	0.731284	0.395832	0.335452	35.0716
chr17:36121457-36121515	59	4	0.406662	0.0789141	0.327747	34.9206
chr16:19969684-19969779	96	5	0.739885	0.291975	0.44791	34.8402
chrX:89522726-89522813	88	4	0.775234	0.351773	0.423461	34.7607
chr3:101840097-101840365	269	4	0.764753	0.27644	0.488313	34.6917
chr14:105220094-105220219	126	4	0.822616	0.350324	0.472292	34.6879
chr15:10058399-10058771	373	5	0.758033	0.259916	0.498117	34.6559
chr17:84244909-84244964	56	4	0.489847	0.133655	0.356192	34.4878
chr3:52370018-52370179	162	5	0.724964	0.280378	0.444585	34.4236
chr12:29836402-29836613	212	5	0.724639	0.276636	0.448002	34.2736
chr16:77236965-77237023	59	5	0.571531	0.16919	0.402341	34.2364
chr9:45205089-45205411	323	4	0.736522	0.144852	0.59167	34.2149
chr16:77759270-77759381	112	4	0.343537	0.854122	-0.510585	-34.0642
chr8:115765080-115765263	184	5	0.691017	0.186183	0.504834	34.0017
chr15:73803556-73803798	243	5	0.541088	0.108769	0.43232	33.7607
chr2:85085144-85085210	67	5	0.213618	0.694986	-0.481369	-33.7305
chr2:168539791-168539870	80	5	0.802549	0.439611	0.362938	33.6805
chr4:53196651-53196769	119	4	0.749303	0.394882	0.354421	33.559
chr13:52495812-52495965	154	5	0.65737	0.243543	0.413827	33.5227
chr11:58126756-58126937	182	4	0.784318	0.303609	0.480709	33.3497
chr1:83096065-83096226	162	4	0.772316	0.254104	0.518211	33.2465
chr7:125530268-125530371	104	5	0.919398	0.294595	0.624802	33.238
chr1:58651640-58651802	163	4	0.766561	0.292716	0.473845	32.9637
chr16:51269600-51269664	65	4	0.899083	0.12172	0.777363	32.9251
chr19:43673376-43673510	135	5	0.725896	0.267862	0.458034	32.9197
chrX:116827245-116827436	192	5	0.705914	0.193364	0.512551	32.711
chr3:69253728-69253811	84	5	0.45601	0.0620452	0.393965	32.6986
chr1:37969116-37969309	194	4	0.88973	0.506632	0.383098	32.5288
chr2:21858247-21858460	214	4	0.753896	0.226172	0.527724	32.5236
chr9:107976155-107976291	137	5	0.719469	0.34424	0.37523	32.3971
chr2:122149912-122150332	421	4	0.861763	0.343705	0.518058	32.2935
chr13:51744285-51744450	166	4	0.739517	0.213837	0.52568	32.2463
chr7:116484277-116484517	241	5	0.655842	0.23442	0.421422	32.034
chr5:92961018-92961167	150	4	0.908864	0.443567	0.465297	32.0338
chr9:106250556-106250714	159	4	0.67192	0.230204	0.441716	31.8894
chr19:4555148-4555287	140	5	0.87655	0.400507	0.476044	31.8498
chr10:33784271-33784375	105	5	0.67872	0.226254	0.452465	31.7299
chr13:6109084-6109288	205	5	0.755422	0.262574	0.492848	31.6864
chr4:73208656-73208746	91	5	0.823945	0.318239	0.505705	31.6638
chr18:81133050-81133473	424	4	0.658203	0.203076	0.455127	31.6613
chr9:60217915-60218185	271	4	0.798718	0.355314	0.443404	31.5708
chr6:73027752-73028053	302	4	0.812798	0.342412	0.470385	31.5102
chr17:46162944-46163025	82	4	0.584687	0.152154	0.432534	31.3881
chr16:44952085-44952513	429	4	0.822531	0.374468	0.448064	31.3257
chr1:33175383-33175540	158	4	0.820305	0.459009	0.361296	31.0739
chr17:6348561-6348639	79	6	0.766279	0.159926	0.606354	30.9283
chr2:77599503-77599752	250	4	0.835461	0.343839	0.491622	30.8225
chr17:7030574-7030726	153	4	0.685089	0.28321	0.401879	30.7856
chr10:18506509-18506727	219	5	0.740269	0.27572	0.464549	30.7524
chr10:98549024-98549114	91	5	0.900596	0.264468	0.636128	30.7273
chr8:27684464-27684670	207	4	0.793498	0.347842	0.445656	30.6935
chr5:148741665-148741794	130	4	0.671697	0.307509	0.364188	30.6914
chr11:80629305-80629443	139	5	0.776721	0.298266	0.478454	30.6744
chr3:92217244-92217954	711	5	0.677115	0.192395	0.48472	30.652
chr10:119810623-119810932	310	4	0.586515	0.158369	0.428146	30.5901
chr1:133179130-133179295	166	4	0.824552	0.368909	0.455643	30.5164
chr16:5085247-5085468	222	4	0.829103	0.279714	0.549389	30.5124
chr10:7665842-7666026	185	4	0.646112	0.147614	0.498497	30.4104
chr14:57103410-57103538	129	4	0.514758	0.137694	0.377064	30.4044
chr10:67281938-67282105	168	4	0.560575	0.166484	0.394091	30.3931
chr15:53575909-53575999	91	5	0.399999	0.951707	-0.551708	-30.3642
chr3:18223838-18223901	64	4	0.372006	0.828835	-0.456829	-30.2351
chr11:91856449-91856629	181	4	0.508829	0.0948716	0.413957	30.1567
chrY:20068643-20069433	791	4	0.783177	0.173265	0.609913	30.0166
chr11:65402501-65402652	152	4	0.64205	0.237858	0.404192	29.9817
chr15:24836891-24836955	65	4	0.807478	0.211471	0.596008	29.9254
chr16:10937880-10937951	72	4	0.800386	0.38286	0.417526	29.7995
chr4:9657988-9658258	271	4	0.87509	0.45792	0.417171	29.7913
chr2:167943275-167943483	209	4	0.507136	0.141155	0.365981	29.7433
chr13:53729885-53730054	170	4	0.790848	0.363215	0.427633	29.7111
chr10:108335285-108335712	428	4	0.604655	0.130714	0.473942	29.6108
chr11:36012399-36012463	65	4	0.474475	0.0864297	0.388046	29.5254
chr17:47446748-47446839	92	4	0.66714	0.274695	0.392445	29.4989
chr5:30504880-30505078	199	4	0.775058	0.378602	0.396456	29.4952
chr3:107822863-107823037	175	4	0.851329	0.399273	0.452056	29.4707
chr2:155743593-155743723	131	4	0.605653	0.194795	0.410858	29.3835
chr10:4618674-4618919	246	4	0.795314	0.331217	0.464097	29.3764
chr9:73050798-73050977	180	4	0.704761	0.278939	0.425821	29.3005
chr13:42001526-42001883	358	4	0.895712	0.480677	0.415036	29.1899
chr12:20743894-20744354	461	4	0.620286	0.161612	0.458673	29.1726
chr14:6586739-6586852	114	4	0.660876	0.245039	0.415837	29.0326
chr17:27131500-27131559	60	4	0.559916	0.152635	0.407281	28.9435
chr8:107206162-107206244	83	4	0.632393	0.246606	0.385787	28.869
chr11:79306577-79306714	138	4	0.793188	0.371571	0.421617	28.833
chr16:20824359-20824489	131	4	0.523445	0.119934	0.403511	28.7345
chr12:19354471-19354525	55	4	0.809954	0.43843	0.371524	28.6816
chr8:12538298-12538520	223	4	0.386066	0.857061	-0.470995	-28.6636
chr2:52598111-52598311	201	4	0.68714	0.230763	0.456377	28.6592
chr13:31186755-31186828	74	4	0.631401	0.212963	0.418438	28.6394
chr13:112363054-112363202	149	4	0.899431	0.488979	0.410452	28.6216
chr18:12130656-12130893	238	4	0.695128	0.200224	0.494904	28.6171
chr6:108165074-108165266	193	4	0.8754	0.442103	0.433297	28.4584
chr1:97417214-97417278	65	4	0.119831	0.801214	-0.681383	-28.4364
chr15:101424164-101424254	91	4	0.26207	0.714448	-0.452377	-28.4025
chr11:94994374-94994466	93	4	0.648739	0.216673	0.432066	28.2981
chr8:10006543-10006628	86	4	0.770193	0.374526	0.395667	28.2926
chr19:54454620-54455001	382	4	0.758786	0.294987	0.4638	28.2641
chr2:103282746-103282894	149	4	0.707776	0.259553	0.448222	28.213
chr12:60548871-60549112	242	4	0.65441	0.162586	0.491824	28.1225
chr17:66826057-66826244	188	4	0.561012	0.180986	0.380026	28.1029
chr19:28311961-28312107	147	4	0.783003	0.384637	0.398366	27.9646
chr5:16222011-16222248	238	4	0.736272	0.257254	0.479018	27.9159
chr10:49623946-49624182	237	4	0.834701	0.421563	0.413137	27.8422
chr5:50651177-50651403	227	4	0.802495	0.402439	0.400056	27.8421
chr13:109767551-109767654	104	4	0.868177	0.343127	0.52505	27.839
chr5:100636964-100637209	246	4	0.801358	0.408464	0.392894	27.7804
chr12:101922784-101922950	167	4	0.737448	0.255953	0.481495	27.75
chr6:84686194-84686275	82	4	0.346612	0.92748	-0.580868	-27.5977
chrX:130520118-130520268	151	4	0.693781	0.235088	0.458693	27.4512
chr9:8787209-8787324	116	4	0.811393	0.167009	0.644384	27.3926
chr8:70904608-70904796	189	4	0.740812	0.291643	0.449168	27.3266
chr2:6349377-6349617	241	4	0.698652	0.24488	0.453773	27.3125
chr5:122304813-122304970	158	4	0.724871	0.254623	0.470248	27.2475
chr14:63305822-63305978	157	4	0.536709	0.112774	0.423935	27.1514
chr12:56677833-56677915	83	4	0.52057	0.134208	0.386362	27.1108
chr2:167809038-167809135	98	4	0.938925	0.556198	0.382727	27.103
chr16:24012920-24013160	241	4	0.867971	0.362586	0.505385	27.0133
chrX:150536102-150536166	65	4	0.930064	0.440708	0.489356	26.9758
chr13:44270791-44270881	91	5	0.703924	0.167833	0.536091	26.8093
chr13:68518305-68518420	116	4	0.754626	0.108709	0.645917	26.7405
chr10:21996553-21996606	54	4	0.77616	0.369984	0.406176	26.6596
chr7:75702920-75703240	321	4	0.722842	0.282798	0.440043	26.5421
chr11:112066120-112066181	62	4	0.691159	0.171732	0.519427	26.4243
chr1:107319325-107319396	72	4	0.319924	0.733796	-0.413871	-26.4065
chr8:114327635-114327691	57	4	0.942491	0.355321	0.58717	26.3348
chr17:66475084-66475304	221	4	0.748764	0.231033	0.517732	26.1754
chr16:10937773-10937825	53	4	0.784086	0.396977	0.387109	26.1332
chr2:151666817-151667114	298	4	0.654926	0.218711	0.436214	26.0844
chr1:92771457-92771600	144	4	0.644565	0.223675	0.420889	26.0182
chr7:42849481-42849741	261	4	0.755298	0.143706	0.611592	25.8606
chr6:86086865-86086991	127	4	0.642079	0.177563	0.464516	25.8563
chr3:11725460-11725550	91	4	0.707748	0.0991058	0.608642	25.5545
chr8:118394119-118394329	211	4	0.822871	0.36965	0.453221	25.5022
chr13:35131608-35131861	254	4	0.659971	0.193513	0.466458	25.4361
chr1:40067133-40067226	94	4	0.710406	0.278297	0.432109	25.4285
chr11:74053843-74054068	226	4	0.742419	0.305159	0.437259	25.3554
chr2:117780729-117781045	317	4	0.854281	0.376547	0.477734	25.3036
chr13:50788166-50788223	58	4	0.811224	0.257761	0.553464	25.2219
chr1:35154943-35155033	91	4	0.741205	0.117729	0.623476	25.1228
chr1:138993578-138993805	228	4	0.839632	0.373819	0.465813	25.1002
chr10:74847062-74847150	89	4	0.740239	0.270268	0.469971	24.9212
chr14:25853385-25853518	134	4	0.671958	0.239871	0.432087	24.8587
chr9:41526309-41526422	114	4	0.761847	0.344996	0.416851	24.6651
chr9:23436019-23436121	103	4	0.68938	0.192471	0.496909	24.4312
chrX:24527385-24527449	65	4	0.140905	0.803304	-0.662399	-24.2248
chr2:88180824-88180975	152	4	0.817022	0.378559	0.438463	24.177
chr8:4855142-4855198	57	4	0.911199	0.283659	0.62754	24.017
chr3:104729227-104729299	73	4	0.62562	0.2008	0.42482	23.753
chr1:10791426-10791578	153	4	0.677533	0.151906	0.525627	23.6136
chr13:101976882-101976994	113	4	0.752934	0.304671	0.448263	23.4964
chr16:92915790-92916000	211	4	0.846017	0.317158	0.528858	23.1089
chr8:54440665-54441243	579	4	0.724055	0.271524	0.45253	22.9767
chr7:72483185-72483295	111	4	0.814947	0.266629	0.548318	22.6587
chrX:30605645-30605735	91	4	0.29345	0.926341	-0.632891	-22.406
chr14:3111612-3113713	2102	4	0.783693	0.241338	0.542354	21.9702
chr17:53748000-53748090	91	4	0.825303	0.220557	0.604746	21.474
chrY:42428060-42428150	91	4	0.775054	0.16718	0.607874	21.4706

## Sheet: ED Fig. 4a-2
chr:start-end	length	nCG	meanMethy1-naïve	meanMethy2-Resolved	diff.Methy	areaStat
chr13:119487861-119488799	939	105	0.362277	0.0484466	0.31383	1744.98
chr19:47253151-47253572	422	76	0.498829	0.224845	0.273985	909.645
chr17:8340745-8341410	666	80	0.52374	0.209457	0.314283	888.021
chr7:116031729-116032590	862	65	0.446469	0.123178	0.323291	839.241
chr3:90389282-90389970	689	71	0.720439	0.405251	0.315188	837.902
chr6:136486806-136487415	610	36	0.750715	0.223793	0.526922	601.156
chr8:126584127-126584869	743	61	0.578399	0.225725	0.352674	578.492
chr4:140813852-140815018	1167	46	0.124132	0.626633	-0.502501	-578.162
chr19:8770837-8771493	657	35	0.347078	0.0444385	0.302639	530.909
chr7:26071797-26072265	469	34	0.846507	0.393634	0.452873	505.187
chr14:46388834-46389868	1035	52	0.663299	0.276834	0.386465	497.332
chr15:75893947-75894361	415	38	0.375993	0.0912522	0.284741	489.78
chr2:37793575-37793870	296	39	0.56404	0.248306	0.315734	430.974
chr7:60155534-60155783	250	35	0.472246	0.798341	-0.326095	-415.84
chr15:74799376-74799988	613	33	0.759265	0.385062	0.374204	394.029
chr4:147219683-147220197	515	32	0.61012	0.144735	0.465386	332.344
chr8:26979520-26979950	431	34	0.496618	0.164035	0.332583	310.912
chr13:41114045-41114623	579	26	0.545445	0.182413	0.363032	301.711
chr13:62856802-62857516	715	21	0.257465	0.781944	-0.524479	-280.542
chr13:92483762-92484341	580	23	0.498319	0.110492	0.387827	273.328
chr11:116390401-116390866	466	28	0.74422	0.221348	0.522872	273.118
chr5:137583780-137584197	418	25	0.223122	0.628458	-0.405336	-268.593
chr10:81978779-81978993	215	26	0.707464	0.327598	0.379866	250.024
chr3:53525774-53526280	507	24	0.183626	0.538402	-0.354775	-236.688
chr18:37808596-37809078	483	19	0.436304	0.0993968	0.336907	212.796
chr6:17307367-17307740	374	19	0.493003	0.14285	0.350154	210.3
chr18:34862480-34862842	363	19	0.687622	0.279552	0.40807	205.276
chrX:50549963-50550790	828	19	0.156277	0.609263	-0.452985	-199.611
chr12:12939430-12939791	362	21	0.583898	0.252604	0.331294	199.479
chr2:164949609-164949918	310	22	0.705584	0.363772	0.341812	197.759
chr5:137596727-137596896	170	18	0.258467	0.592647	-0.33418	-177.735
chr9:120528850-120529254	405	15	0.870111	0.403858	0.466253	170.405
chr13:37825167-37825456	290	17	0.686242	0.328507	0.357735	166.302
chr2:177897196-177897650	455	16	0.35511	0.756266	-0.401156	-155.698
chr17:56877440-56877777	338	18	0.755889	0.416302	0.339587	153.485
chrX:154713931-154714279	349	17	0.732881	0.394072	0.338809	150.825
chr2:164007415-164007900	486	15	0.576506	0.193387	0.38312	149.691
chr7:25115553-25115870	318	17	0.582639	0.210164	0.372475	148.303
chr4:40594730-40595012	283	18	0.832363	0.400313	0.432049	143.617
chr8:43791726-43791929	204	15	0.764483	0.44398	0.320502	135.102
chr5:109907338-109907532	195	15	0.865031	0.371494	0.493538	134.773
chr18:80100564-80100895	332	13	0.263517	0.680751	-0.417234	-133.872
chr3:64040848-64041226	379	12	0.422385	0.896599	-0.474214	-131.254
chr13:23506411-23506749	339	14	0.186127	0.598459	-0.412332	-129.787
chr4:154634782-154634893	112	13	0.874995	0.564547	0.310449	128.545
chr2:75609578-75609867	290	15	0.37347	0.716951	-0.343481	-127.51
chr2:177397870-177398353	484	14	0.182619	0.586695	-0.404076	-126.29
chr15:92439989-92440085	97	15	0.681948	0.304934	0.377014	121.787
chr4:147219182-147219448	267	16	0.715522	0.321956	0.393566	121.632
chr4:88788730-88788842	113	11	0.115663	0.863154	-0.747491	-118.444
chrX:42150316-42150416	101	9	0.494047	0.180378	0.313669	109.782
chr16:76142857-76142988	132	13	0.417212	0.888531	-0.471319	-106.167
chr11:85524299-85524537	239	12	0.857978	0.490152	0.367826	105.4
chr3:9974146-9974457	312	11	0.594833	0.21393	0.380904	101.129
chr13:3457313-3457506	194	12	0.746839	0.388629	0.35821	99.0271
chr4:137212092-137212325	234	11	0.726226	0.337847	0.388379	95.0831
chr4:57141998-57142144	147	10	0.808434	0.491658	0.316776	94.8197
chr12:25426306-25426369	64	8	0.0813321	0.758112	-0.67678	-94.6271
chr7:29341778-29342114	337	12	0.633085	0.198833	0.434252	93.9997
chr14:3652041-3652097	57	10	0.479252	0.121338	0.357914	93.8644
chr13:67893011-67893172	162	12	0.851947	0.475558	0.37639	91.6962
chr18:11049334-11049570	237	11	0.674531	0.3232	0.351331	89.7877
chr8:111571805-111572113	309	10	0.21591	0.644988	-0.429077	-85.8617
chr14:46390526-46390739	214	9	0.578612	0.215266	0.363346	85.5609
chrX:94725071-94725124	54	8	0.304922	0.617842	-0.31292	-85.0115
chr6:146438983-146439177	195	10	0.81051	0.429976	0.380534	84.1005
chr1:34574944-34575137	194	10	0.534934	0.160608	0.374326	79.3854
chr12:20699950-20700055	106	11	0.193484	0.792904	-0.599421	-78.534
chr13:67884944-67885098	155	12	0.849093	0.384329	0.464763	78.2907
chr4:116555921-116556106	186	7	0.3461	0.0322131	0.313887	77.7709
chr13:51986635-51986708	74	9	0.470823	0.863403	-0.39258	-75.9873
chr2:170438255-170438638	384	9	0.754445	0.375664	0.378781	74.5015
chr2:74692410-74692541	132	8	0.304725	0.63501	-0.330285	-74.2439
chr10:3367483-3367723	241	8	0.751759	0.336499	0.41526	70.08
chr5:12383887-12383982	96	7	0.419024	0.110342	0.308682	69.3879
chr15:92344430-92344588	159	8	0.491319	0.850125	-0.358806	-66.5503
chr13:88823682-88823739	58	8	0.703911	0.372314	0.331596	65.5905
chr14:54296399-54296565	167	11	0.793891	0.304669	0.489222	65.581
chr16:48188630-48188830	201	9	0.818346	0.240237	0.578109	64.9082
chr1:26349194-26349304	111	6	0.770077	0.122613	0.647464	63.4292
chr8:82510587-82510802	216	10	0.17907	0.732236	-0.553166	-63.0439
chr16:93585343-93585465	123	7	0.46945	0.144281	0.325169	61.7667
chr5:37893967-37894055	89	6	0.541468	0.244338	0.29713	60.3723
chr8:48794388-48794690	303	8	0.324829	0.763725	-0.438896	-60.2021
chr7:41174709-41174816	108	7	0.53035	0.880382	-0.350032	-58.533
chr7:140049558-140049640	83	6	0.624366	0.303532	0.320834	57.2415
chr17:12508058-12508284	227	8	0.627467	0.261061	0.366406	57.008
chr14:44865692-44865931	240	7	0.625451	0.224514	0.400937	56.3001
chr17:71783532-71783789	258	6	0.663485	0.213614	0.449871	54.546
chr19:28311961-28312195	235	6	0.782957	0.359788	0.423169	53.8582
chr8:34805999-34806060	62	6	0.479559	0.791325	-0.311766	-53.8219
chr13:116310973-116311441	469	7	0.698337	0.268498	0.429839	53.314
chr2:72297765-72297980	216	7	0.331713	0.720087	-0.388374	-52.4011
chr2:46578333-46578410	78	9	0.84831	0.271037	0.577273	52.0699
chr3:51931319-51931382	64	4	0.16713	0.587603	-0.420473	-49.8859
chr13:3457557-3457674	118	6	0.69881	0.358944	0.339867	49.4619
chr5:143637976-143638283	308	7	0.859674	0.444611	0.415063	49.3631
chr1:97417214-97417278	65	4	0.119791	0.916579	-0.796788	-48.8473
chr14:118680987-118681189	203	7	0.192026	0.581697	-0.389671	-48.4967
chr7:105481454-105481568	115	5	0.429845	0.0997205	0.330124	48.4748
chr4:124353201-124353306	106	7	0.147682	0.56549	-0.417808	-46.9765
chr1:28053874-28054230	357	5	0.183458	0.649715	-0.466257	-46.8203
chr13:21812889-21812951	63	6	0.470045	0.0710016	0.399043	45.6139
chr9:70925211-70925420	210	6	0.727321	0.319091	0.40823	45.3552
chr13:64831440-64831658	219	6	0.756615	0.295219	0.461395	45.2691
chr4:47604067-47604139	73	5	0.836083	0.509315	0.326767	45.0444
chr6:132527798-132527870	73	6	0.8598	0.176879	0.682922	43.901
chr4:148898034-148898227	194	6	0.845092	0.45108	0.394012	43.8184
chr16:93585153-93585204	52	5	0.571991	0.239223	0.332768	43.4777
chr11:118327485-118327703	219	6	0.776263	0.318349	0.457914	42.7969
chr3:36642871-36642932	62	6	0.729535	0.342136	0.387398	42.6394
chr14:11191813-11191899	87	6	0.784135	0.392774	0.39136	41.623
chr5:128923480-128923549	70	7	0.278627	0.805051	-0.526424	-41.0981
chr15:22752595-22752655	61	4	0.627765	0.313703	0.314062	40.7607
chr6:4364484-4364570	87	5	0.749341	0.218182	0.531159	40.7119
chrX:50812093-50812183	91	4	0.788585	0.107931	0.680654	38.2018
chr7:133317036-133317284	249	5	0.656925	0.141531	0.515394	38.0208
chrX:28846905-28846999	95	6	0.18884	0.875871	-0.687031	-37.5535
chr10:53359627-53359738	112	5	0.801949	0.410618	0.391331	36.5282
chr16:4718667-4718728	62	5	0.446244	0.0759837	0.37026	35.6472
chr3:51240434-51240499	66	4	0.317806	0.762736	-0.44493	-35.4851
chr14:117527078-117527312	235	5	0.601609	0.194478	0.407131	34.5
chr14:99521878-99521948	71	4	0.65257	0.319233	0.333337	33.3295
chr14:117521018-117521268	251	4	0.260101	0.743575	-0.483473	-32.6834
chr12:10898751-10900306	1556	5	0.871872	0.372684	0.499188	32.4905
chr12:54164946-54165066	121	4	0.472393	0.822784	-0.350391	-32.4327
chr13:50294862-50294952	91	4	0.225261	0.86192	-0.63666	-32.3247
chrY:146844-146899	56	5	0.203475	0.753991	-0.550517	-32.2895
chr14:116938113-116938172	60	4	0.309665	0.672301	-0.362637	-31.58
chr8:114327635-114327691	57	4	0.942532	0.269189	0.673343	31.2243
chr19:32443013-32443121	109	6	0.191211	0.695857	-0.504646	-31.0817
chr14:117524264-117524565	302	4	0.245893	0.709961	-0.464068	-31.0565
chr4:146602350-146602445	96	5	0.171293	0.731363	-0.56007	-30.7742
chr6:37026961-37027044	84	4	0.203511	0.647445	-0.443933	-30.1663
chr18:20623933-20624039	107	4	0.892263	0.289213	0.60305	30.1128
chrX:33267901-33268022	122	4	0.792018	0.330362	0.461656	30.1104
chrY:6801345-6801419	75	4	0.91478	0.226354	0.688426	30.0875
chr13:22928034-22928092	59	4	0.145118	0.883503	-0.738385	-29.8475
chr14:117513464-117513650	187	4	0.35652	0.81923	-0.462711	-29.8154
chr1:195017269-195017368	100	4	0.208737	0.597435	-0.388698	-29.7486
chr17:80800839-80800946	108	4	0.709268	0.287511	0.421757	29.1454
chr15:50963891-50964098	208	4	0.67666	0.205115	0.471545	28.9284
chr12:16893848-16893952	105	4	0.270751	0.673613	-0.402863	-28.2767
chr13:80381862-80382083	222	4	0.130578	0.566732	-0.436154	-28.1441
chr3:116905939-116906031	93	4	0.735017	0.342873	0.392143	27.7197
chrX:78607345-78607513	169	4	0.767305	0.335611	0.431694	27.697
chr1:79255702-79255766	65	4	0.913054	0.249707	0.663347	27.593
chr1:142588585-142589605	1021	9	0.805155	0.334062	0.471094	27.3734
chr8:33459276-33459379	104	4	0.204513	0.815082	-0.610569	-26.6547
chr14:117525251-117525339	89	4	0.307717	0.733769	-0.426052	-26.5739
chr13:77673721-77673907	187	4	0.319158	0.807379	-0.488221	-26.1631
chr4:99979357-99979409	53	4	0.888475	0.455738	0.432737	26.0079
chrX:164708381-164708471	91	4	0.153379	0.787287	-0.633908	-25.7104
chrY:32649381-32649475	95	4	0.144136	0.875871	-0.731735	-25.5475
chr17:52489290-52489343	54	4	0.80395	0.370929	0.433021	25.5054
chr16:37121488-37121552	65	4	0.871362	0.340219	0.531143	25.12
chr6:109015828-109016007	180	4	0.852875	0.30615	0.546726	24.5907
chr2:147676801-147677034	234	4	0.686051	0.178617	0.507434	24.4805
chr4:72406718-72406833	116	4	0.262811	0.849894	-0.587083	-23.7644
chr5:119726340-119726428	89	4	0.856969	0.229489	0.62748	23.4198
chr16:32151860-32151919	60	4	0.276577	0.875871	-0.599294	-22.2082
chr16:58769471-58769535	65	4	0.852232	0.281339	0.570892	22.071
chrX:170749143-170749226	84	4	0.254555	0.875871	-0.621316	-21.0279
chr5:27364901-27364977	77	4	0.147613	0.7751	-0.627488	-20.1873

## Sheet: ED Fig. 4a-3
chr:start-end	length	nCG	meanMethy1-resolved	meanMethy2-sensitized	diff.Methy	areaStat
chr15:101053522-101054175	654	104	0.234337	0.542918	-0.308581	-1547.81
chr5:28457812-28458405	594	83	0.160243	0.493132	-0.332888	-995.314
chr10:81144575-81145184	610	43	0.758246	0.325029	0.433217	682.133
chr2:46281880-46282283	404	63	0.631501	0.202714	0.428787	657.105
chr12:28551842-28552466	625	43	0.720507	0.324023	0.396484	563.59
chr2:75609108-75610336	1229	43	0.771762	0.285207	0.486554	503.851
chr14:105892985-105894318	1334	45	0.20297	0.614907	-0.411937	-500.785
chr18:11049153-11050543	1391	43	0.297419	0.726566	-0.429147	-481.114
chr10:78092160-78093037	878	34	0.783712	0.232767	0.550945	477.203
chr16:31926226-31928599	2374	36	0.729578	0.163095	0.566483	452.187
chr1:182257933-182258409	477	34	0.833816	0.462091	0.371725	446.337
chr16:31933753-31934365	613	38	0.159149	0.553144	-0.393996	-445.529
chr12:114378734-114379206	473	38	0.510377	0.151399	0.358978	433.343
chr4:116840052-116840475	424	37	0.482531	0.167553	0.314977	433.132
chr17:65905239-65905959	721	22	0.821396	0.174395	0.647001	418.84
chr16:30601249-30602041	793	33	0.710569	0.284638	0.425931	418.481
chr6:31124118-31125628	1511	29	0.706768	0.138912	0.567856	408.692
chr6:114934080-114934815	736	18	0.885611	0.209129	0.676482	405.913
chr15:50972459-50973003	545	16	0.747719	0.0765163	0.671203	366.062
chr3:51636594-51637118	525	22	0.791151	0.218349	0.572803	359.538
chr14:77975782-77976758	977	26	0.756707	0.193	0.563708	358.543
chr12:9580987-9581483	497	37	0.605898	0.26002	0.345878	356.198
chr11:53773945-53775338	1394	32	0.843273	0.360489	0.482784	354.915
chr6:51553888-51554478	591	19	0.835069	0.227234	0.607835	354.187
chr9:55545433-55545910	478	35	0.808793	0.46357	0.345223	352.97
chr11:120629324-120629857	534	28	0.740203	0.36745	0.372753	348.408
chr7:25120300-25121191	892	35	0.614295	0.161377	0.452918	345.23
chr19:6847964-6848544	581	28	0.212582	0.665271	-0.452689	-338.069
chr16:17137115-17137649	535	24	0.645757	0.142702	0.503055	335.662
chr17:34679800-34680172	373	32	0.727283	0.331913	0.39537	331.38
chr15:85663974-85664693	720	25	0.561586	0.0764853	0.485101	322.458
chr19:61175807-61176224	418	34	0.690321	0.328777	0.361543	321.187
chr11:86647853-86649104	1252	24	0.818773	0.238714	0.58006	314.913
chr15:74593869-74594435	567	14	0.82415	0.141344	0.682805	294.877
chr1:150164822-150165453	632	19	0.814703	0.241677	0.573026	292.532
chr2:166432034-166432679	646	21	0.8111	0.302569	0.508531	291.486
chr6:114936193-114936904	712	23	0.753611	0.236097	0.517514	288.952
chr6:31113597-31114749	1153	32	0.753745	0.340408	0.413338	285.812
chr5:137596727-137597163	437	27	0.617792	0.260781	0.357011	285.645
chr7:35028430-35028859	430	18	0.667854	0.168354	0.499499	284.911
chr18:61751372-61751862	491	20	0.461691	0.0704897	0.391201	274.334
chr18:56756093-56756813	721	18	0.732978	0.152739	0.580239	270.32
chr2:172862393-172862796	404	22	0.613312	0.190326	0.422985	261.432
chr12:71069724-71070263	540	22	0.810036	0.44771	0.362326	260.019
chr11:29069649-29070112	464	25	0.69918	0.309297	0.389883	258.973
chr13:62856802-62857439	638	20	0.78702	0.302497	0.484523	250.407
chr11:100294306-100295371	1066	23	0.566741	0.0514575	0.515283	248.85
chr16:31412222-31412759	538	17	0.575517	0.0937062	0.48181	248.618
chr19:29323818-29324926	1109	22	0.774215	0.263747	0.510468	245.585
chr8:105283026-105283464	439	26	0.63367	0.284494	0.349175	243.097
chr9:7804659-7804950	292	20	0.772013	0.390768	0.381245	242.715
chr17:83169023-83170129	1107	27	0.851222	0.329437	0.521785	241.694
chr5:137583780-137584197	418	25	0.628455	0.260003	0.368452	239.165
chr6:136486806-136487296	491	34	0.228096	0.622775	-0.394679	-230.01
chr5:111420496-111420827	332	19	0.192944	0.538969	-0.346025	-218.527
chr5:33731063-33731515	453	23	0.725117	0.354841	0.370276	212.227
chr1:171272104-171272838	735	19	0.877527	0.432167	0.445359	210.662
chr18:68057853-68058521	669	21	0.7831	0.320352	0.462749	210.45
chr4:147868909-147869293	385	18	0.0850693	0.382917	-0.297848	-205.978
chr8:3994370-3994508	139	19	0.639087	0.35263	0.286457	204.298
chr9:32701151-32702023	873	21	0.855265	0.405297	0.449968	203.342
chr9:24952602-24952860	259	22	0.522843	0.198589	0.324254	201.973
chr6:31126459-31126942	484	14	0.500114	0.0262141	0.4739	196.76
chr4:21948503-21948651	149	16	0.42889	0.791468	-0.362577	-196.434
chr12:20699763-20700073	311	21	0.740311	0.218038	0.522273	191.92
chr15:93751633-93752126	494	16	0.123421	0.47642	-0.352999	-188.906
chr15:96829990-96830637	648	22	0.628114	0.23821	0.389905	188.019
chr1:92703669-92704369	701	20	0.629542	0.193181	0.436361	186.289
chr6:31266598-31267092	495	17	0.679102	0.244249	0.434852	185.274
chr11:53771498-53772916	1419	19	0.850374	0.352323	0.498051	185.146
chr18:80100514-80100895	382	15	0.698907	0.192222	0.506685	183.78
chr7:64201701-64202190	490	19	0.635577	0.224985	0.410592	183.388
chr11:73321147-73321537	391	15	0.772475	0.191124	0.581351	183.312
chr13:4608556-4609465	910	21	0.675809	0.190777	0.485032	181.839
chr3:51931168-51931566	399	19	0.532218	0.127205	0.405013	178.985
chr11:116390533-116390807	275	22	0.22421	0.680888	-0.456678	-174.751
chr19:56756201-56756647	447	14	0.493201	0.070723	0.422478	173.092
chr5:138756311-138757200	890	18	0.69118	0.259355	0.431825	171.687
chr16:76295237-76295634	398	19	0.644326	0.277381	0.366945	170.761
chrX:110815730-110816006	277	18	0.64284	0.299322	0.343517	166.642
chr11:88111991-88112341	351	16	0.633936	0.220947	0.412989	165.663
chr19:53404798-53405182	385	17	0.613519	0.226101	0.387419	162.696
chr12:54999075-54999517	443	14	0.475673	0.101541	0.374132	162.203
chr9:5298381-5299163	783	12	0.789908	0.174388	0.61552	156.827
chr19:8518195-8518799	605	18	0.592106	0.192077	0.400029	151.319
chr18:54860465-54860876	412	13	0.83593	0.388303	0.447627	149.891
chr17:35867119-35867522	404	17	0.582221	0.212793	0.369428	149.016
chr10:112174443-112174594	152	10	0.779649	0.510899	0.26875	147.231
chr13:74617330-74617610	281	13	0.36851	0.0748257	0.293684	145.924
chr8:79351659-79352253	595	13	0.79564	0.324931	0.470708	143.505
chr6:147064484-147065102	619	14	0.668975	0.20982	0.459155	142.137
chr8:60757134-60757415	282	9	0.665687	0.100326	0.565361	141.589
chr8:105253687-105253939	253	16	0.585646	0.248941	0.336704	139.076
chr15:97648291-97648536	246	17	0.435955	0.78286	-0.346905	-136.679
chr14:118662605-118662985	381	15	0.758295	0.35439	0.403905	136.665
chr16:93372116-93372503	388	14	0.58776	0.221935	0.365826	136.334
chr5:136179431-136180197	767	9	0.850759	0.241809	0.608949	136.14
chr3:109308811-109309522	712	13	0.672872	0.166138	0.506735	135.448
chr6:144723483-144724023	541	14	0.736069	0.2446	0.491469	135.136
chr10:5071232-5071879	648	11	0.627089	0.140766	0.486324	133.358
chr1:161734755-161735164	410	13	0.602752	0.172588	0.430164	131.778
chr3:131334772-131335168	397	15	0.456363	0.101447	0.354917	130.946
chr11:49086523-49087473	951	13	0.842034	0.281667	0.560366	130.158
chr11:86590553-86591274	722	17	0.544994	0.131457	0.413537	129.856
chr4:43975497-43975824	328	15	0.801141	0.419478	0.381663	128.802
chr10:24635454-24636011	558	14	0.619246	0.142871	0.476375	127.858
chr16:30841556-30841785	230	9	0.625053	0.0806492	0.544404	127.192
chr6:99679659-99680119	461	13	0.743688	0.29558	0.448107	127.141
chr14:87141724-87142090	367	14	0.442848	0.828244	-0.385396	-125.534
chr9:122655741-122655892	152	14	0.732225	0.383191	0.349034	125.114
chr7:31151504-31151774	271	14	0.763948	0.41743	0.346518	124.768
chr5:142794328-142794819	492	12	0.37443	0.0520812	0.322349	124.323
chr15:41977831-41978148	318	12	0.770247	0.298969	0.471278	123.947
chr11:63858461-63858996	536	13	0.718783	0.243271	0.475512	123.533
chr18:68230998-68231407	410	12	0.528372	0.11196	0.416412	122.988
chr5:53509535-53509894	360	11	0.76313	0.227633	0.535497	122.218
chr6:122599538-122600643	1106	11	0.682992	0.10217	0.580822	121.774
chr18:25355801-25356109	309	13	0.837474	0.367837	0.469637	121.57
chr14:20846038-20846406	369	14	0.439971	0.0462779	0.393693	120.25
chr12:77039690-77040140	451	12	0.669412	0.222257	0.447155	120.085
chr9:32699476-32700086	611	11	0.526963	0.0461317	0.480831	119.622
chr2:128420551-128420813	263	11	0.72923	0.171276	0.557954	119.469
chr9:123201442-123201837	396	12	0.812006	0.363362	0.448644	117.095
chr4:141345097-141345577	481	13	0.742339	0.301566	0.440773	116.638
chr19:9938765-9939009	245	13	0.554663	0.121312	0.433351	116.48
chr14:27562568-27562897	330	11	0.677472	0.263241	0.414232	114.52
chr1:171259046-171259217	172	13	0.666125	0.324431	0.341694	114.41
chr2:165656188-165656645	458	12	0.709243	0.28911	0.420133	114.141
chr15:79893409-79893861	453	13	0.794389	0.329481	0.464908	113.558
chr5:66607803-66608284	482	12	0.466864	0.0627005	0.404164	111.741
chr8:11313755-11313965	211	12	0.201328	0.532499	-0.331171	-111.735
chr10:62506264-62506613	350	13	0.671477	0.312079	0.359398	111.544
chr5:128694853-128695235	383	12	0.58483	0.171295	0.413534	111.42
chr9:106365563-106366007	445	12	0.689399	0.267848	0.421551	111.115
chr2:90490815-90491134	320	10	0.846385	0.364676	0.481709	110.951
chr11:117769184-117769494	311	12	0.691428	0.255331	0.436097	110.884
chr11:119274138-119274481	344	14	0.660771	0.275341	0.385431	108.471
chr5:99983673-99984082	410	9	0.863587	0.321936	0.541651	108.332
chr5:66603040-66603681	642	11	0.769436	0.25304	0.516397	107.354
chr11:95991076-95991280	205	10	0.594698	0.264079	0.330619	106.274
chr10:66959448-66959918	471	12	0.708953	0.315204	0.393749	105.337
chr17:79334584-79335079	496	12	0.80574	0.422626	0.383114	105.303
chr11:61296904-61297388	485	13	0.608616	0.0823536	0.526262	104.69
chr10:99126723-99127175	453	14	0.772156	0.383508	0.388648	104.417
chr18:75562494-75562824	331	11	0.516511	0.118484	0.398027	104.062
chr14:103359086-103359529	444	11	0.599501	0.201608	0.397893	103.786
chr17:62607323-62607545	223	12	0.777589	0.393329	0.38426	103.501
chr12:80208515-80208884	370	12	0.653569	0.263745	0.389824	103.168
chr16:25382682-25382982	301	7	0.773592	0.149083	0.624509	103.151
chr5:114926845-114927088	244	9	0.662344	0.156876	0.505468	102.74
chr11:44546238-44546710	473	12	0.757137	0.338342	0.418795	102.165
chr2:92995520-92995753	234	10	0.769236	0.288214	0.481022	101.721
chr17:87695899-87696179	281	11	0.859362	0.515144	0.344218	101.11
chr9:50814776-50815082	307	10	0.719759	0.304113	0.415646	100.769
chr10:13827164-13827506	343	8	0.890794	0.40036	0.490435	100.427
chr16:35869489-35870381	893	12	0.64771	0.118783	0.528928	100.376
chr9:107976106-107976500	395	10	0.87269	0.361867	0.510823	100.268
chr9:123928078-123928353	276	11	0.775077	0.403925	0.371152	99.4178
chr2:72297750-72298054	305	10	0.727527	0.224258	0.503269	99.1375
chr14:99590967-99591284	318	11	0.601768	0.220279	0.381489	99.1162
chrX:143178355-143178496	142	11	0.867766	0.171071	0.696695	98.7649
chr1:171273398-171273745	348	10	0.871045	0.454121	0.416925	96.7779
chr13:113611131-113611638	508	10	0.677046	0.275913	0.401134	96.2223
chr8:97183966-97184189	224	13	0.745892	0.205418	0.540474	95.3101
chr11:53803216-53803542	327	11	0.731941	0.331782	0.400159	95.2999
chr10:44427471-44427672	202	11	0.801933	0.343115	0.458818	94.337
chr15:74956314-74957107	794	12	0.559215	0.0927317	0.466484	94.0236
chr7:111692542-111692846	305	10	0.815653	0.424441	0.391212	93.0526
chr11:86636064-86637989	1926	11	0.764617	0.266276	0.498341	91.9381
chr8:119902156-119902487	332	11	0.692113	0.28246	0.409653	91.7836
chr2:32007661-32007787	127	10	0.698172	0.353498	0.344673	91.7603
chr1:86036616-86036676	61	8	0.905048	0.484394	0.420654	91.3698
chr12:18514633-18514688	56	11	0.152741	0.610113	-0.457372	-89.4402
chr18:9357535-9357823	289	10	0.498452	0.12336	0.375092	88.1236
chr13:40913398-40913696	299	11	0.648357	0.258339	0.390018	87.0278
chr1:72379533-72380165	633	12	0.744516	0.279231	0.465285	87.0211
chr4:88788730-88788842	113	11	0.867351	0.18389	0.683461	86.9997
chr2:74692525-74692635	111	10	0.698853	0.365529	0.333324	86.6172
chr10:130412294-130412363	70	9	0.769951	0.450384	0.319566	86.4227
chr17:31437207-31437539	333	11	0.764014	0.358719	0.405295	86.3816
chr19:29371679-29372333	655	10	0.631907	0.209433	0.422474	86.1656
chr1:119052583-119052723	141	9	0.494038	0.184138	0.309901	85.7911
chr8:70631683-70631784	102	10	0.53133	0.210943	0.320386	85.3718
chr2:60328304-60328467	164	9	0.576032	0.209334	0.366699	85.1594
chrX:97604671-97604812	142	12	0.185829	0.767112	-0.581284	-84.0008
chr15:95993500-95993765	266	10	0.56403	0.160976	0.403054	83.7212
chr11:73322362-73324063	1702	11	0.782042	0.214319	0.567723	82.943
chr8:31436300-31436567	268	9	0.539847	0.171473	0.368373	79.7639
chr2:125791724-125791965	242	8	0.788845	0.24288	0.545965	79.7554
chr5:106416916-106417204	289	10	0.566955	0.184097	0.382858	79.7487
chr14:72594053-72594292	240	9	0.766048	0.290062	0.475986	79.7205
chr17:74979717-74980084	368	10	0.6064	0.206033	0.400368	79.4679
chr5:86727979-86728756	778	9	0.710427	0.217421	0.493006	79.0642
chr11:108178677-108179302	626	7	0.840369	0.29285	0.547519	78.6421
chr8:116621773-116622051	279	9	0.589073	0.170561	0.418512	78.3357
chr12:25426306-25426369	64	8	0.758097	0.184734	0.573363	77.4923
chr5:86192775-86193173	399	9	0.714545	0.31497	0.399576	75.7733
chr8:33803418-33803672	255	9	0.80056	0.419878	0.380682	75.766
chr9:69165552-69165643	92	6	0.810092	0.160266	0.649826	75.6615
chr1:135281843-135281989	147	9	0.765942	0.413915	0.352027	75.088
chr16:10768881-10769176	296	9	0.598584	0.21331	0.385274	74.9766
chr5:136182721-136183315	595	8	0.756395	0.221714	0.534681	74.4093
chr7:78406746-78406972	227	5	0.821548	0.140403	0.681145	73.6888
chr10:26799826-26800185	360	9	0.614421	0.167777	0.446644	73.5603
chr4:142078021-142078282	262	10	0.6031	0.191542	0.411558	73.1266
chr17:45785260-45785552	293	9	0.510468	0.10465	0.405818	72.3787
chr18:32564412-32564762	351	9	0.728114	0.288212	0.439902	72.0496
chr18:9552763-9553338	576	8	0.718426	0.243511	0.474916	72.0219
chrX:116652968-116653152	185	12	0.74405	0.181622	0.562428	71.6962
chr2:164523447-164523660	214	8	0.799007	0.330201	0.468806	70.4186
chr14:77034903-77035248	346	9	0.662358	0.234749	0.427609	70.3455
chr13:40637252-40637693	442	8	0.771198	0.364668	0.406529	70.1179
chr13:53019623-53019826	204	7	0.677539	0.226845	0.450694	70.0366
chr14:27824170-27824412	243	8	0.615943	0.19764	0.418303	69.712
chr5:34526577-34526797	221	7	0.624878	0.117377	0.507501	69.3384
chr2:128758953-128759262	310	8	0.700108	0.285416	0.414692	69.085
chr8:105252896-105253246	351	8	0.632762	0.202531	0.430232	68.1086
chr8:110793477-110793732	256	8	0.654719	0.245394	0.409325	68.0727
chr5:86518504-86518695	192	7	0.369749	0.0251474	0.344602	67.9038
chr6:13909954-13910213	260	6	0.672027	0.163464	0.508563	67.8875
chr11:98754190-98754398	209	8	0.53038	0.161793	0.368588	67.6789
chr5:3433144-3433389	246	9	0.686866	0.256354	0.430512	67.1659
chr9:41526173-41526486	314	8	0.793057	0.344381	0.448675	66.6351
chr8:70833111-70833454	344	8	0.697206	0.275194	0.422012	66.2144
chr9:101268857-101269132	276	8	0.768147	0.308525	0.459622	65.4255
chr19:21604987-21605332	346	7	0.611479	0.110619	0.50086	65.3971
chr3:101322030-101322357	328	8	0.557802	0.142557	0.415245	65.1665
chr5:148741659-148741904	246	8	0.707051	0.320544	0.386507	64.9405
chr3:17734256-17734375	120	8	0.761731	0.225637	0.536094	64.7734
chr11:86639387-86639934	548	8	0.926424	0.553457	0.372967	64.5952
chr19:9984094-9984431	338	8	0.474479	0.0898089	0.38467	64.4335
chr6:132527745-132527870	126	8	0.211822	0.875568	-0.663746	-64.2902
chr12:76813637-76813877	241	8	0.607267	0.255468	0.351799	63.9736
chr2:163643167-163643355	189	7	0.781649	0.457858	0.323791	63.6842
chr8:61450920-61451258	339	8	0.834512	0.401264	0.433249	63.4575
chr8:88862802-88863066	265	7	0.740952	0.258123	0.482829	63.3042
chr19:43673275-43673652	378	9	0.730214	0.258622	0.471592	63.0557
chr2:125651642-125651809	168	7	0.801942	0.417148	0.384794	62.9965
chr15:85645294-85645569	276	7	0.795446	0.347972	0.447474	62.7915
chr16:31931825-31932218	394	7	0.641268	0.198698	0.442571	62.6027
chr11:73324186-73324776	591	7	0.573735	0.0974966	0.476238	62.125
chr5:92962633-92962943	311	7	0.518912	0.104054	0.414858	61.7592
chr14:48679121-48679529	409	7	0.675991	0.194962	0.481029	60.6345
chr4:97920338-97920851	514	8	0.824787	0.374365	0.450422	60.3718
chr11:117967586-117967705	120	6	0.768156	0.443687	0.324469	60.2233
chr7:99054986-99055448	463	7	0.592844	0.153285	0.439559	59.7541
chr7:80033283-80033579	297	7	0.596843	0.119958	0.476885	59.338
chr3:122480137-122480472	336	7	0.542317	0.136927	0.40539	59.0018
chr9:43945204-43945622	419	7	0.581677	0.15693	0.424748	58.8992
chr2:102253242-102253721	480	8	0.778381	0.345323	0.433058	58.8968
chr1:173878208-173878481	274	6	0.76052	0.299179	0.461342	58.8305
chr6:119227120-119227306	187	7	0.54566	0.164404	0.381257	58.5775
chr4:150991380-150991494	115	7	0.717939	0.388925	0.329015	58.5208
chr5:118410149-118410389	241	8	0.706086	0.312332	0.393753	58.0334
chr7:111778355-111778583	229	6	0.860231	0.460239	0.399992	58.0296
chr10:24639370-24639715	346	8	0.668397	0.23525	0.433147	57.9243
chr5:100636794-100637209	416	7	0.844508	0.43886	0.405648	57.8394
chr11:86638412-86639163	752	7	0.920685	0.529404	0.391281	57.7673
chr4:134591653-134591829	177	7	0.294183	0.652235	-0.358052	-57.5025
chr13:32927735-32928087	353	7	0.719254	0.284145	0.435109	57.2226
chr7:75655768-75655997	230	8	0.490868	0.0570589	0.43381	57.2002
chr5:3355782-3356210	429	7	0.784899	0.420152	0.364747	57.0779
chr12:17510363-17510472	110	5	0.599496	0.237038	0.362458	56.7943
chr1:92771446-92771656	211	6	0.684342	0.223675	0.460667	56.6243
chr13:42228916-42229027	112	7	0.615453	0.255748	0.359705	56.3536
chr11:108214888-108215061	174	7	0.737258	0.266559	0.470699	56.0974
chr2:122150942-122151140	199	6	0.935438	0.623035	0.312402	55.1156
chr19:29947061-29947409	349	9	0.882142	0.369854	0.512288	54.8132
chr1:173420425-173420810	386	7	0.490859	0.062466	0.428393	54.3752
chr6:82734741-82735001	261	6	0.80521	0.345396	0.459814	52.6639
chr8:33655125-33655450	326	7	0.60341	0.174623	0.428787	52.5772
chr6:143530643-143530899	257	6	0.484917	0.116357	0.368559	51.8232
chr7:39866523-39866807	285	7	0.646622	0.21519	0.431431	51.8152
chr15:85662448-85662750	303	7	0.778564	0.364617	0.413947	51.4954
chr2:165666533-165666875	343	7	0.55841	0.195353	0.363057	51.4538
chr10:21304953-21305130	178	6	0.680755	0.279352	0.401404	50.9909
chr8:30016771-30016847	77	7	0.644952	0.192233	0.452719	50.9205
chr6:121086312-121086459	148	6	0.696304	0.320021	0.376282	50.5188
chr6:122591215-122591670	456	6	0.671373	0.218934	0.452439	50.4722
chr1:183040994-183041065	72	6	0.759033	0.332976	0.426057	50.2312
chr13:88823682-88823733	52	6	0.375194	0.696656	-0.321462	-50.1334
chr11:119565867-119565933	67	7	0.680319	0.318343	0.361976	49.9075
chr9:122407435-122407499	65	8	0.212145	0.864633	-0.652488	-49.8462
chr13:41583820-41584023	204	5	0.715815	0.160392	0.555422	49.7867
chr8:94620349-94620487	139	9	0.119257	0.66393	-0.544673	-49.7522
chr1:40326083-40326154	72	6	0.58493	0.219596	0.365334	49.6459
chr8:88633277-88633560	284	7	0.693146	0.238642	0.454504	49.585
chr11:52470990-52471387	398	6	0.741202	0.228239	0.512962	49.3431
chr3:32437859-32438108	250	6	0.803272	0.323117	0.480154	48.9778
chr11:116028014-116028339	326	6	0.72116	0.313563	0.407597	48.9746
chr18:63842003-63842244	242	6	0.833461	0.373191	0.46027	48.8464
chr15:86182834-86182899	66	6	0.431193	0.0871765	0.344016	48.5785
chr19:29947911-29948153	243	7	0.658978	0.213464	0.445514	48.4724
chr18:73542172-73542418	247	6	0.657904	0.305211	0.352693	48.4303
chr1:156676462-156676602	141	5	0.510309	0.159743	0.350566	48.031
chr12:76958046-76958395	350	7	0.662692	0.216303	0.446389	48.0012
chr11:23204196-23204272	77	6	0.485108	0.144107	0.341001	47.9755
chr11:95998865-95999129	265	6	0.830694	0.406733	0.423961	47.8952
chr14:118043243-118043323	81	5	0.774938	0.439705	0.335233	47.5377
chr14:118043061-118043133	73	6	0.782377	0.446408	0.335969	47.363
chr8:70222129-70222199	71	6	0.533066	0.198637	0.334429	47.1129
chr12:73791532-73791674	143	6	0.657881	0.283235	0.374646	46.232
chr10:108335285-108335835	551	6	0.542243	0.116667	0.425575	45.8507
chr6:31112855-31113069	215	6	0.563662	0.162784	0.400878	45.8489
chr7:127915497-127915710	214	5	0.567608	0.200813	0.366795	45.7008
chr18:47376120-47376318	199	6	0.601473	0.221157	0.380316	45.5598
chr16:84621289-84621585	297	6	0.512547	0.101475	0.411072	45.3206
chr5:148303395-148303486	92	6	0.799294	0.395658	0.403636	45.2812
chr1:77669153-77669244	92	8	0.259704	0.812081	-0.552378	-45.2573
chr9:50850508-50850713	206	6	0.612098	0.236775	0.375323	45.1283
chr2:97034749-97034824	76	5	0.559088	0.035499	0.523589	44.8598
chr10:19569506-19569838	333	7	0.609665	0.173603	0.436062	44.7711
chr4:152334277-152334464	188	6	0.809738	0.377775	0.431963	44.6584
chr16:93833567-93833746	180	6	0.559418	0.170124	0.389294	44.1814
chr11:83787640-83787884	245	6	0.703424	0.322639	0.380785	43.8941
chr2:160313734-160313900	167	5	0.52693	0.179199	0.347732	43.8619
chr13:112363387-112363540	154	5	0.877878	0.521152	0.356726	43.7057
chr1:26349194-26349304	111	6	0.122653	0.638127	-0.515474	-43.6788
chr2:57010617-57010985	369	5	0.128889	0.609787	-0.480899	-42.7694
chr7:130623657-130623950	294	5	0.526698	0.09969	0.427008	42.453
chrY:21697310-21697367	58	5	0.681707	0.262885	0.418822	42.3568
chr2:122149912-122150457	546	5	0.875159	0.385018	0.490141	42.3453
chr13:42696954-42697264	311	5	0.554526	0.150043	0.404483	42.3278
chr11:86634946-86635138	193	6	0.435916	0.0592259	0.37669	42.1039
chr3:84839672-84840193	522	6	0.693166	0.243114	0.450052	41.9103
chr15:100198979-100199240	262	5	0.564807	0.165591	0.399217	41.8598
chr7:25644296-25644445	150	5	0.644162	0.282334	0.361828	41.6284
chr6:57582541-57582632	92	4	0.806609	0.2048	0.601809	41.0956
chr12:23180256-23180539	284	4	0.760792	0.151519	0.609273	41.0275
chr1:43843700-43843879	180	5	0.682417	0.200032	0.482385	40.6547
chr15:44667873-44668154	282	5	0.526997	0.0957968	0.4312	40.6442
chr10:119426706-119426852	147	5	0.570172	0.211046	0.359127	40.5324
chr7:5787307-5787397	91	4	0.892582	0.100912	0.791671	40.4962
chr15:66560602-66560797	196	4	0.408511	0.0584692	0.350042	40.403
chr4:145758327-145758443	117	6	0.897214	0.225487	0.671727	40.2119
chr10:67732501-67732598	98	5	0.501527	0.117362	0.384165	40.1973
chr6:122598468-122598681	214	5	0.553863	0.132613	0.42125	39.8769
chr9:60143741-60143982	242	5	0.539979	0.134781	0.405197	39.8344
chr9:78114681-78114800	120	5	0.745251	0.263836	0.481415	39.6576
chr13:65100910-65100960	51	5	0.668954	0.255431	0.413524	39.4685
chr12:54783099-54783189	91	5	0.784401	0.20701	0.577392	39.2974
chr5:119228796-119228971	176	5	0.636804	0.231012	0.405792	39.142
chr13:107847307-107847451	145	5	0.548816	0.185576	0.36324	39.0865
chr15:85663256-85663525	270	5	0.864885	0.477482	0.387403	38.9739
chr16:22552536-22552622	87	5	0.560439	0.202618	0.357821	38.9028
chr4:124358388-124358479	92	5	0.664059	0.214069	0.44999	38.8465
chr8:36660325-36660562	238	5	0.683174	0.182378	0.500795	38.8437
chr17:6348561-6348639	79	6	0.859377	0.159923	0.699454	38.7741
chr7:133518488-133518942	455	5	0.659376	0.152293	0.507083	38.7168
chr1:135281528-135281623	96	5	0.628781	0.247545	0.381236	38.7056
chr2:145801376-145801703	328	5	0.604792	0.156989	0.447803	38.7051
chr18:42054401-42054734	334	5	0.598252	0.211274	0.386978	38.4269
chr15:79292880-79293005	126	5	0.620923	0.242233	0.37869	38.3971
chr7:113262205-113262406	202	5	0.849189	0.39206	0.457129	38.2758
chrX:25668283-25668523	241	5	0.577506	0.122539	0.454967	38.2156
chr12:12945551-12945692	142	5	0.602484	0.15985	0.442635	38.0142
chr1:161550856-161551048	193	5	0.871466	0.353338	0.518128	37.6073
chr17:45557271-45557350	80	5	0.697333	0.272784	0.424549	37.6029
chr4:9657988-9658258	271	4	0.939636	0.457919	0.481717	37.3458
chr14:20731094-20731262	169	5	0.607238	0.206799	0.400439	37.283
chr10:127128361-127128525	165	5	0.824976	0.44167	0.383306	37.0829
chr11:119566004-119566138	135	5	0.671366	0.31373	0.357635	36.7486
chr3:35413674-35413748	75	5	0.832278	0.189999	0.642279	36.7085
chr18:62171670-62171840	171	5	0.704159	0.282643	0.421516	36.463
chr7:60920459-60920525	67	6	0.638512	0.132262	0.50625	36.3896
chr3:18451719-18451787	69	5	0.557594	0.163864	0.39373	36.3836
chr2:129331109-129331295	187	4	0.460495	0.0983804	0.362114	35.7903
chr16:92689994-92690151	158	5	0.736589	0.333575	0.403014	35.5071
chr15:10058399-10058771	373	5	0.776973	0.259916	0.517057	35.4144
chr8:89919440-89919538	99	5	0.800482	0.199688	0.600794	35.3246
chr10:24636077-24636278	202	4	0.524222	0.0932111	0.43101	34.8085
chr8:91176298-91176378	81	4	0.731214	0.374088	0.357126	34.7831
chr14:92599443-92599595	153	4	0.763426	0.0643307	0.699096	34.7442
chr11:90586370-90586498	129	5	0.700746	0.275675	0.42507	34.6343
chr17:65948064-65948206	143	4	0.830382	0.458483	0.371899	34.2138
chr6:122565438-122565556	119	4	0.75795	0.326432	0.431517	34.1696
chr16:35755104-35755206	103	4	0.684647	0.217901	0.466746	34.1256
chr1:97686086-97686498	413	4	0.474548	0.0402668	0.434281	34.042
chr13:56588545-56588630	86	5	0.696626	0.272712	0.423914	33.7505
chr2:165657086-165657327	242	5	0.708542	0.237183	0.471359	33.4812
chr8:65304196-65304286	91	4	0.768651	0.0738831	0.694768	33.226
chr5:36204480-36204591	112	5	0.684746	0.276908	0.407838	33.0647
chr1:157753205-157753269	65	4	0.643726	0.212424	0.431302	32.8395
chr15:74930610-74930676	67	4	0.463581	0.115016	0.348565	32.8349
chr11:112081797-112081977	181	4	0.834019	0.321445	0.512573	32.8326
chr1:98085414-98085487	74	4	0.671694	0.199139	0.472555	32.7637
chr10:111047104-111047310	207	5	0.751609	0.285926	0.465683	32.6732
chr3:123440872-123441107	236	4	0.408402	0.0437308	0.364672	32.308
chr17:41751599-41751745	147	4	0.774848	0.0956095	0.679239	32.2616
chr18:61207140-61207207	68	5	0.802691	0.400464	0.402227	32.0551
chr1:75692601-75692815	215	4	0.70408	0.219509	0.484571	32.0544
chr4:10677166-10677256	91	4	0.90803	0.135619	0.772411	32.0042
chr11:60702151-60702300	150	4	0.590711	0.223009	0.367702	31.9015
chr13:102832751-102832833	83	4	0.882196	0.408767	0.473429	31.3489
chr12:23160520-23160687	168	4	0.823795	0.31479	0.509005	31.2997
chr2:64918381-64918447	67	4	0.575547	0.123999	0.451548	31.2293
chr13:37541719-37541843	125	4	0.619986	0.181494	0.438492	31.1963
chr19:3904531-3904598	68	4	0.787589	0.420635	0.366955	30.9573
chr12:73918553-73918774	222	4	0.899843	0.495184	0.404659	30.7982
chr13:109430198-109430409	212	4	0.687148	0.215942	0.471206	30.6097
chr11:60702003-60702073	71	4	0.503332	0.141059	0.362273	30.5401
chr13:55187228-55187310	83	5	0.6198	0.199124	0.420676	30.3986
chr13:107998385-107998460	76	4	0.875802	0.130694	0.745108	30.3837
chr13:4606906-4607101	196	4	0.207143	0.663407	-0.456264	-29.9139
chr11:33578007-33578305	299	5	0.79537	0.316289	0.479081	29.7985
chr16:41822901-41823094	194	4	0.632003	0.195225	0.436778	29.7846
chr18:64791503-64791581	79	4	0.727421	0.300047	0.427374	29.78
chr1:127242870-127243033	164	4	0.719843	0.359867	0.359977	29.6442
chr4:140844779-140844972	194	4	0.708875	0.311593	0.397282	29.6173
chr12:22251936-22252042	107	4	0.746277	0.0884256	0.657851	29.6119
chr12:22450679-22450867	189	5	0.830608	0.307264	0.523345	29.5153
chr2:52598111-52598311	201	4	0.654696	0.230763	0.423933	29.4751
chr4:62681703-62681775	73	4	0.608909	0.226365	0.382544	29.1614
chr17:73856156-73856234	79	4	0.155577	0.767856	-0.612279	-29.0634
chr14:7214492-7214576	85	5	0.859377	0.307404	0.551973	28.9487
chr12:23150512-23150823	312	4	0.779519	0.247766	0.531753	28.9039
chrX:24798979-24799043	65	4	0.697112	0.291309	0.405803	28.8895
chr16:90864473-90864687	215	4	0.691485	0.31798	0.373505	28.8655
chrX:107516327-107516402	76	4	0.67717	0.174494	0.502676	28.8539
chr7:97254547-97254818	272	4	0.859943	0.246482	0.613461	28.8196
chr8:108387322-108387413	92	4	0.59158	0.179776	0.411803	28.7929
chr2:71771619-71771784	166	4	0.818135	0.416724	0.401411	28.7364
chrY:17510342-17510511	170	4	0.236086	0.754162	-0.518076	-28.5876
chr15:94764136-94764272	137	4	0.803749	0.104006	0.699743	28.5491
chr8:61851471-61851546	76	4	0.702933	0.276726	0.426207	28.4686
chr13:80381862-80382083	222	4	0.566731	0.108773	0.457959	28.3691
chr13:107144893-107145073	181	4	0.739624	0.266079	0.473545	28.3651
chr13:50294862-50294952	91	4	0.861887	0.310825	0.551062	28.3539
chr7:58102390-58102480	91	5	0.934871	0.303291	0.63158	28.3263
chr9:64747823-64747967	145	4	0.846508	0.426257	0.420251	28.2291
chr14:116983145-116983355	211	4	0.826304	0.383864	0.44244	28.1727
chr11:74771716-74772096	381	4	0.801819	0.365242	0.436577	28.1579
chr7:125553121-125553208	88	4	0.652942	0.229295	0.423646	27.8628
chr16:10990884-10991106	223	4	0.660938	0.160175	0.500763	27.5541
chr19:47859060-47859317	258	4	0.544581	0.124484	0.420097	27.4858
chr13:59820336-59820718	383	4	0.573158	0.132857	0.440301	27.3859
chr1:131038046-131038208	163	4	0.688209	0.254227	0.433982	27.3605
chr1:43504261-43504373	113	4	0.758815	0.329288	0.429527	27.3139
chr12:73846202-73846354	153	4	0.746602	0.24342	0.503182	27.235
chr7:26418338-26418588	251	4	0.513116	0.110092	0.403023	27.1216
chr19:22727286-22727385	100	5	0.223886	0.809978	-0.586092	-26.9914
chr1:69196875-69197723	849	4	0.778163	0.197061	0.581102	26.9158
chr12:66166566-66166656	91	4	0.834883	0.200103	0.634781	26.8513
chr15:47251379-47251469	91	5	0.918851	0.303291	0.61556	26.6857
chr6:28650163-28650253	91	4	0.805279	0.255342	0.549937	26.6828
chr11:24390774-24390870	97	4	0.725505	0.292347	0.433157	26.6662
chr14:48679910-48680051	142	4	0.520566	0.0680038	0.452562	26.4909
chr16:49840053-49840117	65	4	0.609863	0.188356	0.421506	26.3934
chr2:51619819-51619910	92	4	0.253963	0.820182	-0.566218	-26.1053
chr14:23126218-23126459	242	4	0.241197	0.811544	-0.570347	-26.0924
chr3:80349383-80349447	65	4	0.930347	0.340598	0.589749	25.7702
chr13:50788166-50788223	58	4	0.783422	0.25776	0.525662	25.5816
chr4:110097711-110097775	65	4	0.748172	0.104006	0.644166	25.199
chr4:115278378-115279143	766	4	0.703476	0.217589	0.485887	24.6968
chrX:150861750-150861814	65	4	0.190368	0.678719	-0.488351	-24.3962
chr4:10371721-10371809	89	4	0.871585	0.350184	0.521401	23.4523
chr18:89617358-89617414	57	4	0.87525	0.340505	0.534744	23.1903
chr13:37169768-37169858	91	4	0.133364	0.777354	-0.64399	-23.0001
chr13:76476826-76476907	82	4	0.14889	0.777354	-0.628464	-21.2409
chr1:35154943-35155033	91	4	0.643813	0.117727	0.526085	21.0801
chr1:142588535-142589706	1172	12	0.454153	0.697672	-0.243519	18.4039
