# Supplementary material for: Uropathogenic Escherichia coli infection-induced epithelial trained immunity impacts urinary tract disease outcome
Source: Nat Microbiol. 2023 Apr 10;8(5):875–88. doi: 10.1038/s41564-023-01346-6 (PMC10159856; doi:10.1038/s41564-023-01346-6)
Supplement: Source Data Extended Data Fig. 6 — Tab 1 (ED Fig. 6c). IPA pathway analysis of sensitized vs naïve USCs. Tab 2 (ED Fig. 6d). IPA pathway analysis of sensitized vs resolved USCs. [file 41564_2023_1346_MOESM12_ESM.xlsx]

## Sheet: ED Fig. 6c
© 2000-2018 QIAGEN. All rights reserved.
Ingenuity Canonical Pathways	-log(p-value)	Ratio	z-score	Molecules
Neuroprotective Role of THOP1 in Alzheimer's Disease	2.76	0.0333	#NUM!	HGFAC,MAPT,PRSS22,PRSS12
Aryl Hydrocarbon Receptor Signaling	2.49	0.0282	#NUM!	TGM2,MGST1,DHFR,MGST3
Glutathione Redox Reactions I	2.33	0.0833	#NUM!	MGST1,MGST3
Glutathione-mediated Detoxification	2.09	0.0625	#NUM!	MGST1,MGST3
Mouse Embryonic Stem Cell Pluripotency	1.91	0.0268	#NUM!	ID2,LIF,AKT3
Glucocorticoid Receptor Signaling	1.8	0.0145	#NUM!	KRT8,KRT19,AKT3,NR3C2,PLAU
Amyloid Processing	1.7	0.0392	#NUM!	MAPT,AKT3
dTMP De Novo Biosynthesis	1.68	0.2	#NUM!	DHFR
Pyruvate Fermentation to Lactate	1.6	0.167	#NUM!	LDHB
PXR/RXR Activation	1.5	0.0308	#NUM!	AKT3,ABCC3
Xenobiotic Metabolism Signaling	1.42	0.0135	#NUM!	MGST1,MAF,ABCC3,MGST3
Role of MAPK Signaling in the Pathogenesis of Influenza	1.36	0.0256	#NUM!	AKT3,PLA2G12A
Neuroinflammation Signaling Pathway	1.36	0.0129	-1	MAPT,AKT3,MFGE8,PLA2G12A
Apelin Adipocyte Signaling Pathway	1.34	0.025	#NUM!	MGST1,MGST3
Neurotrophin/TRK Signaling	1.31	0.0241	#NUM!	SPRY1,SPRY2
NRF2-mediated Oxidative Stress Response	1.27	0.015	#NUM!	MGST1,MAF,MGST3
Oleate Biosynthesis II (Animals)	1.27	0.0769	#NUM!	FADS1
Leukotriene Biosynthesis	1.27	0.0769	#NUM!	MGST3
VEGF Family Ligand-Receptor Interactions	1.22	0.0213	#NUM!	AKT3,PLA2G12A
IL-4 Signaling	1.22	0.0213	#NUM!	AKT3,NR3C2
LPS/IL-1 Mediated Inhibition of RXR Function	1.16	0.0135	#NUM!	MGST1,ABCC3,MGST3
γ-linolenate Biosynthesis II (Animals)	1.15	0.0588	#NUM!	FADS1
Apelin Muscle Signaling Pathway	1.13	0.0556	#NUM!	AKT3
DNA damage-induced 14-3-3σ Signaling	1.11	0.0526	#NUM!	AKT3
p53 Signaling	1.09	0.018	#NUM!	TP53INP1,AKT3
Inflammasome pathway	1.09	0.05	#NUM!	AIM2
Apelin Cardiac Fibroblast Signaling Pathway	1.05	0.0455	#NUM!	AKT3
p38 MAPK Signaling	1.04	0.0168	#NUM!	MAPT,PLA2G12A
IL-22 Signaling	1.01	0.0417	#NUM!	AKT3
HIF1α Signaling	1.01	0.0161	#NUM!	AKT3,LDHB
Fc Epsilon RI Signaling	1	0.016	#NUM!	AKT3,PLA2G12A
FXR/RXR Activation	0.996	0.0159	#NUM!	C3,AKT3
Atherosclerosis Signaling	0.991	0.0157	#NUM!	CCR2,PLA2G12A
Role of NANOG in Mammalian Embryonic Stem Cell Pluripotency	0.987	0.0156	#NUM!	LIF,AKT3
PI3K Signaling in B Lymphocytes	0.943	0.0147	#NUM!	C3,AKT3
14-3-3-mediated Signaling	0.936	0.0146	#NUM!	MAPT,AKT3
Role of Pattern Recognition Receptors in Recognition of Bacteria and Viruses	0.936	0.0146	#NUM!	C3,LIF
p70S6K Signaling	0.932	0.0145	#NUM!	MAPT,AKT3
HMGB1 Signaling	0.924	0.0144	#NUM!	LIF,AKT3
TNFR2 Signaling	0.921	0.0333	#NUM!	TNFAIP3
Human Embryonic Stem Cell Pluripotency	0.907	0.014	#NUM!	SMAD7,AKT3
IL-12 Signaling and Production in Macrophages	0.893	0.0137	#NUM!	MAF,AKT3
Axonal Guidance Signaling	0.883	0.00875	#NUM!	SEMA6D,UNC5A,EFNA3,AKT3
Inhibition of Angiogenesis by TSP1	0.87	0.0294	#NUM!	AKT3
Coagulation System	0.857	0.0286	#NUM!	PLAU
MIF-mediated Glucocorticoid Regulation	0.857	0.0286	#NUM!	PLA2G12A
Complement System	0.836	0.027	#NUM!	C3
Hepatic Cholestasis	0.827	0.0125	#NUM!	LIF,ABCC3
Inhibition of Matrix Metalloproteases	0.815	0.0256	#NUM!	THBS2
Oncostatin M Signaling	0.804	0.025	#NUM!	PLAU
MIF Regulation of Innate Immunity	0.775	0.0233	#NUM!	PLA2G12A
Acute Phase Response Signaling	0.762	0.0114	#NUM!	C3,AKT3
Ephrin Receptor Signaling	0.752	0.0112	#NUM!	EFNA3,AKT3
Hematopoiesis from Pluripotent Stem Cells	0.724	0.0204	#NUM!	LIF
NF-κB Signaling	0.724	0.0107	#NUM!	AKT3,TNFAIP3
TNFR1 Signaling	0.717	0.02	#NUM!	TNFAIP3
RAR Activation	0.712	0.0105	#NUM!	SMAD7,AKT3
Docosahexaenoic Acid (DHA) Signaling	0.701	0.0192	#NUM!	AKT3
Regulation of the Epithelial-Mesenchymal Transition Pathway	0.695	0.0103	#NUM!	ID2,AKT3
Cancer Drug Resistance By Drug Efflux	0.68	0.0182	#NUM!	AKT3
Adrenomedullin signaling pathway	0.678	0.01	#NUM!	C3,AKT3
Ephrin A Signaling	0.646	0.0167	#NUM!	EFNA3
Melanoma Signaling	0.64	0.0164	#NUM!	AKT3
Phospholipases	0.633	0.0161	#NUM!	PLA2G12A
Integrin Signaling	0.622	0.00913	#NUM!	TSPAN1,AKT3
Netrin Signaling	0.614	0.0154	#NUM!	UNC5A
Lymphotoxin β Receptor Signaling	0.604	0.0149	#NUM!	AKT3
Role of NFAT in Cardiac Hypertrophy	0.604	0.00889	#NUM!	LIF,AKT3
Eicosanoid Signaling	0.604	0.0149	#NUM!	PLA2G12A
EGF Signaling	0.599	0.0147	#NUM!	AKT3
Endometrial Cancer Signaling	0.587	0.0143	#NUM!	AKT3
IL-2 Signaling	0.587	0.0143	#NUM!	AKT3
ERK5 Signaling	0.582	0.0141	#NUM!	LIF
MSP-RON Signaling Pathway	0.577	0.0139	#NUM!	CCR2
TREM1 Signaling	0.562	0.0133	#NUM!	AKT3
Myc Mediated Apoptosis Signaling	0.558	0.0132	#NUM!	AKT3
Glioma Invasiveness Signaling	0.558	0.0132	#NUM!	PLAU
Toll-like Receptor Signaling	0.558	0.0132	#NUM!	TNFAIP3
Phospholipase C Signaling	0.553	0.00816	#NUM!	TGM2,PLA2G12A
IL-17A Signaling in Airway Cells	0.547	0.0128	#NUM!	AKT3
CD40 Signaling	0.542	0.0127	#NUM!	TNFAIP3
Role of PI3K/AKT Signaling in the Pathogenesis of Influenza	0.542	0.0127	#NUM!	AKT3
SPINK1 General Cancer Pathway	0.542	0.0127	#NUM!	AKT3
GM-CSF Signaling	0.542	0.0127	#NUM!	AKT3
Huntington's Disease Signaling	0.541	0.008	#NUM!	TGM2,AKT3
IL-15 Signaling	0.529	0.0122	#NUM!	AKT3
BMP signaling pathway	0.529	0.0122	#NUM!	SMAD7
Non-Small Cell Lung Cancer Signaling	0.524	0.012	#NUM!	AKT3
Angiopoietin Signaling	0.52	0.0119	#NUM!	AKT3
Small Cell Lung Cancer Signaling	0.516	0.0118	#NUM!	AKT3
Estrogen-Dependent Breast Cancer Signaling	0.511	0.0116	#NUM!	AKT3
Leptin Signaling in Obesity	0.511	0.0116	#NUM!	AKT3
Erythropoietin Signaling	0.507	0.0115	#NUM!	AKT3
Renal Cell Carcinoma Signaling	0.503	0.0114	#NUM!	AKT3
IL-3 Signaling	0.499	0.0112	#NUM!	AKT3
JAK/Stat Signaling	0.499	0.0112	#NUM!	AKT3
IL-17 Signaling	0.492	0.011	#NUM!	AKT3
FGF Signaling	0.492	0.011	#NUM!	AKT3
IL-7 Signaling Pathway	0.492	0.011	#NUM!	AKT3
Fcγ Receptor-mediated Phagocytosis in Macrophages and Monocytes	0.488	0.0109	#NUM!	AKT3
Reelin Signaling in Neurons	0.488	0.0109	#NUM!	MAPT
Neuregulin Signaling	0.484	0.0108	#NUM!	AKT3
NF-κB Activation by Viruses	0.484	0.0108	#NUM!	AKT3
FLT3 Signaling in Hematopoietic Progenitor Cells	0.484	0.0108	#NUM!	AKT3
PEDF Signaling	0.484	0.0108	#NUM!	AKT3
TGF-β Signaling	0.484	0.0108	#NUM!	SMAD7
HER-2 Signaling in Breast Cancer	0.48	0.0106	#NUM!	AKT3
TR/RXR Activation	0.466	0.0102	#NUM!	AKT3
Acute Myeloid Leukemia Signaling	0.466	0.0102	#NUM!	AKT3
Ceramide Signaling	0.462	0.0101	#NUM!	AKT3
CTLA4 Signaling in Cytotoxic T Lymphocytes	0.462	0.0101	#NUM!	AKT3
RANK Signaling in Osteoclasts	0.451	0.0098	#NUM!	AKT3
Sirtuin Signaling Pathway	0.451	0.00685	#NUM!	MT-ND3,LDHB
Prostate Cancer Signaling	0.449	0.00971	#NUM!	AKT3
CDK5 Signaling	0.441	0.00952	#NUM!	MAPT
FAK Signaling	0.441	0.00952	#NUM!	AKT3
Antioxidant Action of Vitamin C	0.432	0.00926	#NUM!	PLA2G12A
Oxidative Phosphorylation	0.428	0.00917	#NUM!	MT-ND3
VEGF Signaling	0.428	0.00917	#NUM!	AKT3
Amyotrophic Lateral Sclerosis Signaling	0.423	0.00901	#NUM!	AKT3
IGF-1 Signaling	0.423	0.00901	#NUM!	AKT3
Chronic Myeloid Leukemia Signaling	0.419	0.00893	#NUM!	AKT3
Nitric Oxide Signaling in the Cardiovascular System	0.417	0.00885	#NUM!	AKT3
Apelin Cardiomyocyte Signaling Pathway	0.417	0.00885	#NUM!	AKT3
Telomerase Signaling	0.405	0.00855	#NUM!	AKT3
HGF Signaling	0.399	0.0084	#NUM!	AKT3
Glioma Signaling	0.396	0.00833	#NUM!	AKT3
Pancreatic Adenocarcinoma Signaling	0.396	0.00833	#NUM!	AKT3
G Beta Gamma Signaling	0.396	0.00833	#NUM!	AKT3
LXR/RXR Activation	0.394	0.00826	#NUM!	C3
iCOS-iCOSL Signaling in T Helper Cells	0.388	0.00813	#NUM!	AKT3
NGF Signaling	0.385	0.00806	#NUM!	AKT3
PTEN Signaling	0.385	0.00806	#NUM!	AKT3
Sphingosine-1-phosphate Signaling	0.383	0.008	#NUM!	AKT3
Apelin Endothelial Signaling Pathway	0.383	0.008	#NUM!	AKT3
Sperm Motility	0.378	0.00787	#NUM!	PLA2G12A
Endocannabinoid Developing Neuron Pathway	0.378	0.00787	#NUM!	AKT3
Natural Killer Cell Signaling	0.375	0.00781	#NUM!	AKT3
Role of Tissue Factor in Cancer	0.37	0.00769	#NUM!	AKT3
PI3K/AKT Signaling	0.37	0.00769	#NUM!	AKT3
CD28 Signaling in T Helper Cells	0.365	0.00758	#NUM!	AKT3
IL-6 Signaling	0.36	0.00746	#NUM!	AKT3
GP6 Signaling Pathway	0.36	0.00746	#NUM!	AKT3
CCR3 Signaling in Eosinophils	0.356	0.00735	#NUM!	PLA2G12A
Iron homeostasis signaling pathway	0.353	0.0073	#NUM!	SLC48A1
P2Y Purigenic Receptor Signaling Pathway	0.346	0.00714	#NUM!	AKT3
Gα12/13 Signaling	0.344	0.00709	#NUM!	AKT3
Insulin Receptor Signaling	0.333	0.00685	#NUM!	AKT3
Ovarian Cancer Signaling	0.326	0.00671	#NUM!	AKT3
Hereditary Breast Cancer Signaling	0.324	0.00667	#NUM!	AKT3
Epithelial Adherens Junction Signaling	0.324	0.00667	#NUM!	AKT3
Th2 Pathway	0.324	0.00667	#NUM!	MAF
Type II Diabetes Mellitus Signaling	0.316	0.00649	#NUM!	AKT3
Endocannabinoid Cancer Inhibition Pathway	0.31	0.00637	#NUM!	AKT3
Relaxin Signaling	0.308	0.00633	#NUM!	AKT3
Gαq Signaling	0.303	0.00621	#NUM!	AKT3
Molecular Mechanisms of Cancer	0.299	0.00508	#NUM!	SMAD7,AKT3
Regulation of eIF4 and p70S6K Signaling	0.298	0.00613	#NUM!	AKT3
Dopamine-DARPP32 Feedback in cAMP Signaling	0.297	0.0061	#NUM!	KCNJ16
Tight Junction Signaling	0.292	0.00599	#NUM!	AKT3
Aldosterone Signaling in Epithelial Cells	0.29	0.00595	#NUM!	NR3C2
Glioblastoma Multiforme Signaling	0.29	0.00595	#NUM!	AKT3
Mitochondrial Dysfunction	0.285	0.00585	#NUM!	MT-ND3
CXCR4 Signaling	0.285	0.00585	#NUM!	AKT3
eNOS Signaling	0.283	0.00581	#NUM!	AKT3
Wnt/β-catenin Signaling	0.283	0.00581	#NUM!	AKT3
Synaptic Long Term Depression	0.269	0.00556	#NUM!	PLA2G12A
Sertoli Cell-Sertoli Cell Junction Signaling	0.263	0.00543	#NUM!	AKT3
Th1 and Th2 Activation Pathway	0.262	0.00541	#NUM!	MAF
Hepatic Fibrosis / Hepatic Stellate Cell Activation	0.259	0.00535	#NUM!	SMAD7
Role of NFAT in Regulation of the Immune Response	0.251	0.00521	#NUM!	AKT3
Production of Nitric Oxide and Reactive Oxygen Species in Macrophages	0.248	0.00515	#NUM!	AKT3
B Cell Receptor Signaling	0.248	0.00515	#NUM!	AKT3
Dendritic Cell Maturation	0.246	0.00513	#NUM!	AKT3
Endothelin-1 Signaling	0.246	0.0051	#NUM!	PLA2G12A
ILK Signaling	0.244	0.00508	#NUM!	AKT3
Gap Junction Signaling	0.238	0.00498	#NUM!	AKT3
IL-8 Signaling	0.236	0.00493	#NUM!	AKT3
ERK/MAPK Signaling	0.234	0.0049	#NUM!	PLA2G12A
mTOR Signaling	0.231	0.00485	#NUM!	AKT3
Thrombin Signaling	0.226	0.00476	#NUM!	AKT3
Leukocyte Extravasation Signaling	0.225	0.00474	#NUM!	EDIL3
Osteoarthritis Pathway	0.224	0.00472	#NUM!	SMAD7
AMPK Signaling	0.219	0.00463	#NUM!	AKT3
CREB Signaling in Neurons	0.217	0.00459	#NUM!	AKT3
EIF2 Signaling	0.206	0.00441	#NUM!	AKT3
Role of Osteoblasts, Osteoclasts and Chondrocytes in Rheumatoid Arthritis	0.199	0.00429	#NUM!	AKT3
Systemic Lupus Erythematosus Signaling	0.198	0.00427	#NUM!	AKT3
Colorectal Cancer Metastasis Signaling	0	0.00394	#NUM!	AKT3
Role of Macrophages, Fibroblasts and Endothelial Cells in Rheumatoid Arthritis	0	0.00312	#NUM!	AKT3
G-Protein Coupled Receptor Signaling	0	0.00355	#NUM!	AKT3
Opioid Signaling Pathway	0	0.00407	#NUM!	AKT3

## Sheet: ED Fig. 6d
© 2000-2018 QIAGEN. All rights reserved.
Ingenuity Canonical Pathways	-log(p-value)	Ratio	z-score	Molecules
Glutathione Redox Reactions I	4.27	0.125	#NUM!	GSR,MGST1,MGST3
Glutathione-mediated Detoxification	2.36	0.0625	#NUM!	MGST1,MGST3
Role of NANOG in Mammalian Embryonic Stem Cell Pluripotency	2.14	0.0234	#NUM!	FZD4,BMP2,AKT3
Aryl Hydrocarbon Receptor Signaling	2.02	0.0211	#NUM!	TGM2,MGST1,MGST3
Human Embryonic Stem Cell Pluripotency	2.01	0.021	#NUM!	FZD4,BMP2,AKT3
Glutathione Redox Reactions II	1.91	0.25	#NUM!	GSR
Axonal Guidance Signaling	1.88	0.0109	#NUM!	KLC1,FZD4,BMP2,EFNA3,AKT3
Citrulline-Nitric Oxide Cycle	1.82	0.2	#NUM!	ASS1
PXR/RXR Activation	1.77	0.0308	#NUM!	AKT3,ABCC3
Arginine Biosynthesis IV	1.74	0.167	#NUM!	ASS1
Pyruvate Fermentation to Lactate	1.74	0.167	#NUM!	LDHB
Urea Cycle	1.74	0.167	#NUM!	ASS1
Basal Cell Carcinoma Signaling	1.69	0.0278	#NUM!	FZD4,BMP2
Glucocorticoid Receptor Signaling	1.67	0.0116	#NUM!	KRT8,KRT17,KRT19,AKT3
Regulation of the Epithelial-Mesenchymal Transition Pathway	1.66	0.0154	#NUM!	NOTCH3,FZD4,AKT3
NRF2-mediated Oxidative Stress Response	1.63	0.015	#NUM!	GSR,MGST1,MGST3
Apelin Adipocyte Signaling Pathway	1.6	0.025	#NUM!	MGST1,MGST3
LPS/IL-1 Mediated Inhibition of RXR Function	1.51	0.0135	#NUM!	MGST1,ABCC3,MGST3
Factors Promoting Cardiogenesis in Vertebrates	1.49	0.0217	#NUM!	FZD4,BMP2
Role of Osteoblasts, Osteoclasts and Chondrocytes in Rheumatoid Arthritis	1.46	0.0129	#NUM!	FZD4,BMP2,AKT3
Oleate Biosynthesis II (Animals)	1.41	0.0769	#NUM!	FADS1
Leukotriene Biosynthesis	1.41	0.0769	#NUM!	MGST3
Superpathway of Citrulline Metabolism	1.35	0.0667	#NUM!	ASS1
Mouse Embryonic Stem Cell Pluripotency	1.33	0.0179	#NUM!	FZD4,AKT3
γ-linolenate Biosynthesis II (Animals)	1.29	0.0588	#NUM!	FADS1
Neuroprotective Role of THOP1 in Alzheimer's Disease	1.28	0.0167	#NUM!	HGFAC,PRSS22
Apelin Muscle Signaling Pathway	1.27	0.0556	#NUM!	AKT3
HIF1α Signaling	1.25	0.0161	#NUM!	AKT3,LDHB
DNA damage-induced 14-3-3σ Signaling	1.25	0.0526	#NUM!	AKT3
FXR/RXR Activation	1.24	0.0159	#NUM!	C3,AKT3
Endocannabinoid Developing Neuron Pathway	1.24	0.0157	#NUM!	CNR2,AKT3
Cardiomyocyte Differentiation via BMP Receptors	1.22	0.05	#NUM!	BMP2
Xenobiotic Metabolism Signaling	1.2	0.0101	#NUM!	MGST1,ABCC3,MGST3
Adipogenesis pathway	1.2	0.0149	#NUM!	FZD4,BMP2
GP6 Signaling Pathway	1.2	0.0149	#NUM!	AKT3,COL4A2
Apelin Cardiac Fibroblast Signaling Pathway	1.18	0.0455	#NUM!	AKT3
PI3K Signaling in B Lymphocytes	1.18	0.0147	#NUM!	C3,AKT3
IL-22 Signaling	1.15	0.0417	#NUM!	AKT3
Ovarian Cancer Signaling	1.12	0.0134	#NUM!	FZD4,AKT3
Epithelial Adherens Junction Signaling	1.11	0.0133	#NUM!	NOTCH3,AKT3
Endocannabinoid Cancer Inhibition Pathway	1.08	0.0127	#NUM!	CNR2,AKT3
Glioblastoma Multiforme Signaling	1.03	0.0119	#NUM!	FZD4,AKT3
Wnt/β-catenin Signaling	1.01	0.0116	#NUM!	FZD4,AKT3
Inhibition of Angiogenesis by TSP1	1	0.0294	#NUM!	AKT3
Retinoate Biosynthesis I	1	0.0294	#NUM!	BMP2
Acute Phase Response Signaling	0.991	0.0114	#NUM!	C3,AKT3
Ephrin Receptor Signaling	0.979	0.0112	#NUM!	EFNA3,AKT3
Complement System	0.967	0.027	#NUM!	C3
Sertoli Cell-Sertoli Cell Junction Signaling	0.959	0.0109	#NUM!	MAP3K20,AKT3
Notch Signaling	0.959	0.0263	#NUM!	NOTCH3
Inhibition of Matrix Metalloproteases	0.947	0.0256	#NUM!	THBS2
NF-κB Signaling	0.947	0.0107	#NUM!	BMP2,AKT3
RAR Activation	0.936	0.0105	#NUM!	BMP2,AKT3
Molecular Mechanisms of Cancer	0.917	0.00761	#NUM!	FZD4,BMP2,AKT3
ILK Signaling	0.91	0.0102	#NUM!	BMP2,AKT3
Adrenomedullin signaling pathway	0.9	0.01	#NUM!	C3,AKT3
Osteoarthritis Pathway	0.86	0.00943	#NUM!	FZD4,BMP2
Amyloid Processing	0.839	0.0196	#NUM!	AKT3
Docosahexaenoic Acid (DHA) Signaling	0.83	0.0192	#NUM!	AKT3
Cancer Drug Resistance By Drug Efflux	0.807	0.0182	#NUM!	AKT3
Ephrin A Signaling	0.772	0.0167	#NUM!	EFNA3
Melanoma Signaling	0.767	0.0164	#NUM!	AKT3
PCP pathway	0.767	0.0164	#NUM!	FZD4
Opioid Signaling Pathway	0.759	0.00813	#NUM!	RGS5,AKT3
Wnt/Ca+ pathway	0.754	0.0159	#NUM!	FZD4
Huntington's Disease Signaling	0.747	0.008	#NUM!	TGM2,AKT3
Colorectal Cancer Metastasis Signaling	0.738	0.00787	#NUM!	FZD4,AKT3
Lymphotoxin β Receptor Signaling	0.73	0.0149	#NUM!	AKT3
EGF Signaling	0.724	0.0147	#NUM!	AKT3
Endometrial Cancer Signaling	0.712	0.0143	#NUM!	AKT3
IL-2 Signaling	0.712	0.0143	#NUM!	AKT3
MSP-RON Signaling Pathway	0.701	0.0139	#NUM!	CCR2
TREM1 Signaling	0.686	0.0133	#NUM!	AKT3
Myc Mediated Apoptosis Signaling	0.68	0.0132	#NUM!	AKT3
Role of Wnt/GSK-3β Signaling in the Pathogenesis of Influenza	0.676	0.013	#NUM!	FZD4
Role of MAPK Signaling in the Pathogenesis of Influenza	0.672	0.0128	#NUM!	AKT3
IL-17A Signaling in Airway Cells	0.672	0.0128	#NUM!	AKT3
G-Protein Coupled Receptor Signaling	0.67	0.00709	#NUM!	CNR2,AKT3
Role of PI3K/AKT Signaling in the Pathogenesis of Influenza	0.666	0.0127	#NUM!	AKT3
SPINK1 General Cancer Pathway	0.666	0.0127	#NUM!	AKT3
GM-CSF Signaling	0.666	0.0127	#NUM!	AKT3
IL-15 Signaling	0.652	0.0122	#NUM!	AKT3
BMP signaling pathway	0.652	0.0122	#NUM!	BMP2
Non-Small Cell Lung Cancer Signaling	0.648	0.012	#NUM!	AKT3
Angiopoietin Signaling	0.642	0.0119	#NUM!	AKT3
Small Cell Lung Cancer Signaling	0.638	0.0118	#NUM!	AKT3
Estrogen-Dependent Breast Cancer Signaling	0.633	0.0116	#NUM!	AKT3
Leptin Signaling in Obesity	0.633	0.0116	#NUM!	AKT3
Erythropoietin Signaling	0.629	0.0115	#NUM!	AKT3
Renal Cell Carcinoma Signaling	0.625	0.0114	#NUM!	AKT3
IL-3 Signaling	0.62	0.0112	#NUM!	AKT3
JAK/Stat Signaling	0.62	0.0112	#NUM!	AKT3
IL-17 Signaling	0.613	0.011	#NUM!	AKT3
FGF Signaling	0.613	0.011	#NUM!	AKT3
IL-7 Signaling Pathway	0.613	0.011	#NUM!	AKT3
Fcγ Receptor-mediated Phagocytosis in Macrophages and Monocytes	0.607	0.0109	#NUM!	AKT3
Reelin Signaling in Neurons	0.607	0.0109	#NUM!	CNR2
Neuroinflammation Signaling Pathway	0.607	0.00643	#NUM!	AKT3,MFGE8
Neuregulin Signaling	0.604	0.0108	#NUM!	AKT3
NF-κB Activation by Viruses	0.604	0.0108	#NUM!	AKT3
FLT3 Signaling in Hematopoietic Progenitor Cells	0.604	0.0108	#NUM!	AKT3
PEDF Signaling	0.604	0.0108	#NUM!	AKT3
TGF-β Signaling	0.604	0.0108	#NUM!	BMP2
HER-2 Signaling in Breast Cancer	0.6	0.0106	#NUM!	AKT3
VEGF Family Ligand-Receptor Interactions	0.6	0.0106	#NUM!	AKT3
IL-4 Signaling	0.6	0.0106	#NUM!	AKT3
Role of Macrophages, Fibroblasts and Endothelial Cells in Rheumatoid Arthritis	0.587	0.00623	#NUM!	FZD4,AKT3
TR/RXR Activation	0.583	0.0102	#NUM!	AKT3
Acute Myeloid Leukemia Signaling	0.583	0.0102	#NUM!	AKT3
Ceramide Signaling	0.58	0.0101	#NUM!	AKT3
CTLA4 Signaling in Cytotoxic T Lymphocytes	0.58	0.0101	#NUM!	AKT3
RANK Signaling in Osteoclasts	0.569	0.0098	#NUM!	AKT3
Prostate Cancer Signaling	0.565	0.00971	#NUM!	AKT3
STAT3 Pathway	0.565	0.00971	#NUM!	MAP3K20
FAK Signaling	0.559	0.00952	#NUM!	AKT3
VEGF Signaling	0.545	0.00917	#NUM!	AKT3
SAPK/JNK Signaling	0.542	0.00909	#NUM!	MAP3K20
Amyotrophic Lateral Sclerosis Signaling	0.538	0.00901	#NUM!	AKT3
p53 Signaling	0.538	0.00901	#NUM!	AKT3
IGF-1 Signaling	0.538	0.00901	#NUM!	AKT3
Chronic Myeloid Leukemia Signaling	0.535	0.00893	#NUM!	AKT3
Nitric Oxide Signaling in the Cardiovascular System	0.532	0.00885	#NUM!	AKT3
Apelin Cardiomyocyte Signaling Pathway	0.532	0.00885	#NUM!	AKT3
Telomerase Signaling	0.519	0.00855	#NUM!	AKT3
HGF Signaling	0.513	0.0084	#NUM!	AKT3
Glioma Signaling	0.51	0.00833	#NUM!	AKT3
Pancreatic Adenocarcinoma Signaling	0.51	0.00833	#NUM!	AKT3
G Beta Gamma Signaling	0.51	0.00833	#NUM!	AKT3
LXR/RXR Activation	0.507	0.00826	#NUM!	C3
iCOS-iCOSL Signaling in T Helper Cells	0.502	0.00813	#NUM!	AKT3
Gαi Signaling	0.502	0.00813	#NUM!	CNR2
NGF Signaling	0.498	0.00806	#NUM!	AKT3
PTEN Signaling	0.498	0.00806	#NUM!	AKT3
Fc Epsilon RI Signaling	0.495	0.008	#NUM!	AKT3
Sphingosine-1-phosphate Signaling	0.495	0.008	#NUM!	AKT3
Apelin Endothelial Signaling Pathway	0.495	0.008	#NUM!	AKT3
Atherosclerosis Signaling	0.489	0.00787	#NUM!	CCR2
Natural Killer Cell Signaling	0.487	0.00781	#NUM!	AKT3
Role of Tissue Factor in Cancer	0.481	0.00769	#NUM!	AKT3
PI3K/AKT Signaling	0.481	0.00769	#NUM!	AKT3
CD28 Signaling in T Helper Cells	0.476	0.00758	#NUM!	AKT3
IL-6 Signaling	0.471	0.00746	#NUM!	AKT3
Th1 Pathway	0.469	0.00741	#NUM!	NOTCH3
14-3-3-mediated Signaling	0.463	0.0073	#NUM!	AKT3
Role of Pattern Recognition Receptors in Recognition of Bacteria and Viruses	0.463	0.0073	#NUM!	C3
Iron homeostasis signaling pathway	0.463	0.0073	#NUM!	BMP2
p70S6K Signaling	0.461	0.00725	#NUM!	AKT3
HMGB1 Signaling	0.458	0.00719	#NUM!	AKT3
P2Y Purigenic Receptor Signaling Pathway	0.455	0.00714	#NUM!	AKT3
Gα12/13 Signaling	0.452	0.00709	#NUM!	AKT3
IL-12 Signaling and Production in Macrophages	0.441	0.00685	#NUM!	AKT3
Insulin Receptor Signaling	0.441	0.00685	#NUM!	AKT3
Hereditary Breast Cancer Signaling	0.432	0.00667	#NUM!	AKT3
Th2 Pathway	0.432	0.00667	#NUM!	NOTCH3
Type II Diabetes Mellitus Signaling	0.423	0.00649	#NUM!	AKT3
Relaxin Signaling	0.413	0.00633	#NUM!	AKT3
Hepatic Cholestasis	0.41	0.00625	#NUM!	ABCC3
Gαq Signaling	0.408	0.00621	#NUM!	AKT3
Regulation of eIF4 and p70S6K Signaling	0.403	0.00613	#NUM!	AKT3
Tight Junction Signaling	0.395	0.00599	#NUM!	AKT3
Mitochondrial Dysfunction	0.387	0.00585	#NUM!	GSR
CXCR4 Signaling	0.387	0.00585	#NUM!	AKT3
eNOS Signaling	0.385	0.00581	#NUM!	AKT3
Th1 and Th2 Activation Pathway	0.362	0.00541	#NUM!	NOTCH3
Hepatic Fibrosis / Hepatic Stellate Cell Activation	0.359	0.00535	#NUM!	COL4A2
Role of NFAT in Regulation of the Immune Response	0.35	0.00521	#NUM!	AKT3
Production of Nitric Oxide and Reactive Oxygen Species in Macrophages	0.346	0.00515	#NUM!	AKT3
B Cell Receptor Signaling	0.346	0.00515	#NUM!	AKT3
Dendritic Cell Maturation	0.345	0.00513	#NUM!	AKT3
Gap Junction Signaling	0.335	0.00498	#NUM!	AKT3
IL-8 Signaling	0.332	0.00493	#NUM!	AKT3
mTOR Signaling	0.327	0.00485	#NUM!	AKT3
Thrombin Signaling	0.321	0.00476	#NUM!	AKT3
AMPK Signaling	0.312	0.00463	#NUM!	AKT3
CREB Signaling in Neurons	0.31	0.00459	#NUM!	AKT3
Integrin Signaling	0.308	0.00457	#NUM!	AKT3
Role of NFAT in Cardiac Hypertrophy	0.3	0.00444	#NUM!	AKT3
EIF2 Signaling	0.298	0.00441	#NUM!	AKT3
cAMP-mediated signaling	0.296	0.00439	#NUM!	CNR2
Systemic Lupus Erythematosus Signaling	0.288	0.00427	#NUM!	AKT3
Phospholipase C Signaling	0.275	0.00408	#NUM!	TGM2
Signaling by Rho Family GTPases	0.267	0.00397	#NUM!	MAP3K20
Sirtuin Signaling Pathway	0.225	0.00342	#NUM!	LDHB
