# Supplementary material for: Uropathogenic Escherichia coli infection-induced epithelial trained immunity impacts urinary tract disease outcome
Source: Nat Microbiol. 2023 Apr 10;8(5):875–88. doi: 10.1038/s41564-023-01346-6 (PMC10159856; doi:10.1038/s41564-023-01346-6)
Supplement: Source Data Extended Data Fig. 7 — Tab 1 (ED Fig. 7a). DEGs comparing juvenile naïve vs adult naïve USCs used for volcano plot. [file 41564_2023_1346_MOESM13_ESM.xlsx]

## Sheet: ED Fig. 7a
	baseMean	log2FoldChange	lfcSE	stat	pvalue	padj
NR_003280	2426.68	-0.245206	0.170698	-1.43649	0.150862	0.999849
ENSMUSG00000093249.2	8.26772	-0.972699	0.692238	-1.40515	0.159976	0.999849
ENSMUSG00000088819.1	12.061	-0.128406	0.630051	-0.203803	0.838508	0.999849
ENSMUSG00000084496.1	5.95179	0.431873	0.691415	0.624623	0.532219	0.999849
ENSMUSG00000098755.1	8.94549	0.536258	0.573017	0.93585	0.349351	0.999849
ENSMUSG00000093056.2	19.2442	-0.1175	0.434864	-0.2702	0.787006	0.999849
ENSMUSG00000064694.1	1339.55	0.206959	0.19399	1.06685	0.286038	0.999849
ENSMUSG00000093059.2	7.84994	0.507617	0.771156	0.658254	0.510375	0.999849
ENSMUSG00000092986.2	8.58921	0.847864	0.676171	1.25392	0.209871	0.999849
ENSMUSG00000092674.2	848.223	0.190449	0.318081	0.598743	0.549344	0.999849
ENSMUSG00000065145.1	630.061	-0.0698872	0.247166	-0.282754	0.777365	0.999849
ENSMUSG00000093283.1	47.5639	-0.311476	0.32013	-0.972969	0.330569	0.999849
ENSMUSG00000088357.1	7.51066	0.0248876	0.70081	0.0355126	0.971671	0.999849
ENSMUSG00000093319.2	5.21547	0.577389	0.897414	0.643392	0.51997	0.999849
ENSMUSG00000092702.2	533.99	-0.118905	0.266467	-0.446229	0.655432	0.999849
ENSMUSG00000064999.1	844.072	0.328323	0.18054	1.81856	0.0689787	0.999849
ENSMUSG00000064796.1	77.9575	0.687645	0.307842	2.23376	0.0254988	0.922831
ENSMUSG00000092905.2	8.39159	-0.47759	0.637703	-0.748922	0.453904	0.999849
ENSMUSG00000065037.1	157084	0.0358471	0.205632	0.174326	0.861609	0.999849
ENSMUSG00000084683.1	22.327	0.583121	0.419583	1.38976	0.164601	0.999849
ENSMUSG00000065701.1	22962.1	-0.0096937	0.247418	-0.0391795	0.968747	0.999849
ENSMUSG00000064945.1	81593.4	0.0205399	0.725925	0.0282947	0.977427	0.999849
ENSMUSG00000085808.1	13.7864	0.18239	0.472236	0.386226	0.699329	0.999849
ENSMUSG00000043126.5	175.055	-0.188512	0.315709	-0.597105	0.550437	0.999849
ENSMUSG00000052951.5	60.6313	-0.0554349	0.327018	-0.169516	0.865391	0.999849
ENSMUSG00000104950.1	12.622	0.312531	0.492883	0.634088	0.526023	0.999849
ENSMUSG00000087606.1	17.4293	0.282224	0.61078	0.462071	0.64403	0.999849
ENSMUSG00000107142.1	12.0429	0.211846	0.546975	0.387304	0.698531	0.999849
ENSMUSG00000097882.2	9.37926	-0.2644	0.69488	-0.380497	0.703576	0.999849
ENSMUSG00000109168.1	23.0996	0.0810624	0.423926	0.191218	0.848355	0.999849
ENSMUSG00000101671.1	7.54901	-0.886763	0.752767	-1.178	0.238795	0.999849
ENSMUSG00000085655.5	6.27928	0.0830918	0.848648	0.0979108	0.922003	0.999849
ENSMUSG00000097750.2	512.19	-0.221426	0.193423	-1.14478	0.252302	0.999849
ENSMUSG00000089810.1	34.19	-0.179197	0.378553	-0.473372	0.635948	0.999849
ENSMUSG00000086392.9	325.539	0.665801	0.346807	1.9198	0.0548831	0.990293
ENSMUSG00000085702.8	43.9234	-0.869092	0.361476	-2.40429	0.016204	0.822713
ENSMUSG00000086703.1	44.1314	0.467804	0.508083	0.920723	0.357195	0.999849
ENSMUSG00000111521.1	8.00126	0.501127	0.7745	0.647033	0.51761	0.999849
ENSMUSG00000087660.1	14.2016	0.319042	0.541846	0.588806	0.555991	0.999849
ENSMUSG00000085829.1	25.868	-0.0211339	0.392338	-0.0538664	0.957042	0.999849
ENSMUSG00000086968.8	68.0137	0.261528	0.288545	0.906366	0.364742	0.999849
ENSMUSG00000034764.15	10.4702	0.231387	0.630016	0.367271	0.713417	0.999849
ENSMUSG00000112530.1	33.6267	0.0124954	0.485244	0.0257507	0.979456	0.999849
ENSMUSG00000107546.1	8.28674	-0.826677	0.688942	-1.19992	0.23017	0.999849
ENSMUSG00000085748.1	27.5784	0.73232	0.446525	1.64004	0.100996	0.999849
ENSMUSG00000110388.1	8.35461	0.575385	0.716211	0.803373	0.421759	0.999849
ENSMUSG00000086216.1	19.5548	0.189943	0.417583	0.454863	0.649208	0.999849
ENSMUSG00000099708.1	30.1892	-0.464552	0.528407	-0.879157	0.379316	0.999849
ENSMUSG00000102784.1	16.2377	0.0399065	0.540484	0.0738347	0.941142	0.999849
ENSMUSG00000097509.1	29.2735	0.748802	0.393438	1.90323	0.057011	0.997657
ENSMUSG00000110615.1	14.5603	0.243531	0.457713	0.532061	0.594684	0.999849
ENSMUSG00000101036.1	45.6526	0.5784	0.582524	0.992921	0.320748	0.999849
ENSMUSG00000086189.1	145.848	-0.16758	0.257283	-0.651346	0.514823	0.999849
ENSMUSG00000108545.1	17.5512	-0.487706	0.54841	-0.88931	0.373836	0.999849
ENSMUSG00000086719.1	64.396	-0.0918497	0.316474	-0.290228	0.771641	0.999849
ENSMUSG00000046413.14	26.3619	0.938906	1.25204	0.749904	0.453312	0.999849
ENSMUSG00000110652.1	8.7042	-0.852868	0.739887	-1.1527	0.249033	0.999849
ENSMUSG00000097368.2	13.9611	-0.0688768	0.503026	-0.136925	0.89109	0.999849
ENSMUSG00000089647.1	19.6872	0.375972	0.388443	0.967895	0.333097	0.999849
ENSMUSG00000110547.1	77.7987	0.0687517	0.216397	0.317711	0.750704	0.999849
ENSMUSG00000092397.7	8.14686	0.337367	0.565876	0.596186	0.551051	0.999849
ENSMUSG00000087640.1	8.65703	0.181597	0.727691	0.249553	0.802933	0.999849
ENSMUSG00000103603.1	7.43413	0.351393	0.696001	0.504875	0.613647	0.999849
ENSMUSG00000104245.1	10.9117	0.880445	0.532968	1.65197	0.0985416	0.999849
ENSMUSG00000085175.7	15.5476	-0.0548781	0.553678	-0.0991156	0.921046	0.999849
ENSMUSG00000086798.1	37.3437	-0.352782	0.334188	-1.05564	0.291134	0.999849
ENSMUSG00000052371.5	50.3613	0.114662	0.282681	0.405624	0.685019	0.999849
ENSMUSG00000086149.1	23.4912	0.483179	0.490937	0.984197	0.325018	0.999849
ENSMUSG00000101930.1	12.6663	-0.715653	0.475211	-1.50597	0.132075	0.999849
ENSMUSG00000097902.2	23.4084	-0.131847	0.437328	-0.301483	0.763046	0.999849
ENSMUSG00000104312.1	8.3112	0.656879	0.705885	0.930576	0.352073	0.999849
ENSMUSG00000105055.1	16.2741	0.217372	0.467321	0.465144	0.641828	0.999849
ENSMUSG00000107191.1	44.5184	-0.00622783	0.290183	-0.0214617	0.982877	0.999849
ENSMUSG00000104574.1	69.3378	-0.219294	0.257409	-0.85193	0.394253	0.999849
ENSMUSG00000084880.1	25.231	0.175648	0.421072	0.417144	0.676573	0.999849
ENSMUSG00000087516.7	152.808	-0.0661451	0.228242	-0.289802	0.771968	0.999849
ENSMUSG00000091523.1	6.58553	-0.607853	0.676433	-0.898615	0.368858	0.999849
ENSMUSG00000108276.1	5.89279	0.0043287	0.73952	0.00585339	0.99533	0.999849
ENSMUSG00000110373.1	52.5765	-0.0931495	0.4399	-0.211752	0.832301	0.999849
ENSMUSG00000073394.4	8.11592	0.540817	0.595364	0.908379	0.363678	0.999849
ENSMUSG00000093345.2	7.48175	0.940478	0.801036	1.17408	0.240364	0.999849
ENSMUSG00000051295.7	10.024	-0.813648	0.58865	-1.38223	0.166902	0.999849
ENSMUSG00000072109.11	12.1808	1.55313	0.694276	2.23705	0.0252829	0.922831
ENSMUSG00000107350.1	5.55744	-0.534253	0.782166	-0.683042	0.49458	0.999849
ENSMUSG00000072589.3	44.9282	-0.323783	0.420896	-0.76927	0.441733	0.999849
ENSMUSG00000092239.1	10.9021	0.103381	0.751044	0.137649	0.890517	0.999849
ENSMUSG00000078247.3	46.332	-0.322374	0.396321	-0.813416	0.41598	0.999849
ENSMUSG00000085595.1	10.2103	1.09349	0.652365	1.67619	0.0937015	0.999849
ENSMUSG00000087163.1	9.57434	0.254767	0.628502	0.405355	0.685217	0.999849
ENSMUSG00000090761.1	10.5428	0.0264413	0.66988	0.0394717	0.968514	0.999849
ENSMUSG00000084790.1	42.0585	-0.419221	0.412579	-1.0161	0.309583	0.999849
ENSMUSG00000098977.1	18.0559	-0.238952	0.513182	-0.465628	0.641482	0.999849
ENSMUSG00000085295.7	7.04395	0.745844	0.859707	0.867556	0.385637	0.999849
ENSMUSG00000089842.2	37.7019	0.101363	0.49026	0.206754	0.836202	0.999849
ENSMUSG00000056411.2	8.28425	-0.149582	0.588586	-0.254138	0.799389	0.999849
ENSMUSG00000085516.1	10.9998	-0.368085	0.510894	-0.720471	0.471235	0.999849
ENSMUSG00000098197.1	10.0998	0.163599	0.547483	0.298819	0.765078	0.999849
ENSMUSG00000104768.1	15.0495	0.68744	0.574049	1.19753	0.2311	0.999849
ENSMUSG00000087336.2	8.17513	0.76243	0.777566	0.980534	0.326823	0.999849
ENSMUSG00000086838.1	8.44079	0.0661526	0.62966	0.105061	0.916327	0.999849
ENSMUSG00000089889.2	89.5251	0.0186478	0.363761	0.0512637	0.959115	0.999849
ENSMUSG00000093467.1	12.876	-0.883003	0.519288	-1.70041	0.0890536	0.999849
ENSMUSG00000085479.1	7.92119	0.0372459	0.612583	0.0608014	0.951517	0.999849
ENSMUSG00000089697.1	14.797	-0.184628	0.40026	-0.461269	0.644606	0.999849
ENSMUSG00000097060.1	58.753	0.0528388	0.274358	0.192591	0.847279	0.999849
ENSMUSG00000098702.1	21.039	0.000274999	0.407902	0.00067418	0.999462	0.999849
ENSMUSG00000085311.1	40.2821	0.138394	0.280353	0.493641	0.621559	0.999849
ENSMUSG00000058812.2	8.10469	-0.728828	0.59227	-1.23057	0.218485	0.999849
ENSMUSG00000084844.3	91.7103	-0.285324	0.348895	-0.817794	0.413475	0.999849
ENSMUSG00000097814.5	10.1928	-0.235588	0.521346	-0.451885	0.651352	0.999849
ENSMUSG00000099478.1	38.7165	0.328105	0.390553	0.840104	0.40085	0.999849
ENSMUSG00000086165.1	10.0555	0.383899	0.713114	0.538342	0.590341	0.999849
ENSMUSG00000105619.1	6.94303	-1.35893	0.639718	-2.12426	0.0336481	0.957705
ENSMUSG00000040705.2	10.4061	0.163011	0.598756	0.27225	0.78543	0.999849
ENSMUSG00000098066.2	8.49353	0.37498	0.769224	0.487478	0.625919	0.999849
ENSMUSG00000086606.1	16.686	0.538621	0.540319	0.996859	0.318833	0.999849
ENSMUSG00000085234.1	25.4965	0.339459	0.515965	0.657912	0.510595	0.999849
ENSMUSG00000085178.1	31.0695	0.23068	0.550924	0.418714	0.675425	0.999849
ENSMUSG00000097081.1	53.8986	0.0338601	0.423027	0.0800424	0.936204	0.999849
ENSMUSG00000113100.1	53.4102	-0.0408954	0.429031	-0.0953203	0.92406	0.999849
ENSMUSG00000100583.6	7.34192	0.749102	0.783155	0.956519	0.33881	0.999849
ENSMUSG00000091479.1	8.13458	-0.155378	0.675888	-0.229887	0.81818	0.999849
ENSMUSG00000087050.1	23.4686	0.156964	0.410959	0.381946	0.702502	0.999849
ENSMUSG00000044694.2	116.348	-0.206187	0.509202	-0.404922	0.685535	0.999849
ENSMUSG00000104523.1	112.887	-0.500457	0.291175	-1.71875	0.0856605	0.999849
ENSMUSG00000087535.1	6.2269	0.499959	0.832547	0.600518	0.548161	0.999849
ENSMUSG00000111987.1	7.96577	0.115066	0.63951	0.179928	0.857209	0.999849
ENSMUSG00000092500.1	18.6694	0.111658	0.548815	0.203452	0.838781	0.999849
ENSMUSG00000101304.1	67.7752	-0.743278	0.35522	-2.09244	0.036399	0.964377
ENSMUSG00000085482.1	19.4308	0.432291	0.459678	0.940421	0.347002	0.999849
ENSMUSG00000104168.1	6.75638	-0.0636726	0.606788	-0.104934	0.916428	0.999849
ENSMUSG00000097730.3	37.4721	-0.410419	0.334544	-1.2268	0.219897	0.999849
ENSMUSG00000109017.1	35.8782	-0.725582	0.393889	-1.8421	0.065461	0.999849
ENSMUSG00000097079.2	30.2044	0.536596	0.399772	1.34225	0.179514	0.999849
ENSMUSG00000071456.6	42.1826	0.00569446	0.389561	0.0146177	0.988337	0.999849
ENSMUSG00000112308.1	5.87445	-1.64368	0.805769	-2.03989	0.0413613	0.971327
ENSMUSG00000097320.8	12.5754	0.308647	0.754642	0.408997	0.682542	0.999849
ENSMUSG00000109674.1	18.4281	0.391202	0.514915	0.759741	0.44741	0.999849
ENSMUSG00000091709.1	18.6933	-0.348593	0.533405	-0.653523	0.513419	0.999849
ENSMUSG00000093514.3	24.466	0.0598305	0.345947	0.172947	0.862693	0.999849
ENSMUSG00000074136.9	61.9561	-0.093803	0.311477	-0.301155	0.763296	0.999849
ENSMUSG00000099146.7	8.62607	0.679611	0.731623	0.928908	0.352937	0.999849
ENSMUSG00000073656.4	36.3248	-0.780424	0.408508	-1.91042	0.0560788	0.990485
ENSMUSG00000113313.1	12.1223	-0.0439025	0.636262	-0.0690007	0.944989	0.999849
ENSMUSG00000055188.12	5.6404	1.06602	0.949559	1.12265	0.261587	0.999849
ENSMUSG00000087658.2	27.9339	-0.111423	0.467713	-0.238229	0.811704	0.999849
ENSMUSG00000111971.1	11.2546	0.857665	0.63278	1.35539	0.175292	0.999849
ENSMUSG00000085023.1	222.26	-0.0507906	0.279456	-0.181748	0.855781	0.999849
ENSMUSG00000109186.1	6.91996	-0.857457	0.720915	-1.1894	0.234282	0.999849
ENSMUSG00000073739.3	9.25414	0.487731	0.566325	0.861221	0.389116	0.999849
ENSMUSG00000086121.1	7.33329	-0.589982	0.811668	-0.726876	0.467302	0.999849
ENSMUSG00000087095.2	25.7095	-0.441239	0.688368	-0.640993	0.521527	0.999849
ENSMUSG00000099760.1	6.56374	0.107644	0.816891	0.131773	0.895164	0.999849
ENSMUSG00000100039.1	7.5842	-0.458881	0.623962	-0.73543	0.462077	0.999849
ENSMUSG00000097990.1	34.8315	-0.456356	0.416543	-1.09558	0.273262	0.999849
ENSMUSG00000085471.1	37.515	0.778946	0.48451	1.6077	0.107901	0.999849
ENSMUSG00000086172.1	76.3525	-0.127038	0.375952	-0.337911	0.73543	0.999849
ENSMUSG00000110830.1	13.8876	0.879723	0.455324	1.93208	0.0533495	0.984785
ENSMUSG00000089804.1	216.833	-0.563055	0.266057	-2.1163	0.0343195	0.957705
ENSMUSG00000097816.1	12.5753	0.899541	0.524116	1.7163	0.0861068	0.999849
ENSMUSG00000099879.1	19.5315	-0.52296	0.477626	-1.09491	0.273555	0.999849
ENSMUSG00000092368.1	12.3521	-0.355784	0.581887	-0.611431	0.540914	0.999849
ENSMUSG00000086636.1	20.5627	0.22279	0.385609	0.577763	0.563424	0.999849
ENSMUSG00000092641.2	6.52581	0.271524	0.695294	0.390517	0.696154	0.999849
ENSMUSG00000029360.3	53.848	0.22504	0.328923	0.684174	0.493865	0.999849
ENSMUSG00000097620.7	19.2417	0.489322	0.423778	1.15467	0.248227	0.999849
ENSMUSG00000097692.2	10.1539	-0.324626	0.632829	-0.512976	0.607968	0.999849
ENSMUSG00000079179.9	119.74	-0.249124	0.303518	-0.820788	0.411767	0.999849
ENSMUSG00000096935.5	24.7011	0.0238078	0.349941	0.0680338	0.945759	0.999849
ENSMUSG00000086324.8	6.68333	0.202447	0.713281	0.283825	0.776544	0.999849
ENSMUSG00000090031.2	23.4068	0.400332	0.403313	0.992609	0.320901	0.999849
ENSMUSG00000109420.1	5.276	0.488062	0.880351	0.554394	0.579309	0.999849
ENSMUSG00000087505.1	16.7071	0.00246229	0.45563	0.00540414	0.995688	0.999849
ENSMUSG00000111905.1	8.54749	0.533673	0.676284	0.789125	0.430039	0.999849
ENSMUSG00000079357.8	226.07	0.162519	0.219973	0.738813	0.46002	0.999849
ENSMUSG00000112352.1	6.75605	0.231693	0.647665	0.357736	0.720541	0.999849
ENSMUSG00000097804.1	9.22366	0.413708	0.660995	0.625886	0.531389	0.999849
ENSMUSG00000103217.1	370.757	-0.220436	0.188882	-1.16706	0.243188	0.999849
ENSMUSG00000085310.7	50.1615	-0.108885	0.296629	-0.367075	0.713563	0.999849
ENSMUSG00000106617.1	52.3614	0.429823	0.34311	1.25273	0.210306	0.999849
ENSMUSG00000084849.1	7.05226	-0.404977	0.713052	-0.567949	0.57007	0.999849
ENSMUSG00000048603.8	25.5594	0.641023	0.359485	1.78317	0.0745585	0.999849
ENSMUSG00000097092.2	70.565	0.167407	0.535206	0.312791	0.75444	0.999849
ENSMUSG00000085834.1	34.1817	-0.307999	0.291443	-1.05681	0.290599	0.999849
ENSMUSG00000106629.1	5.74726	1.51046	0.961772	1.5705	0.116299	0.999849
ENSMUSG00000072962.3	9.62085	0.370131	0.614041	0.602778	0.546656	0.999849
ENSMUSG00000085887.2	31.4345	0.228191	0.44787	0.509503	0.6104	0.999849
ENSMUSG00000090330.2	33.0876	-0.0500895	0.311539	-0.160781	0.872266	0.999849
ENSMUSG00000085242.1	12.5171	-0.175463	0.626806	-0.279932	0.77953	0.999849
ENSMUSG00000084864.1	12.7742	-0.0475674	0.546609	-0.0870227	0.930653	0.999849
ENSMUSG00000096111.7	41.3359	0.0732439	0.339633	0.215656	0.829256	0.999849
ENSMUSG00000107317.1	8.76212	0.215062	0.633712	0.339369	0.734332	0.999849
ENSMUSG00000070997.4	10.8328	0.726582	0.548268	1.32523	0.185094	0.999849
ENSMUSG00000086350.1	39.3909	0.0161106	0.281102	0.0573123	0.954296	0.999849
ENSMUSG00000087626.1	26.6162	-0.0635769	0.50656	-0.125507	0.900122	0.999849
ENSMUSG00000086150.1	8.37832	-0.0209085	0.616403	-0.0339201	0.972941	0.999849
ENSMUSG00000085767.1	9.05946	0.331748	0.587647	0.564536	0.57239	0.999849
ENSMUSG00000109093.1	7.5368	-0.0542825	0.681989	-0.0795944	0.93656	0.999849
ENSMUSG00000090039.1	16.8205	-0.0576808	0.53299	-0.108221	0.91382	0.999849
ENSMUSG00000093672.2	6.86456	-0.115967	0.6776	-0.171143	0.864111	0.999849
ENSMUSG00000073485.3	13.1269	0.713576	0.470499	1.51664	0.129359	0.999849
ENSMUSG00000103649.1	8.73245	0.779106	0.528288	1.47477	0.140273	0.999849
ENSMUSG00000111846.1	9.42672	-0.30564	0.674057	-0.453433	0.650237	0.999849
ENSMUSG00000097911.2	41.7215	0.307722	0.352308	0.873447	0.38242	0.999849
ENSMUSG00000086462.1	34.4333	-0.814566	0.523495	-1.55602	0.119704	0.999849
ENSMUSG00000108930.1	7.96338	0.95898	0.724423	1.32378	0.185575	0.999849
ENSMUSG00000110236.1	9.80767	0.266608	0.731424	0.364506	0.71548	0.999849
ENSMUSG00000087578.1	8.81988	0.632099	0.733597	0.861644	0.388884	0.999849
ENSMUSG00000085414.1	9.85173	-0.0908032	0.49006	-0.18529	0.853002	0.999849
ENSMUSG00000097484.1	57.9537	1.37786	0.506092	2.72255	0.00647804	0.637761
ENSMUSG00000043340.3	6.6251	-0.0235001	0.999675	-0.0235078	0.981245	0.999849
ENSMUSG00000072809.2	22.2107	0.143834	0.386166	0.372465	0.709546	0.999849
ENSMUSG00000056753.3	11.5701	-0.578803	0.525255	-1.10195	0.270485	0.999849
ENSMUSG00000086401.1	7.4146	0.406734	0.601936	0.67571	0.499225	0.999849
ENSMUSG00000097276.1	6.73521	0.839184	0.869032	0.965654	0.334217	0.999849
ENSMUSG00000085201.1	18.9298	0.0862019	0.453136	0.190234	0.849126	0.999849
ENSMUSG00000107709.1	7.18171	-0.033748	0.747928	-0.045122	0.96401	0.999849
ENSMUSG00000085732.1	8.27326	-0.129991	0.542237	-0.239732	0.810538	0.999849
ENSMUSG00000090063.6	349.152	-0.461918	0.308307	-1.49824	0.134071	0.999849
ENSMUSG00000096953.2	9.14819	-0.547766	0.643082	-0.851783	0.394334	0.999849
ENSMUSG00000097472.1	12.8334	0.778078	0.543765	1.43091	0.152456	0.999849
ENSMUSG00000107102.1	87.9359	0.0248028	0.222002	0.111723	0.911043	0.999849
ENSMUSG00000105855.1	17.7942	-0.120717	0.541046	-0.223118	0.823444	0.999849
ENSMUSG00000097167.1	5.81844	0.578835	0.724027	0.799467	0.42402	0.999849
ENSMUSG00000109491.1	87.803	0.0510949	0.274712	0.185994	0.852449	0.999849
ENSMUSG00000043488.5	40.7895	-0.172214	0.338692	-0.508466	0.611126	0.999849
ENSMUSG00000087138.1	9.37324	-0.197666	0.711451	-0.277835	0.781139	0.999849
ENSMUSG00000097101.3	6.55975	1.07585	0.78237	1.37511	0.169097	0.999849
ENSMUSG00000085747.1	37.3056	-0.0409828	0.545363	-0.0751478	0.940097	0.999849
ENSMUSG00000073728.10	123.11	0.217486	0.252865	0.860087	0.389741	0.999849
ENSMUSG00000110702.1	20.022	-0.442366	0.498025	-0.888242	0.374411	0.999849
ENSMUSG00000101013.1	34.9883	0.261701	0.331885	0.78853	0.430387	0.999849
ENSMUSG00000099250.1	385084	-0.284396	0.303936	-0.935709	0.349423	0.999849
ENSMUSG00000101995.1	22.9452	-0.0959144	0.46978	-0.204169	0.838221	0.999849
ENSMUSG00000087366.7	16.3752	-0.665209	0.651124	-1.02163	0.306955	0.999849
ENSMUSG00000087507.1	5.9602	-1.74282	0.833008	-2.0922	0.0364205	0.964377
ENSMUSG00000099964.6	10.9379	0.453664	0.608117	0.746014	0.455659	0.999849
ENSMUSG00000106093.1	60.301	-0.633122	0.289238	-2.18893	0.0286019	0.934122
ENSMUSG00000047807.10	21.5939	0.452428	0.501358	0.902406	0.366841	0.999849
ENSMUSG00000099681.1	70.5209	0.157793	0.313172	0.503853	0.614365	0.999849
ENSMUSG00000073415.4	7.58072	1.33031	0.662943	2.00667	0.0447846	0.973694
ENSMUSG00000084917.3	90.5806	-0.0993282	0.366612	-0.270935	0.786441	0.999849
ENSMUSG00000098620.1	12.1071	-0.449175	0.483433	-0.929135	0.352819	0.999849
ENSMUSG00000084771.8	49.9659	0.262673	0.418775	0.627241	0.530501	0.999849
ENSMUSG00000052188.6	60.3182	-0.31378	0.28808	-1.08921	0.276061	0.999849
ENSMUSG00000093553.1	396.675	0.0761402	0.402844	0.189007	0.850088	0.999849
ENSMUSG00000112336.1	14.4838	0.102557	0.527307	0.194493	0.84579	0.999849
ENSMUSG00000112201.1	23.2491	-0.193843	0.406598	-0.476743	0.633545	0.999849
ENSMUSG00000100747.4	12.6338	0.722005	0.608828	1.18589	0.235664	0.999849
ENSMUSG00000085457.3	34.0946	-0.012985	0.338484	-0.0383622	0.969399	0.999849
ENSMUSG00000089812.2	19.5487	-0.019874	0.557522	-0.035647	0.971564	0.999849
ENSMUSG00000097048.7	134.755	-0.25522	0.26249	-0.9723	0.330901	0.999849
ENSMUSG00000087596.1	28.207	0.712616	0.356276	2.00018	0.0454809	0.974803
ENSMUSG00000107560.1	12.2667	-0.0339697	0.616945	-0.0550611	0.95609	0.999849
ENSMUSG00000097825.5	19.7724	0.51397	0.571494	0.899343	0.36847	0.999849
ENSMUSG00000087382.7	8.56512	0.114402	0.602264	0.189954	0.849345	0.999849
ENSMUSG00000100750.1	242.894	0.0278851	0.233422	0.119462	0.904909	0.999849
ENSMUSG00000080058.2	33.9498	0.241392	0.385169	0.626718	0.530844	0.999849
ENSMUSG00000097381.2	61.1846	-0.195081	0.265608	-0.734467	0.462664	0.999849
ENSMUSG00000103041.1	63.5177	-0.1131	0.303161	-0.373067	0.709098	0.999849
ENSMUSG00000086163.1	7.78028	0.19704	0.668896	0.294575	0.768318	0.999849
ENSMUSG00000085715.2	527.888	0.53101	0.449182	1.18217	0.237138	0.999849
ENSMUSG00000073686.2	9.76162	1.31506	0.705824	1.86316	0.0624401	0.999849
ENSMUSG00000087484.1	10.3986	-0.199857	0.860224	-0.232331	0.816281	0.999849
ENSMUSG00000102564.1	8.76298	0.378302	0.609497	0.620679	0.534811	0.999849
ENSMUSG00000097416.2	136.101	0.140034	0.35277	0.396957	0.691399	0.999849
ENSMUSG00000086891.2	869.538	-0.195226	0.200344	-0.974451	0.329832	0.999849
ENSMUSG00000097654.1	36.9611	-0.102578	0.320256	-0.320301	0.74874	0.999849
ENSMUSG00000099137.1	50.4782	-0.226847	0.337425	-0.672288	0.5014	0.999849
ENSMUSG00000097399.7	25.0277	-0.377052	0.459332	-0.820871	0.41172	0.999849
ENSMUSG00000087639.1	22.031	-0.147025	0.396306	-0.370989	0.710645	0.999849
ENSMUSG00000084936.1	20.0171	0.508994	0.523941	0.971473	0.331313	0.999849
ENSMUSG00000085269.1	11.4791	-1.34801	0.611462	-2.20457	0.0274841	0.934122
ENSMUSG00000084946.2	65.4642	0.283754	0.237256	1.19598	0.231704	0.999849
ENSMUSG00000035983.4	16.1224	-0.0680765	0.462722	-0.147122	0.883036	0.999849
ENSMUSG00000084960.1	15.1685	0.338127	0.485027	0.697131	0.485721	0.999849
ENSMUSG00000104710.1	126.792	0.0296803	0.462599	0.0641599	0.948843	0.999849
ENSMUSG00000087692.1	6.80609	0.411669	0.694093	0.593103	0.553112	0.999849
ENSMUSG00000086164.1	9.35444	0.372449	0.64351	0.578777	0.562739	0.999849
ENSMUSG00000087249.1	18.4497	0.610237	0.434105	1.40574	0.159802	0.999849
ENSMUSG00000091659.1	6.69066	0.384484	0.65466	0.587303	0.557	0.999849
ENSMUSG00000091558.1	9.12436	0.360954	0.767376	0.470374	0.638088	0.999849
ENSMUSG00000099966.1	65.1745	-0.478276	0.276389	-1.73044	0.0835508	0.999849
ENSMUSG00000086527.1	13.9811	-0.471582	0.615072	-0.76671	0.443254	0.999849
ENSMUSG00000074128.4	9.4402	-0.504899	0.807173	-0.625515	0.531633	0.999849
ENSMUSG00000085174.1	7.30832	-0.40482	1.09968	-0.368127	0.712779	0.999849
ENSMUSG00000113311.1	80.0863	-0.0952495	0.320001	-0.297654	0.765967	0.999849
ENSMUSG00000104674.1	39.9654	0.219264	0.368674	0.594736	0.55202	0.999849
ENSMUSG00000086839.7	9.44373	0.932738	0.595278	1.56689	0.117139	0.999849
ENSMUSG00000100954.4	43.1942	-0.0624539	0.350782	-0.178042	0.85869	0.999849
ENSMUSG00000106082.4	6.8845	0.530527	0.743838	0.71323	0.475704	0.999849
ENSMUSG00000086761.1	85.5948	0.208285	0.393733	0.529001	0.596805	0.999849
ENSMUSG00000107379.1	38.6027	-0.477425	0.314453	-1.51827	0.128946	0.999849
ENSMUSG00000084950.7	9.64002	1.58304	0.812228	1.94901	0.0512946	0.978714
ENSMUSG00000096991.1	7.7182	1.14527	0.721234	1.58793	0.112302	0.999849
ENSMUSG00000084911.1	74.9224	-0.112995	0.412077	-0.274208	0.783925	0.999849
ENSMUSG00000080727.2	12.9547	-0.691675	0.58556	-1.18122	0.237515	0.999849
ENSMUSG00000085526.1	7.23567	-0.560159	0.905406	-0.618682	0.536126	0.999849
ENSMUSG00000087691.1	11.0661	0.686598	0.570299	1.20393	0.228619	0.999849
ENSMUSG00000084925.7	7.3215	-0.370801	0.623703	-0.594516	0.552167	0.999849
ENSMUSG00000111082.1	6.73142	-0.506064	0.644427	-0.785293	0.432282	0.999849
ENSMUSG00000108171.1	32.5865	0.108211	0.313137	0.34557	0.729666	0.999849
ENSMUSG00000104444.1	85.9659	-0.201826	0.257321	-0.784335	0.432843	0.999849
ENSMUSG00000086219.7	35.2802	0.0906542	0.306416	0.295853	0.767343	0.999849
ENSMUSG00000097763.1	6.42579	0.107636	0.730516	0.147342	0.882862	0.999849
ENSMUSG00000105203.1	7.588	-0.320677	0.737673	-0.434715	0.66377	0.999849
ENSMUSG00000097777.7	10.0411	0.154061	0.612983	0.25133	0.801559	0.999849
ENSMUSG00000084809.1	45.6522	-0.584159	0.896354	-0.651706	0.514591	0.999849
ENSMUSG00000085208.3	209.31	0.102592	0.174512	0.587877	0.556615	0.999849
ENSMUSG00000086236.9	39.187	-0.0149135	0.544866	-0.0273709	0.978164	0.999849
ENSMUSG00000113608.1	39.7509	-0.329439	0.32966	-0.99933	0.317635	0.999849
ENSMUSG00000097836.1	11.3495	-0.199959	0.766669	-0.260815	0.794235	0.999849
ENSMUSG00000111639.1	22.4534	-0.353895	0.428974	-0.82498	0.409383	0.999849
ENSMUSG00000010492.10	11.7498	0.0148153	0.542122	0.0273284	0.978198	0.999849
ENSMUSG00000075576.12	7.38293	-0.298027	0.752901	-0.395839	0.692224	0.999849
ENSMUSG00000086119.2	33.4159	0.0988597	0.307851	0.321129	0.748113	0.999849
ENSMUSG00000090758.1	5.65443	0.248858	0.682958	0.364382	0.715573	0.999849
ENSMUSG00000099027.1	16.1608	0.50683	0.453864	1.1167	0.264122	0.999849
ENSMUSG00000100017.1	67.4957	-0.382053	0.303112	-1.26043	0.207513	0.999849
ENSMUSG00000101555.1	8.60181	0.120775	0.605483	0.199468	0.841897	0.999849
ENSMUSG00000086399.1	8.37393	0.189428	0.834265	0.22706	0.820377	0.999849
ENSMUSG00000111390.1	67.5467	-0.251669	0.259685	-0.969132	0.332479	0.999849
ENSMUSG00000086448.1	59.3391	-0.0277714	0.423957	-0.0655052	0.947772	0.999849
ENSMUSG00000101792.1	17.2318	-0.0318823	0.514928	-0.0619159	0.95063	0.999849
ENSMUSG00000097330.2	9.43758	0.00853461	0.586728	0.0145461	0.988394	0.999849
ENSMUSG00000109887.1	31.3073	0.679553	0.378398	1.79587	0.0725156	0.999849
ENSMUSG00000087203.7	17.2372	0.0899091	0.549931	0.163491	0.870132	0.999849
ENSMUSG00000085569.1	54.5909	0.525969	0.35627	1.47632	0.139857	0.999849
ENSMUSG00000085498.1	12.9983	-0.655922	0.614292	-1.06777	0.285624	0.999849
ENSMUSG00000112343.1	6.38698	0.901525	0.696678	1.29403	0.195654	0.999849
ENSMUSG00000085492.7	28.0969	-0.0893732	0.387884	-0.230412	0.817772	0.999849
ENSMUSG00000075029.6	24.6025	0.194779	0.595967	0.326829	0.743797	0.999849
ENSMUSG00000087528.1	10.1512	0.0727523	0.729629	0.0997114	0.920573	0.999849
ENSMUSG00000085824.7	17.7709	0.200774	0.437278	0.459144	0.64613	0.999849
ENSMUSG00000097463.2	11.6803	0.171303	0.526587	0.325308	0.744948	0.999849
ENSMUSG00000086682.1	9.25263	1.18605	0.652664	1.81725	0.0691792	0.999849
ENSMUSG00000044730.15	48.3575	0.210379	0.301277	0.69829	0.484996	0.999849
ENSMUSG00000108414.1	4608.41	0.291107	0.232833	1.25028	0.211197	0.999849
ENSMUSG00000034587.8	35.919	0.110849	0.413725	0.26793	0.788754	0.999849
ENSMUSG00000101970.6	993.412	-0.580524	0.627467	-0.925186	0.354869	0.999849
ENSMUSG00000085415.1	8.60396	-0.0938257	0.655365	-0.143166	0.886159	0.999849
ENSMUSG00000085788.1	19.0328	0.279631	0.398113	0.702392	0.482435	0.999849
ENSMUSG00000097564.2	24.9162	-0.0337735	0.456702	-0.0739509	0.941049	0.999849
ENSMUSG00000057359.7	4808.88	-0.06272	0.223593	-0.28051	0.779087	0.999849
ENSMUSG00000087623.1	9.47858	0.371529	0.495829	0.749308	0.453672	0.999849
ENSMUSG00000086844.1	23.235	0.315859	0.437133	0.722569	0.469945	0.999849
ENSMUSG00000097403.2	41.6736	0.517188	0.355589	1.45445	0.14582	0.999849
ENSMUSG00000105987.4	233.92	0.434042	0.255454	1.6991	0.0893002	0.999849
ENSMUSG00000092595.1	92.4103	-0.00753578	0.206349	-0.0365196	0.970868	0.999849
ENSMUSG00000085628.4	14.1199	-0.971337	0.587936	-1.65211	0.0985115	0.999849
ENSMUSG00000110148.1	12.4579	0.830963	0.586367	1.41714	0.156442	0.999849
ENSMUSG00000090576.2	14.4181	-0.206055	0.558382	-0.369022	0.712111	0.999849
ENSMUSG00000089759.7	7.35365	-0.0729468	0.885433	-0.0823854	0.93434	0.999849
ENSMUSG00000085894.1	187.872	0.259258	0.212425	1.22047	0.222286	0.999849
ENSMUSG00000086507.1	80.8539	-0.143921	0.420677	-0.342118	0.732262	0.999849
ENSMUSG00000090160.1	7.55301	0.101895	0.835809	0.121912	0.902969	0.999849
ENSMUSG00000087424.1	29.9767	0.0334307	0.44896	0.0744625	0.940642	0.999849
ENSMUSG00000106636.1	56.9278	0.0769072	0.272837	0.281879	0.778036	0.999849
ENSMUSG00000100277.6	7.75093	-0.107833	0.544185	-0.198155	0.842924	0.999849
ENSMUSG00000084828.1	6.66975	0.0957916	0.751091	0.127537	0.898516	0.999849
ENSMUSG00000085399.7	14.3569	-0.12688	0.583622	-0.217401	0.827896	0.999849
ENSMUSG00000108865.1	40.99	0.302246	0.342151	0.883371	0.377036	0.999849
ENSMUSG00000090199.1	9.5409	0.0434666	0.667104	0.0651572	0.948049	0.999849
ENSMUSG00000090386.9	166.648	0.135471	0.201721	0.671574	0.501855	0.999849
ENSMUSG00000085335.1	10.1209	0.233299	0.738086	0.316087	0.751937	0.999849
ENSMUSG00000085039.2	8.02644	0.696491	0.639941	1.08837	0.276432	0.999849
ENSMUSG00000091562.3	75.3868	0.360583	0.318052	1.13372	0.256911	0.999849
ENSMUSG00000089940.1	312.276	-0.180836	0.237129	-0.762606	0.445699	0.999849
ENSMUSG00000051832.7	10.401	-0.112321	0.553084	-0.203082	0.839071	0.999849
ENSMUSG00000113123.1	22.5821	0.562206	0.555437	1.01219	0.31145	0.999849
ENSMUSG00000105852.4	19.2347	0.215365	0.514111	0.418908	0.675284	0.999849
ENSMUSG00000085665.1	9.15034	0.286203	0.610098	0.469109	0.638992	0.999849
ENSMUSG00000105195.1	38.2601	-0.522634	0.332098	-1.57373	0.115549	0.999849
ENSMUSG00000104830.1	404.837	-0.0940887	0.181686	-0.517866	0.604552	0.999849
ENSMUSG00000110424.1	33.4393	0.189489	0.348799	0.543262	0.586949	0.999849
ENSMUSG00000078700.10	32.9381	0.744307	0.331391	2.24601	0.0247036	0.922831
ENSMUSG00000087022.4	44.8189	0.0512744	0.321999	0.159238	0.873482	0.999849
ENSMUSG00000086813.1	28.4601	-0.0909705	0.399456	-0.227736	0.819852	0.999849
ENSMUSG00000087222.1	10.8153	0.532799	0.536012	0.994005	0.320221	0.999849
ENSMUSG00000097885.7	41.6024	-0.181172	0.319332	-0.567347	0.570478	0.999849
ENSMUSG00000085262.1	8.45195	0.149962	0.625969	0.239568	0.810665	0.999849
ENSMUSG00000085151.7	8.53762	-0.213421	0.623465	-0.342315	0.732114	0.999849
ENSMUSG00000109224.1	47.4021	0.609754	0.331966	1.8368	0.0662401	0.999849
ENSMUSG00000056445.8	9.09594	-0.0641956	0.671332	-0.0956243	0.923819	0.999849
ENSMUSG00000085568.7	6.54448	-0.0494539	0.691635	-0.0715029	0.942998	0.999849
ENSMUSG00000072893.12	41.3588	-0.0617753	0.455116	-0.135735	0.892031	0.999849
ENSMUSG00000074578.13	4699.07	0.20518	0.20819	0.985541	0.324359	0.999849
ENSMUSG00000092203.7	2139.27	0.481956	0.19171	2.51398	0.0119376	0.7941
ENSMUSG00000102101.1	16.3273	-0.791681	0.493146	-1.60537	0.108413	0.999849
ENSMUSG00000087168.1	21.7402	-0.154087	0.62843	-0.245193	0.806307	0.999849
ENSMUSG00000086477.2	37.8102	0.385473	0.437865	0.880348	0.378671	0.999849
ENSMUSG00000084964.2	17.8957	0.194971	0.576138	0.33841	0.735054	0.999849
ENSMUSG00000097428.1	99.2682	0.280082	0.476838	0.587373	0.556953	0.999849
ENSMUSG00000111283.1	8.1005	-0.317037	0.647146	-0.489901	0.624204	0.999849
ENSMUSG00000085995.2	42.8226	0.294274	0.316392	0.930095	0.352322	0.999849
ENSMUSG00000091575.2	316.369	-0.111025	0.235007	-0.472431	0.636619	0.999849
ENSMUSG00000108129.2	14.7331	0.871677	0.49558	1.7589	0.0785939	0.999849
ENSMUSG00000075416.5	9.00103	-0.0526118	0.604195	-0.0870774	0.93061	0.999849
ENSMUSG00000085714.1	6.48227	0.602995	0.722779	0.834272	0.404128	0.999849
ENSMUSG00000094365.1	85.3032	0.0130788	0.23935	0.054643	0.956423	0.999849
ENSMUSG00000085543.1	594.436	0.0767882	0.136286	0.563435	0.573139	0.999849
ENSMUSG00000086714.1	71.7957	0.210182	0.270081	0.778218	0.436441	0.999849
ENSMUSG00000112280.1	26.594	0.393143	0.365225	1.07644	0.28173	0.999849
ENSMUSG00000097247.2	19.0824	0.249383	0.585457	0.425963	0.670135	0.999849
ENSMUSG00000089964.1	7.89354	-0.532438	0.95332	-0.55851	0.576496	0.999849
ENSMUSG00000085396.7	256.043	0.155538	0.308631	0.503961	0.614289	0.999849
ENSMUSG00000086725.1	7.12488	-0.273256	0.974084	-0.280526	0.779074	0.999849
ENSMUSG00000090193.1	17.743	-1.21144	0.479851	-2.52463	0.0115821	0.78402
ENSMUSG00000109857.1	6.35359	1.859	0.741545	2.50693	0.0121785	0.7941
ENSMUSG00000089902.1	120.808	-0.0132585	0.236086	-0.0561597	0.955215	0.999849
ENSMUSG00000084941.1	7.67012	-0.853656	0.666027	-1.28171	0.199943	0.999849
ENSMUSG00000114038.1	15.5093	-0.291228	0.52994	-0.549549	0.582629	0.999849
ENSMUSG00000085112.1	6.40735	-0.338814	0.784527	-0.43187	0.665836	0.999849
ENSMUSG00000101952.1	6.49173	0.308502	0.68755	0.448698	0.65365	0.999849
ENSMUSG00000097493.3	95.3964	-0.0747429	0.353684	-0.211327	0.832632	0.999849
ENSMUSG00000113679.1	33.0183	0.0139366	0.346186	0.0402575	0.967888	0.999849
ENSMUSG00000101969.2	12.1245	-1.36129	0.887775	-1.53338	0.125183	0.999849
ENSMUSG00000053332.13	78969	-0.0311277	0.207361	-0.150114	0.880675	0.999849
ENSMUSG00000046415.11	15.6319	0.0812131	0.518169	0.156731	0.875457	0.999849
ENSMUSG00000106978.1	16.8233	-0.112812	0.70423	-0.160192	0.87273	0.999849
ENSMUSG00000091542.1	45.194	0.278655	0.41216	0.676086	0.498986	0.999849
ENSMUSG00000102715.1	26.8916	0.262764	0.425045	0.618203	0.536441	0.999849
ENSMUSG00000086693.1	12.8562	0.460734	0.506734	0.909222	0.363233	0.999849
ENSMUSG00000097322.8	26.7224	0.908706	0.453166	2.00524	0.0449376	0.973694
ENSMUSG00000087213.2	24.2434	-0.369687	0.559868	-0.660311	0.509054	0.999849
ENSMUSG00000063087.14	40.0002	0.0717272	0.429091	0.167161	0.867243	0.999849
ENSMUSG00000085379.1	24.803	0.0720882	0.463136	0.155652	0.876307	0.999849
ENSMUSG00000087331.8	8.42358	-1.60745	0.783541	-2.05152	0.0402166	0.9691
ENSMUSG00000098705.8	10.2314	0.790538	0.630101	1.25462	0.209616	0.999849
ENSMUSG00000104436.1	11.4382	0.346523	0.61157	0.566612	0.570978	0.999849
ENSMUSG00000085971.4	14.5856	0.177021	0.593571	0.29823	0.765528	0.999849
ENSMUSG00000111752.1	5.96894	1.27567	0.732553	1.74141	0.0816122	0.999849
ENSMUSG00000097321.5	41.6003	-0.0501407	0.474704	-0.105625	0.91588	0.999849
ENSMUSG00000096967.3	33.8797	0.249857	0.451602	0.553269	0.580079	0.999849
ENSMUSG00000063623.3	481.962	0.059415	0.139404	0.426207	0.669957	0.999849
ENSMUSG00000087627.2	15.6602	-0.101643	0.617781	-0.164528	0.869315	0.999849
ENSMUSG00000108520.1	16.6009	0.125545	0.468943	0.267719	0.788915	0.999849
ENSMUSG00000070392.5	463.553	0.0427445	0.645923	0.0661758	0.947238	0.999849
ENSMUSG00000097311.7	113.121	-0.167559	0.281777	-0.594652	0.552076	0.999849
ENSMUSG00000097585.2	14.0285	0.351311	0.456518	0.769544	0.44157	0.999849
ENSMUSG00000044867.5	167.893	-0.399937	0.337313	-1.18565	0.235759	0.999849
ENSMUSG00000093606.1	53.7065	0.320515	0.253082	1.26644	0.205354	0.999849
ENSMUSG00000108659.1	36.2504	-0.0274547	0.358587	-0.0765635	0.938971	0.999849
ENSMUSG00000099930.1	57.5836	1.03838	0.496151	2.09287	0.0363605	0.964377
ENSMUSG00000097177.8	902.644	0.67525	0.295143	2.28787	0.022145	0.88946
ENSMUSG00000086390.7	34.1129	0.28281	0.350134	0.80772	0.419252	0.999849
ENSMUSG00000097195.9	1144.05	0.497945	0.289304	1.72118	0.0852182	0.999849
ENSMUSG00000087178.7	14.0469	0.547322	0.586471	0.933246	0.350693	0.999849
ENSMUSG00000085895.1	6.55301	-0.293476	0.719238	-0.408038	0.683246	0.999849
ENSMUSG00000099890.2	54.1661	-0.249207	0.322803	-0.772009	0.440109	0.999849
ENSMUSG00000105265.4	18.4501	1.07503	0.463479	2.31948	0.0203689	0.852372
ENSMUSG00000085196.1	29.7338	-0.0681362	0.370465	-0.183921	0.854076	0.999849
ENSMUSG00000053574.4	5.71824	-0.0945959	0.967264	-0.0977974	0.922093	0.999849
ENSMUSG00000089719.1	7.7722	0.773544	0.709397	1.09042	0.275526	0.999849
ENSMUSG00000085282.8	22.7325	0.501576	0.528274	0.949461	0.342386	0.999849
ENSMUSG00000056031.13	22.9646	-0.0353709	0.429424	-0.0823683	0.934354	0.999849
ENSMUSG00000087026.7	344.208	0.00439437	0.305355	0.014391	0.988518	0.999849
ENSMUSG00000093507.1	10.3997	1.28637	0.652896	1.97025	0.0488101	0.978714
ENSMUSG00000101628.1	32.93	0.405095	0.345529	1.17239	0.241041	0.999849
ENSMUSG00000106285.1	18.9717	0.278239	0.449159	0.619466	0.53561	0.999849
ENSMUSG00000113226.1	123.62	0.360202	0.373706	0.963865	0.335114	0.999849
ENSMUSG00000098912.7	105.532	0.247707	0.250443	0.989076	0.322626	0.999849
ENSMUSG00000087013.7	23.4901	-0.984378	0.556954	-1.76743	0.0771561	0.999849
ENSMUSG00000096917.2	29.2389	0.27371	0.391119	0.699813	0.484044	0.999849
ENSMUSG00000029386.15	517.6	-0.147367	0.246864	-0.596956	0.550536	0.999849
ENSMUSG00000090370.3	8.94678	-0.292409	0.644488	-0.453707	0.65004	0.999849
ENSMUSG00000085241.7	616.367	0.3368	0.283967	1.18606	0.235601	0.999849
ENSMUSG00000085741.8	153.287	0.0740178	0.210236	0.35207	0.724786	0.999849
ENSMUSG00000109714.1	63.6895	0.0556046	0.240164	0.231527	0.816905	0.999849
ENSMUSG00000100510.6	11.2275	0.111626	0.581206	0.192059	0.847696	0.999849
ENSMUSG00000108957.1	10.7503	0.922557	0.600871	1.53537	0.124694	0.999849
ENSMUSG00000054426.11	53.0188	0.134151	0.384016	0.349338	0.726836	0.999849
ENSMUSG00000097343.2	13.8191	0.532076	0.600631	0.885862	0.375692	0.999849
ENSMUSG00000085408.1	7.92242	1.45332	0.689022	2.10925	0.0349229	0.961959
ENSMUSG00000096992.3	194.474	0.9494	0.274727	3.45579	0.000548681	0.358822
ENSMUSG00000096929.7	41.6193	-0.725326	0.49758	-1.45771	0.144921	0.999849
ENSMUSG00000066477.13	49.6948	0.0195204	0.242631	0.080453	0.935877	0.999849
ENSMUSG00000098332.2	135.682	-0.065091	0.230405	-0.282506	0.777555	0.999849
ENSMUSG00000072844.6	179.235	-0.540732	0.994941	-0.543481	0.586798	0.999849
ENSMUSG00000074039.10	39.5896	0.0160089	0.326739	0.048996	0.960922	0.999849
ENSMUSG00000097451.10	353.596	0.144685	0.181468	0.797303	0.425275	0.999849
ENSMUSG00000111631.1	18.4068	-0.0773869	0.47695	-0.162254	0.871106	0.999849
ENSMUSG00000084803.8	104.721	0.225658	0.346512	0.651228	0.514899	0.999849
ENSMUSG00000057802.8	54.1792	0.259098	0.295336	0.877298	0.380325	0.999849
ENSMUSG00000091133.1	30.6741	-0.357024	0.380409	-0.938526	0.347974	0.999849
ENSMUSG00000086753.1	7.18496	0.189534	0.935991	0.202496	0.839529	0.999849
ENSMUSG00000070461.3	28.4331	-0.251221	0.440965	-0.569706	0.568877	0.999849
ENSMUSG00000093726.1	10.4953	0.00338051	0.60357	0.00560086	0.995531	0.999849
ENSMUSG00000093673.1	374.033	-0.250987	0.276709	-0.907041	0.364385	0.999849
ENSMUSG00000092837.1	100412	-0.278539	0.294728	-0.945071	0.344623	0.999849
ENSMUSG00000106251.1	26.2407	0.0202893	0.365594	0.0554969	0.955743	0.999849
ENSMUSG00000105655.1	449.74	-0.308311	0.316597	-0.973827	0.330143	0.999849
ENSMUSG00000085527.1	26.7237	0.156687	0.420751	0.372399	0.709596	0.999849
ENSMUSG00000104969.1	8.90472	0.768496	0.603077	1.27429	0.20256	0.999849
ENSMUSG00000105842.1	38.5989	0.213304	0.346484	0.615624	0.538143	0.999849
ENSMUSG00000097275.1	109.126	-0.105464	0.286722	-0.367826	0.713003	0.999849
ENSMUSG00000105677.1	11.6896	0.162589	0.635624	0.255794	0.79811	0.999849
ENSMUSG00000100394.1	101.141	-0.0752755	0.307225	-0.245018	0.806443	0.999849
ENSMUSG00000100158.1	23.1414	0.549517	1.02173	0.53783	0.590695	0.999849
ENSMUSG00000104022.1	70.1078	-0.118717	0.377733	-0.314288	0.753303	0.999849
ENSMUSG00000105846.1	8.95684	1.49216	0.652854	2.28559	0.0222784	0.892042
ENSMUSG00000102930.1	33.1349	-0.209962	0.336067	-0.624762	0.532128	0.999849
ENSMUSG00000105753.1	24.8009	0.771517	0.578474	1.33371	0.182298	0.999849
ENSMUSG00000097559.1	21.2209	0.407758	0.585554	0.696363	0.486202	0.999849
ENSMUSG00000105986.1	16.5239	0.0489861	0.650649	0.075288	0.939986	0.999849
ENSMUSG00000105925.1	843.639	0.0994677	0.240819	0.413038	0.679579	0.999849
ENSMUSG00000090722.8	20.6717	-0.204876	0.439323	-0.466345	0.640968	0.999849
ENSMUSG00000106535.1	21.9316	-0.167218	0.444375	-0.376299	0.706694	0.999849
ENSMUSG00000105304.1	117.797	-0.251665	0.315657	-0.797275	0.425291	0.999849
ENSMUSG00000093559.1	10.6375	-0.195491	0.589652	-0.331537	0.740239	0.999849
ENSMUSG00000113261.1	24.4068	0.113359	0.41977	0.270051	0.787121	0.999849
ENSMUSG00000103786.1	116.731	0.073567	0.237451	0.30982	0.756698	0.999849
ENSMUSG00000100455.1	24.1806	-0.188148	0.441702	-0.425961	0.670136	0.999849
ENSMUSG00000112485.1	73.1052	-0.487269	0.434649	-1.12107	0.26226	0.999849
ENSMUSG00000086012.2	10.4893	0.958905	0.582704	1.64561	0.0998432	0.999849
ENSMUSG00000097042.2	25.9814	0.411049	0.39063	1.05227	0.292675	0.999849
ENSMUSG00000100183.1	13.0369	0.175218	0.635776	0.275598	0.782857	0.999849
ENSMUSG00000102331.1	116.852	-0.267872	0.266701	-1.00439	0.31519	0.999849
ENSMUSG00000106212.1	976.085	0.00469108	0.193194	0.0242818	0.980628	0.999849
ENSMUSG00000106202.1	13.5365	0.0326542	0.473916	0.0689029	0.945067	0.999849
ENSMUSG00000104867.1	9.54595	0.0114611	0.563719	0.0203312	0.983779	0.999849
ENSMUSG00000099746.1	8.17404	-0.361488	0.772854	-0.467731	0.639977	0.999849
ENSMUSG00000099954.1	55.937	-0.211209	0.264183	-0.799477	0.424014	0.999849
ENSMUSG00000106184.1	6.91092	-0.140111	0.888326	-0.157724	0.874674	0.999849
ENSMUSG00000105561.1	55.7217	-0.320562	0.336831	-0.9517	0.341249	0.999849
ENSMUSG00000105824.1	9.0162	1.87256	0.72918	2.56804	0.0102276	0.760663
ENSMUSG00000102097.1	6.48724	0.193746	0.730534	0.265211	0.790847	0.999849
ENSMUSG00000110034.1	1118.38	-0.251664	0.183312	-1.37287	0.169792	0.999849
ENSMUSG00000113386.1	21.1536	0.225031	0.421193	0.534269	0.593155	0.999849
ENSMUSG00000102401.1	11.7085	-1.43753	0.740442	-1.94145	0.0522034	0.979664
ENSMUSG00000087342.1	17.575	0.434237	0.637369	0.681295	0.495685	0.999849
ENSMUSG00000102302.1	87.8616	-0.102489	0.22186	-0.461953	0.644115	0.999849
ENSMUSG00000111434.1	33.9631	-0.403473	0.39871	-1.01195	0.311564	0.999849
ENSMUSG00000106847.1	56.0747	-0.197773	0.310899	-0.636134	0.524689	0.999849
ENSMUSG00000113775.1	132.742	0.139494	0.248945	0.560342	0.575246	0.999849
ENSMUSG00000102357.1	26.2059	0.124303	0.427046	0.291077	0.770992	0.999849
ENSMUSG00000104284.1	6.06029	0.465322	0.838471	0.554965	0.578919	0.999849
ENSMUSG00000106296.1	14.6068	0.169603	0.534859	0.317099	0.751169	0.999849
ENSMUSG00000103693.1	27.4562	-0.132792	0.408527	-0.325052	0.745142	0.999849
ENSMUSG00000102494.1	7.69786	-0.291359	0.689226	-0.422734	0.672489	0.999849
ENSMUSG00000104592.1	22.2964	0.764377	0.516793	1.47908	0.13912	0.999849
ENSMUSG00000107937.1	33.8103	0.476682	0.336277	1.41753	0.156328	0.999849
ENSMUSG00000106099.1	20.7032	-0.188046	0.570846	-0.329416	0.741841	0.999849
ENSMUSG00000105731.1	14.6503	0.255461	0.559078	0.456933	0.647719	0.999849
ENSMUSG00000085051.1	19.9408	-0.147377	0.551818	-0.267076	0.789411	0.999849
ENSMUSG00000105611.1	8.48227	-0.656793	0.684191	-0.959955	0.337078	0.999849
ENSMUSG00000106061.1	68.298	0.14916	0.415688	0.358827	0.719725	0.999849
ENSMUSG00000104631.1	38.3727	0.0358925	0.361078	0.0994037	0.920818	0.999849
ENSMUSG00000104720.1	85.7489	0.0480343	0.272627	0.176191	0.860144	0.999849
ENSMUSG00000105909.1	16.3321	0.485572	0.427555	1.13569	0.256085	0.999849
ENSMUSG00000085133.2	1027.5	-0.0785458	0.37332	-0.210398	0.833357	0.999849
ENSMUSG00000085945.3	15.8425	-0.352648	0.481761	-0.731998	0.46417	0.999849
ENSMUSG00000099881.1	67.3983	0.0234389	0.287197	0.0816127	0.934955	0.999849
ENSMUSG00000113529.1	61.9374	-0.458971	0.259418	-1.76923	0.076855	0.999849
ENSMUSG00000097164.2	85.6681	-0.260107	0.361716	-0.719091	0.472085	0.999849
ENSMUSG00000052125.16	47.1949	0.104258	0.325225	0.320572	0.748535	0.999849
ENSMUSG00000113902.1	1281.23	-0.283686	0.186397	-1.52195	0.128023	0.999849
ENSMUSG00000092536.2	350.803	0.241776	0.268071	0.901913	0.367103	0.999849
ENSMUSG00000112302.1	56.5705	0.246288	0.344842	0.714206	0.4751	0.999849
ENSMUSG00000097383.1	17.5655	0.991583	0.485059	2.04425	0.0409284	0.970609
ENSMUSG00000097061.2	24.1018	0.787281	0.54337	1.44889	0.147369	0.999849
ENSMUSG00000078444.3	26.9107	0.250829	0.394236	0.63624	0.52462	0.999849
ENSMUSG00000110409.1	20.0243	-0.377975	0.474461	-0.796642	0.425659	0.999849
ENSMUSG00000054247.6	9.89399	0.461137	0.592076	0.778848	0.436069	0.999849
ENSMUSG00000110419.1	9.59282	0.722791	0.667014	1.08362	0.278532	0.999849
ENSMUSG00000097309.2	26.7745	-0.332964	0.442969	-0.751664	0.452253	0.999849
ENSMUSG00000112346.1	23.7477	0.598743	0.755762	0.792237	0.428222	0.999849
ENSMUSG00000113165.1	12.2497	0.875319	0.665952	1.31439	0.188716	0.999849
ENSMUSG00000112150.1	43.1358	-0.450199	0.472269	-0.953268	0.340454	0.999849
ENSMUSG00000097290.8	58.876	-0.000416262	0.333954	-0.00124646	0.999005	0.999849
ENSMUSG00000102336.1	12.1445	-0.277875	0.5285	-0.525781	0.59904	0.999849
ENSMUSG00000086978.1	46.1257	0.380641	0.631379	0.602872	0.546594	0.999849
ENSMUSG00000099853.3	6.88278	-1.17807	0.656727	-1.79384	0.072838	0.999849
ENSMUSG00000106501.1	10.864	0.00331439	0.561343	0.00590439	0.995289	0.999849
ENSMUSG00000112470.1	7.60758	0.802083	0.715729	1.12065	0.262436	0.999849
ENSMUSG00000073590.3	31.566	0.293653	0.455088	0.645267	0.518754	0.999849
ENSMUSG00000105387.1	49.2115	-0.024806	0.409668	-0.0605513	0.951717	0.999849
ENSMUSG00000099960.1	8.21642	1.0644	0.732959	1.45219	0.146448	0.999849
ENSMUSG00000112711.1	16.5389	-0.0690227	0.613852	-0.112442	0.910473	0.999849
ENSMUSG00000109028.1	10.8753	-0.240646	0.585566	-0.410963	0.6811	0.999849
ENSMUSG00000113883.1	118.138	-0.459427	0.269464	-1.70497	0.0882009	0.999849
ENSMUSG00000097007.2	8.06567	-0.0421729	0.774207	-0.0544723	0.956559	0.999849
ENSMUSG00000097205.1	29.8506	-0.313148	0.437572	-0.71565	0.474208	0.999849
ENSMUSG00000113707.1	22.0127	-0.318171	0.562763	-0.565374	0.571819	0.999849
ENSMUSG00000112082.1	45.4746	-0.133143	0.32605	-0.408353	0.683014	0.999849
ENSMUSG00000101599.1	74.9103	0.0959815	0.373767	0.256795	0.797337	0.999849
ENSMUSG00000105401.1	8.14508	0.35596	0.638345	0.557629	0.577098	0.999849
ENSMUSG00000086740.1	29.2589	-0.148235	0.358452	-0.413543	0.679209	0.999849
ENSMUSG00000085287.8	20.7103	0.163548	0.432943	0.377759	0.70561	0.999849
ENSMUSG00000072591.10	12.3031	0.377146	0.659441	0.571918	0.567377	0.999849
ENSMUSG00000109114.1	24.0354	-0.313951	0.561026	-0.559601	0.575751	0.999849
ENSMUSG00000108483.1	20.6131	0.855035	0.46261	1.84828	0.0645613	0.999849
ENSMUSG00000108847.1	11.0417	-0.0888193	0.669535	-0.132658	0.894464	0.999849
ENSMUSG00000086368.2	10.7581	0.109387	0.649716	0.168362	0.866299	0.999849
ENSMUSG00000112950.1	30.677	-0.314216	0.464425	-0.67657	0.498679	0.999849
ENSMUSG00000113302.1	35.3972	0.359887	0.408045	0.881978	0.377788	0.999849
ENSMUSG00000101776.1	90.0687	0.374112	0.373944	1.00045	0.317094	0.999849
ENSMUSG00000110588.1	36.0291	0.36487	0.410891	0.887996	0.374543	0.999849
ENSMUSG00000050334.12	17.9672	-0.329557	0.493027	-0.668437	0.503855	0.999849
ENSMUSG00000100992.1	31.4933	0.314539	0.463383	0.678789	0.497271	0.999849
ENSMUSG00000110368.1	91.1152	0.293907	0.375404	0.782908	0.433681	0.999849
ENSMUSG00000106334.1	21.7165	1.31241	0.797467	1.64572	0.0998207	0.999849
ENSMUSG00000110631.1	118.547	1.10049	0.885742	1.24245	0.214071	0.999849
ENSMUSG00000111236.1	22.8644	-0.66418	0.449382	-1.47798	0.139412	0.999849
ENSMUSG00000105476.1	398.624	-0.860507	0.763381	-1.12723	0.259644	0.999849
ENSMUSG00000073242.4	13.4254	0.748939	0.535295	1.39911	0.161779	0.999849
ENSMUSG00000111767.1	54.52	-0.140538	0.24614	-0.57097	0.56802	0.999849
ENSMUSG00000106365.1	8.31848	0.654773	0.753854	0.868568	0.385083	0.999849
ENSMUSG00000112854.1	11.0947	0.99519	0.831885	1.19631	0.231577	0.999849
ENSMUSG00000045746.3	21.8911	-1.02304	0.531958	-1.92316	0.0544597	0.988254
ENSMUSG00000085559.1	12.7284	0.378411	0.523119	0.723375	0.469449	0.999849
ENSMUSG00000106598.1	10.6555	-0.254046	0.590052	-0.430549	0.666796	0.999849
ENSMUSG00000113031.1	8.95705	-0.163549	0.74409	-0.219797	0.826029	0.999849
ENSMUSG00000073699.3	10.817	1.19423	0.560198	2.1318	0.0330232	0.957705
ENSMUSG00000106000.1	7.48174	-0.675656	0.59612	-1.13342	0.257037	0.999849
ENSMUSG00000108072.1	6.2735	0.0574298	0.713988	0.0804352	0.935891	0.999849
ENSMUSG00000110673.1	72.7842	-0.183044	0.291147	-0.6287	0.529545	0.999849
ENSMUSG00000110427.1	28.2882	0.239779	0.449795	0.533085	0.593975	0.999849
ENSMUSG00000097812.1	82.246	-0.359703	0.415779	-0.865129	0.386968	0.999849
ENSMUSG00000113683.1	26.48	-0.0741987	0.347813	-0.213329	0.83107	0.999849
ENSMUSG00000110862.1	7.99677	-0.496679	0.660738	-0.751704	0.452229	0.999849
ENSMUSG00000113747.1	487.309	-0.58698	0.386691	-1.51796	0.129025	0.999849
ENSMUSG00000110727.1	49.8533	-0.461327	0.352017	-1.31053	0.190018	0.999849
ENSMUSG00000087333.1	11.6281	-0.101454	0.645027	-0.157286	0.875019	0.999849
ENSMUSG00000114148.1	35.7145	0.22068	0.45402	0.486058	0.626926	0.999849
ENSMUSG00000103308.5	12.5501	0.534667	0.603983	0.885235	0.37603	0.999849
ENSMUSG00000085355.2	39.2092	0.381646	0.332726	1.14703	0.25137	0.999849
ENSMUSG00000097448.1	11.3033	0.0621474	0.499626	0.124388	0.901008	0.999849
ENSMUSG00000110140.1	20.3052	0.160368	0.474274	0.338133	0.735263	0.999849
ENSMUSG00000107063.1	9.73512	-0.046176	0.590717	-0.0781694	0.937693	0.999849
ENSMUSG00000097709.8	38.4827	-0.62963	0.363738	-1.731	0.0834521	0.999849
ENSMUSG00000102332.1	14.5177	0.623369	0.519128	1.2008	0.229829	0.999849
ENSMUSG00000106317.1	11.4115	-1.53582	0.558651	-2.74916	0.00597476	0.620051
ENSMUSG00000107355.1	10.0807	0.0773696	0.811118	0.0953864	0.924008	0.999849
ENSMUSG00000112498.1	9.05077	1.41627	0.774815	1.82789	0.0675663	0.999849
ENSMUSG00000104509.1	77.4896	0.0983097	0.259131	0.379383	0.704404	0.999849
ENSMUSG00000111593.1	21.2787	-0.523676	0.551132	-0.950183	0.342019	0.999849
ENSMUSG00000110605.1	208.699	0.0875411	0.282243	0.310162	0.756437	0.999849
ENSMUSG00000070995.10	11.4838	-0.72467	0.604641	-1.19851	0.230718	0.999849
ENSMUSG00000110945.1	44.1518	0.186517	0.275573	0.676834	0.498512	0.999849
ENSMUSG00000086160.1	14.1665	-0.792429	0.54296	-1.45946	0.144439	0.999849
ENSMUSG00000111080.1	183.117	-0.254371	0.229546	-1.10815	0.267798	0.999849
ENSMUSG00000090086.7	41.764	0.475198	0.315043	1.50836	0.131463	0.999849
ENSMUSG00000104156.2	11.5902	0.250338	0.769214	0.325447	0.744843	0.999849
ENSMUSG00000113618.1	18.0347	0.590494	0.442031	1.33586	0.181594	0.999849
ENSMUSG00000097393.8	21.5127	0.528209	0.380179	1.38937	0.16472	0.999849
ENSMUSG00000097372.1	31.8753	0.215199	0.403851	0.532868	0.594125	0.999849
ENSMUSG00000110500.1	7.32785	-0.672575	0.84618	-0.794836	0.426709	0.999849
ENSMUSG00000101588.1	219.003	-0.54679	0.523725	-1.04404	0.296467	0.999849
ENSMUSG00000110656.1	14.8559	-1.84149	0.55351	-3.32694	0.000878066	0.358822
ENSMUSG00000113471.1	7.55823	-0.20689	0.627725	-0.329588	0.741712	0.999849
ENSMUSG00000110607.1	32.3836	-0.0369476	0.376693	-0.0980842	0.921865	0.999849
ENSMUSG00000106981.1	17.4331	-0.367771	0.571233	-0.64382	0.519692	0.999849
ENSMUSG00000101773.1	8.105	0.747832	0.589846	1.26784	0.204854	0.999849
ENSMUSG00000055944.3	11.4774	-0.219903	0.760872	-0.289014	0.772571	0.999849
ENSMUSG00000085525.7	439.704	-0.713831	0.709037	-1.00676	0.31405	0.999849
ENSMUSG00000106688.1	35.4918	0.0421485	0.438908	0.0960305	0.923496	0.999849
ENSMUSG00000109754.1	10.2771	0.705123	0.577557	1.22087	0.222135	0.999849
ENSMUSG00000059631.6	95.2953	0.225485	0.311447	0.723993	0.46907	0.999849
ENSMUSG00000110393.2	35.7912	-0.625127	0.368047	-1.6985	0.0894142	0.999849
ENSMUSG00000108084.1	9.98709	0.806994	0.609405	1.32423	0.185426	0.999849
ENSMUSG00000109731.1	12.454	0.337053	0.80584	0.418263	0.675755	0.999849
ENSMUSG00000113722.1	6.44627	-0.486485	0.869331	-0.559609	0.575746	0.999849
ENSMUSG00000067973.11	17.2183	0.155741	0.448271	0.347426	0.728271	0.999849
ENSMUSG00000101828.1	71.537	0.241367	0.314611	0.767189	0.442969	0.999849
ENSMUSG00000107422.1	11.3653	0.72504	0.595403	1.21773	0.223326	0.999849
ENSMUSG00000097527.2	18.0252	-0.0415399	0.463933	-0.0895386	0.928654	0.999849
ENSMUSG00000085987.2	15.1875	-0.188019	0.617257	-0.304604	0.760668	0.999849
ENSMUSG00000107198.1	6.11768	0.049385	0.964892	0.0511819	0.959181	0.999849
ENSMUSG00000072769.6	39.4167	-0.280241	0.405415	-0.691245	0.489412	0.999849
ENSMUSG00000107131.1	78.9564	-0.116641	0.426019	-0.273792	0.784244	0.999849
ENSMUSG00000110703.1	9.39916	0.347676	0.686862	0.50618	0.61273	0.999849
ENSMUSG00000109868.1	7.7258	0.529008	0.608376	0.869542	0.384551	0.999849
ENSMUSG00000097545.7	46.6874	-0.69608	0.579188	-1.20182	0.229433	0.999849
ENSMUSG00000112183.1	20.7378	0.0139223	0.41089	0.0338833	0.97297	0.999849
ENSMUSG00000085541.1	7.34285	0.754821	0.75021	1.00615	0.314345	0.999849
ENSMUSG00000021874.12	17.0861	0.140122	0.584354	0.239789	0.810494	0.999849
ENSMUSG00000112267.1	5.31822	0.63552	0.723679	0.87818	0.379846	0.999849
ENSMUSG00000086289.3	16.4038	-0.43877	0.464939	-0.943715	0.345315	0.999849
ENSMUSG00000112202.1	8.66492	-0.507748	0.673493	-0.753902	0.450908	0.999849
ENSMUSG00000100975.2	8.904	-0.381874	0.60535	-0.63083	0.528151	0.999849
ENSMUSG00000100252.6	162.522	0.122391	0.425596	0.287576	0.773671	0.999849
ENSMUSG00000109992.1	21.511	-0.189387	0.492795	-0.384312	0.700747	0.999849
ENSMUSG00000087098.1	9.1612	0.406352	0.66432	0.611681	0.540749	0.999849
ENSMUSG00000111362.1	16.8311	-1.47686	0.780642	-1.89185	0.0585107	0.999849
ENSMUSG00000111116.1	10.7973	0.471152	0.631836	0.745687	0.455857	0.999849
ENSMUSG00000046463.5	41.8033	-0.282085	0.310134	-0.909558	0.363056	0.999849
ENSMUSG00000100417.1	44.9215	-0.421024	0.395993	-1.06321	0.287686	0.999849
ENSMUSG00000086026.1	21.3803	0.314686	0.379954	0.828222	0.407545	0.999849
ENSMUSG00000053714.8	6.54325	-0.523552	0.78876	-0.663765	0.506841	0.999849
ENSMUSG00000098434.1	8.86966	0.520186	0.692926	0.75071	0.452827	0.999849
ENSMUSG00000104839.1	5.48671	1.23175	0.850284	1.44864	0.147439	0.999849
ENSMUSG00000113673.1	56.8834	0.126927	0.360725	0.351866	0.724939	0.999849
ENSMUSG00000087679.2	483.383	-0.167302	0.234385	-0.713789	0.475357	0.999849
ENSMUSG00000086563.1	18.5937	-0.896695	0.625064	-1.43456	0.151411	0.999849
ENSMUSG00000092384.7	8.64706	-0.0453489	0.655418	-0.0691909	0.944838	0.999849
ENSMUSG00000022187.2	6.20845	0.452341	0.785186	0.576094	0.564552	0.999849
ENSMUSG00000097180.5	29.2594	-0.102816	0.34114	-0.301389	0.763118	0.999849
ENSMUSG00000114134.1	8.85185	-0.301605	0.574235	-0.525229	0.599424	0.999849
ENSMUSG00000113322.1	26.8327	0.416064	0.378541	1.09913	0.271713	0.999849
ENSMUSG00000095123.1	129.43	0.0657093	0.219843	0.298892	0.765023	0.999849
ENSMUSG00000106871.1	17.0454	-0.521154	0.637163	-0.81793	0.413397	0.999849
ENSMUSG00000109501.1	14.0694	-0.768055	0.509353	-1.5079	0.13158	0.999849
ENSMUSG00000110278.1	18.6121	0.100959	0.452816	0.222957	0.823569	0.999849
ENSMUSG00000111883.1	9.46766	0.26341	0.572314	0.460254	0.645334	0.999849
ENSMUSG00000085840.1	11.7732	0.952777	0.64378	1.47997	0.13888	0.999849
ENSMUSG00000097908.7	70.8583	0.753107	0.273345	2.75516	0.00586642	0.620051
ENSMUSG00000085054.2	16.1856	0.483916	0.601296	0.804789	0.420942	0.999849
ENSMUSG00000112054.1	9.64615	0.526654	0.574369	0.916926	0.359182	0.999849
ENSMUSG00000098098.7	15.2467	-0.302309	0.508489	-0.594523	0.552162	0.999849
ENSMUSG00000098318.7	127.037	0.195344	0.186221	1.04899	0.294183	0.999849
ENSMUSG00000111266.1	13.6008	0.770982	0.5951	1.29555	0.195131	0.999849
ENSMUSG00000112112.1	36.1413	-0.476836	0.296185	-1.60993	0.107414	0.999849
ENSMUSG00000106222.1	81.6458	-0.392285	0.375451	-1.04483	0.296099	0.999849
ENSMUSG00000110924.1	31.6744	0.34494	0.350584	0.9839	0.325165	0.999849
ENSMUSG00000111117.1	24.3441	-0.174031	0.427396	-0.407189	0.683869	0.999849
ENSMUSG00000112327.1	6.88407	0.0326914	0.638923	0.0511665	0.959193	0.999849
ENSMUSG00000104586.1	45.3664	-0.518738	0.483457	-1.07298	0.283281	0.999849
ENSMUSG00000113831.1	10.6119	-0.362106	0.568481	-0.636971	0.524144	0.999849
ENSMUSG00000112286.1	33.2539	-0.300251	0.431483	-0.695858	0.486518	0.999849
ENSMUSG00000073529.9	6.65592	0.717096	0.767221	0.934666	0.34996	0.999849
ENSMUSG00000097819.1	11.2032	-1.1842	0.695933	-1.7016	0.0888309	0.999849
ENSMUSG00000110485.1	7.43438	0.288035	0.615208	0.468191	0.639648	0.999849
ENSMUSG00000073155.12	309.226	-0.405539	0.233589	-1.73612	0.0825424	0.999849
ENSMUSG00000104340.1	19.911	-1.26159	0.564242	-2.2359	0.0253584	0.922831
ENSMUSG00000109945.1	86.1324	0.133317	0.312361	0.426806	0.669521	0.999849
ENSMUSG00000114006.1	6.24158	0.662872	0.701423	0.945038	0.344639	0.999849
ENSMUSG00000086490.1	17.0202	-0.318386	0.444643	-0.716048	0.473962	0.999849
ENSMUSG00000096056.1	16.9681	-0.580464	0.416007	-1.39532	0.162918	0.999849
ENSMUSG00000085329.1	65.7144	-0.442501	0.258183	-1.71391	0.0865459	0.999849
ENSMUSG00000085114.1	12.1746	0.163382	0.631279	0.25881	0.795782	0.999849
ENSMUSG00000093846.1	29.7099	0.265617	0.443818	0.598483	0.549518	0.999849
ENSMUSG00000086474.2	8.98234	1.16463	0.553432	2.10438	0.0353453	0.964377
ENSMUSG00000097616.7	34.2331	0.452083	0.574609	0.786767	0.431419	0.999849
NR_003278	15243.9	-0.0242292	0.177972	-0.136141	0.89171	0.999849
ENSMUSG00000101856.1	24.573	-0.235436	0.420395	-0.560035	0.575456	0.999849
ENSMUSG00000090936.2	26.189	-0.698311	0.514826	-1.3564	0.174972	0.999849
ENSMUSG00000085565.1	8.17373	0.00737473	0.641691	0.0114926	0.99083	0.999849
ENSMUSG00000087390.1	8.46001	-0.953063	0.610818	-1.56031	0.118688	0.999849
ENSMUSG00000110539.1	8.53863	0.13742	0.712717	0.192811	0.847107	0.999849
ENSMUSG00000113813.1	179.301	0.393279	0.29145	1.34939	0.177212	0.999849
ENSMUSG00000056579.17	1177.86	0.0126654	0.119586	0.10591	0.915653	0.999849
ENSMUSG00000112275.1	36.1733	-0.343813	0.292917	-1.17375	0.240494	0.999849
ENSMUSG00000103998.1	45.056	0.0681226	0.391783	0.173878	0.861961	0.999849
ENSMUSG00000112399.1	8.02808	-0.417803	0.719368	-0.580792	0.561381	0.999849
ENSMUSG00000085235.1	13.825	0.371706	0.622758	0.59687	0.550594	0.999849
ENSMUSG00000109781.1	37.2806	-0.40177	0.477745	-0.840971	0.400364	0.999849
NR_030686	41.3977	-0.329964	0.472632	-0.698142	0.485088	0.999849
ENSMUSG00000092090.2	6.39793	0.894912	0.771988	1.15923	0.246362	0.999849
ENSMUSG00000108448.2	41.9763	-0.0940226	0.281299	-0.334244	0.738195	0.999849
ENSMUSG00000112095.1	39.2897	0.670882	0.367517	1.82544	0.0679341	0.999849
ENSMUSG00000086283.7	1019.45	0.0104911	0.397017	0.0264249	0.978918	0.999849
ENSMUSG00000112117.1	11.7426	0.412092	0.543017	0.758892	0.447917	0.999849
ENSMUSG00000086179.1	11.1384	0.343805	0.493136	0.697181	0.48569	0.999849
ENSMUSG00000112880.1	17.4781	-0.0234018	0.477002	-0.0490601	0.960871	0.999849
ENSMUSG00000097744.1	96.9871	0.0892945	0.246752	0.36188	0.717442	0.999849
ENSMUSG00000098234.7	343.067	0.195221	0.196511	0.993437	0.320497	0.999849
ENSMUSG00000105704.1	16.8227	0.0313817	0.403478	0.0777779	0.938005	0.999849
ENSMUSG00000096977.2	493.938	0.382608	0.693746	0.55151	0.581284	0.999849
ENSMUSG00000087040.1	77.5834	0.168287	0.261019	0.644731	0.519102	0.999849
ENSMUSG00000086428.1	12.0185	-0.589047	0.781101	-0.754124	0.450775	0.999849
ENSMUSG00000113847.1	48.3533	0.155098	0.400774	0.386996	0.69876	0.999849
ENSMUSG00000100287.1	110.523	0.0194856	0.409638	0.0475679	0.962061	0.999849
ENSMUSG00000106507.1	11.5418	0.389809	0.558481	0.69798	0.485189	0.999849
ENSMUSG00000089702.1	9.07775	0.172695	0.718294	0.240423	0.810002	0.999849
ENSMUSG00000106632.1	13.7743	-0.0567793	0.586496	-0.0968112	0.922876	0.999849
ENSMUSG00000104413.1	24.368	0.212016	0.471166	0.449982	0.652723	0.999849
ENSMUSG00000105602.1	12.3131	-0.160343	0.595807	-0.269118	0.787839	0.999849
ENSMUSG00000110489.1	39.6308	-0.309291	0.283437	-1.09122	0.275178	0.999849
ENSMUSG00000111712.1	9.70809	-0.46557	0.558266	-0.833958	0.404305	0.999849
ENSMUSG00000097154.2	11.5219	0.591368	0.57829	1.02261	0.30649	0.999849
ENSMUSG00000112545.1	7.714	-1.22287	0.716637	-1.7064	0.0879333	0.999849
ENSMUSG00000097415.2	76.912	0.35092	0.373206	0.940286	0.347071	0.999849
ENSMUSG00000111933.1	83.3351	0.911106	0.479703	1.89932	0.0575231	0.999007
ENSMUSG00000112121.1	10.1261	0.935392	0.676721	1.38224	0.166898	0.999849
ENSMUSG00000105353.1	18.1085	-0.206136	0.507764	-0.405968	0.684766	0.999849
ENSMUSG00000097156.7	1441.84	-0.211453	0.195892	-1.07944	0.280393	0.999849
ENSMUSG00000104671.1	241.923	-0.248644	0.242295	-1.0262	0.304795	0.999849
ENSMUSG00000100094.1	10.0902	-0.438178	0.556842	-0.786899	0.431341	0.999849
ENSMUSG00000113427.1	25.1799	0.38575	0.411632	0.937123	0.348695	0.999849
ENSMUSG00000090965.1	8.02086	0.0819301	0.524368	0.156245	0.87584	0.999849
ENSMUSG00000099364.1	8.6244	-0.0795482	0.666669	-0.119322	0.90502	0.999849
ENSMUSG00000114062.1	9.68635	0.327797	0.582334	0.562903	0.573501	0.999849
ENSMUSG00000113580.1	19.0199	-0.301297	0.449	-0.671039	0.502196	0.999849
ENSMUSG00000085912.1	17.5127	0.341122	0.517802	0.658789	0.510031	0.999849
ENSMUSG00000100354.1	6.80977	-1.67512	0.810035	-2.06796	0.0386438	0.964377
ENSMUSG00000100830.1	33.9568	-0.101583	0.417773	-0.243154	0.807886	0.999849
ENSMUSG00000085351.1	45.9263	-0.456432	0.279885	-1.63078	0.102936	0.999849
ENSMUSG00000097287.2	81.4663	0.12852	0.308518	0.416574	0.67699	0.999849
ENSMUSG00000113152.1	24.7145	0.602322	0.492934	1.22191	0.221741	0.999849
ENSMUSG00000101211.1	6.36773	-0.592795	0.707378	-0.838017	0.402021	0.999849
ENSMUSG00000110888.1	14.5756	-0.240746	0.448485	-0.536798	0.591407	0.999849
ENSMUSG00000062391.3	24.1237	-0.29152	0.539161	-0.540693	0.588719	0.999849
ENSMUSG00000110647.2	203.52	1.66486	1.00228	1.66107	0.0966995	0.999849
ENSMUSG00000103108.2	8.13919	-0.519969	0.702404	-0.740271	0.459135	0.999849
ENSMUSG00000108845.1	17.0504	0.564644	0.420018	1.34433	0.17884	0.999849
ENSMUSG00000113716.1	39.3319	0.461866	0.267961	1.72363	0.0847738	0.999849
ENSMUSG00000113098.1	12.1302	-0.0557159	0.673818	-0.0826869	0.934101	0.999849
ENSMUSG00000106702.1	13.9113	0.411997	0.701483	0.587322	0.556988	0.999849
ENSMUSG00000061510.3	11.7555	-0.161574	0.662024	-0.244061	0.807184	0.999849
ENSMUSG00000103686.1	5.98772	0.528444	0.696349	0.758878	0.447925	0.999849
ENSMUSG00000097497.1	5.7171	0.738542	1.11483	0.662468	0.507671	0.999849
ENSMUSG00000102917.1	69.0923	0.0672219	0.297283	0.226121	0.821107	0.999849
ENSMUSG00000079467.8	6.63934	-1.52279	0.8652	-1.76004	0.0784012	0.999849
ENSMUSG00000085022.2	32.6255	-0.118153	0.319693	-0.369583	0.711693	0.999849
ENSMUSG00000097520.2	120.363	0.00397117	0.33484	0.0118599	0.990537	0.999849
ENSMUSG00000110246.1	215.022	-0.0393494	0.189795	-0.207326	0.835755	0.999849
ENSMUSG00000114112.1	12.0355	-0.118963	0.670682	-0.177376	0.859213	0.999849
ENSMUSG00000073374.3	18.2567	-1.02934	0.468701	-2.19615	0.0280814	0.934122
ENSMUSG00000112454.1	12.8972	0.00884014	0.500966	0.0176462	0.985921	0.999849
ENSMUSG00000086662.7	16.4648	0.330806	0.426392	0.775825	0.437852	0.999849
ENSMUSG00000112433.1	63.6825	-0.0966286	0.37864	-0.255199	0.798569	0.999849
ENSMUSG00000110051.1	175.785	0.0237231	0.250369	0.0947525	0.924511	0.999849
ENSMUSG00000109907.1	8.07259	0.0105418	0.751196	0.0140334	0.988803	0.999849
ENSMUSG00000060149.6	66.9444	0.372312	0.23792	1.56486	0.117616	0.999849
ENSMUSG00000105636.1	13.1477	0.256772	0.649832	0.395136	0.692743	0.999849
ENSMUSG00000106547.1	838.748	-0.263658	0.290516	-0.90755	0.364116	0.999849
ENSMUSG00000031559.15	7.51387	0.766655	0.672233	1.14046	0.254095	0.999849
ENSMUSG00000097754.1	42.5805	-0.922785	0.487593	-1.89253	0.0584199	0.999849
ENSMUSG00000099722.3	9.27484	0.541219	0.735433	0.735919	0.46178	0.999849
ENSMUSG00000084843.1	37.9677	0.324297	0.406968	0.79686	0.425532	0.999849
ENSMUSG00000093749.1	8.35492	0.214483	0.63812	0.336118	0.736782	0.999849
ENSMUSG00000073147.3	68.1696	-0.015723	0.250917	-0.0626621	0.950036	0.999849
ENSMUSG00000097434.2	19.6959	0.441556	0.506029	0.87259	0.382886	0.999849
ENSMUSG00000043903.3	7.06698	-0.920261	0.633917	-1.45171	0.146583	0.999849
ENSMUSG00000113882.1	11.4959	0.41136	0.676608	0.607974	0.543204	0.999849
ENSMUSG00000113811.1	93.1746	0.0219105	0.267158	0.0820131	0.934636	0.999849
ENSMUSG00000097000.2	29.0066	-0.138649	0.414254	-0.334696	0.737854	0.999849
ENSMUSG00000087351.1	15.8663	0.774481	0.544488	1.4224	0.154909	0.999849
ENSMUSG00000063018.6	13.1073	-0.527568	0.550697	-0.957999	0.338063	0.999849
ENSMUSG00000105479.1	97.7375	-0.0162405	0.313035	-0.0518808	0.958624	0.999849
ENSMUSG00000078952.9	271.582	-0.197235	0.218004	-0.904732	0.365607	0.999849
ENSMUSG00000099470.1	157.569	-0.136238	0.367534	-0.370682	0.710875	0.999849
ENSMUSG00000091514.2	14.9566	0.27453	0.517455	0.530539	0.595738	0.999849
ENSMUSG00000113599.1	65.3172	-0.846833	0.787087	-1.07591	0.281968	0.999849
ENSMUSG00000097893.8	33.2572	-0.0286469	0.354781	-0.0807452	0.935645	0.999849
ENSMUSG00000111013.1	9.75438	-0.628862	0.569176	-1.10486	0.269218	0.999849
ENSMUSG00000114185.1	15.5422	-0.361503	0.546152	-0.661909	0.50803	0.999849
ENSMUSG00000097207.7	110.409	-0.202468	0.329781	-0.613946	0.539251	0.999849
ENSMUSG00000105076.1	8.40198	0.476707	0.733096	0.650265	0.515521	0.999849
ENSMUSG00000097668.2	8.94394	0.0152984	0.840556	0.0182004	0.985479	0.999849
ENSMUSG00000108236.1	24.2751	0.383247	0.409295	0.936359	0.349088	0.999849
ENSMUSG00000099021.1	385249	-0.287093	0.304609	-0.942498	0.345938	0.999849
ENSMUSG00000113733.1	10.3316	0.557681	0.528017	1.05618	0.290885	0.999849
ENSMUSG00000110260.1	7.23029	0.981891	0.759377	1.29302	0.196004	0.999849
ENSMUSG00000110151.2	9.52856	0.00663033	0.564038	0.0117551	0.990621	0.999849
ENSMUSG00000102545.1	7.64896	0.0296177	0.666905	0.0444107	0.964577	0.999849
ENSMUSG00000110542.1	19.2462	1.23754	0.605565	2.04361	0.0409917	0.970609
ENSMUSG00000096950.2	8.39172	0.437309	0.72832	0.600436	0.548216	0.999849
ENSMUSG00000086454.7	13.4371	0.650445	0.605414	1.07438	0.282652	0.999849
ENSMUSG00000105361.1	890.73	-0.0734024	0.147304	-0.498304	0.61827	0.999849
ENSMUSG00000098178.1	7957.9	0.0742387	0.190783	0.389126	0.697183	0.999849
ENSMUSG00000097971.3	39238.2	0.223193	0.207572	1.07525	0.282261	0.999849
ENSMUSG00000112478.1	42.2889	0.948466	1.06273	0.892481	0.372135	0.999849
ENSMUSG00000084967.1	4.56634	-0.065203	0.935905	-0.0696684	0.944458	0.999849
ENSMUSG00000113362.1	58.6813	0.276379	0.309726	0.892333	0.372214	0.999849
ENSMUSG00000114098.1	8.03059	0.279547	0.91452	0.305676	0.759851	0.999849
ENSMUSG00000086212.7	8.21408	-0.551822	0.584604	-0.943925	0.345208	0.999849
ENSMUSG00000100552.1	21.7091	-0.457758	0.372419	-1.22915	0.219017	0.999849
ENSMUSG00000106438.1	7.84651	0.632621	0.706699	0.895177	0.370693	0.999849
ENSMUSG00000097237.1	9.41626	0.330352	0.698968	0.472628	0.636479	0.999849
ENSMUSG00000101179.1	11.7974	0.0674554	0.550119	0.12262	0.902408	0.999849
ENSMUSG00000110834.1	18.0169	0.329943	0.46665	0.707046	0.479538	0.999849
ENSMUSG00000086822.2	7.21963	-0.238992	0.778406	-0.307027	0.758823	0.999849
ENSMUSG00000056716.10	132.833	-0.384824	0.3613	-1.06511	0.286827	0.999849
ENSMUSG00000085035.1	76.4398	-0.155552	0.295558	-0.5263	0.59868	0.999849
ENSMUSG00000112089.1	6.86236	0.839508	0.674985	1.24374	0.213594	0.999849
ENSMUSG00000085587.1	10.3529	-0.529952	0.560776	-0.945033	0.344642	0.999849
ENSMUSG00000085124.1	9.96844	0.0507631	0.602633	0.0842355	0.932869	0.999849
ENSMUSG00000044306.4	17.3153	-0.669943	0.435347	-1.53887	0.123835	0.999849
ENSMUSG00000111371.1	29.937	0.0470887	0.393299	0.119727	0.904699	0.999849
ENSMUSG00000106219.1	990.671	0.829143	0.388427	2.13461	0.0327925	0.957705
ENSMUSG00000073274.4	62.7617	-0.0469857	0.353159	-0.133044	0.894159	0.999849
ENSMUSG00000100627.6	590.421	-0.634047	0.343106	-1.84796	0.0646074	0.999849
ENSMUSG00000105957.1	8.06544	-0.569987	0.695099	-0.820008	0.412211	0.999849
ENSMUSG00000087574.1	57.6622	0.407518	0.283067	1.43966	0.149965	0.999849
ENSMUSG00000112573.1	16.0671	-0.0383371	0.688122	-0.0557126	0.955571	0.999849
ENSMUSG00000105552.1	18.3153	0.103668	0.427292	0.242617	0.808302	0.999849
ENSMUSG00000097651.2	9.77205	0.320248	0.842476	0.380127	0.703851	0.999849
ENSMUSG00000097736.8	10.6624	0.61427	0.546879	1.12323	0.261341	0.999849
ENSMUSG00000084671.1	7.93209	-0.286204	0.575483	-0.497328	0.618958	0.999849
ENSMUSG00000097572.2	27.0535	-0.514643	0.536991	-0.958382	0.33787	0.999849
ENSMUSG00000097163.2	218.773	-0.282496	0.379798	-0.743806	0.456994	0.999849
ENSMUSG00000108634.1	10.5692	0.036871	0.608199	0.0606232	0.951659	0.999849
ENSMUSG00000110729.1	13.6405	0.289414	0.577633	0.501034	0.616347	0.999849
ENSMUSG00000111465.1	178.481	-0.117663	0.218902	-0.537515	0.590912	0.999849
ENSMUSG00000103459.1	29.7197	0.0526465	0.339477	0.155082	0.876757	0.999849
ENSMUSG00000065343.1	7.07319	-0.284677	0.657983	-0.432651	0.665269	0.999849
ENSMUSG00000087637.1	285.155	-0.452689	0.489707	-0.924406	0.355275	0.999849
ENSMUSG00000104328.1	24.5674	-0.000115987	0.521655	-0.000222344	0.999823	0.999953
ENSMUSG00000073226.9	33.205	-0.460128	0.452436	-1.017	0.309152	0.999849
ENSMUSG00000112060.1	18.6748	-0.109741	0.464579	-0.236216	0.813265	0.999849
ENSMUSG00000105570.1	6.68591	0.712218	0.886695	0.803228	0.421843	0.999849
ENSMUSG00000097392.2	120.894	-0.157196	0.271105	-0.579836	0.562025	0.999849
ENSMUSG00000113744.1	8.61999	0.060763	0.713592	0.0851509	0.932141	0.999849
ENSMUSG00000108434.1	1521.35	-0.040327	0.229286	-0.17588	0.860388	0.999849
ENSMUSG00000109612.1	28.9988	0.350894	0.369898	0.948622	0.342813	0.999849
ENSMUSG00000108722.1	19.9646	-1.03869	0.463926	-2.23892	0.0251609	0.922831
ENSMUSG00000099715.2	7.3332	0.0359162	0.596533	0.0602083	0.95199	0.999849
ENSMUSG00000108660.1	15.3535	0.391021	0.468384	0.83483	0.403813	0.999849
ENSMUSG00000086526.2	32.6895	-0.387711	0.476846	-0.813073	0.416176	0.999849
ENSMUSG00000066170.6	13.5635	-0.389467	0.490718	-0.793666	0.42739	0.999849
ENSMUSG00000113352.1	13.1993	-0.153884	0.524334	-0.293485	0.769151	0.999849
ENSMUSG00000092341.2	41029.4	0.408126	0.356328	1.14537	0.252058	0.999849
ENSMUSG00000113788.1	11.0262	0.928604	0.663264	1.40005	0.161498	0.999849
ENSMUSG00000106951.1	107.506	0.0997859	0.241045	0.413972	0.678895	0.999849
ENSMUSG00000097488.1	37.8812	0.00607577	0.335771	0.018095	0.985563	0.999849
ENSMUSG00000099375.1	13.3714	1.3905	0.616895	2.25402	0.0241947	0.922831
ENSMUSG00000078838.2	14.3375	-0.235563	0.53847	-0.437467	0.661773	0.999849
ENSMUSG00000084788.1	10.4795	0.0112733	0.547378	0.0205951	0.983569	0.999849
ENSMUSG00000113090.1	44.34	0.149839	0.577439	0.25949	0.795257	0.999849
ENSMUSG00000114189.1	300.699	-0.0256083	0.21793	-0.117507	0.906458	0.999849
ENSMUSG00000075010.4	21.7688	-0.566755	1.29871	-0.4364	0.662547	0.999849
ENSMUSG00000054622.4	8.58562	0.0875904	0.747591	0.117164	0.90673	0.999849
ENSMUSG00000097519.2	13.7242	0.255532	0.7985	0.320015	0.748957	0.999849
ENSMUSG00000108043.2	41.6703	0.623276	0.445138	1.40019	0.161457	0.999849
ENSMUSG00000094002.3	80.1805	-0.401683	0.25588	-1.56981	0.116459	0.999849
ENSMUSG00000097543.1	73.2364	-0.0782954	0.271091	-0.288816	0.772722	0.999849
ENSMUSG00000086952.1	111.312	-0.176428	0.242438	-0.727724	0.466782	0.999849
ENSMUSG00000107876.1	11.8158	-0.140691	0.504016	-0.27914	0.780137	0.999849
ENSMUSG00000107689.1	9.53291	-0.270031	0.534398	-0.505299	0.613349	0.999849
ENSMUSG00000103983.1	44.2322	-0.027481	0.378037	-0.0726939	0.94205	0.999849
ENSMUSG00000097832.1	91.1297	-0.480019	0.521479	-0.920497	0.357313	0.999849
ENSMUSG00000074783.10	7.3688	-0.673548	0.694191	-0.970264	0.331915	0.999849
ENSMUSG00000060380.3	24.0994	-0.294841	0.445962	-0.661135	0.508526	0.999849
ENSMUSG00000110980.1	11.6654	-0.164761	0.645991	-0.255052	0.798683	0.999849
ENSMUSG00000086054.2	53.5098	0.236696	0.466452	0.507441	0.611846	0.999849
ENSMUSG00000101447.1	8.56754	-0.126298	0.605768	-0.208492	0.834845	0.999849
ENSMUSG00000092746.2	5026.07	-0.037879	0.236536	-0.160141	0.87277	0.999849
ENSMUSG00000112319.1	49.4565	0.407765	0.34817	1.17117	0.241532	0.999849
ENSMUSG00000085395.1	80.5374	-0.418938	0.37665	-1.11227	0.266021	0.999849
ENSMUSG00000114161.1	23.9078	0.444206	0.544341	0.816044	0.414475	0.999849
ENSMUSG00000100213.1	8.09854	0.349355	0.849151	0.411417	0.680766	0.999849
ENSMUSG00000087172.1	90.1412	0.156091	0.259667	0.60112	0.54776	0.999849
ENSMUSG00000085279.1	12.2639	0.212458	0.574046	0.370106	0.711304	0.999849
ENSMUSG00000112496.2	55.4724	0.201229	0.349847	0.575191	0.565162	0.999849
ENSMUSG00000113184.1	27.1576	-0.534753	0.401734	-1.33111	0.183152	0.999849
ENSMUSG00000111514.1	10.3902	-0.57338	0.692344	-0.828173	0.407572	0.999849
ENSMUSG00000100306.1	77.967	0.328276	0.573859	0.57205	0.567288	0.999849
ENSMUSG00000102869.2	1376.53	-0.124025	0.145313	-0.853499	0.393382	0.999849
ENSMUSG00000097283.1	14.8511	0.480617	0.556064	0.864321	0.387412	0.999849
ENSMUSG00000097204.2	25.0767	0.59847	0.382878	1.56308	0.118033	0.999849
ENSMUSG00000087620.7	18.6309	0.381797	0.456355	0.836622	0.402805	0.999849
ENSMUSG00000099406.1	8.68136	-0.544542	0.822453	-0.662095	0.50791	0.999849
ENSMUSG00000107096.3	51.2034	-0.419163	0.410549	-1.02098	0.307263	0.999849
ENSMUSG00000100301.6	27.2535	-1.18717	0.972626	-1.22059	0.222242	0.999849
ENSMUSG00000100717.6	545.521	-0.219187	0.275211	-0.79643	0.425782	0.999849
ENSMUSG00000099587.1	129.027	0.278545	0.305423	0.911998	0.36177	0.999849
ENSMUSG00000108132.1	9.15944	-0.102819	0.56317	-0.182573	0.855133	0.999849
ENSMUSG00000101698.1	334.483	-0.191527	0.226465	-0.845726	0.397705	0.999849
ENSMUSG00000111575.1	11.3919	0.125613	0.592703	0.211933	0.832159	0.999849
ENSMUSG00000110239.1	8.42822	-0.113472	0.57232	-0.198266	0.842837	0.999849
ENSMUSG00000097073.7	24.3273	0.270463	0.396104	0.682808	0.494728	0.999849
ENSMUSG00000102899.1	39.5105	0.204769	0.30901	0.662661	0.507548	0.999849
ENSMUSG00000097571.8	53.4583	0.0546477	0.398862	0.137009	0.891024	0.999849
ENSMUSG00000110633.1	220.23	0.206923	0.336854	0.614281	0.53903	0.999849
ENSMUSG00000073000.3	5.62015	-0.467743	0.740838	-0.63137	0.527799	0.999849
ENSMUSG00000046764.8	24.2754	0.16549	0.38697	0.427655	0.668902	0.999849
ENSMUSG00000103726.1	39.343	-0.186875	0.370582	-0.504272	0.61407	0.999849
ENSMUSG00000069713.2	9.18929	-0.0872369	0.777251	-0.112238	0.910635	0.999849
ENSMUSG00000110317.1	11.4572	0.759497	0.694587	1.09345	0.274195	0.999849
ENSMUSG00000113120.1	14.4157	-0.100963	0.579877	-0.174111	0.861778	0.999849
ENSMUSG00000107961.1	9.47403	-1.0181	0.611758	-1.66421	0.09607	0.999849
ENSMUSG00000089726.2	97.0513	0.171606	0.39198	0.437793	0.661536	0.999849
ENSMUSG00000099413.1	51.0051	0.0920741	0.309977	0.297035	0.76644	0.999849
ENSMUSG00000110001.1	70.7638	-0.00341969	0.302163	-0.0113174	0.99097	0.999849
ENSMUSG00000097354.7	29.4447	0.783628	0.454589	1.72381	0.0847413	0.999849
ENSMUSG00000105102.1	167.578	-0.268772	0.388192	-0.69237	0.488705	0.999849
ENSMUSG00000112963.1	27.7846	0.151522	0.407125	0.372176	0.709762	0.999849
ENSMUSG00000086995.1	6.89851	0.431238	0.69756	0.618209	0.536438	0.999849
ENSMUSG00000110457.1	6.99704	-0.567851	0.794143	-0.715049	0.474579	0.999849
ENSMUSG00000109419.1	137.264	-0.0947297	0.254075	-0.372842	0.709266	0.999849
ENSMUSG00000110661.1	33.243	0.254539	0.366378	0.694743	0.487217	0.999849
ENSMUSG00000029092.9	31.1212	-0.222344	0.526532	-0.422281	0.67282	0.999849
ENSMUSG00000105516.4	23.6173	0.558815	0.408175	1.36906	0.170982	0.999849
ENSMUSG00000087543.1	10.5286	-0.359268	0.611781	-0.587249	0.557036	0.999849
ENSMUSG00000101517.6	15.1025	-0.0665378	0.622753	-0.106845	0.914912	0.999849
ENSMUSG00000099625.1	489.795	-0.478462	0.338313	-1.41426	0.157287	0.999849
ENSMUSG00000112188.1	29.2027	-0.291539	0.469988	-0.620312	0.535052	0.999849
ENSMUSG00000112519.1	18.7954	0.367828	0.39795	0.924307	0.355326	0.999849
ENSMUSG00000108713.1	26.0066	0.127629	0.517941	0.246417	0.80536	0.999849
ENSMUSG00000111840.1	31.1773	0.340014	0.408828	0.831679	0.40559	0.999849
ENSMUSG00000113726.1	28.8356	0.119905	0.379176	0.316225	0.751832	0.999849
ENSMUSG00000102064.1	52.8696	0.201088	0.301589	0.666763	0.504923	0.999849
ENSMUSG00000100671.1	9.48481	-0.559147	0.737527	-0.758137	0.448369	0.999849
ENSMUSG00000097216.3	49.7137	-0.254969	0.422848	-0.602981	0.546522	0.999849
ENSMUSG00000109506.1	19.8767	0.891025	0.484074	1.84068	0.0656686	0.999849
ENSMUSG00000111761.1	25.4821	-0.117373	0.453019	-0.25909	0.795566	0.999849
ENSMUSG00000111820.1	12.3726	-0.100627	0.546255	-0.184213	0.853846	0.999849
ENSMUSG00000099608.1	24.2642	-0.0461636	0.444017	-0.103968	0.917195	0.999849
ENSMUSG00000050936.5	22.0122	-0.0962277	0.561344	-0.171424	0.86389	0.999849
ENSMUSG00000075020.6	12.9763	0.491836	0.744564	0.660568	0.508889	0.999849
ENSMUSG00000085836.1	8.51421	0.934063	0.581641	1.60591	0.108294	0.999849
ENSMUSG00000111378.1	32.8592	0.216392	0.38204	0.566411	0.571114	0.999849
ENSMUSG00000074758.10	12.9547	-0.0460564	0.469717	-0.0980514	0.921891	0.999849
ENSMUSG00000099491.1	11.1203	0.801805	0.566928	1.4143	0.157274	0.999849
ENSMUSG00000111811.1	13.2904	-0.0507316	0.504174	-0.100623	0.91985	0.999849
ENSMUSG00000104925.1	74.6958	-0.0604056	0.249239	-0.24236	0.808501	0.999849
ENSMUSG00000113204.1	729.248	0.18416	0.177231	1.0391	0.29876	0.999849
ENSMUSG00000097850.2	313.569	0.408253	0.260266	1.5686	0.116741	0.999849
ENSMUSG00000111556.1	9.80331	0.627936	0.59596	1.05366	0.292041	0.999849
ENSMUSG00000111825.1	11.2858	0.414595	0.831821	0.498418	0.61819	0.999849
ENSMUSG00000111291.1	29.0133	-0.452387	0.494156	-0.915474	0.359943	0.999849
ENSMUSG00000112639.1	95.6246	-0.0741305	0.222968	-0.332471	0.739534	0.999849
ENSMUSG00000113047.1	69.0472	0.296938	0.271597	1.09331	0.27426	0.999849
ENSMUSG00000111169.1	5.50091	-0.740316	0.796501	-0.929461	0.35265	0.999849
ENSMUSG00000102569.1	8.41965	0.479364	0.658182	0.728315	0.466421	0.999849
ENSMUSG00000112964.1	44.9113	0.566473	0.4589	1.23442	0.217048	0.999849
ENSMUSG00000100220.1	6.65994	-0.345337	0.928464	-0.371944	0.709935	0.999849
ENSMUSG00000113370.1	15.9018	-0.508057	0.573861	-0.88533	0.375979	0.999849
ENSMUSG00000110116.1	15.3917	0.425666	0.710989	0.598695	0.549376	0.999849
ENSMUSG00000109699.1	9.4643	-1.13447	0.729358	-1.55544	0.119842	0.999849
ENSMUSG00000113507.1	7.52358	0.0474155	0.695243	0.0681999	0.945627	0.999849
ENSMUSG00000112874.1	125.866	-0.0303861	0.271934	-0.111741	0.911029	0.999849
ENSMUSG00000097685.2	11.4263	1.37553	0.565831	2.43099	0.0150578	0.807528
ENSMUSG00000100691.1	38.0806	-0.487598	0.375127	-1.29982	0.193662	0.999849
ENSMUSG00000086825.1	33.2735	0.111197	0.351752	0.316124	0.751908	0.999849
ENSMUSG00000111602.1	12.1293	-0.293426	0.557291	-0.526523	0.598525	0.999849
ENSMUSG00000101514.1	7.01083	0.462515	0.721672	0.640894	0.521592	0.999849
ENSMUSG00000095279.2	7.09288	0.829209	0.751848	1.10289	0.270073	0.999849
ENSMUSG00000085438.1	755.973	0.137981	0.204105	0.676027	0.499023	0.999849
ENSMUSG00000103103.1	12.6207	-0.0257283	0.514563	-0.0500002	0.960122	0.999849
ENSMUSG00000110242.1	11.833	0.33312	0.556053	0.599081	0.549119	0.999849
ENSMUSG00000086715.1	13.2568	0.0533902	0.516494	0.10337	0.917669	0.999849
ENSMUSG00000101257.1	19.0058	-0.182602	0.495177	-0.368761	0.712306	0.999849
ENSMUSG00000097194.2	20.2149	0.519532	0.492098	1.05575	0.291083	0.999849
ENSMUSG00000111329.1	14.4425	-0.064189	0.451905	-0.142041	0.887048	0.999849
ENSMUSG00000085615.2	28.2361	0.527972	0.485625	1.0872	0.276948	0.999849
ENSMUSG00000112733.1	12.6908	1.10184	0.85214	1.29303	0.196002	0.999849
ENSMUSG00000099552.1	14.8417	0.917712	0.462183	1.9856	0.0470776	0.978438
ENSMUSG00000046219.9	7.02886	0.7917	0.646908	1.22382	0.221019	0.999849
ENSMUSG00000097062.1	11.6465	-0.245004	0.682201	-0.359137	0.719493	0.999849
ENSMUSG00000097658.1	58.0003	0.00600893	0.327885	0.0183263	0.985379	0.999849
ENSMUSG00000097294.1	8.31556	-0.325894	0.653552	-0.498651	0.618026	0.999849
ENSMUSG00000097800.1	20.0159	0.433972	0.450795	0.96268	0.335708	0.999849
ENSMUSG00000097176.1	10.1599	-0.348599	0.574458	-0.60683	0.543964	0.999849
ENSMUSG00000097335.1	54.085	0.463533	0.294062	1.57631	0.114954	0.999849
ENSMUSG00000097219.1	13.1225	0.494577	0.58621	0.843685	0.398845	0.999849
ENSMUSG00000097605.1	19.0147	0.471003	0.399628	1.1786	0.238557	0.999849
ENSMUSG00000096979.1	36.0995	0.159013	0.366888	0.433409	0.664718	0.999849
ENSMUSG00000097731.1	48.4791	-0.0143124	0.315505	-0.0453635	0.963818	0.999849
ENSMUSG00000097337.1	42.3659	0.502139	0.315359	1.59228	0.111323	0.999849
ENSMUSG00000097873.1	23.6465	0.11466	0.434237	0.264049	0.791742	0.999849
ENSMUSG00000097681.1	17.8492	-0.43428	0.443826	-0.978492	0.327831	0.999849
ENSMUSG00000097123.1	17.6964	-0.383738	0.516911	-0.742368	0.457865	0.999849
ENSMUSG00000097220.1	11.6761	0.978892	0.551735	1.77421	0.0760291	0.999849
ENSMUSG00000096990.1	28.6751	0.298027	0.402018	0.741328	0.458495	0.999849
ENSMUSG00000097660.1	30.4097	0.486076	0.407592	1.19256	0.233043	0.999849
ENSMUSG00000097674.1	31.2397	0.427621	0.406491	1.05198	0.292807	0.999849
ENSMUSG00000097246.1	11.733	-0.0114116	0.757536	-0.0150642	0.987981	0.999849
ENSMUSG00000097636.7	72.6586	-0.16256	0.308823	-0.526385	0.598621	0.999849
ENSMUSG00000097591.1	29.4853	-0.223962	0.362138	-0.618443	0.536283	0.999849
ENSMUSG00000097558.1	24.2212	-0.452363	0.542663	-0.833599	0.404507	0.999849
ENSMUSG00000097930.1	7.95396	0.399453	0.630296	0.633755	0.526241	0.999849
ENSMUSG00000096947.1	43.6549	-0.582466	0.368173	-1.58205	0.113639	0.999849
ENSMUSG00000097667.1	108.047	-0.00696373	0.275982	-0.0252325	0.979869	0.999849
ENSMUSG00000097117.1	14.1618	1.09853	0.547052	2.00809	0.0446337	0.973694
ENSMUSG00000097208.1	24.7037	-0.169801	0.328386	-0.517078	0.605102	0.999849
ENSMUSG00000097417.1	316.091	-0.110157	0.246848	-0.446253	0.655414	0.999849
ENSMUSG00000097055.1	57.7768	-0.174621	0.28741	-0.607569	0.543474	0.999849
ENSMUSG00000096945.1	13.6599	0.228064	0.576222	0.395792	0.692258	0.999849
ENSMUSG00000097889.1	29.0241	0.442756	0.388833	1.13868	0.254837	0.999849
ENSMUSG00000108027.1	187.116	-0.405929	0.282494	-1.43695	0.150733	0.999849
ENSMUSG00000097344.1	40.4299	0.509696	0.349814	1.45705	0.145103	0.999849
ENSMUSG00000097313.1	9.61231	1.00083	0.710557	1.40851	0.158979	0.999849
ENSMUSG00000031294.9	5.85702	0.636896	0.928498	0.685943	0.492749	0.999849
ENSMUSG00000097537.1	22.6901	0.421688	0.441366	0.955416	0.339367	0.999849
ENSMUSG00000096959.1	54.4869	0.149802	0.313473	0.477879	0.632736	0.999849
ENSMUSG00000096921.1	35.4551	0.651167	0.442477	1.47164	0.141118	0.999849
ENSMUSG00000097397.1	12.2716	0.105922	0.58964	0.179639	0.857436	0.999849
ENSMUSG00000097590.1	6.87937	0.407152	0.583174	0.698166	0.485074	0.999849
ENSMUSG00000097272.1	153.055	-0.303166	0.219138	-1.38344	0.166529	0.999849
ENSMUSG00000097026.1	13.7693	0.848035	0.497429	1.70484	0.0882246	0.999849
ENSMUSG00000096943.1	157.407	-0.25424	0.422518	-0.601726	0.547357	0.999849
ENSMUSG00000097609.1	12.0888	-0.539298	0.640176	-0.842422	0.399552	0.999849
ENSMUSG00000097230.1	200.066	0.181878	0.296682	0.613039	0.539851	0.999849
ENSMUSG00000097027.1	16.4716	-0.0185299	0.563236	-0.032899	0.973755	0.999849
ENSMUSG00000097582.1	28.4808	-0.12907	0.388836	-0.33194	0.739935	0.999849
ENSMUSG00000097033.1	64.8351	-0.330761	0.251509	-1.31511	0.188474	0.999849
ENSMUSG00000097242.1	23.9914	0.232383	0.602397	0.385763	0.699672	0.999849
ENSMUSG00000097151.1	15.6743	-0.175829	0.602238	-0.291959	0.770318	0.999849
ENSMUSG00000097838.1	37.8861	0.341331	0.374781	0.910748	0.362428	0.999849
ENSMUSG00000097859.1	37.8238	-0.498947	0.437334	-1.14088	0.253919	0.999849
ENSMUSG00000097876.1	21.5701	-0.114111	0.557738	-0.204596	0.837888	0.999849
ENSMUSG00000097284.7	20.364	0.438898	0.419007	1.04747	0.294883	0.999849
ENSMUSG00000097743.1	34.0563	-0.00350404	0.335102	-0.0104566	0.991657	0.999849
ENSMUSG00000086754.1	11.1891	-0.22241	0.614369	-0.362013	0.717342	0.999849
ENSMUSG00000065254.1	46.7628	0.218824	0.320364	0.683048	0.494577	0.999849
ENSMUSG00000097577.1	9.72334	0.439247	0.550205	0.798333	0.424677	0.999849
ENSMUSG00000097737.1	90.0636	0.147205	0.205056	0.717878	0.472833	0.999849
ENSMUSG00000097252.1	33.4311	0.0652043	0.393311	0.165783	0.868328	0.999849
ENSMUSG00000097280.1	490.912	0.000933702	0.179048	0.00521483	0.995839	0.999849
ENSMUSG00000097135.1	8.71137	0.342087	0.71973	0.475299	0.634574	0.999849
ENSMUSG00000097479.1	151.063	-0.202112	0.242424	-0.833711	0.404444	0.999849
ENSMUSG00000087615.1	15.1034	0.0715214	0.559389	0.127856	0.898263	0.999849
ENSMUSG00000107060.1	6.12838	0.790821	0.835197	0.946867	0.343706	0.999849
ENSMUSG00000092274.2	3996.09	0.37222	0.400314	0.929819	0.352465	0.999849
ENSMUSG00000097340.1	79.5428	0.0440048	0.280408	0.156931	0.875299	0.999849
ENSMUSG00000096919.1	8.6654	-0.641409	0.764867	-0.838589	0.4017	0.999849
ENSMUSG00000097197.1	13.7652	0.422982	0.539703	0.783732	0.433198	0.999849
ENSMUSG00000097505.1	7.25193	0.272414	0.694799	0.392076	0.695002	0.999849
ENSMUSG00000096931.1	27.8338	-0.255218	0.382823	-0.666673	0.504981	0.999849
ENSMUSG00000097579.1	8.24804	0.938628	0.693934	1.35262	0.176177	0.999849
ENSMUSG00000096938.7	7.93252	-0.634262	0.618492	-1.0255	0.305129	0.999849
ENSMUSG00000097206.1	27.2911	0.0581516	0.379397	0.153274	0.878182	0.999849
ENSMUSG00000097234.1	269.146	-0.15478	0.333877	-0.463585	0.642945	0.999849
ENSMUSG00000097827.1	8.2078	0.131718	0.58922	0.223547	0.82311	0.999849
ENSMUSG00000055403.13	6.99758	-0.378185	0.647725	-0.583867	0.55931	0.999849
ENSMUSG00000097414.1	6.10281	0.972308	0.999957	0.972349	0.330877	0.999849
ENSMUSG00000097578.1	16.073	-0.113877	0.5191	-0.219375	0.826358	0.999849
ENSMUSG00000097301.1	11.0763	0.377422	0.504202	0.748553	0.454126	0.999849
ENSMUSG00000097613.1	9.46055	0.146917	0.678648	0.216484	0.82861	0.999849
ENSMUSG00000097085.1	21.7973	0.0641565	0.535242	0.119865	0.90459	0.999849
ENSMUSG00000097057.1	27.6183	0.236991	0.3794	0.624648	0.532202	0.999849
ENSMUSG00000097267.1	8.16355	0.48145	0.863342	0.557658	0.577078	0.999849
ENSMUSG00000097875.1	15.4161	-0.843863	0.552954	-1.5261	0.126985	0.999849
ENSMUSG00000097645.1	10.0954	0.329122	0.580069	0.567385	0.570453	0.999849
ENSMUSG00000097452.1	71.4361	0.389019	0.282041	1.3793	0.167802	0.999849
ENSMUSG00000096971.1	130.336	-0.00474528	0.20556	-0.0230847	0.981583	0.999849
ENSMUSG00000097258.1	46.0472	0.153787	0.393448	0.390868	0.695895	0.999849
ENSMUSG00000097422.1	7.05903	-0.407296	0.694699	-0.586291	0.55768	0.999849
ENSMUSG00000097469.1	67.786	-0.18413	0.378817	-0.486065	0.626921	0.999849
ENSMUSG00000097312.1	10.6968	1.01988	0.708947	1.43858	0.150268	0.999849
ENSMUSG00000097546.1	6.81756	1.02437	0.661985	1.54742	0.121763	0.999849
ENSMUSG00000113816.1	56.8449	-0.206651	0.345826	-0.59756	0.550134	0.999849
ENSMUSG00000097282.1	39.1398	0.0910754	0.317169	0.287151	0.773997	0.999849
ENSMUSG00000097390.1	126.916	-0.0127159	0.249131	-0.0510408	0.959293	0.999849
ENSMUSG00000097727.7	431.216	-0.292998	0.299406	-0.978598	0.327779	0.999849
ENSMUSG00000097119.1	127.632	0.286073	0.308401	0.927599	0.353616	0.999849
ENSMUSG00000097217.1	190.537	0.146963	0.403774	0.363972	0.715879	0.999849
ENSMUSG00000097090.1	29.8751	1.10336	0.664728	1.65987	0.0969402	0.999849
ENSMUSG00000097006.7	57.8193	0.143496	0.23946	0.599249	0.549007	0.999849
ENSMUSG00000096975.1	11.276	-1.08515	0.578917	-1.87445	0.0608683	0.999849
ENSMUSG00000097781.1	95.8033	-0.159602	0.322653	-0.494654	0.620845	0.999849
ENSMUSG00000097379.1	17.7519	-0.0304533	0.540064	-0.0563884	0.955032	0.999849
ENSMUSG00000097723.1	64.918	-0.366912	0.347944	-1.05451	0.291648	0.999849
ENSMUSG00000097879.1	79.7524	0.51324	0.356861	1.43821	0.150376	0.999849
ENSMUSG00000096972.7	66.8963	0.22853	0.271727	0.841026	0.400333	0.999849
ENSMUSG00000097770.1	103.77	0.60847	0.320116	1.90078	0.0573305	0.999007
ENSMUSG00000087132.7	21.2123	0.403767	0.485122	0.8323	0.40524	0.999849
ENSMUSG00000111160.1	48.3396	0.269954	0.295458	0.913678	0.360886	0.999849
ENSMUSG00000110814.1	16.7	0.364888	0.555248	0.657161	0.511077	0.999849
ENSMUSG00000109825.1	11.9991	-0.264582	0.577335	-0.458281	0.646751	0.999849
ENSMUSG00000111270.1	10.9236	-0.680549	0.724701	-0.939076	0.347692	0.999849
ENSMUSG00000052658.5	7.07541	-0.700788	0.774676	-0.90462	0.365667	0.999849
ENSMUSG00000097504.1	7.02748	-0.262645	0.917049	-0.286402	0.77457	0.999849
ENSMUSG00000111364.1	18.5933	0.228372	0.420299	0.543356	0.586884	0.999849
ENSMUSG00000109890.2	33.4506	0.444654	0.377122	1.17907	0.238369	0.999849
ENSMUSG00000052295.4	23.7427	0.631334	0.425467	1.48386	0.137846	0.999849
ENSMUSG00000097277.7	23.4702	0.257136	0.407699	0.630701	0.528236	0.999849
ENSMUSG00000087254.1	10.6607	-0.135824	0.666856	-0.203679	0.838605	0.999849
ENSMUSG00000113425.1	96.7142	-0.339376	0.249648	-1.35942	0.174014	0.999849
ENSMUSG00000097014.1	8.73205	-0.569161	0.659213	-0.863395	0.38792	0.999849
ENSMUSG00000106647.1	8.07716	0.675756	0.750079	0.900912	0.367635	0.999849
ENSMUSG00000106489.1	14.9595	0.133702	0.501981	0.266349	0.78997	0.999849
ENSMUSG00000088185.1	633.705	0.0857011	0.274608	0.312085	0.754976	0.999849
ENSMUSG00000097924.2	157.562	-0.235948	0.188467	-1.25193	0.210594	0.999849
ENSMUSG00000089417.1	2277.19	0.313594	0.308809	1.0155	0.309869	0.999849
ENSMUSG00000088254.1	72.4717	-0.232986	0.892865	-0.260941	0.794138	0.999849
ENSMUSG00000087881.1	99.9953	0.0971997	0.361257	0.26906	0.787884	0.999849
ENSMUSG00000089281.1	356.999	0.118382	0.35395	0.33446	0.738033	0.999849
ENSMUSG00000106307.1	15.5217	-0.123811	0.490484	-0.252426	0.800712	0.999849
ENSMUSG00000089536.1	2605.25	-0.0956519	0.222995	-0.428942	0.667965	0.999849
ENSMUSG00000088990.1	10.7295	-0.462647	0.702294	-0.658766	0.510046	0.999849
ENSMUSG00000088689.1	233.336	0.4909	0.353314	1.38941	0.164707	0.999849
ENSMUSG00000088158.1	536.577	0.0713646	0.400972	0.177979	0.858739	0.999849
ENSMUSG00000088958.1	40.785	-0.589456	0.445008	-1.3246	0.185305	0.999849
ENSMUSG00000088789.1	1577.13	0.101592	0.265846	0.382145	0.702354	0.999849
ENSMUSG00000088712.1	11.9236	1.21578	0.697182	1.74385	0.0811856	0.999849
ENSMUSG00000105288.1	81.0706	0.563561	0.346399	1.62691	0.103756	0.999849
ENSMUSG00000064338.1	433.472	0.223462	0.321902	0.694193	0.487561	0.999849
ENSMUSG00000064340.1	383.844	0.095987	0.25702	0.373461	0.708805	0.999849
ENSMUSG00000064342.1	105.937	0.0392542	0.256902	0.152799	0.878557	0.999849
ENSMUSG00000064344.1	420.97	0.0142672	0.281358	0.0507082	0.959558	0.999849
ENSMUSG00000064346.1	290.629	0.122462	0.305797	0.40047	0.68881	0.999849
ENSMUSG00000064347.1	140.926	-0.137656	0.415809	-0.331055	0.740603	0.999849
ENSMUSG00000064350.1	267.91	-0.0364299	0.437859	-0.0832002	0.933692	0.999849
ENSMUSG00000064352.1	17173.7	-0.0442438	0.196499	-0.22516	0.821855	0.999849
ENSMUSG00000064353.1	31.3666	0.643873	0.466428	1.38043	0.167453	0.999849
ENSMUSG00000064359.1	1146.04	0.0959889	0.26381	0.363856	0.715966	0.999849
ENSMUSG00000064361.1	20.1412	-0.951727	0.517678	-1.83846	0.0659954	0.999849
ENSMUSG00000064366.1	35.8603	0.551439	0.495656	1.11254	0.265904	0.999849
ENSMUSG00000064369.1	3056.74	-0.0730471	0.170643	-0.42807	0.6686	0.999849
ENSMUSG00000064371.1	110.544	-0.304134	0.315471	-0.964061	0.335015	0.999849
ENSMUSG00000064372.1	453.467	-0.219015	0.389515	-0.562278	0.573927	0.999849
ENSMUSG00000113170.1	15.9178	-0.34571	0.551615	-0.626724	0.53084	0.999849
ENSMUSG00000076999.1	25.2427	0.0532155	0.389796	0.136521	0.891409	0.999849
ENSMUSG00000111055.1	9.39884	0.269259	0.704828	0.38202	0.702447	0.999849
ENSMUSG00000110874.1	8.9996	0.215877	0.667198	0.323558	0.746273	0.999849
ENSMUSG00000105788.1	7108.34	-0.284299	0.341208	-0.833215	0.404724	0.999849
ENSMUSG00000110992.1	13.0497	0.467884	0.468925	0.997781	0.318385	0.999849
ENSMUSG00000098852.1	6.06068	0.00749957	0.719359	0.0104254	0.991682	0.999849
ENSMUSG00000112342.1	50.1085	0.484906	0.355983	1.36216	0.173147	0.999849
ENSMUSG00000105312.1	12.8823	0.288798	0.599286	0.481903	0.629875	0.999849
NR_046233	839395	-0.00730506	0.178948	-0.0408222	0.967438	0.999849
ENSMUSG00000107879.1	16.9992	0.803138	0.516793	1.55408	0.120165	0.999849
ENSMUSG00000076320.1	6419.09	0.216352	0.416596	0.519333	0.603528	0.999849
ENSMUSG00000108379.1	9.8811	0.358565	0.489944	0.731848	0.464261	0.999849
ENSMUSG00000092661.1	6409.58	0.211426	0.420212	0.503142	0.614865	0.999849
ENSMUSG00000105743.1	8.11566	1.26741	0.743936	1.70365	0.0884467	0.999849
ENSMUSG00000084775.2	16.6038	0.306148	0.488672	0.62649	0.530994	0.999849
ENSMUSG00000105635.1	6.37607	-0.0818638	0.730602	-0.11205	0.910784	0.999849
ENSMUSG00000076382.1	150.813	0.428177	0.427348	1.00194	0.316372	0.999849
ENSMUSG00000105814.1	774.002	-0.147534	0.193108	-0.763999	0.444868	0.999849
ENSMUSG00000105409.1	6.19631	0.844122	0.648539	1.30158	0.193061	0.999849
ENSMUSG00000076064.1	8.58152	-0.119934	0.865894	-0.138509	0.889838	0.999849
ENSMUSG00000088148.1	220.95	0.207657	0.411084	0.505144	0.613458	0.999849
ENSMUSG00000076355.2	6334.91	0.226214	0.421482	0.536711	0.591467	0.999849
ENSMUSG00000087386.1	149.044	-0.075273	0.23382	-0.321926	0.747508	0.999849
ENSMUSG00000056735.5	7.31129	0.243732	0.854246	0.285319	0.7754	0.999849
ENSMUSG00000076138.1	2526.35	-0.0853062	0.197828	-0.431214	0.666313	0.999849
ENSMUSG00000098973.1	45.6387	-0.0812198	0.374152	-0.217077	0.828148	0.999849
ENSMUSG00000092816.1	9.73211	-0.804148	0.684012	-1.17563	0.239741	0.999849
ENSMUSG00000048106.5	84.1129	0.186765	0.26259	0.711241	0.476935	0.999849
ENSMUSG00000085301.1	12.8755	-0.808238	0.572973	-1.4106	0.158362	0.999849
ENSMUSG00000105100.1	7.40325	-0.059039	0.846856	-0.0697155	0.94442	0.999849
ENSMUSG00000109704.1	6.31222	-0.178746	0.765868	-0.23339	0.815459	0.999849
ENSMUSG00000076366.1	6336.31	0.232113	0.418517	0.554607	0.579163	0.999849
ENSMUSG00000109554.1	42.1235	-0.0679586	0.343036	-0.198109	0.842959	0.999849
ENSMUSG00000092760.1	13.4743	0.00246798	0.555503	0.00444279	0.996455	0.999849
ENSMUSG00000074876.5	39.4742	-0.242696	0.359112	-0.675822	0.499154	0.999849
ENSMUSG00000112505.1	9.48737	0.49429	0.521306	0.948176	0.34304	0.999849
ENSMUSG00000095555.2	13.6085	0.069215	0.570204	0.121386	0.903385	0.999849
ENSMUSG00000106229.1	60.7778	-0.300529	0.300889	-0.998801	0.317891	0.999849
ENSMUSG00000106355.1	317.204	0.335028	0.315787	1.06093	0.288721	0.999849
ENSMUSG00000092006.1	26.9377	-0.453357	0.396622	-1.14305	0.253019	0.999849
ENSMUSG00000076323.1	104.699	-0.00939539	0.524159	-0.0179247	0.985699	0.999849
ENSMUSG00000111110.1	5.947	0.150662	0.660304	0.22817	0.819514	0.999849
ENSMUSG00000097136.1	51.7972	-0.332686	0.438083	-0.759413	0.447606	0.999849
ENSMUSG00000104740.1	8.89886	0.166314	0.648319	0.256532	0.79754	0.999849
ENSMUSG00000076236.1	32.5676	-0.0186764	0.325918	-0.0573039	0.954303	0.999849
ENSMUSG00000076337.1	34.16	0.257733	0.539735	0.477517	0.632994	0.999849
ENSMUSG00000076370.1	6346.26	0.274801	0.414144	0.66354	0.506985	0.999849
ENSMUSG00000065533.1	12.4403	1.16122	0.829748	1.39949	0.161667	0.999849
ENSMUSG00000097051.1	78.011	-0.131992	0.282417	-0.467367	0.640237	0.999849
ENSMUSG00000076036.1	23.4226	-0.262277	0.436303	-0.601136	0.547749	0.999849
ENSMUSG00000105899.1	6.20271	0.0242381	0.736169	0.0329246	0.973735	0.999849
ENSMUSG00000085891.7	31.5361	-0.644623	0.621038	-1.03798	0.299281	0.999849
ENSMUSG00000097491.1	51.5639	-0.128372	0.379381	-0.338373	0.735082	0.999849
ENSMUSG00000093087.1	5.96435	0.921005	0.71278	1.29213	0.196312	0.999849
ENSMUSG00000076136.1	226.356	0.0314247	0.247528	0.126954	0.898977	0.999849
ENSMUSG00000074805.5	21.0891	0.829179	0.475783	1.74277	0.081374	0.999849
ENSMUSG00000103126.2	66.6807	-0.246675	0.29826	-0.827046	0.408211	0.999849
ENSMUSG00000076424.1	20.7822	0.558098	0.544861	1.0243	0.305696	0.999849
ENSMUSG00000109149.1	38.5526	-0.0122425	0.356776	-0.0343142	0.972627	0.999849
ENSMUSG00000106300.1	7.48258	1.3271	0.777752	1.70632	0.0879483	0.999849
ENSMUSG00000076232.1	19.5831	0.0128702	0.420763	0.0305878	0.975598	0.999849
ENSMUSG00000089827.1	13.8672	0.89607	0.658988	1.35977	0.173903	0.999849
ENSMUSG00000078143.3	44.1246	-0.66378	0.280243	-2.36859	0.0178559	0.831647
ENSMUSG00000064365.1	57.5476	-0.676209	0.499943	-1.35257	0.176193	0.999849
ENSMUSG00000106874.1	242.768	-0.26837	0.424545	-0.632136	0.527298	0.999849
ENSMUSG00000076305.1	435.093	0.280047	0.398272	0.703155	0.481959	0.999849
ENSMUSG00000105580.1	10.2496	0.810306	0.691624	1.1716	0.241358	0.999849
ENSMUSG00000077082.1	6364.82	0.235101	0.415466	0.565873	0.57148	0.999849
ENSMUSG00000096976.1	9.42516	0.684664	0.521991	1.31164	0.189642	0.999849
ENSMUSG00000076135.1	329.049	-0.0964995	0.239432	-0.403035	0.686923	0.999849
ENSMUSG00000104943.1	23.3009	0.208201	0.451483	0.461149	0.644692	0.999849
ENSMUSG00000110674.1	262.931	-0.30225	0.2469	-1.22418	0.220884	0.999849
ENSMUSG00000105109.1	11.6607	-0.0720721	0.813416	-0.0886042	0.929396	0.999849
ENSMUSG00000065479.2	10.137	0.922704	0.609129	1.51479	0.129825	0.999849
ENSMUSG00000113440.1	20.1385	0.217339	0.47655	0.456067	0.648342	0.999849
ENSMUSG00000105145.1	7502.72	-0.242468	0.331623	-0.731155	0.464685	0.999849
ENSMUSG00000087591.7	77.323	-0.365354	0.397963	-0.91806	0.358588	0.999849
ENSMUSG00000113495.1	34.9772	0.175433	0.402709	0.435632	0.663104	0.999849
ENSMUSG00000093314.1	80.9283	-0.0415011	0.316183	-0.131257	0.895572	0.999849
ENSMUSG00000092103.2	8.94179	-0.170108	0.618558	-0.275008	0.78331	0.999849
ENSMUSG00000087373.7	18.6495	0.334837	0.415194	0.806461	0.419977	0.999849
ENSMUSG00000104690.1	211.906	-0.174223	0.288254	-0.604408	0.545572	0.999849
ENSMUSG00000105131.1	16.0631	-0.18247	0.495857	-0.367989	0.712882	0.999849
ENSMUSG00000085118.2	14.514	-0.0224274	0.568372	-0.039459	0.968524	0.999849
ENSMUSG00000089213.1	12.1451	-0.173884	0.715119	-0.243154	0.807886	0.999849
ENSMUSG00000088203.1	6.91536	0.244139	0.639213	0.381938	0.702508	0.999849
ENSMUSG00000106521.1	7.1009	0.376035	0.712722	0.527604	0.597774	0.999849
ENSMUSG00000105333.1	34.7488	-0.270213	0.283986	-0.951499	0.341351	0.999849
ENSMUSG00000080686.1	12.486	1.03841	1.34518	0.771948	0.440145	0.999849
ENSMUSG00000076294.1	12.177	-0.49994	0.569015	-0.878605	0.379615	0.999849
ENSMUSG00000086929.1	10.3869	-0.767449	0.79269	-0.968157	0.332966	0.999849
ENSMUSG00000094411.1	44.0848	0.341352	0.467603	0.730004	0.465388	0.999849
ENSMUSG00000065463.1	1443.46	0.405345	0.288698	1.40404	0.160306	0.999849
ENSMUSG00000065087.1	441.846	0.0820241	0.329239	0.249132	0.803258	0.999849
ENSMUSG00000093413.1	41.3919	0.187162	0.432959	0.432286	0.665533	0.999849
ENSMUSG00000088308.1	9.49767	0.227181	0.80093	0.283647	0.776681	0.999849
ENSMUSG00000064844.1	1838.46	0.315289	0.307355	1.02581	0.304979	0.999849
ENSMUSG00000064451.1	87.0066	0.300579	0.468795	0.641174	0.52141	0.999849
ENSMUSG00000106147.1	1532.1	0.197877	0.81661	0.242315	0.808536	0.999849
ENSMUSG00000088895.1	9.254	0.458006	0.892538	0.51315	0.607847	0.999849
ENSMUSG00000065126.1	5164.93	-0.102256	0.327299	-0.312425	0.754718	0.999849
ENSMUSG00000109930.1	97.5038	-0.548775	0.253329	-2.16625	0.0302919	0.938869
ENSMUSG00000077702.1	382.504	-0.00663923	0.279275	-0.0237731	0.981034	0.999849
ENSMUSG00000065036.1	708.307	-0.30287	0.682483	-0.443776	0.657204	0.999849
ENSMUSG00000098641.1	1643.29	0.0419458	0.869443	0.0482445	0.961521	0.999849
ENSMUSG00000095119.1	17.2216	-0.288108	0.438325	-0.657293	0.510992	0.999849
ENSMUSG00000088273.1	89.7361	-0.0766961	0.431616	-0.177695	0.858962	0.999849
ENSMUSG00000089161.1	14.1053	0.192695	0.619033	0.311284	0.755584	0.999849
ENSMUSG00000065725.1	1841.24	-0.0420345	0.273771	-0.153539	0.877973	0.999849
ENSMUSG00000077711.1	33.9469	-0.601352	0.596545	-1.00806	0.313426	0.999849
ENSMUSG00000111633.1	6.67574	0.830554	0.725218	1.14525	0.252107	0.999849
ENSMUSG00000064558.1	616.121	-0.0405333	0.722477	-0.0561032	0.95526	0.999849
ENSMUSG00000088856.1	204.251	-0.0758598	0.423727	-0.17903	0.857914	0.999849
ENSMUSG00000064696.1	243.97	0.0529271	0.356433	0.148491	0.881955	0.999849
ENSMUSG00000112569.1	291.283	-0.0674236	0.31827	-0.211844	0.832229	0.999849
ENSMUSG00000065629.2	9.77672	0.171601	0.740103	0.231861	0.816646	0.999849
ENSMUSG00000064405.1	20.7297	-0.0589555	0.483687	-0.121888	0.902988	0.999849
ENSMUSG00000077493.1	188.532	0.458485	0.273412	1.6769	0.0935626	0.999849
ENSMUSG00000065305.1	48.8793	1.10331	0.594537	1.85574	0.0634908	0.999849
ENSMUSG00000065280.1	209.42	-0.0954322	0.369433	-0.258321	0.796159	0.999849
ENSMUSG00000089542.1	5188.53	0.0342382	0.319152	0.107279	0.914568	0.999849
ENSMUSG00000087912.1	32.9052	0.840457	0.388763	2.16187	0.0306279	0.938869
ENSMUSG00000087963.1	750.389	-0.026135	0.400186	-0.0653072	0.947929	0.999849
ENSMUSG00000098813.1	11.4581	0.726557	0.593219	1.22477	0.220662	0.999849
ENSMUSG00000077380.1	7.45174	-0.483265	0.802479	-0.602215	0.547031	0.999849
ENSMUSG00000077403.2	6.31029	-0.0240543	0.66123	-0.0363782	0.970981	0.999849
ENSMUSG00000065687.1	222.056	0.00918859	0.278269	0.0330206	0.973658	0.999849
ENSMUSG00000065878.1	6281.08	0.110449	0.196061	0.563337	0.573206	0.999849
ENSMUSG00000064634.1	13.1152	1.01401	0.585036	1.73325	0.0830508	0.999849
ENSMUSG00000100164.1	10.0703	-0.371846	0.542436	-0.685511	0.493022	0.999849
ENSMUSG00000093044.1	151.857	0.134946	0.2914	0.463095	0.643296	0.999849
ENSMUSG00000064853.1	1840.48	0.021577	0.186254	0.115847	0.907773	0.999849
ENSMUSG00000065208.1	20.1033	-0.335307	0.575171	-0.58297	0.559914	0.999849
ENSMUSG00000086003.7	16.1712	0.722374	0.528946	1.36568	0.172038	0.999849
ENSMUSG00000073051.4	32.6798	-0.0906461	0.348615	-0.260018	0.79485	0.999849
ENSMUSG00000085183.1	13.7961	-0.732957	0.625372	-1.17203	0.241184	0.999849
ENSMUSG00000065378.1	35.2376	0.350323	0.364089	0.962192	0.335953	0.999849
ENSMUSG00000064725.1	37.5589	0.860586	0.698273	1.23245	0.217781	0.999849
ENSMUSG00000064741.1	44.2461	-0.0621361	0.443798	-0.14001	0.888652	0.999849
ENSMUSG00000090101.1	63.6105	-0.106143	0.335367	-0.316498	0.751625	0.999849
ENSMUSG00000064400.2	18.1932	-0.34487	0.621201	-0.555167	0.578781	0.999849
ENSMUSG00000065778.1	2572.26	0.106463	0.278438	0.382359	0.702195	0.999849
ENSMUSG00000105115.1	1847.19	0.039902	0.760843	0.0524444	0.958175	0.999849
ENSMUSG00000066158.7	151.13	0.166344	0.30606	0.543502	0.586785	0.999849
ENSMUSG00000088351.1	12.8319	0.437101	0.873771	0.500247	0.616901	0.999849
ENSMUSG00000100826.6	248.438	0.311275	0.258637	1.20352	0.228775	0.999849
ENSMUSG00000077698.1	336.715	0.0309964	0.186345	0.166339	0.86789	0.999849
ENSMUSG00000096191.1	809.754	0.659117	0.313496	2.10247	0.0355119	0.964377
ENSMUSG00000077737.1	3602.17	0.715412	0.583301	1.22649	0.220015	0.999849
ENSMUSG00000096974.2	10.1914	0.189251	0.796385	0.237638	0.812162	0.999849
ENSMUSG00000096684.1	319.074	0.273923	0.460556	0.594767	0.551999	0.999849
ENSMUSG00000065097.1	714.85	0.134145	0.265219	0.505789	0.613005	0.999849
ENSMUSG00000093355.1	154.965	0.67478	0.745716	0.904875	0.365532	0.999849
ENSMUSG00000089617.1	1053.28	0.192005	0.254171	0.755417	0.449999	0.999849
ENSMUSG00000077709.1	116.979	0.0658238	0.400536	0.164339	0.869464	0.999849
ENSMUSG00000088059.1	18.5792	0.451431	0.516808	0.873498	0.382392	0.999849
ENSMUSG00000077714.1	2384.23	-0.0835654	0.254153	-0.328799	0.742307	0.999849
ENSMUSG00000094251.1	35.2522	-0.429353	0.323126	-1.32875	0.183931	0.999849
ENSMUSG00000093289.1	42.9506	0.84332	0.468598	1.79967	0.0719131	0.999849
ENSMUSG00000087790.1	176.757	-0.232478	0.886237	-0.26232	0.793075	0.999849
ENSMUSG00000095395.2	69.8926	0.71277	0.320284	2.22543	0.0260521	0.922831
ENSMUSG00000107352.1	15.8501	0.203715	0.493103	0.413129	0.679512	0.999849
ENSMUSG00000065228.1	804.083	0.839012	0.391678	2.1421	0.0321856	0.953367
ENSMUSG00000064767.1	114.199	0.525265	0.447866	1.17282	0.240869	0.999849
ENSMUSG00000077222.1	80.4588	0.256709	0.519877	0.493788	0.621456	0.999849
ENSMUSG00000089002.1	5.82307	0.408276	0.804574	0.507444	0.611844	0.999849
ENSMUSG00000097028.2	8.82306	0.942242	0.56234	1.67557	0.093822	0.999849
ENSMUSG00000064390.1	288.512	0.476106	0.28188	1.68904	0.0912116	0.999849
ENSMUSG00000064380.1	1055.23	0.468975	0.405285	1.15715	0.247211	0.999849
ENSMUSG00000065336.1	139.341	0.223613	0.414195	0.539875	0.589283	0.999849
ENSMUSG00000065637.1	903.75	0.192398	0.216092	0.89035	0.373278	0.999849
ENSMUSG00000104608.1	11.1783	-0.18044	0.791198	-0.228059	0.8196	0.999849
ENSMUSG00000065273.1	370.844	0.209353	0.353281	0.592596	0.553452	0.999849
ENSMUSG00000092730.1	130.2	0.359597	0.35659	1.00843	0.313247	0.999849
ENSMUSG00000065259.1	772.182	0.259017	0.636171	0.407149	0.683898	0.999849
ENSMUSG00000064724.1	82.6715	-0.140222	0.442011	-0.317237	0.751064	0.999849
ENSMUSG00000064437.1	2897.63	0.0798864	0.735277	0.108648	0.913482	0.999849
ENSMUSG00000087338.2	20.7474	0.583825	0.454586	1.2843	0.199037	0.999849
ENSMUSG00000087819.1	1012.28	0.115508	0.303672	0.380372	0.70367	0.999849
ENSMUSG00000094179.1	802.581	0.82433	0.315836	2.61	0.00905431	0.718881
ENSMUSG00000064994.1	910.739	0.291624	0.483346	0.603345	0.546279	0.999849
ENSMUSG00000075408.5	51.1527	0.854533	0.445029	1.92017	0.0548362	0.990293
ENSMUSG00000092887.1	571.731	0.0579018	0.281629	0.205596	0.837107	0.999849
ENSMUSG00000091509.7	140.014	0.0661922	0.229345	0.288614	0.772877	0.999849
ENSMUSG00000089308.1	42.1452	1.16939	0.531268	2.20114	0.0277261	0.934122
ENSMUSG00000077391.1	430.962	0.238404	0.319209	0.746857	0.45515	0.999849
ENSMUSG00000065287.1	82.2519	0.028196	0.407169	0.0692489	0.944792	0.999849
ENSMUSG00000025644.10	12.366	-0.452506	0.624637	-0.72443	0.468802	0.999849
ENSMUSG00000098425.1	18.9309	0.30181	0.650323	0.464092	0.642582	0.999849
ENSMUSG00000064440.1	125.344	0.0810753	0.478182	0.169549	0.865365	0.999849
ENSMUSG00000064751.1	444.347	0.0968159	0.424704	0.227961	0.819677	0.999849
NR_003279	595077	-0.0767626	0.190615	-0.402709	0.687162	0.999849
ENSMUSG00000077549.1	156.107	-0.576437	0.36157	-1.59426	0.110878	0.999849
ENSMUSG00000077625.1	12.1354	1.03817	0.805332	1.28912	0.197357	0.999849
ENSMUSG00000092509.1	22.2637	0.569289	0.465984	1.22169	0.221824	0.999849
ENSMUSG00000064938.1	447.247	-0.0332913	0.685236	-0.0485838	0.961251	0.999849
ENSMUSG00000064841.1	1447.72	0.227769	0.189851	1.19972	0.230247	0.999849
ENSMUSG00000080615.1	940.363	0.961989	0.739177	1.30143	0.19311	0.999849
ENSMUSG00000064837.1	14.5057	0.695069	0.555866	1.25043	0.211144	0.999849
ENSMUSG00000077345.1	165.298	0.257779	0.329401	0.782569	0.43388	0.999849
ENSMUSG00000084744.1	135.37	-0.423894	0.45607	-0.929451	0.352655	0.999849
ENSMUSG00000074987.9	43.737	-0.617076	0.475188	-1.29859	0.194083	0.999849
ENSMUSG00000095772.1	6.91386	1.10753	0.656649	1.68664	0.091673	0.999849
ENSMUSG00000088948.1	6211.06	0.103721	0.223354	0.464378	0.642377	0.999849
ENSMUSG00000080463.1	336.62	0.394505	0.324548	1.21555	0.224155	0.999849
ENSMUSG00000065110.4	85.366	-0.0982118	0.41222	-0.238251	0.811686	0.999849
ENSMUSG00000093277.1	13.849	0.249197	0.486994	0.511706	0.608857	0.999849
ENSMUSG00000077797.1	11.2338	-0.214135	0.842218	-0.254252	0.799301	0.999849
ENSMUSG00000077440.1	63.259	1.03199	0.574931	1.79499	0.0726558	0.999849
ENSMUSG00000065564.1	112.516	-0.0588847	0.826561	-0.0712406	0.943206	0.999849
ENSMUSG00000065016.1	85.0748	0.515002	0.906588	0.568066	0.56999	0.999849
ENSMUSG00000077294.1	11.3067	-0.167978	0.644023	-0.260826	0.794227	0.999849
ENSMUSG00000105911.1	694.534	0.116372	0.2806	0.414725	0.678343	0.999849
ENSMUSG00000077604.1	116.464	-0.118577	0.388203	-0.305451	0.760023	0.999849
ENSMUSG00000094382.1	37.384	-0.174256	0.368188	-0.47328	0.636013	0.999849
ENSMUSG00000106585.1	9.08002	0.136138	0.712428	0.191089	0.848455	0.999849
ENSMUSG00000089255.1	2280.83	0.0580794	0.245601	0.236478	0.813061	0.999849
ENSMUSG00000064778.1	447.702	0.590295	0.438247	1.34695	0.177998	0.999849
ENSMUSG00000088524.1	10.7397	-0.243758	0.685549	-0.355566	0.722166	0.999849
ENSMUSG00000105025.1	1632.63	0.0331128	0.862205	0.0384048	0.969365	0.999849
ENSMUSG00000108446.1	351.369	-0.0136781	0.17929	-0.0762903	0.939188	0.999849
ENSMUSG00000102408.1	5.80471	-0.017929	0.69653	-0.0257404	0.979464	0.999849
ENSMUSG00000080486.1	2766.43	0.255515	0.314847	0.811555	0.417047	0.999849
ENSMUSG00000080465.1	857.382	-0.181317	0.303014	-0.598379	0.549587	0.999849
ENSMUSG00000099291.1	1859.58	-0.0172789	0.775677	-0.0222759	0.982228	0.999849
ENSMUSG00000080683.1	36.8023	0.323219	0.355445	0.909337	0.363172	0.999849
ENSMUSG00000070063.1	31.0933	0.113423	0.434729	0.260904	0.794166	0.999849
ENSMUSG00000077239.1	70.5297	0.337614	0.429262	0.786498	0.431576	0.999849
ENSMUSG00000065100.1	23.1688	0.336343	0.437635	0.768546	0.442163	0.999849
ENSMUSG00000064791.1	3247.48	-0.155188	0.245269	-0.632727	0.526912	0.999849
ENSMUSG00000088835.1	200.977	0.109478	0.317766	0.344524	0.730452	0.999849
ENSMUSG00000077563.1	2473.9	-0.0180038	0.257751	-0.0698498	0.944313	0.999849
ENSMUSG00000104921.1	83.7865	-0.433103	0.741542	-0.584057	0.559182	0.999849
ENSMUSG00000107230.1	8.33497	1.47126	0.671764	2.19014	0.0285142	0.934122
ENSMUSG00000106943.1	1621.14	0.572629	0.712294	0.803922	0.421442	0.999849
ENSMUSG00000080478.1	298.026	-0.0310152	0.33575	-0.0923759	0.926399	0.999849
ENSMUSG00000088252.1	3179.05	0.0111295	0.322715	0.0344873	0.972489	0.999849
ENSMUSG00000112774.1	113.821	0.33746	0.409767	0.823541	0.410201	0.999849
ENSMUSG00000092713.1	24.4067	-0.946018	0.544569	-1.73719	0.0823541	0.999849
ENSMUSG00000064981.1	177.128	-0.133945	0.309694	-0.432508	0.665372	0.999849
ENSMUSG00000065870.2	1524.88	0.133084	0.820792	0.162141	0.871195	0.999849
ENSMUSG00000064899.1	268.917	-0.443242	0.676671	-0.655033	0.512446	0.999849
ENSMUSG00000064382.1	541.187	0.0528498	0.165302	0.319717	0.749183	0.999849
ENSMUSG00000077515.1	430.733	0.0771964	0.266322	0.289861	0.771923	0.999849
ENSMUSG00000065640.1	44.7393	0.278529	0.55495	0.501899	0.615738	0.999849
ENSMUSG00000065738.1	1724.24	1.0197	0.305626	3.33643	0.000848604	0.358822
ENSMUSG00000106634.1	80.3052	0.418009	0.290383	1.43951	0.150006	0.999849
ENSMUSG00000080396.1	740.436	0.29986	0.399772	0.750078	0.453207	0.999849
ENSMUSG00000065899.1	13.6278	1.30295	0.601866	2.16485	0.0303996	0.938869
ENSMUSG00000080352.1	156.396	0.218299	0.366851	0.595062	0.551802	0.999849
ENSMUSG00000064450.1	325.188	0.15514	0.281523	0.551072	0.581584	0.999849
ENSMUSG00000064647.1	283.583	-0.18859	0.411198	-0.458636	0.646495	0.999849
ENSMUSG00000104606.1	39.2152	0.165029	0.403057	0.409443	0.682215	0.999849
ENSMUSG00000064949.1	988.288	0.569033	0.33504	1.6984	0.0894318	0.999849
ENSMUSG00000108655.1	41.0676	-0.349715	0.319647	-1.09406	0.273927	0.999849
ENSMUSG00000064337.1	92824.3	0.0519665	0.193175	0.269012	0.78792	0.999849
ENSMUSG00000064339.1	321117	0.0539064	0.182344	0.295631	0.767512	0.999849
ENSMUSG00000109440.1	47.9826	-0.136421	0.420753	-0.324231	0.745763	0.999849
ENSMUSG00000106106.2	20862.7	0.0306212	0.187035	0.163719	0.869952	0.999849
ENSMUSG00000086607.7	46.6209	0.308472	0.340703	0.905399	0.365254	0.999849
ENSMUSG00000110616.1	30.9755	-0.624487	0.379537	-1.64539	0.099889	0.999849
ENSMUSG00000105945.1	224.747	-0.275267	0.240977	-1.14229	0.253333	0.999849
ENSMUSG00000085918.1	8.64896	-1.95857	0.772763	-2.5345	0.0112607	0.779126
ENSMUSG00000100632.1	13.986	0.537579	0.509419	1.05528	0.291298	0.999849
ENSMUSG00000087070.1	24.7453	-0.48041	0.642319	-0.747931	0.454502	0.999849
ENSMUSG00000077419.1	9.80205	-0.116816	0.593083	-0.196963	0.843856	0.999849
ENSMUSG00000094848.1	7.90374	-0.655719	0.598259	-1.09605	0.273058	0.999849
ENSMUSG00000097695.1	173.159	0.341419	0.267175	1.27788	0.20129	0.999849
ENSMUSG00000084861.1	28.0617	0.142905	0.402925	0.354668	0.722838	0.999849
ENSMUSG00000096280.1	103.763	-0.00133156	0.399091	-0.00333648	0.997338	0.999849
ENSMUSG00000111240.1	22.7479	0.0606827	0.561374	0.108097	0.913919	0.999849
ENSMUSG00000096659.1	3725.72	0.402921	0.386453	1.04261	0.297127	0.999849
ENSMUSG00000109408.1	37.7899	0.481492	0.356739	1.3497	0.177111	0.999849
ENSMUSG00000093983.1	13.2488	-0.134319	0.61784	-0.217401	0.827896	0.999849
ENSMUSG00000095825.1	8.43808	0.0121022	0.606129	0.0199663	0.98407	0.999849
ENSMUSG00000064494.1	26.1122	0.242867	0.459459	0.528594	0.597087	0.999849
ENSMUSG00000064626.1	8.91036	-0.354719	0.680512	-0.521253	0.602191	0.999849
ENSMUSG00000095805.1	11.819	-0.747824	0.480103	-1.55763	0.11932	0.999849
ENSMUSG00000097855.7	10.1009	0.399238	0.631077	0.632629	0.526976	0.999849
ENSMUSG00000095676.1	845.369	0.117826	0.322924	0.364871	0.715208	0.999849
ENSMUSG00000084737.1	13.7788	-0.61414	0.491023	-1.25074	0.211031	0.999849
ENSMUSG00000096147.1	7.08463	-0.440663	0.720323	-0.611757	0.540699	0.999849
ENSMUSG00000096288.1	40.6516	0.215205	0.351523	0.612208	0.5404	0.999849
ENSMUSG00000065869.1	9.91014	0.846553	0.525659	1.61046	0.107297	0.999849
ENSMUSG00000095590.1	2603.36	0.380558	0.377509	1.00808	0.313417	0.999849
ENSMUSG00000094668.1	54.078	0.14938	0.393668	0.379457	0.704349	0.999849
ENSMUSG00000065905.1	21.7642	0.498924	0.547069	0.911994	0.361772	0.999849
ENSMUSG00000064887.1	13.3305	0.724133	0.505015	1.43388	0.151605	0.999849
ENSMUSG00000096243.1	6624.18	0.0506115	0.292548	0.173002	0.86265	0.999849
ENSMUSG00000064759.1	15.8655	0.32896	0.441223	0.745563	0.455931	0.999849
ENSMUSG00000096126.1	11.7749	-0.258525	0.507126	-0.509785	0.610202	0.999849
ENSMUSG00000086130.1	37.8282	0.243685	0.459575	0.530241	0.595945	0.999849
ENSMUSG00000065819.1	12.4774	0.266267	0.480821	0.553776	0.579732	0.999849
ENSMUSG00000065147.1	63.5116	-0.117975	0.33291	-0.354374	0.723058	0.999849
ENSMUSG00000064967.1	10.8591	0.0432275	0.528417	0.0818055	0.934801	0.999849
ENSMUSG00000084520.1	8.93579	0.406211	0.577675	0.703181	0.481943	0.999849
ENSMUSG00000065627.1	12.2071	0.588636	0.532675	1.10506	0.269135	0.999849
ENSMUSG00000065661.1	12.0371	-0.29133	0.47427	-0.614272	0.539036	0.999849
ENSMUSG00000099370.1	57.9211	-0.376437	0.344666	-1.09218	0.274755	0.999849
ENSMUSG00000096838.1	405.042	0.0921761	0.377987	0.24386	0.807339	0.999849
ENSMUSG00000064522.1	7.32486	0.604769	0.802284	0.753809	0.450964	0.999849
ENSMUSG00000097108.1	21.4463	-0.149098	0.397056	-0.375508	0.707283	0.999849
ENSMUSG00000087352.1	18.5895	0.614545	0.513078	1.19776	0.23101	0.999849
ENSMUSG00000064637.1	13.6687	0.621698	0.737373	0.843126	0.399158	0.999849
ENSMUSG00000065018.1	9.59045	0.185444	0.638639	0.290374	0.77153	0.999849
ENSMUSG00000096423.1	12.5292	0.0301564	0.520998	0.057882	0.953843	0.999849
ENSMUSG00000095132.1	11.3376	-0.19542	0.546702	-0.357453	0.720753	0.999849
ENSMUSG00000065368.2	13.9377	-0.387151	0.461501	-0.838896	0.401527	0.999849
ENSMUSG00000096633.1	14.378	-0.374004	0.449726	-0.831628	0.405619	0.999849
ENSMUSG00000093815.1	3715.75	0.414829	0.38445	1.07902	0.280579	0.999849
ENSMUSG00000093956.1	419.606	0.0952129	0.453256	0.210064	0.833618	0.999849
ENSMUSG00000097439.6	26.4956	0.272518	0.499343	0.545753	0.585236	0.999849
ENSMUSG00000097378.8	423.308	0.106261	0.198473	0.535393	0.592378	0.999849
ENSMUSG00000085667.1	50.9449	0.39406	0.290468	1.35664	0.174897	0.999849
ENSMUSG00000065347.1	9.67484	-0.191445	0.542292	-0.353029	0.724066	0.999849
ENSMUSG00000064460.1	30.3552	-0.51604	0.542949	-0.95044	0.341889	0.999849
ENSMUSG00000096948.1	24.0642	0.192363	0.531617	0.361846	0.717467	0.999849
ENSMUSG00000094131.1	146.049	-0.0670095	0.511499	-0.131006	0.89577	0.999849
ENSMUSG00000111360.1	23.3579	-0.491826	0.439038	-1.12024	0.262613	0.999849
ENSMUSG00000084453.1	30.2548	0.349195	0.655849	0.532431	0.594428	0.999849
ENSMUSG00000095955.1	13.9671	0.33655	0.526066	0.639749	0.522336	0.999849
ENSMUSG00000065944.1	7272.66	0.233738	0.468574	0.498828	0.617901	0.999849
ENSMUSG00000094710.1	13.5221	-0.194276	0.552054	-0.351914	0.724903	0.999849
ENSMUSG00000095635.1	10.6576	0.613233	0.597907	1.02563	0.305065	0.999849
ENSMUSG00000065675.1	11.7874	-0.148857	0.595056	-0.250156	0.802467	0.999849
ENSMUSG00000095537.1	6.12425	0.112144	0.679599	0.165015	0.868932	0.999849
ENSMUSG00000065371.1	11.8937	0.00601299	0.642809	0.00935425	0.992536	0.999849
ENSMUSG00000065767.1	7261.98	0.216139	0.463888	0.465929	0.641267	0.999849
ENSMUSG00000111658.1	10.8698	0.136633	0.502488	0.271913	0.785689	0.999849
ENSMUSG00000094812.1	4860.2	-0.247703	0.448592	-0.55218	0.580825	0.999849
ENSMUSG00000088498.1	6.1629	0.0860727	0.654288	0.131552	0.895339	0.999849
ENSMUSG00000065919.1	19.1825	-0.167507	0.49658	-0.337322	0.735874	0.999849
ENSMUSG00000095969.1	3733.37	0.421494	0.38524	1.09411	0.273908	0.999849
ENSMUSG00000047938.7	17.3451	-0.803119	0.595348	-1.34899	0.177339	0.999849
ENSMUSG00000064772.1	783.017	0.419667	0.650777	0.644871	0.519011	0.999849
ENSMUSG00000094214.1	7.51505	0.0666227	0.658354	0.101196	0.919395	0.999849
ENSMUSG00000097404.1	16.5264	-1.0855	0.517311	-2.09834	0.035875	0.964377
ENSMUSG00000087259.7	121.875	0.462823	0.322117	1.43682	0.15077	0.999849
ENSMUSG00000094367.1	13.6171	0.22984	0.475918	0.48294	0.629138	0.999849
ENSMUSG00000065176.1	82.3093	0.529249	0.415058	1.27512	0.202266	0.999849
ENSMUSG00000093460.9	79.5986	-0.133137	0.251801	-0.528737	0.596988	0.999849
ENSMUSG00000096391.1	27.8062	-0.0325847	0.457204	-0.0712695	0.943183	0.999849
ENSMUSG00000097336.8	9.41957	0.498314	0.598734	0.832279	0.405251	0.999849
ENSMUSG00000111936.1	27.5706	0.340264	0.38859	0.875638	0.381227	0.999849
ENSMUSG00000094306.1	211.805	-0.00846106	0.328415	-0.0257633	0.979446	0.999849
ENSMUSG00000108242.1	122.221	-0.0365995	0.287253	-0.127412	0.898614	0.999849
ENSMUSG00000093834.1	377.89	0.459809	0.381093	1.20655	0.227604	0.999849
ENSMUSG00000109089.1	42.7353	-0.356135	0.304131	-1.17099	0.241602	0.999849
ENSMUSG00000065788.1	11.1174	-0.108897	0.526766	-0.206727	0.836223	0.999849
ENSMUSG00000064489.1	20.6651	-0.0282149	0.448659	-0.0628871	0.949856	0.999849
ENSMUSG00000094473.1	28.5641	-0.636557	0.435094	-1.46303	0.143458	0.999849
ENSMUSG00000080538.1	957.068	0.159326	0.418821	0.380414	0.703638	0.999849
ENSMUSG00000094938.1	6.52469	0.218118	0.697698	0.312625	0.754566	0.999849
ENSMUSG00000064941.1	101.966	0.0859794	0.337099	0.255057	0.798679	0.999849
ENSMUSG00000094377.1	6563.38	0.0433273	0.291889	0.148438	0.881997	0.999849
ENSMUSG00000065825.1	59.2399	-0.0445841	0.364261	-0.122396	0.902585	0.999849
ENSMUSG00000065312.1	17.1452	0.669464	0.366522	1.82653	0.0677703	0.999849
ENSMUSG00000095738.1	762.266	-0.0821383	0.314248	-0.26138	0.793799	0.999849
ENSMUSG00000094703.1	12.4669	0.0987729	0.501792	0.19684	0.843953	0.999849
ENSMUSG00000084947.1	79.8107	0.498006	0.889124	0.560109	0.575405	0.999849
ENSMUSG00000092275.1	42.8308	0.0129245	0.40251	0.0321097	0.974385	0.999849
ENSMUSG00000065138.1	12.0351	0.676929	0.494879	1.36787	0.171354	0.999849
ENSMUSG00000065034.1	31.9865	0.275235	0.306815	0.89707	0.369682	0.999849
ENSMUSG00000110462.1	31.4954	-0.386568	0.649061	-0.595581	0.551455	0.999849
ENSMUSG00000101392.1	6.47445	0.0414565	0.65034	0.0637458	0.949173	0.999849
ENSMUSG00000108738.1	191.28	-0.100781	0.271255	-0.371538	0.710237	0.999849
ENSMUSG00000087365.7	9.427	-0.532089	0.764852	-0.695676	0.486632	0.999849
ENSMUSG00000096222.1	14.7737	0.897042	0.556777	1.61113	0.107151	0.999849
ENSMUSG00000096297.1	10.7501	0.233381	0.563279	0.414326	0.678635	0.999849
ENSMUSG00000098943.1	1866.63	0.0214918	0.780821	0.0275246	0.978041	0.999849
ENSMUSG00000095025.1	23.6392	0.758292	0.605686	1.25196	0.210586	0.999849
ENSMUSG00000094826.1	3774.53	0.403556	0.384756	1.04886	0.294241	0.999849
ENSMUSG00000093875.1	9.77193	-0.300738	0.605817	-0.496417	0.6196	0.999849
ENSMUSG00000095857.1	6.32431	-0.161598	0.724898	-0.222925	0.823594	0.999849
ENSMUSG00000064943.1	24.6511	-0.394243	0.474	-0.831735	0.405558	0.999849
ENSMUSG00000065845.1	27.1698	-0.131196	0.398296	-0.329394	0.741858	0.999849
ENSMUSG00000093660.1	22.9695	0.458249	0.567073	0.808094	0.419036	0.999849
ENSMUSG00000095791.1	12.6734	-0.078431	0.504685	-0.155406	0.876502	0.999849
ENSMUSG00000065251.1	7284.36	0.210285	0.465065	0.452164	0.651151	0.999849
ENSMUSG00000085560.2	15.7641	0.805415	0.51697	1.55795	0.119244	0.999849
ENSMUSG00000094050.1	7244.58	0.193322	0.472307	0.409315	0.682309	0.999849
ENSMUSG00000095489.1	15.354	0.259763	0.421527	0.616242	0.537735	0.999849
ENSMUSG00000096412.1	8.70244	-0.277373	0.642107	-0.431973	0.665761	0.999849
ENSMUSG00000064663.1	24.2415	-0.112188	0.389088	-0.288336	0.77309	0.999849
ENSMUSG00000065926.1	12.7393	0.188999	0.509575	0.370894	0.710716	0.999849
ENSMUSG00000093831.1	9.64634	0.368566	0.552868	0.666644	0.505	0.999849
ENSMUSG00000064419.1	7.39413	0.133572	0.685293	0.194913	0.845461	0.999849
ENSMUSG00000095361.1	13.0544	-0.277613	0.483652	-0.573994	0.565972	0.999849
ENSMUSG00000096851.1	8.00754	-0.166456	0.53769	-0.309575	0.756884	0.999849
ENSMUSG00000077323.1	22.1667	0.491925	0.669937	0.734285	0.462775	0.999849
ENSMUSG00000064823.1	27473	0.210201	0.196775	1.06823	0.285415	0.999849
ENSMUSG00000094726.1	7.41702	0.261482	0.561869	0.465378	0.641661	0.999849
ENSMUSG00000096415.1	14.5706	-0.00788757	0.455675	-0.0173096	0.98619	0.999849
ENSMUSG00000064907.1	14.9947	-0.398262	0.445739	-0.893487	0.371596	0.999849
ENSMUSG00000094977.1	15.503	0.397857	0.497885	0.799094	0.424236	0.999849
ENSMUSG00000088184.1	8.31479	-0.758982	0.693912	-1.09377	0.274055	0.999849
ENSMUSG00000075760.1	22.5471	-0.172548	0.497482	-0.346842	0.72871	0.999849
ENSMUSG00000065084.1	14.8299	0.295987	0.426097	0.694647	0.487276	0.999849
ENSMUSG00000064856.1	7243.25	0.187759	0.473394	0.396623	0.691646	0.999849
ENSMUSG00000065245.1	13.9369	0.0947452	0.439439	0.215605	0.829296	0.999849
ENSMUSG00000093864.1	43.129	-0.287669	0.307536	-0.935397	0.349584	0.999849
ENSMUSG00000096689.1	57.2933	0.222638	0.299368	0.743693	0.457062	0.999849
ENSMUSG00000065164.1	15.7623	-0.232582	0.603497	-0.385391	0.699948	0.999849
ENSMUSG00000064693.1	9.28124	0.191375	0.513405	0.372755	0.70933	0.999849
ENSMUSG00000097610.2	9.69872	-0.271725	0.508534	-0.53433	0.593113	0.999849
ENSMUSG00000081888.1	8.19798	0.182412	0.640194	0.284933	0.775695	0.999849
ENSMUSG00000100106.1	16.0433	-0.561089	0.699922	-0.801645	0.422758	0.999849
ENSMUSG00000107405.1	567.183	-0.11268	0.204028	-0.552278	0.580758	0.999849
ENSMUSG00000096937.1	25.8162	-0.207259	0.351233	-0.590089	0.555131	0.999849
ENSMUSG00000046636.5	80.4823	0.397926	0.291081	1.36706	0.171606	0.999849
ENSMUSG00000111420.1	11.5096	-0.190429	0.546963	-0.348157	0.727722	0.999849
ENSMUSG00000095403.8	45.2012	0.244121	0.328724	0.742632	0.457705	0.999849
ENSMUSG00000085328.2	63.2043	0.528507	0.317156	1.66639	0.0956351	0.999849
ENSMUSG00000099519.1	16.8567	-0.166635	0.436161	-0.382049	0.702425	0.999849
ENSMUSG00000105617.4	16.4389	0.901058	0.46547	1.9358	0.0528918	0.98385
ENSMUSG00000096401.2	66.7238	0.0887156	0.337426	0.262918	0.792613	0.999849
ENSMUSG00000064952.1	33.8596	0.0710149	0.513681	0.138247	0.890045	0.999849
ENSMUSG00000045464.5	28.046	-0.181079	0.407047	-0.444861	0.65642	0.999849
ENSMUSG00000080076.4	38.9076	-0.190676	0.562784	-0.338808	0.734754	0.999849
ENSMUSG00000101438.1	10.1609	-0.800967	0.610233	-1.31256	0.189331	0.999849
ENSMUSG00000064348.1	186.227	-0.371555	0.251193	-1.47916	0.139097	0.999849
ENSMUSG00000078793.9	58.0296	-0.227215	0.447384	-0.507876	0.611541	0.999849
ENSMUSG00000101751.1	6.69642	1.20444	0.658872	1.82804	0.0675434	0.999849
ENSMUSG00000086451.8	17.6937	0.412072	0.536868	0.767549	0.442755	0.999849
ENSMUSG00000102476.1	61.8342	0.0283434	0.319805	0.0886272	0.929378	0.999849
ENSMUSG00000094717.1	7.35307	0.361641	0.644025	0.561532	0.574435	0.999849
ENSMUSG00000087480.1	348.655	0.113248	0.750485	0.1509	0.880055	0.999849
ENSMUSG00000087369.1	83.0339	-0.166526	0.31163	-0.534372	0.593084	0.999849
ENSMUSG00000092467.1	46.3119	-0.321078	0.520237	-0.617177	0.537118	0.999849
ENSMUSG00000112716.1	14.9229	-0.0721824	0.484889	-0.148864	0.881661	0.999849
ENSMUSG00000104649.1	371.653	-0.00753954	0.178446	-0.0422511	0.966299	0.999849
ENSMUSG00000097892.2	24.9553	0.25711	0.352009	0.730407	0.465141	0.999849
ENSMUSG00000080365.1	163.558	0.0561129	0.366128	0.15326	0.878193	0.999849
ENSMUSG00000104015.1	13.6088	-0.0952967	0.628633	-0.151594	0.879508	0.999849
ENSMUSG00000064542.1	960.538	-0.0725613	0.418284	-0.173474	0.862279	0.999849
ENSMUSG00000097864.1	20.2352	0.401824	0.569797	0.705205	0.480683	0.999849
ENSMUSG00000102629.1	117.953	-0.350544	0.342772	-1.02267	0.306463	0.999849
ENSMUSG00000092819.1	7719.94	0.28873	0.324639	0.889387	0.373795	0.999849
ENSMUSG00000113691.1	107.806	-0.0454667	0.291785	-0.155822	0.876173	0.999849
ENSMUSG00000065683.1	8.26028	-0.50608	0.57783	-0.875829	0.381123	0.999849
ENSMUSG00000097703.1	348.113	0.0094538	0.244142	0.0387226	0.969112	0.999849
ENSMUSG00000075511.8	61.3909	-0.116053	0.485904	-0.23884	0.811229	0.999849
ENSMUSG00000100980.1	31.9495	-0.119734	0.427349	-0.280178	0.779341	0.999849
ENSMUSG00000065160.1	320.777	0.186984	0.442692	0.422379	0.672749	0.999849
ENSMUSG00000114139.1	11.103	-1.41353	0.58856	-2.40168	0.0163199	0.822713
ENSMUSG00000099002.1	125.292	0.304884	0.316241	0.964088	0.335002	0.999849
ENSMUSG00000082953.3	7.86874	-0.226625	0.664842	-0.34087	0.733202	0.999849
ENSMUSG00000093535.1	5.68295	-0.298593	0.729824	-0.40913	0.682444	0.999849
ENSMUSG00000085204.1	29.5337	0.00623506	0.355308	0.0175483	0.985999	0.999849
ENSMUSG00000109916.1	259.743	-0.559805	0.436134	-1.28356	0.199296	0.999849
ENSMUSG00000085550.1	11.7284	-0.219655	0.60173	-0.365039	0.715082	0.999849
ENSMUSG00000112946.1	35.153	0.226778	0.336406	0.67412	0.500235	0.999849
ENSMUSG00000084998.1	49.92	-0.0569261	0.361097	-0.157648	0.874734	0.999849
ENSMUSG00000085990.1	7.58082	-1.03725	0.683926	-1.51662	0.129364	0.999849
ENSMUSG00000090023.1	6.03514	-0.211257	0.742443	-0.284543	0.775994	0.999849
ENSMUSG00000109565.1	6.45854	0.400003	0.622662	0.642408	0.520609	0.999849
ENSMUSG00000092600.1	15.1333	0.152277	0.572557	0.265959	0.79027	0.999849
ENSMUSG00000085622.9	27.5036	-0.28798	0.481576	-0.597995	0.549843	0.999849
ENSMUSG00000082204.2	76.1748	-0.118689	0.228359	-0.519746	0.603241	0.999849
ENSMUSG00000114025.1	44.3103	0.552401	0.368457	1.49923	0.133814	0.999849
ENSMUSG00000113416.1	81.7947	0.227262	0.331544	0.685465	0.49305	0.999849
ENSMUSG00000093671.1	16.3536	0.252031	0.490143	0.514199	0.607113	0.999849
ENSMUSG00000094665.1	12.4581	-0.260145	0.479436	-0.542605	0.587401	0.999849
ENSMUSG00000091277.2	10.9538	0.520441	0.543581	0.95743	0.33835	0.999849
ENSMUSG00000112368.1	11.1307	-0.839324	0.57516	-1.45929	0.144486	0.999849
ENSMUSG00000110866.1	31.4616	0.720045	0.627876	1.1468	0.251466	0.999849
ENSMUSG00000106121.1	8.3256	-0.703501	0.698312	-1.00743	0.313727	0.999849
ENSMUSG00000086847.1	49.3785	-0.544011	0.860436	-0.63225	0.527223	0.999849
ENSMUSG00000088954.1	8.71753	-0.637216	0.614155	-1.03755	0.29948	0.999849
ENSMUSG00000098404.1	21.0513	-0.0757048	0.346272	-0.218628	0.826939	0.999849
ENSMUSG00000112690.1	11.3962	0.366726	0.488705	0.750403	0.453012	0.999849
ENSMUSG00000108980.1	7.01432	-0.162194	0.578557	-0.280343	0.779214	0.999849
ENSMUSG00000091985.1	71.0656	0.478125	0.525606	0.909664	0.363	0.999849
ENSMUSG00000109121.1	84.1501	-0.13699	0.255697	-0.535751	0.592131	0.999849
ENSMUSG00000108803.1	56.6173	0.319678	0.415453	0.769468	0.441615	0.999849
ENSMUSG00000086533.2	60.2719	-0.0685148	0.253408	-0.270373	0.786873	0.999849
ENSMUSG00000097149.1	1332.06	-0.126612	0.335872	-0.376966	0.706199	0.999849
ENSMUSG00000079011.9	21.8977	-0.244654	0.531062	-0.460689	0.645022	0.999849
ENSMUSG00000087153.8	26.8476	-0.0235882	0.522922	-0.0451084	0.964021	0.999849
ENSMUSG00000065911.1	6653.25	0.189594	0.202798	0.934891	0.349844	0.999849
ENSMUSG00000107271.3	7.26067	-0.458023	0.68187	-0.671715	0.501765	0.999849
ENSMUSG00000093594.1	37.1286	0.219275	0.359345	0.610207	0.541725	0.999849
ENSMUSG00000100927.1	7.35539	-0.819824	0.699984	-1.1712	0.241517	0.999849
ENSMUSG00000109125.1	122.009	-0.334697	0.249861	-1.33953	0.180397	0.999849
ENSMUSG00000107439.1	45.6191	-1.51906	1.03634	-1.4658	NA	NA
ENSMUSG00000097121.2	31.5092	0.484692	0.338555	1.43165	0.152244	0.999849
ENSMUSG00000111594.1	36.2363	-0.159838	0.422869	-0.377985	0.705442	0.999849
ENSMUSG00000096987.1	25.6075	0.345709	0.502936	0.687382	0.491842	0.999849
ENSMUSG00000086288.1	7.7528	-0.544351	0.625165	-0.870732	0.3839	0.999849
ENSMUSG00000052909.8	198.489	0.0597014	0.27875	0.214175	0.83041	0.999849
ENSMUSG00000082884.1	641.96	-0.337307	0.172381	-1.95675	0.0503769	0.978714
ENSMUSG00000083863.1	5691.1	-0.34236	0.188959	-1.81182	0.0700145	0.999849
ENSMUSG00000083563.1	4302.3	0.0524633	0.220598	0.237823	0.812019	0.999849
ENSMUSG00000097424.2	7.27172	-0.465733	0.711616	-0.654473	0.512807	0.999849
ENSMUSG00000106759.1	10.5687	-1.11409	0.567271	-1.96395	0.0495365	0.978714
ENSMUSG00000097793.1	25.3012	-0.058386	0.403438	-0.144721	0.884931	0.999849
ENSMUSG00000113585.1	13.165	-0.00478979	0.530975	-0.00902075	0.992803	0.999849
ENSMUSG00000059659.7	13.7195	0.173196	0.496367	0.348927	0.727144	0.999849
ENSMUSG00000090252.1	14.4086	1.36933	0.932801	1.46798	0.14211	0.999849
ENSMUSG00000042857.3	93.3392	0.0584015	0.268687	0.217359	0.827929	0.999849
ENSMUSG00000097926.1	408.385	-0.470889	0.265493	-1.77364	0.0761234	0.999849
ENSMUSG00000092418.1	18.6961	0.673714	0.439218	1.53389	0.125056	0.999849
ENSMUSG00000105245.1	75.6247	-1.20259	1.27141	-0.945877	0.344211	0.999849
ENSMUSG00000064606.1	7.54712	0.103667	0.598348	0.173256	0.86245	0.999849
ENSMUSG00000109877.1	93.6395	-0.159888	0.264187	-0.605208	0.545041	0.999849
ENSMUSG00000097891.1	7.5063	-0.247401	0.678517	-0.36462	0.715395	0.999849
ENSMUSG00000113957.1	40.4121	-1.07298	1.21534	-0.882867	0.377308	0.999849
ENSMUSG00000107552.1	30.3053	0.784322	0.358237	2.1894	0.0285679	0.934122
ENSMUSG00000084257.1	107.583	1.89167	0.771717	2.45124	0.0142363	0.796026
ENSMUSG00000101249.1	8744	0.0518813	0.223019	0.232632	0.816047	0.999849
ENSMUSG00000073405.6	26.2346	0.379428	0.447414	0.848047	0.396412	0.999849
ENSMUSG00000106005.1	21.4867	-0.418186	0.482261	-0.867136	0.385867	0.999849
ENSMUSG00000086712.2	21.2014	-0.362677	0.593783	-0.61079	0.541339	0.999849
ENSMUSG00000106070.1	79.2964	-0.118582	0.465213	-0.254899	0.798801	0.999849
ENSMUSG00000086938.8	80.2428	-0.24729	0.248372	-0.995646	0.319422	0.999849
ENSMUSG00000084858.1	6.22793	0.110334	0.863151	0.127827	0.898286	0.999849
ENSMUSG00000078684.8	76.2781	0.00849357	0.234184	0.0362688	0.971068	0.999849
ENSMUSG00000101087.1	14.1235	-0.406695	0.436358	-0.932021	0.351325	0.999849
ENSMUSG00000111196.1	21.2008	-0.522517	0.389356	-1.342	0.179596	0.999849
ENSMUSG00000083817.1	6.72364	-0.136907	0.582999	-0.234832	0.814339	0.999849
ENSMUSG00000108822.1	31.1952	0.270354	0.353135	0.765582	0.443925	0.999849
ENSMUSG00000080709.1	3970.33	-0.165774	0.214882	-0.771463	0.440432	0.999849
ENSMUSG00000083618.1	13.1412	0.0647747	0.616627	0.105047	0.916339	0.999849
ENSMUSG00000110600.1	17.7233	-0.0534448	0.483212	-0.110603	0.911931	0.999849
ENSMUSG00000045455.8	37.5525	0.384266	0.360858	1.06487	0.286937	0.999849
ENSMUSG00000052912.7	42.9687	0.15898	0.320496	0.496042	0.619865	0.999849
ENSMUSG00000059775.5	5599.61	-0.0394625	0.203211	-0.194195	0.846024	0.999849
ENSMUSG00000083325.3	40.6112	0.341091	0.291685	1.16938	0.242249	0.999849
ENSMUSG00000086414.2	21.0754	-0.0810239	0.399335	-0.202897	0.839216	0.999849
ENSMUSG00000111997.1	197.771	0.294704	0.313522	0.939978	0.347229	0.999849
ENSMUSG00000081974.3	75.4205	-0.308532	0.298131	-1.03489	0.300721	0.999849
ENSMUSG00000110172.1	34.7529	-0.00610318	0.369094	-0.0165356	0.986807	0.999849
ENSMUSG00000085521.3	393.264	-0.139177	0.23398	-0.594824	0.551961	0.999849
ENSMUSG00000109727.1	12.8474	-0.359848	0.560901	-0.641553	0.521163	0.999849
ENSMUSG00000067547.6	27.0837	0.374834	0.415014	0.903185	0.366428	0.999849
ENSMUSG00000058869.9	16.355	0.152283	0.44998	0.338423	0.735045	0.999849
ENSMUSG00000081096.2	1371.32	-0.0523157	0.180069	-0.290532	0.771409	0.999849
ENSMUSG00000113836.1	38.0719	0.258371	0.391601	0.659781	0.509395	0.999849
ENSMUSG00000113626.1	25.5144	0.557692	0.391674	1.42387	0.154485	0.999849
ENSMUSG00000079489.2	18.1936	0.314965	0.582348	0.540854	0.588608	0.999849
ENSMUSG00000080902.1	23.8828	0.710656	0.336157	2.11406	0.0345103	0.960237
ENSMUSG00000065715.1	10.4586	-0.620447	0.816646	-0.75975	0.447404	0.999849
ENSMUSG00000093392.1	57.5342	0.0943758	0.25422	0.371236	0.710462	0.999849
ENSMUSG00000102478.1	66.8449	0.232962	0.261097	0.892241	0.372264	0.999849
ENSMUSG00000111047.1	12.4842	0.445205	0.522999	0.851253	0.394629	0.999849
ENSMUSG00000057223.6	11.7954	0.0712791	0.495827	0.143758	0.885692	0.999849
ENSMUSG00000097979.2	22.9117	-0.0959671	0.436057	-0.220079	0.825809	0.999849
ENSMUSG00000092051.2	10.9065	-0.109761	0.55017	-0.199504	0.841868	0.999849
ENSMUSG00000106361.1	5.96056	-0.256028	0.67313	-0.380354	0.703683	0.999849
ENSMUSG00000049881.13	90.2087	-0.119756	0.231182	-0.518018	0.604446	0.999849
ENSMUSG00000110841.1	3605.83	-0.248079	0.225171	-1.10174	0.270577	0.999849
ENSMUSG00000058101.3	14.1724	-0.638195	0.458466	-1.39202	0.163915	0.999849
ENSMUSG00000083718.2	7.79082	-0.234216	0.753399	-0.310879	0.755892	0.999849
ENSMUSG00000090136.4	760.022	-0.00599471	0.18753	-0.0319667	0.974499	0.999849
ENSMUSG00000095661.1	525.992	0.123546	0.36147	0.341787	0.732511	0.999849
ENSMUSG00000095701.1	414.744	0.150791	0.377037	0.399937	0.689203	0.999849
ENSMUSG00000114147.1	36.2872	0.249914	0.328629	0.760475	0.446971	0.999849
ENSMUSG00000100865.1	2045.76	0.00131046	0.194081	0.00675216	0.994613	0.999849
ENSMUSG00000084274.2	129.819	0.198028	0.244626	0.809512	0.418221	0.999849
ENSMUSG00000112046.1	60.2945	-0.284759	0.276286	-1.03067	0.302696	0.999849
ENSMUSG00000104756.1	18.4883	-0.0615812	0.440281	-0.139868	0.888764	0.999849
ENSMUSG00000090559.1	13.319	0.0318933	0.451645	0.0706158	0.943704	0.999849
ENSMUSG00000048592.9	15.1659	-0.00601873	0.467808	-0.0128658	0.989735	0.999849
ENSMUSG00000082315.2	25.812	0.297914	0.377776	0.788599	0.430346	0.999849
ENSMUSG00000113850.1	7.94525	0.768094	0.642601	1.19529	0.231974	0.999849
ENSMUSG00000105506.1	258.434	-0.203903	0.274365	-0.743183	0.457371	0.999849
ENSMUSG00000066724.3	420.219	-0.246341	0.203304	-1.21169	0.225632	0.999849
ENSMUSG00000066767.6	77.6035	0.504186	0.332014	1.51857	0.128871	0.999849
ENSMUSG00000098065.1	185.457	-0.0636634	0.218582	-0.291256	0.770856	0.999849
ENSMUSG00000110799.1	9.34278	0.353106	0.647047	0.54572	0.585259	0.999849
ENSMUSG00000109724.1	232.089	-0.0314444	0.229038	-0.137289	0.890802	0.999849
ENSMUSG00000098157.1	8.64294	-0.379213	0.648186	-0.585037	0.558523	0.999849
ENSMUSG00000055676.4	74.9871	-0.363381	0.220195	-1.65027	0.0988882	0.999849
ENSMUSG00000105659.1	99.8886	-0.276905	0.227888	-1.21509	0.224332	0.999849
ENSMUSG00000067156.5	97.4268	-0.0820338	0.418754	-0.1959	0.844689	0.999849
ENSMUSG00000089645.3	78.6576	-0.216675	0.284941	-0.760421	0.447003	0.999849
ENSMUSG00000024437.6	11.4457	-0.404388	0.533236	-0.758367	0.448231	0.999849
ENSMUSG00000087204.1	998.155	-0.368866	0.292974	-1.25904	0.208016	0.999849
ENSMUSG00000112237.1	18.6475	-0.088679	0.483651	-0.183353	0.854521	0.999849
ENSMUSG00000083705.2	4214.68	0.0798853	0.220205	0.362777	0.716772	0.999849
ENSMUSG00000081375.1	13.2265	-0.339085	0.489957	-0.692071	0.488893	0.999849
ENSMUSG00000079225.3	191.676	0.0992979	0.246712	0.402486	0.687327	0.999849
ENSMUSG00000072692.7	5865.52	-0.303586	0.255922	-1.18625	0.235525	0.999849
ENSMUSG00000083019.2	32.1865	0.00301537	0.312662	0.0096442	0.992305	0.999849
ENSMUSG00000059229.7	21.9012	-0.101816	0.481228	-0.211576	0.832438	0.999849
ENSMUSG00000049576.6	17.8822	-0.0857675	0.499789	-0.171607	0.863746	0.999849
ENSMUSG00000027694.9	7.87988	-0.79997	0.778435	-1.02766	0.304108	0.999849
ENSMUSG00000073198.5	70.9748	-0.0723602	0.233127	-0.31039	0.756265	0.999849
ENSMUSG00000083899.2	301.637	-0.0049865	0.184574	-0.0270162	0.978447	0.999849
ENSMUSG00000074580.11	41.6329	-0.126717	0.31427	-0.403211	0.686793	0.999849
ENSMUSG00000080772.1	16.494	-0.658568	0.46625	-1.41248	0.157809	0.999849
ENSMUSG00000109695.1	20.098	-0.183517	0.458683	-0.400095	0.689087	0.999849
ENSMUSG00000057818.8	122.432	0.140654	0.206252	0.681951	0.49527	0.999849
ENSMUSG00000097928.1	27.4109	0.0115265	0.563285	0.020463	0.983674	0.999849
ENSMUSG00000085522.1	61.4948	0.116094	0.354667	0.327333	0.743416	0.999849
ENSMUSG00000070282.6	1649.2	-0.205066	0.199561	-1.02759	0.304145	0.999849
ENSMUSG00000109147.1	13.3102	1.01281	0.557062	1.81813	0.0690437	0.999849
ENSMUSG00000087569.1	290.175	-0.189077	0.219252	-0.862374	0.388482	0.999849
ENSMUSG00000091014.2	2847.14	0.0961384	0.210157	0.457459	0.647341	0.999849
ENSMUSG00000101964.1	24.77	0.0654702	0.334343	0.195817	0.844753	0.999849
ENSMUSG00000099034.7	51.2215	-0.0540257	0.345935	-0.156173	0.875897	0.999849
ENSMUSG00000102644.5	47.4011	0.538273	0.37078	1.45173	0.146576	0.999849
ENSMUSG00000093649.1	7.33292	-0.606271	0.641563	-0.944991	0.344664	0.999849
ENSMUSG00000074981.12	81.4181	-0.286067	0.385402	-0.742255	0.457933	0.999849
ENSMUSG00000111710.1	39.3043	0.216371	0.386684	0.559556	0.575782	0.999849
ENSMUSG00000103806.1	27.4354	0.366269	0.460846	0.794774	0.426745	0.999849
ENSMUSG00000104421.1	151.142	-0.0518274	0.239871	-0.216063	0.828938	0.999849
ENSMUSG00000094015.1	176.688	-0.053207	0.235278	-0.226146	0.821088	0.999849
ENSMUSG00000093796.1	446.075	-0.00990783	0.219909	-0.0450542	0.964064	0.999849
ENSMUSG00000095277.1	181.211	-0.0702936	0.253222	-0.277597	0.781322	0.999849
ENSMUSG00000096362.1	170.13	0.0312294	0.24859	0.125626	0.900028	0.999849
ENSMUSG00000087470.1	11.1068	0.773848	0.741345	1.04384	0.296558	0.999849
ENSMUSG00000097679.1	63.8371	-0.180282	0.291358	-0.618765	0.536071	0.999849
ENSMUSG00000080950.1	9.19542	0.725046	0.600946	1.20651	0.227621	0.999849
ENSMUSG00000100405.1	545.072	0.00154288	0.200821	0.00768286	0.99387	0.999849
ENSMUSG00000077167.1	36.4	0.364555	0.520153	0.70086	0.483391	0.999849
ENSMUSG00000081167.1	11.0713	0.143174	0.496454	0.288393	0.773046	0.999849
ENSMUSG00000082847.1	28.9257	-0.0571596	0.336191	-0.170022	0.864993	0.999849
ENSMUSG00000081087.1	261.165	0.106269	0.222161	0.478344	0.632405	0.999849
ENSMUSG00000112567.1	217.104	-0.00367147	0.203727	-0.0180215	0.985622	0.999849
ENSMUSG00000113036.1	15.1547	0.753765	0.449595	1.67654	0.0936325	0.999849
ENSMUSG00000059179.6	78.0916	0.0895584	0.267341	0.334997	0.737627	0.999849
ENSMUSG00000082108.3	55.6802	-0.0016728	0.355546	-0.00470488	0.996246	0.999849
ENSMUSG00000082097.1	9.49413	-0.559522	0.614586	-0.910404	0.362609	0.999849
ENSMUSG00000080811.1	33.4848	0.268369	0.32469	0.826539	0.408498	0.999849
ENSMUSG00000112463.1	90.3278	0.065417	0.267227	0.244799	0.806612	0.999849
ENSMUSG00000083421.1	10.2273	-0.743172	0.578827	-1.28393	0.199167	0.999849
ENSMUSG00000085898.1	20.1931	0.16367	0.375982	0.435315	0.663334	0.999849
ENSMUSG00000111852.1	17.8639	0.346953	0.451347	0.768704	0.442069	0.999849
ENSMUSG00000113430.1	9.72084	0.359944	0.52048	0.691562	0.489212	0.999849
ENSMUSG00000107257.1	45.738	-0.0558582	0.273399	-0.20431	0.838111	0.999849
ENSMUSG00000076300.1	5565.17	0.249115	0.42524	0.585823	0.557994	0.999849
ENSMUSG00000084968.1	14.6512	0.681395	0.478471	1.42411	0.154415	0.999849
ENSMUSG00000081546.1	6.61529	0.411812	0.638836	0.644629	0.519168	0.999849
ENSMUSG00000083584.1	16.1454	-0.768479	0.563258	-1.36435	0.172459	0.999849
ENSMUSG00000087367.1	39.9808	-0.216022	0.310651	-0.695384	0.486814	0.999849
ENSMUSG00000104477.1	465.032	-0.346106	0.277689	-1.24638	0.212625	0.999849
ENSMUSG00000102746.1	12.5059	0.334073	0.576262	0.579723	0.562101	0.999849
ENSMUSG00000098222.1	18.7588	-0.221783	0.430725	-0.514905	0.606619	0.999849
ENSMUSG00000073627.7	27.3393	0.539639	0.439453	1.22798	0.219455	0.999849
ENSMUSG00000081466.1	8.25525	0.0781335	0.620236	0.125974	0.899753	0.999849
ENSMUSG00000108142.1	10.638	-0.59778	0.585811	-1.02043	0.307524	0.999849
ENSMUSG00000084202.1	46.7612	-0.662909	0.323372	-2.04999	0.0403656	0.9691
ENSMUSG00000083345.1	11.8506	-0.392281	0.500059	-0.78447	0.432764	0.999849
ENSMUSG00000093112.2	26.4672	-0.522571	0.379384	-1.37742	0.168383	0.999849
ENSMUSG00000100514.1	60.9858	0.158697	0.265094	0.598644	0.54941	0.999849
ENSMUSG00000094737.1	10.6504	0.742724	0.556345	1.33501	0.181874	0.999849
ENSMUSG00000111074.1	8.74385	0.157546	0.726405	0.216885	0.828298	0.999849
ENSMUSG00000086050.1	6.66264	-0.469855	1.11259	-0.422307	0.672801	0.999849
ENSMUSG00000097532.1	20.6431	0.31853	0.510793	0.623599	0.532891	0.999849
ENSMUSG00000111515.1	371.783	-0.226349	0.255303	-0.886588	0.375301	0.999849
ENSMUSG00000080948.1	5.62816	0.0880444	0.687126	0.128134	0.898043	0.999849
ENSMUSG00000112869.1	21.7278	-0.158561	0.400596	-0.395812	0.692243	0.999849
ENSMUSG00000081684.4	192.585	0.251765	0.213543	1.17899	0.238402	0.999849
ENSMUSG00000081124.1	8.50952	-0.181929	0.548375	-0.33176	0.74007	0.999849
ENSMUSG00000082260.3	140.993	0.203955	0.281214	0.725267	0.468288	0.999849
ENSMUSG00000108563.1	9.91327	0.718522	0.530082	1.35549	0.17526	0.999849
ENSMUSG00000081170.1	46.5314	0.408484	0.254527	1.60488	0.108521	0.999849
ENSMUSG00000080783.1	14.1919	0.0238977	0.512887	0.0465944	0.962836	0.999849
ENSMUSG00000095991.1	9.58729	0.0952245	0.597993	0.15924	0.87348	0.999849
ENSMUSG00000112502.1	22.163	-0.172454	0.339972	-0.50726	0.611972	0.999849
ENSMUSG00000111985.1	15.2533	0.0681904	0.453975	0.150207	0.880601	0.999849
ENSMUSG00000106239.1	21.4429	-0.172063	0.7467	-0.230432	0.817756	0.999849
ENSMUSG00000112051.1	120.314	0.158065	0.224429	0.7043	0.481246	0.999849
ENSMUSG00000056849.6	85.2225	0.22545	0.25547	0.882492	0.377511	0.999849
ENSMUSG00000082755.1	117.722	0.0108312	0.244254	0.0443438	0.96463	0.999849
ENSMUSG00000087775.1	10.0021	0.0148409	0.574575	0.0258294	0.979393	0.999849
ENSMUSG00000112727.1	9.53384	-0.38172	0.754393	-0.505996	0.61286	0.999849
ENSMUSG00000112760.1	17.0987	-0.479354	0.399758	-1.19911	0.230486	0.999849
ENSMUSG00000096699.1	148.723	0.0997471	0.246155	0.405221	0.685315	0.999849
ENSMUSG00000093800.2	419.042	0.0190658	0.304958	0.0625192	0.950149	0.999849
ENSMUSG00000104496.1	15.4845	-0.272441	0.4983	-0.546741	0.584556	0.999849
ENSMUSG00000081130.1	24.5167	-0.368558	0.383899	-0.960041	0.337035	0.999849
ENSMUSG00000100351.1	36.2037	0.0662409	0.298394	0.221992	0.82432	0.999849
ENSMUSG00000047676.6	507.485	0.0288995	0.15279	0.189145	0.849979	0.999849
ENSMUSG00000112740.1	119.371	-0.0423257	0.253766	-0.166791	0.867535	0.999849
ENSMUSG00000076360.1	691.069	0.337575	0.396304	0.851809	0.39432	0.999849
ENSMUSG00000096434.1	9.39848	0.0694893	0.533735	0.130194	0.896413	0.999849
ENSMUSG00000097429.1	35.7272	0.601836	0.401039	1.50069	0.133436	0.999849
ENSMUSG00000083621.1	621.523	0.00263438	0.154097	0.0170955	0.98636	0.999849
ENSMUSG00000105775.1	7.2508	-0.0298772	0.661053	-0.0451963	0.963951	0.999849
ENSMUSG00000068200.6	19.161	-0.142994	0.39418	-0.362763	0.716782	0.999849
ENSMUSG00000074479.3	42.3825	0.371438	0.338874	1.0961	0.273037	0.999849
ENSMUSG00000082475.1	148.106	0.300319	0.214757	1.39841	0.161989	0.999849
ENSMUSG00000085037.1	22.2269	0.544622	0.509192	1.06958	0.284808	0.999849
ENSMUSG00000110574.1	7.90167	0.0959817	0.599256	0.160168	0.872749	0.999849
ENSMUSG00000066553.5	52.1155	0.12497	0.339995	0.367564	0.713199	0.999849
ENSMUSG00000107157.1	7.224	-0.292355	0.649524	-0.450107	0.652634	0.999849
ENSMUSG00000082920.1	71.6262	-0.0168549	0.224788	-0.0749813	0.94023	0.999849
ENSMUSG00000082118.1	40.9352	-0.848554	0.362244	-2.3425	0.0191553	0.831647
ENSMUSG00000068141.5	37.1353	0.268173	0.326179	0.822166	0.410983	0.999849
ENSMUSG00000057990.4	18.3468	0.00933741	0.505181	0.0184833	0.985253	0.999849
ENSMUSG00000075268.2	26.6924	0.0205978	0.395662	0.0520591	0.958482	0.999849
ENSMUSG00000062353.6	841.514	-0.103453	0.194516	-0.531847	0.594832	0.999849
ENSMUSG00000081484.1	9.39324	-0.439981	0.548224	-0.802556	0.422231	0.999849
ENSMUSG00000112061.1	25.9794	0.267873	0.346215	0.773719	0.439097	0.999849
ENSMUSG00000112339.1	7.96552	0.711101	0.691312	1.02863	0.303656	0.999849
ENSMUSG00000106268.1	100.936	-0.0551011	0.29949	-0.183983	0.854027	0.999849
ENSMUSG00000112001.1	117.899	0.0466175	0.22336	0.20871	0.834675	0.999849
ENSMUSG00000064231.1	53.1933	-0.085755	0.26292	-0.326164	0.7443	0.999849
ENSMUSG00000061488.5	132.826	0.0925002	0.223749	0.413412	0.679305	0.999849
ENSMUSG00000106935.1	522.232	-0.0346115	0.186298	-0.185785	0.852613	0.999849
ENSMUSG00000082157.1	119.674	0.00490042	0.251896	0.0194541	0.984479	0.999849
ENSMUSG00000104584.1	8.13726	-0.310051	0.627691	-0.493955	0.621338	0.999849
ENSMUSG00000110637.1	8.37803	-0.130288	0.592265	-0.219982	0.825885	0.999849
ENSMUSG00000105944.1	207.504	0.195886	0.212245	0.922923	0.356048	0.999849
ENSMUSG00000043483.4	324.16	-0.0358445	0.16208	-0.221153	0.824973	0.999849
ENSMUSG00000112038.1	118.684	0.264746	0.386622	0.684766	0.493492	0.999849
ENSMUSG00000057290.5	10.6773	-0.027735	0.546986	-0.0507052	0.95956	0.999849
ENSMUSG00000062611.4	750.634	0.0949355	0.194383	0.488393	0.625271	0.999849
ENSMUSG00000022639.14	65.7055	0.634389	0.365979	1.7334	0.0830238	0.999849
ENSMUSG00000104028.1	96.2508	0.130001	0.222184	0.585106	0.558476	0.999849
ENSMUSG00000084292.1	124.345	-0.179567	0.259235	-0.692681	0.48851	0.999849
ENSMUSG00000066800.11	141.004	-0.0770216	0.299461	-0.257201	0.797024	0.999849
ENSMUSG00000022335.16	27.9361	-0.0369939	0.419838	-0.0881148	0.929785	0.999849
ENSMUSG00000079559.4	61.8513	-1.00076	0.392744	-2.54812	0.0108306	0.768387
ENSMUSG00000109181.1	97.1013	-0.362589	0.369634	-0.980942	0.326621	0.999849
ENSMUSG00000099784.1	398.382	-0.369738	0.302866	-1.2208	0.222163	0.999849
ENSMUSG00000030523.18	126.209	-0.269932	0.197547	-1.36642	0.171808	0.999849
ENSMUSG00000041895.15	544.265	-0.268389	0.24197	-1.10918	0.267352	0.999849
ENSMUSG00000025019.15	183.653	-0.125456	0.190387	-0.658954	0.509925	0.999849
ENSMUSG00000028278.14	70.392	0.133907	0.301174	0.444617	0.656596	0.999849
ENSMUSG00000037638.5	48.6259	-0.269564	0.345698	-0.779767	0.435528	0.999849
ENSMUSG00000029713.15	907.203	0.0576703	0.14357	0.401689	0.687913	0.999849
ENSMUSG00000026277.13	441.347	0.0545771	0.150243	0.363259	0.716411	0.999849
ENSMUSG00000020256.14	463.078	0.629502	0.393644	1.59917	0.109784	0.999849
ENSMUSG00000004266.15	46.6461	0.0992622	0.36859	0.269302	0.787697	0.999849
ENSMUSG00000042686.5	29.7771	-0.223454	0.354639	-0.630088	0.528637	0.999849
ENSMUSG00000026632.17	39.4728	-0.815694	0.343749	-2.37293	0.0176475	0.831647
ENSMUSG00000001687.15	1435.15	-0.147286	0.152842	-0.96365	0.335222	0.999849
ENSMUSG00000046613.18	141.831	1.10775	0.46565	2.37893	0.0173629	0.831297
ENSMUSG00000029762.6	2290.17	-0.844122	0.40745	-2.07172	0.0382916	0.964377
ENSMUSG00000039616.9	37.4365	0.0490989	0.411814	0.119226	0.905096	0.999849
ENSMUSG00000073471.2	83.4942	-0.0942169	0.288569	-0.326496	0.744049	0.999849
ENSMUSG00000055214.15	146.834	0.0477803	0.323613	0.147646	0.882622	0.999849
ENSMUSG00000110774.1	5.07578	0.421952	0.761615	0.554022	0.579564	0.999849
ENSMUSG00000020483.14	575.815	-0.151565	0.178616	-0.848557	0.396128	0.999849
ENSMUSG00000026701.15	984.466	-0.0548394	0.17304	-0.316917	0.751307	0.999849
ENSMUSG00000069237.8	323.091	-0.162831	0.157805	-1.03185	0.302143	0.999849
ENSMUSG00000024477.3	186.621	-0.220801	0.257181	-0.858546	0.390591	0.999849
ENSMUSG00000033751.5	198.625	0.0176559	0.194627	0.0907162	0.927718	0.999849
ENSMUSG00000080440.1	168.329	0.188599	0.446637	0.422265	0.672832	0.999849
ENSMUSG00000042712.10	505.976	-0.0996352	0.211336	-0.471455	0.637316	0.999849
ENSMUSG00000040760.10	410.998	0.147183	0.171973	0.855846	0.392083	0.999849
ENSMUSG00000026655.14	409.994	-0.424753	0.23273	-1.82508	0.0679883	0.999849
ENSMUSG00000025779.10	29.5434	0.06721	0.345489	0.194536	0.845756	0.999849
ENSMUSG00000097248.9	9.22714	-0.559575	0.636299	-0.879422	0.379173	0.999849
ENSMUSG00000020561.8	346.702	-0.202396	0.257441	-0.786183	0.431761	0.999849
ENSMUSG00000042909.4	20.2002	0.544455	0.519165	1.04871	0.294311	0.999849
ENSMUSG00000087088.2	35.3067	0.348036	0.366817	0.948799	0.342723	0.999849
ENSMUSG00000040181.14	105.978	0.0213783	0.233848	0.0914197	0.927159	0.999849
ENSMUSG00000023961.16	149.826	-0.346997	0.278089	-1.24779	0.212108	0.999849
ENSMUSG00000097013.1	24.1137	0.33534	0.443556	0.756026	0.449633	0.999849
ENSMUSG00000007097.14	60.0763	-0.0689813	0.287542	-0.2399	0.810408	0.999849
ENSMUSG00000078881.10	54.1941	0.0682773	0.286317	0.238467	0.811519	0.999849
ENSMUSG00000023104.9	254.273	-0.0757049	0.170858	-0.443086	0.657704	0.999849
ENSMUSG00000075097.3	36.5905	0.380809	0.278002	1.36981	0.170746	0.999849
ENSMUSG00000055491.13	253.82	0.294629	0.290581	1.01393	0.310616	0.999849
ENSMUSG00000003778.14	689.829	-0.0201533	0.152258	-0.132363	0.894697	0.999849
ENSMUSG00000060771.14	58.4736	-0.239663	0.271245	-0.883564	0.376932	0.999849
ENSMUSG00000113387.1	19.3583	0.366503	0.517109	0.708754	0.478477	0.999849
ENSMUSG00000030116.14	11.0329	0.273204	0.574925	0.4752	0.634644	0.999849
ENSMUSG00000068263.11	75.0802	-0.300808	0.377748	-0.796318	0.425847	0.999849
ENSMUSG00000004849.14	287.758	-0.166596	0.195791	-0.850886	0.394833	0.999849
ENSMUSG00000032067.6	221.894	0.102055	0.207052	0.492898	0.622085	0.999849
ENSMUSG00000060177.6	7.20697	-0.0298233	0.80164	-0.0372028	0.970323	0.999849
ENSMUSG00000022940.16	193.212	0.0715894	0.200782	0.356552	0.721427	0.999849
ENSMUSG00000020430.12	336.822	0.0746391	0.250911	0.297472	0.766106	0.999849
ENSMUSG00000104678.1	10.8704	0.396852	0.564089	0.703528	0.481727	0.999849
ENSMUSG00000022812.13	1236.92	-0.0453821	0.179105	-0.253383	0.799972	0.999849
ENSMUSG00000025934.15	16.0998	0.587271	0.523762	1.12126	0.262179	0.999849
ENSMUSG00000112915.1	46.248	0.246017	0.424055	0.580154	0.561811	0.999849
ENSMUSG00000054604.7	770.888	-0.00172429	0.157296	-0.0109621	0.991254	0.999849
ENSMUSG00000050343.2	8.97774	0.531239	0.756116	0.702589	0.482312	0.999849
ENSMUSG00000020902.12	31.0501	-0.233449	0.330397	-0.70657	0.479834	0.999849
ENSMUSG00000097296.1	14.0799	0.268758	0.725756	0.370314	0.711148	0.999849
ENSMUSG00000028609.6	212.45	0.509646	0.261708	1.94738	0.0514887	0.978714
ENSMUSG00000020140.15	16.4262	0.542465	0.671673	0.807632	0.419302	0.999849
ENSMUSG00000034303.7	56.2378	-0.328234	0.290536	-1.12975	0.25858	0.999849
ENSMUSG00000111044.1	7.2081	-0.893002	0.647196	-1.3798	0.167648	0.999849
ENSMUSG00000064768.1	347.309	0.434231	0.328481	1.32194	0.186189	0.999849
ENSMUSG00000004552.16	22.333	-1.26011	0.607371	-2.0747	0.0380148	0.964377
ENSMUSG00000063275.15	124.573	-0.393155	0.258889	-1.51863	0.128857	0.999849
ENSMUSG00000036560.14	145.233	0.0215468	0.282915	0.0761601	0.939292	0.999849
ENSMUSG00000020692.14	87.8306	0.202614	0.360788	0.561586	0.574398	0.999849
ENSMUSG00000031872.14	37.1007	0.241025	0.4103	0.587436	0.556911	0.999849
ENSMUSG00000025147.7	142.852	0.0213927	0.213697	0.100108	0.920259	0.999849
ENSMUSG00000042572.12	425.131	-0.147788	0.167947	-0.879968	0.378877	0.999849
ENSMUSG00000098224.1	7.97414	0.294028	0.613823	0.479011	0.631931	0.999849
ENSMUSG00000031931.4	306.304	0.00779204	0.157037	0.049619	0.960426	0.999849
ENSMUSG00000098134.1	128.795	-0.96031	0.291173	-3.29807	0.000973505	0.366477
ENSMUSG00000027111.15	2513.7	0.0565206	0.173937	0.324948	0.74522	0.999849
ENSMUSG00000029238.11	590.524	0.475789	0.218529	2.17724	0.0294629	0.934973
ENSMUSG00000029458.14	353.196	0.137313	0.150852	0.91025	0.362691	0.999849
ENSMUSG00000062314.3	11.0586	-0.59921	0.682997	-0.877325	0.38031	0.999849
ENSMUSG00000097643.1	22.3284	0.24907	0.551217	0.451854	0.651374	0.999849
ENSMUSG00000028456.18	114.843	0.158063	0.364012	0.434226	0.664124	0.999849
ENSMUSG00000030583.16	523.945	-0.0785967	0.143437	-0.547954	0.583723	0.999849
ENSMUSG00000005045.16	37.3302	-0.615587	0.491569	-1.25229	0.210464	0.999849
ENSMUSG00000033540.18	36.8262	0.600639	0.378628	1.58635	0.112659	0.999849
ENSMUSG00000038126.17	48.1486	0.710264	0.418271	1.69809	0.0894899	0.999849
ENSMUSG00000111748.1	11.5502	1.00463	0.525477	1.91184	0.0558971	0.990485
ENSMUSG00000012076.8	112.414	0.294993	0.27012	1.09208	0.274796	0.999849
ENSMUSG00000006005.17	1060.17	0.12959	0.153077	0.846572	0.397234	0.999849
ENSMUSG00000064080.12	27.9906	1.02027	0.997117	1.02322	0.306202	0.999849
ENSMUSG00000036158.12	33.0557	-0.441515	0.462157	-0.955335	0.339408	0.999849
ENSMUSG00000014355.10	736.132	0.102977	0.112595	0.914579	0.360413	0.999849
ENSMUSG00000076137.1	1348.62	0.0797573	0.197543	0.403748	0.686398	0.999849
ENSMUSG00000026577.13	176.194	0.246402	0.227184	1.0846	0.278101	0.999849
ENSMUSG00000033147.16	206.268	0.120346	0.237357	0.507025	0.612137	0.999849
ENSMUSG00000001552.14	2658.47	0.115769	0.198989	0.581787	0.56071	0.999849
ENSMUSG00000015950.13	6.60006	-0.438473	0.778059	-0.563548	0.573062	0.999849
ENSMUSG00000022469.16	57.4758	0.729691	0.447377	1.63104	0.102881	0.999849
[truncated: 17,215 more rows]
