# Supplementary material for: Uropathogenic Escherichia coli infection-induced epithelial trained immunity impacts urinary tract disease outcome
Source: Nat Microbiol. 2023 Apr 10;8(5):875–88. doi: 10.1038/s41564-023-01346-6 (PMC10159856; doi:10.1038/s41564-023-01346-6)
Supplement: Source Data Extended Data Fig. 8 — Tab 1 (ED Fig. 8a-1). DEG comparison between UTI89-infected vs mock-infected naïve differentiated urothelia, used for volcano plot. Tab 2 (ED Fig. 8a-2). DEG comparison between UTI89-infected vs mock-infected resolved differentiated urothelia, used for volcano plot. Tab 3 (ED Fig. 8a-3). DEG comparison between UTI89-infected vs mock-infected sensitized differentiated urothelia, used for volcano plot. Tab 4 (ED Fig. 8b). DEG comparison between UTI89-infected sensitized vs resolved differentiated urothelia, used for volcano plot. Tab 5 (ED Fig. 8c). IPA pathway analysis of UTI89-infected sensitized vs resolved differentiated urothelia. [file 41564_2023_1346_MOESM14_ESM.xlsx]

## Sheet: ED Fig. 8a-1
gene_id	symbol	gene_type	baseMean	log2FoldChange	lfcSE	stat	pvalue	padj
ENSMUSG00000019850	Tnfaip3	protein_coding	624.744	3.16451	0.227686	13.8986	6.46e-44	7.94e-40
ENSMUSG00000021025	Nfkbia	protein_coding	607.335	2.09095	0.158316	13.2074	7.95e-40	4.88e-36
ENSMUSG00000030103	Bhlhe40	protein_coding	860.4	1.25468	0.0987537	12.7051	5.54e-37	2.27e-33
ENSMUSG00000026773	Pfkfb3	protein_coding	358.752	1.58777	0.139088	11.4156	3.49e-30	1.07e-26
ENSMUSG00000003541	Ier3	protein_coding	914.247	1.18722	0.117382	10.1141	4.78e-24	1.18e-20
ENSMUSG00000029380	Cxcl1	protein_coding	229.257	4.16901	0.414083	10.0681	7.65e-24	1.57e-20
ENSMUSG00000048489	Depp1	protein_coding	354.213	1.57761	0.175069	9.01137	2.04e-19	3.57e-16
ENSMUSG00000024401	Tnf	protein_coding	56.2683	4.07525	0.461917	8.82247	1.12e-18	1.72e-15
ENSMUSG00000034394	Lif	protein_coding	430.33	2.01502	0.229149	8.79347	1.45e-18	1.98e-15
ENSMUSG00000045502	Hcar2	protein_coding	301.28	1.57021	0.182295	8.61356	7.08e-18	8.7e-15
ENSMUSG00000000628	Hk2	protein_coding	732.048	1.19008	0.139526	8.52941	1.47e-17	1.64e-14
ENSMUSG00000027399	Il1a	protein_coding	565.862	1.41833	0.169322	8.3765	5.45e-17	5.58e-14
ENSMUSG00000042677	Zc3h12a	protein_coding	170.566	1.5603	0.190581	8.18708	2.68e-16	2.53e-13
ENSMUSG00000020108	Ddit4	protein_coding	445.895	1.33984	0.16662	8.04128	8.89e-16	7.8e-13
ENSMUSG00000046731	Kctd11	protein_coding	288.237	1.5407	0.191821	8.03195	9.59e-16	7.86e-13
ENSMUSG00000024922	Ovol1	protein_coding	159.827	1.56261	0.199412	7.83611	4.65e-15	3.57e-12
ENSMUSG00000034640	Tiparp	protein_coding	436.714	1.0618	0.137255	7.73596	1.03e-14	7.42e-12
ENSMUSG00000050914	Ankrd37	protein_coding	30.1207	4.10378	0.533326	7.69469	1.42e-14	9.68e-12
ENSMUSG00000035356	Nfkbiz	protein_coding	335.213	1.33119	0.177967	7.47998	7.43e-14	4.81e-11
ENSMUSG00000052684	Jun	protein_coding	684.099	0.86083	0.117108	7.35072	1.97e-13	1.21e-10
ENSMUSG00000026166	Ccl20	protein_coding	27.6549	5.61292	0.798569	7.02872	2.08e-12	1.22e-09
ENSMUSG00000020607	Lratd1	protein_coding	1505.61	-0.545451	0.0825061	-6.61104	3.82e-11	2.13e-08
ENSMUSG00000021281	Tnfaip2	protein_coding	1235.46	0.763833	0.115821	6.59494	4.25e-11	2.27e-08
ENSMUSG00000023951	Vegfa	protein_coding	1359.8	0.837266	0.1293	6.47537	9.46e-11	4.82e-08
ENSMUSG00000030790	Adm	protein_coding	239.917	1.59476	0.246487	6.46994	9.8e-11	4.82e-08
ENSMUSG00000018916	Csf2	protein_coding	56.9921	3.04442	0.475494	6.40264	1.53e-10	7.22e-08
ENSMUSG00000032369	Plscr1	protein_coding	236.274	0.781371	0.124988	6.25159	4.06e-10	1.85e-07
ENSMUSG00000044313	Mab21l3	protein_coding	52.4589	2.51315	0.407623	6.16537	7.03e-10	3.09e-07
ENSMUSG00000024087	Cyp1b1	protein_coding	107.966	1.36793	0.222693	6.14268	8.11e-10	3.44e-07
ENSMUSG00000018899	Irf1	protein_coding	74.5647	1.90476	0.314881	6.04912	1.46e-09	5.96e-07
ENSMUSG00000021822	Plau	protein_coding	820.064	0.671751	0.115768	5.80258	6.53e-09	2.59e-06
ENSMUSG00000026103	Gls	protein_coding	1152.9	-0.437864	0.0804996	-5.43934	5.35e-08	2.05e-05
ENSMUSG00000037405	Icam1	protein_coding	232.723	1.04842	0.200238	5.23588	1.64e-07	6.11e-05
ENSMUSG00000048776	Pthlh	protein_coding	177.191	0.952976	0.183661	5.18877	2.12e-07	7.65e-05
ENSMUSG00000002565	Scin	protein_coding	48.2117	1.78326	0.344062	5.18297	2.18e-07	7.67e-05
ENSMUSG00000027313	Chac1	protein_coding	84.1821	-1.38518	0.269158	-5.14635	2.66e-07	9.06e-05
ENSMUSG00000058427	Cxcl2	protein_coding	106.943	3.95691	0.77116	5.13112	2.88e-07	9.56e-05
ENSMUSG00000028527	Ak4	protein_coding	108.952	1.32892	0.26668	4.98319	6.25e-07	0.000202213
ENSMUSG00000032487	Ptgs2	protein_coding	3203.99	0.826913	0.16625	4.97391	6.56e-07	0.000206704
ENSMUSG00000043421	Hilpda	protein_coding	502.625	0.696371	0.143668	4.8471	1.25e-06	0.000384797
ENSMUSG00000019978	Epb41l2	protein_coding	123.967	1.22073	0.252617	4.83235	1.35e-06	0.000396565
ENSMUSG00000097804	Gm16685	lncRNA	10.4201	5.65479	1.17042	4.83141	1.36e-06	0.000396565
ENSMUSG00000022231	Sema5a	protein_coding	127.617	-0.950185	0.197127	-4.82017	1.43e-06	0.000409818
ENSMUSG00000046794	Ppp1r3b	protein_coding	34.1228	1.92051	0.40551	4.73603	2.18e-06	0.000608552
ENSMUSG00000044037	Als2cl	protein_coding	313.647	-0.546456	0.116357	-4.69637	2.65e-06	0.000723046
ENSMUSG00000050737	Ptges	protein_coding	550.278	0.625012	0.133423	4.68444	2.81e-06	0.000749797
ENSMUSG00000035105	Egln3	protein_coding	956.641	0.951693	0.204897	4.64474	3.4e-06	0.000890076
ENSMUSG00000045664	Cdc42ep2	protein_coding	37.6766	1.46716	0.316502	4.63554	3.56e-06	0.000911216
ENSMUSG00000029371	Cxcl5	protein_coding	86.8469	2.84806	0.61977	4.59536	4.32e-06	0.00108319
ENSMUSG00000027859	Ngf	protein_coding	644.088	-0.660796	0.14439	-4.57648	4.73e-06	0.00115138
ENSMUSG00000031024	St5	protein_coding	217.017	0.711074	0.155452	4.57424	4.78e-06	0.00115138
ENSMUSG00000032000	Birc3	protein_coding	99.8784	1.01814	0.225116	4.52274	6.1e-06	0.00144231
ENSMUSG00000024190	Dusp1	protein_coding	621.997	0.644994	0.144028	4.47824	7.53e-06	0.00174463
ENSMUSG00000021367	Edn1	protein_coding	98.4362	1.24818	0.281824	4.42893	9.47e-06	0.00215463
ENSMUSG00000020423	Btg2	protein_coding	325.664	0.620973	0.140764	4.41145	1.03e-05	0.00229369
ENSMUSG00000101939	Gm28438	unprocessed_pseudogene	574.282	0.610461	0.139343	4.381	1.18e-05	0.00259184
ENSMUSG00000053819	Camk2d	protein_coding	231.354	-0.628616	0.144392	-4.35353	1.34e-05	0.00288752
ENSMUSG00000028163	Nfkb1	protein_coding	443.074	0.649261	0.149887	4.33167	1.48e-05	0.00313461
ENSMUSG00000035678	Tnfsf9	protein_coding	27.3567	1.90985	0.442694	4.31415	1.6e-05	0.00333639
ENSMUSG00000045667	Smtnl2	protein_coding	18.8639	2.42813	0.566755	4.28426	1.83e-05	0.00375434
ENSMUSG00000014599	Csf1	protein_coding	38.531	1.82029	0.426639	4.26658	1.98e-05	0.0039334
ENSMUSG00000019647	Sema6a	protein_coding	58.3783	1.47234	0.344872	4.26924	1.96e-05	0.0039334
ENSMUSG00000032501	Trib1	protein_coding	254.184	-0.603254	0.141945	-4.24991	2.14e-05	0.00417049
ENSMUSG00000021326	Trim27	protein_coding	339.978	0.567739	0.134235	4.22944	2.34e-05	0.0044974
ENSMUSG00000031635	Anxa10	protein_coding	94.0444	-1.17126	0.279595	-4.18913	2.8e-05	0.00529298
ENSMUSG00000025225	Nfkb2	protein_coding	155.063	0.745699	0.178761	4.17148	3.03e-05	0.00563335
ENSMUSG00000021311	Mtr	protein_coding	41.0463	1.32284	0.317475	4.16675	3.09e-05	0.00566585
ENSMUSG00000037509	Arhgef4	protein_coding	326.903	-0.523089	0.127081	-4.11619	3.85e-05	0.00685852
ENSMUSG00000093254	Mir5126	miRNA	66.8994	1.41938	0.344558	4.11941	3.8e-05	0.00685852
ENSMUSG00000023348	Trip6	protein_coding	63.124	1.00481	0.245456	4.09365	4.25e-05	0.00745298
ENSMUSG00000055675	Kbtbd11	protein_coding	100.805	1.04784	0.256276	4.08873	4.34e-05	0.00750555
ENSMUSG00000068270	Shroom4	protein_coding	347.087	-0.589536	0.144789	-4.07169	4.67e-05	0.0079642
ENSMUSG00000029726	Mepce	protein_coding	88.0883	-0.884695	0.219998	-4.02137	5.79e-05	0.00973799
ENSMUSG00000018920	Cxcl16	protein_coding	407.417	0.468048	0.117045	3.99886	6.36e-05	0.0105673
ENSMUSG00000042349	Ikbke	protein_coding	65.7024	1.12784	0.28286	3.98727	6.68e-05	0.0108772
ENSMUSG00000055994	Nod2	protein_coding	19.7142	2.93666	0.736801	3.98569	6.73e-05	0.0108772
ENSMUSG00000031951	Tmem231	protein_coding	15.1537	-2.60394	0.662208	-3.9322	8.42e-05	0.0134301
ENSMUSG00000056708	Ier5	protein_coding	570.033	-0.394967	0.101062	-3.90817	9.3e-05	0.0146482
ENSMUSG00000034667	Xpot	protein_coding	338.342	-0.471056	0.120978	-3.89373	9.87e-05	0.0153518
ENSMUSG00000067235	H2-Q10	protein_coding	9.28708	3.35218	0.863314	3.88292	0.000103209	0.0158504
ENSMUSG00000026014	Raph1	protein_coding	307.575	-0.614613	0.15876	-3.87133	0.000108241	0.0164179
ENSMUSG00000040128	Pnrc1	protein_coding	485.292	0.506005	0.131184	3.85721	0.000114691	0.017184
ENSMUSG00000036315	Znrd1	protein_coding	62.9305	0.982935	0.255208	3.8515	0.000117397	0.0173775
ENSMUSG00000000567	Sox9	protein_coding	211.333	-0.5404	0.141545	-3.81787	0.000134607	0.0196878
ENSMUSG00000052837	Junb	protein_coding	1189.99	0.311968	0.0818949	3.80937	0.000139324	0.0200219
ENSMUSG00000091387	Gcnt4	protein_coding	54.3514	-1.49327	0.392151	-3.8079	0.00014015	0.0200219
ENSMUSG00000024486	Hbegf	protein_coding	365.709	0.695713	0.183369	3.79405	0.000148208	0.0209297
ENSMUSG00000051439	Cd14	protein_coding	235.148	0.705285	0.187228	3.76697	0.000165239	0.0230696
ENSMUSG00000022791	Tnk2	protein_coding	486.514	0.362892	0.0969035	3.74488	0.000180483	0.0246379
ENSMUSG00000053797	Krt16	protein_coding	80.0666	1.25353	0.334719	3.74501	0.000180385	0.0246379
ENSMUSG00000003051	Elf3	protein_coding	570.724	0.510893	0.136897	3.73194	0.000190008	0.0253744
ENSMUSG00000037386	Rims2	protein_coding	18.5787	2.18063	0.584069	3.73351	0.000188831	0.0253744
ENSMUSG00000044041	Krt13	protein_coding	158.511	-0.718342	0.192791	-3.72602	0.000194524	0.0256981
ENSMUSG00000031537	Ikbkb	protein_coding	166.899	0.657992	0.176922	3.7191	0.000199932	0.0261316
ENSMUSG00000040720	Virma	protein_coding	162.663	-0.607448	0.163737	-3.70991	0.000207335	0.0268139
ENSMUSG00000026417	Pigr	protein_coding	66.6267	2.05478	0.554423	3.70616	0.000210427	0.0269303
ENSMUSG00000025402	Nab2	protein_coding	275.764	0.567063	0.153261	3.69998	0.000215615	0.0273097
ENSMUSG00000017002	Slpi	protein_coding	73.4276	1.01016	0.273427	3.69443	0.000220379	0.0276283
ENSMUSG00000027605	Acss2	protein_coding	84.7566	-0.716641	0.19414	-3.69136	0.000223056	0.0276814
ENSMUSG00000001376	Vps50	protein_coding	81.4421	-0.768382	0.208496	-3.68535	0.000228385	0.0280593
ENSMUSG00000039238	Zfp750	protein_coding	519.946	0.394901	0.107705	3.6665	0.000245893	0.0299113
ENSMUSG00000003382	Etv3	protein_coding	300.333	0.468156	0.128466	3.64419	0.000268234	0.032309
ENSMUSG00000034226	Rhov	protein_coding	77.6393	0.859351	0.237185	3.62313	0.000291061	0.0347182
ENSMUSG00000026605	Cenpf	protein_coding	53.0978	1.32655	0.368779	3.59715	0.000321722	0.0380064
ENSMUSG00000001062	Vps9d1	protein_coding	29.4554	-1.39579	0.389707	-3.58163	0.000341451	0.0399531
ENSMUSG00000026971	Itgb6	protein_coding	626.238	0.361399	0.101115	3.57415	0.000351369	0.0403839
ENSMUSG00000094845	Tmem95	protein_coding	7.05189	4.62951	1.29537	3.5739	0.000351708	0.0403839
ENSMUSG00000032386	Trip4	protein_coding	83.7456	-0.807403	0.227403	-3.55054	0.000384442	0.0435486
ENSMUSG00000035818	Plekhs1	protein_coding	74.1232	1.63967	0.462089	3.54838	0.000387611	0.0435486
ENSMUSG00000050856	Atp5k	protein_coding	136.457	0.651137	0.183583	3.54683	0.000389903	0.0435486
ENSMUSG00000002107	Celf2	protein_coding	63.8489	0.895123	0.252919	3.53917	0.000401388	0.0444275
ENSMUSG00000037638	Zbtb42	protein_coding	110.561	-0.654416	0.185288	-3.53188	0.000412619	0.0452628
ENSMUSG00000044162	Tnip3	protein_coding	64.2279	1.57817	0.447719	3.52492	0.000423604	0.0460566
ENSMUSG00000009079	Ewsr1	protein_coding	473.668	-0.352536	0.100213	-3.51788	0.000435013	0.0464745
ENSMUSG00000019970	Sgk1	protein_coding	391.02	-0.476766	0.135507	-3.51839	0.000434178	0.0464745
ENSMUSG00000022201	Zfr	protein_coding	467.018	-0.367843	0.105155	-3.49811	0.000468573	0.0496284
ENSMUSG00000047495	Dlgap2	protein_coding	11.3711	2.93824	0.844931	3.47749	0.000506131	0.0531481
ENSMUSG00000025027	Xpnpep1	protein_coding	309.288	0.414986	0.119718	3.46638	0.000527523	0.054925
ENSMUSG00000001403	Ube2c	protein_coding	26.0874	1.86755	0.539536	3.4614	0.000537371	0.0553411
ENSMUSG00000074884	Serf2	protein_coding	242.905	0.495668	0.143264	3.45982	0.000540528	0.0553411
ENSMUSG00000016918	Sulf1	protein_coding	16.8963	-1.83643	0.532857	-3.44639	0.000568131	0.0576864
ENSMUSG00000024084	Qpct	protein_coding	12.2681	2.40143	0.697777	3.44154	0.000578413	0.0577911
ENSMUSG00000024803	Ankrd1	protein_coding	86.8255	1.24449	0.361615	3.44147	0.000578569	0.0577911
ENSMUSG00000019082	Slc25a22	protein_coding	93.3633	-0.835828	0.243096	-3.43826	0.000585463	0.058008
ENSMUSG00000032366	Tpm1	protein_coding	1847.2	0.344849	0.100414	3.43428	0.000594139	0.0583968
ENSMUSG00000021725	Parp8	protein_coding	106.161	1.21516	0.355015	3.42285	0.000619676	0.0597543
ENSMUSG00000038518	Jarid2	protein_coding	234.518	-0.67615	0.197432	-3.42472	0.000615422	0.0597543
ENSMUSG00000042650	Alkbh5	protein_coding	560.895	0.397982	0.116315	3.4216	0.000622542	0.0597543
ENSMUSG00000024335	Brd2	protein_coding	1004.63	-0.339538	0.0994433	-3.41438	0.000639264	0.0604154
ENSMUSG00000036916	Zfp280c	protein_coding	45.9619	1.08022	0.31623	3.41594	0.000635621	0.0604154
ENSMUSG00000022178	Ajuba	protein_coding	564.489	-0.302809	0.0888372	-3.40858	0.000653011	0.0612434
ENSMUSG00000020889	Nr1d1	protein_coding	147.897	0.752471	0.221343	3.39957	0.000674914	0.0613532
ENSMUSG00000028967	Errfi1	protein_coding	428.338	0.597205	0.17547	3.40346	0.000665381	0.0613532
ENSMUSG00000029190	D5Ertd579e	protein_coding	123.949	0.569667	0.16752	3.40058	0.000672421	0.0613532
ENSMUSG00000061517	Sox21	protein_coding	132.064	-0.63798	0.187759	-3.39786	0.00067915	0.0613532
ENSMUSG00000071856	Mcc	protein_coding	278.638	0.675097	0.19828	3.40476	0.000662223	0.0613532
ENSMUSG00000053175	Bcl3	protein_coding	178.826	0.676402	0.19953	3.38997	0.000699003	0.0626858
ENSMUSG00000022346	Myc	protein_coding	234.447	-0.698411	0.206484	-3.3824	0.000718553	0.0639721
ENSMUSG00000041733	Coq5	protein_coding	78.5407	0.658976	0.196074	3.36085	0.000777017	0.0686794
ENSMUSG00000032285	Dnaja4	protein_coding	95.4407	-0.668972	0.199368	-3.35546	0.00079232	0.0695318
ENSMUSG00000020121	Srgap1	protein_coding	433.786	-0.435044	0.129808	-3.35144	0.000803934	0.0695573
ENSMUSG00000030256	Bhlhe41	protein_coding	82.595	0.789055	0.235364	3.35248	0.000800903	0.0695573
ENSMUSG00000035498	Cdcp1	protein_coding	757.88	0.289322	0.0865475	3.34293	0.000828987	0.0712233
ENSMUSG00000031539	Ap3m2	protein_coding	12.2638	1.91337	0.573265	3.33768	0.000844815	0.0720791
ENSMUSG00000032263	Bckdhb	protein_coding	43.8031	-0.971024	0.292535	-3.31935	0.000902278	0.0764509
ENSMUSG00000028136	Snx27	protein_coding	147.984	-0.519442	0.156709	-3.31469	0.000917458	0.0768094
ENSMUSG00000053470	Kdm3a	protein_coding	270.507	0.393084	0.118605	3.31421	0.000919013	0.0768094
ENSMUSG00000047187	Rab2a	protein_coding	417.021	0.366974	0.111022	3.30542	0.000948326	0.0787238
ENSMUSG00000021906	Oxnad1	protein_coding	16.0302	2.02534	0.613415	3.30174	0.000960875	0.0791888
ENSMUSG00000074794	Arrdc3	protein_coding	40.5472	1.09811	0.332759	3.30001	0.000966818	0.0791888
ENSMUSG00000024500	Ppp2r2b	protein_coding	201.207	-0.794096	0.240962	-3.29552	0.000982384	0.0799309
ENSMUSG00000063011	Msln	protein_coding	213.002	0.609683	0.185145	3.293	0.000991242	0.0801211
ENSMUSG00000039086	Ss18l1	protein_coding	33.5962	0.99041	0.301794	3.28174	0.00103169	0.0827411
ENSMUSG00000060579	Fhit	protein_coding	72.7109	0.807544	0.246183	3.28026	0.00103713	0.0827411
ENSMUSG00000047719	Ubiad1	protein_coding	42.4414	-0.916077	0.280031	-3.27134	0.00107038	0.0848429
ENSMUSG00000024338	Psmb8	protein_coding	20.5911	-2.36458	0.724409	-3.26415	0.00109792	0.0864679
ENSMUSG00000028161	Ppp3ca	protein_coding	694.045	-0.322291	0.0988389	-3.26077	0.0011111	0.0869485
ENSMUSG00000019055	Plod1	protein_coding	63.0827	0.906183	0.279758	3.23916	0.0011988	0.092632
ENSMUSG00000100548	Gm29585	lncRNA	5.58629	-4.87326	1.50432	-3.23951	0.00119736	0.092632
ENSMUSG00000029655	N4bp2l2	protein_coding	301.062	-0.347937	0.107543	-3.23532	0.00121506	0.0933018
ENSMUSG00000015312	Gadd45b	protein_coding	189.854	0.609392	0.188799	3.22774	0.00124774	0.0952155
ENSMUSG00000037458	Azin1	protein_coding	507.11	-0.44037	0.136517	-3.22576	0.0012564	0.0952848
ENSMUSG00000031089	Slc6a14	protein_coding	55.5006	1.26872	0.393718	3.22241	0.00127118	0.0958142
ENSMUSG00000042406	Atf4	protein_coding	611.747	-0.302104	0.0938539	-3.21888	0.00128693	0.0964096
ENSMUSG00000055670	Zzef1	protein_coding	350.619	-0.450657	0.14012	-3.21622	0.0012989	0.0967166
ENSMUSG00000027806	Tsc22d2	protein_coding	665.417	-0.348404	0.108587	-3.20851	0.00133425	0.0976908
ENSMUSG00000028782	Adgrb2	protein_coding	16.4755	2.20485	0.686903	3.20985	0.00132805	0.0976908
ENSMUSG00000029056	Pank4	protein_coding	30.9679	-1.07447	0.334916	-3.20817	0.00133583	0.0976908
ENSMUSG00000034820	Cpsf7	protein_coding	155.636	-0.545491	0.170167	-3.20563	0.00134768	0.0979739
ENSMUSG00000024817	Uhrf2	protein_coding	244.195	-0.464552	0.145117	-3.20122	0.00136847	0.0988185
ENSMUSG00000030275	Etnk1	protein_coding	375.836	-0.365914	0.114357	-3.19977	0.00137538	0.0988185
ENSMUSG00000039232	Stx11	protein_coding	213.356	0.479622	0.150371	3.1896	0.00142472	0.100023
ENSMUSG00000040521	Tsfm	protein_coding	57.6996	-0.757361	0.237226	-3.19258	0.0014101	0.100023
ENSMUSG00000050425	Mrgprb2	protein_coding	11.9782	1.78333	0.558993	3.19025	0.0014215	0.100023
ENSMUSG00000085866	Gm15218	lncRNA	14.6535	-3.41573	1.07083	-3.1898	0.00142371	0.100023
ENSMUSG00000092837	Rpph1	ribozyme	377.494	0.771479	0.242266	3.18443	0.00145041	0.101248
ENSMUSG00000048807	Slc35e4	protein_coding	94.7892	-0.559538	0.175812	-3.18259	0.00145966	0.101319
ENSMUSG00000003421	Nosip	protein_coding	52.3659	0.806018	0.253762	3.17627	0.00149181	0.102969
ENSMUSG00000021127	Zfp36l1	protein_coding	1112.84	0.247993	0.0782135	3.17072	0.00152062	0.104371
ENSMUSG00000008305	Tle1	protein_coding	224.226	-0.494429	0.156544	-3.1584	0.00158639	0.10828
ENSMUSG00000022026	Olfm4	protein_coding	10.8708	4.05611	1.28563	3.15496	0.00160518	0.108359
ENSMUSG00000038172	Ttc39b	protein_coding	277.59	-0.387554	0.122794	-3.15613	0.00159876	0.108359
ENSMUSG00000020109	Dnajb12	protein_coding	387.198	0.326348	0.103725	3.14629	0.00165357	0.111015
ENSMUSG00000025592	Dach2	protein_coding	48.9471	-1.14213	0.363424	-3.14268	0.00167408	0.111781
ENSMUSG00000021681	Aggf1	protein_coding	230.709	-0.400936	0.12782	-3.13673	0.00170845	0.11285
ENSMUSG00000032035	Ets1	protein_coding	1414.66	-0.294866	0.0939906	-3.13719	0.00170576	0.11285
ENSMUSG00000030494	Rhpn2	protein_coding	164.631	-0.618721	0.19747	-3.13325	0.00172883	0.113585
ENSMUSG00000037876	Jmjd1c	protein_coding	607.458	-0.322478	0.103158	-3.12605	0.00177173	0.115172
ENSMUSG00000039959	Hip1	protein_coding	16.516	1.59267	0.509258	3.12743	0.00176341	0.115172
ENSMUSG00000033159	Cnppd1	protein_coding	73.1883	-0.796346	0.255031	-3.12254	0.00179297	0.115332
ENSMUSG00000086564	Cd101	protein_coding	6.50499	3.62883	1.16193	3.12312	0.00178947	0.115332
ENSMUSG00000025503	Taldo1	protein_coding	526.463	0.34792	0.111538	3.11931	0.00181274	0.115395
ENSMUSG00000036533	Cdc42ep3	protein_coding	122.996	-0.645235	0.206792	-3.12021	0.00180724	0.115395
ENSMUSG00000020220	Vps13d	protein_coding	243.246	-0.406944	0.130575	-3.11656	0.00182975	0.115878
ENSMUSG00000032724	Abtb2	protein_coding	133.83	1.12876	0.364751	3.09461	0.00197069	0.12353
ENSMUSG00000034412	Tbc1d10a	protein_coding	147.476	0.446785	0.144373	3.09465	0.00197043	0.12353
ENSMUSG00000063382	Bcl9l	protein_coding	208.245	0.53645	0.173806	3.0865	0.00202531	0.126309
ENSMUSG00000032496	Ltf	protein_coding	5.63389	4.06901	1.31946	3.08385	0.00204341	0.126795
ENSMUSG00000066043	Phactr4	protein_coding	259.122	-0.385548	0.125207	-3.07928	0.00207502	0.128109
ENSMUSG00000026502	Desi2	protein_coding	218.119	-0.426683	0.138832	-3.07338	0.00211647	0.128995
ENSMUSG00000057378	Ryr3	protein_coding	27.739	-2.62	0.853062	-3.07129	0.00213137	0.128995
ENSMUSG00000061048	Cdh3	protein_coding	165.079	0.558203	0.181632	3.07327	0.0021173	0.128995
ENSMUSG00000079652	Fam71f2	protein_coding	9.14742	2.45499	0.799314	3.07137	0.00213082	0.128995
ENSMUSG00000000489	Pdgfb	protein_coding	31.2884	1.36853	0.446485	3.06513	0.00217573	0.130395
ENSMUSG00000032802	Srxn1	protein_coding	208.004	-0.592772	0.193313	-3.06638	0.00216668	0.130395
ENSMUSG00000040297	Suco	protein_coding	531.68	-0.301155	0.0984538	-3.05885	0.0022219	0.132217
ENSMUSG00000046841	Ckap4	protein_coding	293.275	0.504207	0.164877	3.05807	0.00222764	0.132217
ENSMUSG00000052485	Tmem171	protein_coding	14.1557	-2.04794	0.670667	-3.05359	0.00226124	0.133565
ENSMUSG00000061894	Zscan20	protein_coding	10.9467	-2.07709	0.680766	-3.05111	0.00227996	0.134027
ENSMUSG00000018143	Mafk	protein_coding	529.121	-0.371995	0.12219	-3.0444	0.00233148	0.135116
ENSMUSG00000048878	Hexim1	protein_coding	251.87	-0.438753	0.143984	-3.04723	0.00230958	0.135116
ENSMUSG00000059552	Trp53	protein_coding	136.824	0.622851	0.204507	3.04562	0.00232198	0.135116
ENSMUSG00000055116	Arntl	protein_coding	81.7065	-0.615773	0.202716	-3.03761	0.00238463	0.137547
ENSMUSG00000056476	Med12l	protein_coding	44.2412	-0.895199	0.29489	-3.03571	0.00239973	0.137771
ENSMUSG00000031523	Dlc1	protein_coding	184.477	-0.465863	0.154382	-3.0176	0.00254787	0.143592
ENSMUSG00000031930	Wwp2	protein_coding	223.273	-0.442705	0.146584	-3.02015	0.00252652	0.143592
ENSMUSG00000096910	Zfp955b	protein_coding	45.0157	-0.740224	0.245224	-3.01856	0.00253977	0.143592
ENSMUSG00000097305	Gm17276	lncRNA	20.9231	-1.35776	0.449624	-3.01978	0.00252962	0.143592
ENSMUSG00000022914	Brwd1	protein_coding	485.309	-0.336034	0.111444	-3.01527	0.00256752	0.143772
ENSMUSG00000057551	Zfp317	protein_coding	125.333	-0.598033	0.198389	-3.01445	0.00257446	0.143772
ENSMUSG00000036856	Wnt4	protein_coding	311.131	-0.337719	0.112118	-3.01218	0.00259381	0.144197
ENSMUSG00000072568	Lratd2	protein_coding	183.909	-0.437373	0.145366	-3.00877	0.00262307	0.145167
ENSMUSG00000024587	Nars	protein_coding	561.57	-0.338253	0.112494	-3.00686	0.0026396	0.145427
ENSMUSG00000015837	Sqstm1	protein_coding	1680.85	0.260218	0.0866067	3.00459	0.0026594	0.145863
ENSMUSG00000029177	Cenpa	protein_coding	11.8718	1.98053	0.659611	3.00258	0.002677	0.146176
ENSMUSG00000017723	Wfdc2	protein_coding	1668.94	0.236286	0.0787918	2.99886	0.00270988	0.147138
ENSMUSG00000050762	Prss27	protein_coding	94.3096	0.61868	0.206372	2.99789	0.00271856	0.147138
ENSMUSG00000008575	Nfib	protein_coding	150.027	0.688971	0.230077	2.99452	0.00274873	0.147484
ENSMUSG00000042747	Krtcap2	protein_coding	86.9008	0.592673	0.197921	2.9945	0.00274897	0.147484
ENSMUSG00000048200	Cracr2b	protein_coding	6.95207	3.60127	1.20336	2.99269	0.00276529	0.147715
ENSMUSG00000025203	Scd2	protein_coding	3247.73	0.289093	0.0966559	2.99095	0.00278113	0.147918
ENSMUSG00000025821	Zfp282	protein_coding	125.382	-0.49078	0.164536	-2.98282	0.00285609	0.15125
ENSMUSG00000041817	Fam169a	protein_coding	5.89657	-4.09974	1.37765	-2.9759	0.00292126	0.153378
ENSMUSG00000071042	Rasgrp3	protein_coding	37.2912	2.82788	0.949922	2.97696	0.00291126	0.153378
ENSMUSG00000064339	mt-Rnr2	Mt_rRNA	190434	0.308946	0.103888	2.97383	0.0029411	0.153763
ENSMUSG00000021040	Slirp	protein_coding	89.7603	0.590428	0.198632	2.97247	0.00295417	0.153792
ENSMUSG00000028128	F3	protein_coding	837.927	0.379736	0.127936	2.96819	0.00299564	0.155293
ENSMUSG00000027469	Tpx2	protein_coding	62.443	0.78482	0.264662	2.96537	0.00302322	0.156064
ENSMUSG00000000275	Trim25	protein_coding	585.381	-0.319459	0.107871	-2.9615	0.00306148	0.156304
ENSMUSG00000001300	Efnb2	protein_coding	809.97	-0.313192	0.105974	-2.95537	0.00312298	0.156304
ENSMUSG00000010095	Slc3a2	protein_coding	354.572	-0.335426	0.113402	-2.95785	0.00309791	0.156304
ENSMUSG00000012350	Ehf	protein_coding	1157.34	0.347863	0.117541	2.95951	0.00308131	0.156304
ENSMUSG00000019810	Fuca2	protein_coding	260.32	0.36467	0.123281	2.95803	0.00309611	0.156304
ENSMUSG00000026620	Mark1	protein_coding	14.2593	-3.03459	1.02661	-2.95593	0.00311731	0.156304
ENSMUSG00000039263	Npepl1	protein_coding	67.5253	0.65124	0.220408	2.95471	0.00312964	0.156304
ENSMUSG00000079033	Mef2b	protein_coding	18.947	-1.61987	0.546699	-2.963	0.00304654	0.156304
ENSMUSG00000032633	Flcn	protein_coding	129.994	-0.508116	0.172211	-2.95054	0.0031722	0.157788
ENSMUSG00000047909	Ankrd16	protein_coding	25.8149	-1.37858	0.4682	-2.94442	0.00323565	0.160295
ENSMUSG00000036333	Kidins220	protein_coding	449.02	-0.275168	0.0935606	-2.94107	0.00327078	0.161385
ENSMUSG00000008393	Carhsp1	protein_coding	112.395	0.521903	0.177653	2.93776	0.0033059	0.161818
ENSMUSG00000024505	Dtwd2	protein_coding	10.748	-1.72468	0.587017	-2.93804	0.00330293	0.161818
ENSMUSG00000009772	Nuak2	protein_coding	116.312	-0.786529	0.268091	-2.93381	0.00334832	0.161958
ENSMUSG00000021130	Galnt16	protein_coding	12.897	-1.82648	0.622491	-2.93415	0.0033446	0.161958
ENSMUSG00000025492	Ifitm3	protein_coding	429.605	0.639736	0.217933	2.93547	0.00333038	0.161958
ENSMUSG00000020946	Gosr2	protein_coding	166.438	-0.467494	0.159556	-2.92996	0.00339003	0.163333
ENSMUSG00000019990	Pde7b	protein_coding	5.83685	3.56217	1.21711	2.92674	0.00342539	0.164392
ENSMUSG00000034595	Ppp1r18	protein_coding	82.7993	0.755003	0.25845	2.92127	0.00348611	0.166655
ENSMUSG00000073489	Ifi204	protein_coding	32.6233	1.14441	0.392079	2.91884	0.00351341	0.167309
ENSMUSG00000022696	Sidt1	protein_coding	46.1478	0.801238	0.274937	2.91426	0.00356531	0.167829
ENSMUSG00000032217	Rnf111	protein_coding	368.438	-0.287713	0.0987188	-2.91447	0.00356298	0.167829
ENSMUSG00000058152	Chsy3	protein_coding	110.727	-0.70068	0.240274	-2.91617	0.00354353	0.167829
ENSMUSG00000047821	Trim16	protein_coding	571.835	-0.285785	0.0981759	-2.91095	0.00360337	0.168973
ENSMUSG00000037295	Ldlrap1	protein_coding	230.808	0.347769	0.119634	2.90695	0.00364973	0.170497
ENSMUSG00000021203	Otub2	protein_coding	32.6293	-0.990907	0.341851	-2.89865	0.00374767	0.174409
ENSMUSG00000029777	Gars	protein_coding	391.645	-0.404335	0.139717	-2.89397	0.0038041	0.176367
ENSMUSG00000021918	Nek4	protein_coding	35.431	1.05446	0.364666	2.89156	0.0038333	0.177052
ENSMUSG00000004849	Ap1s1	protein_coding	118.731	0.479943	0.166148	2.88864	0.00386911	0.177373
ENSMUSG00000022462	Slc38a2	protein_coding	3155	-0.276743	0.0957835	-2.88926	0.00386156	0.177373
ENSMUSG00000020042	Btbd11	protein_coding	278.747	-0.499275	0.172965	-2.88657	0.0038947	0.177794
ENSMUSG00000085795	Zfp703	protein_coding	366.052	-0.426318	0.147742	-2.88556	0.00390724	0.177794
ENSMUSG00000056014	A430033K04Rik	protein_coding	30.2664	-0.990159	0.343516	-2.88242	0.00394632	0.17891
ENSMUSG00000026039	Sgo2a	protein_coding	16.1664	1.87497	0.651484	2.87801	0.00400198	0.180104
ENSMUSG00000028081	Rps3a1	protein_coding	237.265	0.452799	0.157274	2.87905	0.0039888	0.180104
ENSMUSG00000018648	Dusp14	protein_coding	54.5123	0.763298	0.265807	2.87162	0.0040837	0.181784
ENSMUSG00000022673	Mcm4	protein_coding	76.2449	0.653359	0.227462	2.87238	0.00407387	0.181784
ENSMUSG00000061615	Hist1h2ab	protein_coding	202.574	1.18444	0.412246	2.87313	0.00406425	0.181784
ENSMUSG00000022663	Atg3	protein_coding	164.813	-0.503516	0.175671	-2.86625	0.00415369	0.184232
ENSMUSG00000026640	Plxna2	protein_coding	428.756	-0.390512	0.136642	-2.85792	0.00426424	0.188455
ENSMUSG00000034708	Grn	protein_coding	223.905	0.402497	0.141037	2.85384	0.00431938	0.189377
ENSMUSG00000090946	Ccdc71l	protein_coding	411.307	-0.43687	0.153128	-2.85297	0.00433134	0.189377
ENSMUSG00000100650	Gm28807	lncRNA	12.5137	-3.4348	1.20366	-2.85362	0.00432245	0.189377
ENSMUSG00000039678	Tbc1d13	protein_coding	45.3469	-0.926699	0.325004	-2.85134	0.00435351	0.189671
ENSMUSG00000040423	Rc3h1	protein_coding	346.561	-0.315269	0.11085	-2.84411	0.00445352	0.193342
ENSMUSG00000111052	Gm20139	lncRNA	9.12204	2.64473	0.930526	2.84219	0.00448048	0.193828
ENSMUSG00000004865	Srpk1	protein_coding	249.411	-0.442689	0.156063	-2.83659	0.00455976	0.194154
ENSMUSG00000028121	Bcar3	protein_coding	875.725	-0.332913	0.117545	-2.83222	0.00462263	0.194154
ENSMUSG00000030539	Sema4b	protein_coding	699	0.388547	0.136846	2.8393	0.00452131	0.194154
ENSMUSG00000032280	Tle3	protein_coding	588.486	-0.287472	0.101221	-2.84004	0.00451076	0.194154
ENSMUSG00000040250	Ints13	protein_coding	97.1512	-0.609115	0.214794	-2.83581	0.00457099	0.194154
ENSMUSG00000047407	Tgif1	protein_coding	391.236	0.403928	0.142645	2.83169	0.00463024	0.194154
ENSMUSG00000047777	Phf13	protein_coding	84.662	0.64041	0.225733	2.83702	0.00455369	0.194154
ENSMUSG00000085931	Gm12648	lncRNA	125.428	-0.599026	0.211348	-2.83431	0.00459253	0.194154
ENSMUSG00000091993	B930036N10Rik	lncRNA	6.67001	2.29685	0.810994	2.83214	0.0046237	0.194154
ENSMUSG00000085183	Wincr1	lncRNA	25.3742	1.67084	0.590637	2.82888	0.00467116	0.195204
ENSMUSG00000020069	Hnrnph3	protein_coding	75.3018	0.675015	0.239034	2.82393	0.00474391	0.196904
ENSMUSG00000031785	Adgrg1	protein_coding	174.422	-0.39027	0.138183	-2.82431	0.00473832	0.196904
ENSMUSG00000031558	Slit2	protein_coding	116.21	-0.642984	0.227838	-2.82211	0.00477093	0.197359
ENSMUSG00000014668	Chfr	protein_coding	97.9322	-0.520644	0.1847	-2.81887	0.00481937	0.198694
ENSMUSG00000000346	Dazap2	protein_coding	634.071	0.294949	0.104713	2.81674	0.00485134	0.198903
ENSMUSG00000050295	Foxc1	protein_coding	152.539	-0.460951	0.163668	-2.81638	0.00485681	0.198903
ENSMUSG00000022400	Rbx1	protein_coding	143.273	0.486341	0.172968	2.81174	0.00492747	0.200799
ENSMUSG00000025645	Ccdc51	protein_coding	42.4898	-0.895121	0.318498	-2.81044	0.00494731	0.200799
ENSMUSG00000040010	Slc7a5	protein_coding	178.543	-0.509237	0.181215	-2.81013	0.00495216	0.200799
ENSMUSG00000020272	Stk10	protein_coding	52.3719	0.777211	0.276883	2.80701	0.00500043	0.20209
ENSMUSG00000003279	Dlgap1	protein_coding	66.0355	0.864673	0.308983	2.79845	0.00513492	0.205801
ENSMUSG00000033033	Calhm2	protein_coding	21.3161	1.20785	0.431597	2.79855	0.0051332	0.205801
ENSMUSG00000038412	Higd1a	protein_coding	210.211	0.734116	0.262375	2.79797	0.00514251	0.205801
ENSMUSG00000026315	Serpinb8	protein_coding	145.01	-0.447614	0.160066	-2.79643	0.00516706	0.206112
ENSMUSG00000035783	Acta2	protein_coding	49.66	1.89512	0.678388	2.79356	0.00521316	0.207278
ENSMUSG00000024889	Rce1	protein_coding	43.5117	0.784071	0.280918	2.7911	0.00525292	0.207516
ENSMUSG00000024986	Hhex	protein_coding	13.7884	-1.722	0.616959	-2.79111	0.00525283	0.207516
ENSMUSG00000001983	Taco1	protein_coding	582.369	0.414324	0.149012	2.78048	0.00542787	0.207893
ENSMUSG00000020189	Osbpl8	protein_coding	347.691	-0.309181	0.111335	-2.77703	0.00548579	0.207893
ENSMUSG00000024845	Tmem134	protein_coding	222.985	-0.34342	0.123512	-2.78045	0.00542835	0.207893
ENSMUSG00000026399	Cd55	protein_coding	2209.74	-0.352388	0.126988	-2.77497	0.00552064	0.207893
ENSMUSG00000026447	Pik3c2b	protein_coding	58.7635	0.754149	0.270683	2.7861	0.00533462	0.207893
ENSMUSG00000026655	Fam107b	protein_coding	1482.54	-0.214811	0.0773357	-2.77765	0.00547542	0.207893
ENSMUSG00000028233	Tgs1	protein_coding	104.22	-0.549406	0.198039	-2.77423	0.0055332	0.207893
ENSMUSG00000038774	Ascc3	protein_coding	519.793	-0.295326	0.106439	-2.77462	0.00552666	0.207893
ENSMUSG00000048251	Bcl11b	protein_coding	57.5552	-0.721792	0.259557	-2.78086	0.00542156	0.207893
ENSMUSG00000052299	Ltn1	protein_coding	175.125	0.479398	0.172031	2.7867	0.00532469	0.207893
ENSMUSG00000053600	Zfp472	protein_coding	24.6391	-1.42003	0.511291	-2.77735	0.00548048	0.207893
ENSMUSG00000060802	B2m	protein_coding	1234.13	0.32212	0.115906	2.77916	0.00545002	0.207893
ENSMUSG00000069729	Arid1b	protein_coding	520.151	-0.277551	0.0999124	-2.77794	0.00547046	0.207893
ENSMUSG00000070923	Klhl9	protein_coding	316.315	0.335237	0.12046	2.78297	0.00538638	0.207893
ENSMUSG00000087775	Rprl2	ribozyme	71.9757	0.627242	0.22578	2.77811	0.00546764	0.207893
ENSMUSG00000115497	Gm49207	lncRNA	8.70003	2.0415	0.734186	2.78063	0.00542536	0.207893
ENSMUSG00000023150	Ivns1abp	protein_coding	206.631	0.39326	0.14185	2.77236	0.00556509	0.208453
ENSMUSG00000091460	Gm7808	processed_pseudogene	28.5248	1.01	0.364571	2.77037	0.00559929	0.209097
ENSMUSG00000027523	Gnas	protein_coding	1488.31	0.18431	0.066601	2.76738	0.0056509	0.209117
ENSMUSG00000028958	Tmub1	protein_coding	11.7293	-2.10001	0.758682	-2.76797	0.00564072	0.209117
ENSMUSG00000047180	Neurl3	protein_coding	60.3024	0.841755	0.304025	2.7687	0.00562803	0.209117
ENSMUSG00000002617	Zfp40	protein_coding	23.8043	-1.16589	0.421886	-2.76352	0.0057181	0.210969
ENSMUSG00000034430	Zxdc	protein_coding	122.405	-0.504102	0.182514	-2.76198	0.00574512	0.211331
ENSMUSG00000027620	Rbm39	protein_coding	896.941	-0.265244	0.0961003	-2.76008	0.00577876	0.211377
ENSMUSG00000028995	Fam126a	protein_coding	1215.83	-0.356377	0.129124	-2.75996	0.00578077	0.211377
ENSMUSG00000113902	Ndufb1-ps	protein_coding	340.72	0.39431	0.142951	2.75835	0.00580937	0.211792
ENSMUSG00000048758	Rpl29	protein_coding	77.5987	0.656917	0.238315	2.75651	0.00584219	0.212358
ENSMUSG00000002227	Mov10	protein_coding	18.5217	1.54431	0.561063	2.75248	0.00591456	0.214193
ENSMUSG00000039236	Isg20	protein_coding	103.169	0.647862	0.235435	2.75176	0.00592754	0.214193
ENSMUSG00000035557	Krt17	protein_coding	226.031	1.67205	0.60837	2.74841	0.00598846	0.21576
ENSMUSG00000062098	Btbd3	protein_coding	366.219	-0.40971	0.149642	-2.73794	0.00618255	0.222102
ENSMUSG00000023826	Prkn	protein_coding	47.7949	0.718416	0.262768	2.73404	0.00625633	0.222798
ENSMUSG00000040350	Trim7	protein_coding	69.8498	-0.565228	0.206636	-2.73538	0.00623092	0.222798
ENSMUSG00000045106	Ccdc73	protein_coding	5.46523	3.69178	1.35008	2.7345	0.00624751	0.222798
ENSMUSG00000006169	Clint1	protein_coding	743.227	0.250093	0.0916062	2.73009	0.00633169	0.223378
ENSMUSG00000023944	Hsp90ab1	protein_coding	3252.95	0.186065	0.0681104	2.73182	0.00629855	0.223378
ENSMUSG00000026159	Agfg1	protein_coding	376.574	-0.285546	0.104598	-2.72994	0.00633468	0.223378
ENSMUSG00000051098	Mblac2	protein_coding	14.4187	-1.52055	0.557182	-2.72899	0.00635278	0.223378
ENSMUSG00000078249	Hmga1b	protein_coding	83.4265	0.633209	0.232078	2.72844	0.00636353	0.223378
ENSMUSG00000000826	Dnajc5	protein_coding	651.894	0.302957	0.111293	2.72216	0.00648572	0.226067
ENSMUSG00000005413	Hmox1	protein_coding	187.199	0.493601	0.18167	2.71702	0.00658732	0.226067
ENSMUSG00000021983	Atp8a2	protein_coding	246.579	0.898088	0.330247	2.71944	0.00653918	0.226067
ENSMUSG00000022507	1810013L24Rik	protein_coding	695.82	-0.260491	0.0958612	-2.71737	0.0065802	0.226067
ENSMUSG00000033307	Mif	protein_coding	409.912	0.324852	0.119356	2.7217	0.00649466	0.226067
ENSMUSG00000036067	Slc2a6	protein_coding	6.2648	3.54471	1.30428	2.71776	0.00657251	0.226067
ENSMUSG00000054520	Sh3bp2	protein_coding	52.7977	-0.807532	0.29707	-2.71832	0.00656143	0.226067
ENSMUSG00000060679	Mrps9	protein_coding	87.7279	0.613079	0.225605	2.71749	0.00657795	0.226067
ENSMUSG00000036492	Rnf39	protein_coding	49.034	-0.855979	0.315499	-2.71309	0.00666584	0.22749
ENSMUSG00000039419	Cntnap2	protein_coding	50.7054	0.691158	0.254709	2.71352	0.00665717	0.22749
ENSMUSG00000029290	Zfp326	protein_coding	103.916	-0.563101	0.207699	-2.71114	0.00670519	0.228199
ENSMUSG00000020546	Stxbp4	protein_coding	25.5437	-1.07782	0.398019	-2.70795	0.00676996	0.228909
ENSMUSG00000024270	Slc39a6	protein_coding	490.333	0.33411	0.123491	2.70555	0.0068192	0.228909
ENSMUSG00000038612	Mcl1	protein_coding	504.517	-0.266929	0.098563	-2.7082	0.00676484	0.228909
ENSMUSG00000040990	Sh3kbp1	protein_coding	323.332	0.386712	0.142927	2.70566	0.00681689	0.228909
ENSMUSG00000062248	Cks2	protein_coding	26.1115	1.03667	0.383079	2.70615	0.00680687	0.228909
ENSMUSG00000028073	Pear1	protein_coding	8.79551	-2.26849	0.839862	-2.70103	0.00691249	0.231019
ENSMUSG00000032562	Gnai2	protein_coding	610.396	0.232171	0.0859675	2.70069	0.00691965	0.231019
ENSMUSG00000006850	Tmco6	protein_coding	12.8116	1.61113	0.596894	2.69918	0.00695099	0.231436
ENSMUSG00000062609	Kcnj15	protein_coding	7.59723	2.70834	1.00381	2.69808	0.00697415	0.231579
ENSMUSG00000028759	Hp1bp3	protein_coding	425.637	0.274518	0.101833	2.69577	0.00702271	0.232564
ENSMUSG00000006678	Pola1	protein_coding	53.6044	-0.805112	0.299146	-2.69137	0.0071159	0.235016
ENSMUSG00000023505	Cdca3	protein_coding	10.1718	2.17567	0.809968	2.68612	0.00722863	0.235849
ENSMUSG00000026235	Epha4	protein_coding	206.019	-0.376797	0.140236	-2.68688	0.00721223	0.235849
ENSMUSG00000026273	Mterf4	protein_coding	23.3365	-1.18381	0.440613	-2.68673	0.00721562	0.235849
ENSMUSG00000026578	Ccdc181	protein_coding	16.4729	-1.49379	0.556194	-2.68573	0.00723712	0.235849
ENSMUSG00000068479	Mfap1a	protein_coding	60.6206	-0.559018	0.207998	-2.68761	0.00719645	0.235849
ENSMUSG00000020435	Osbp2	protein_coding	5.90117	-2.51115	0.935598	-2.68401	0.00727451	0.236329
ENSMUSG00000028184	Adgrl2	protein_coding	682.515	-0.311085	0.115972	-2.6824	0.00730953	0.236329
ENSMUSG00000039990	Edrf1	protein_coding	120.303	-0.476036	0.177424	-2.68303	0.00729575	0.236329
ENSMUSG00000003346	Abhd17a	protein_coding	110.806	0.575843	0.214857	2.68012	0.00735965	0.236703
ENSMUSG00000062373	Tmem65	protein_coding	131.383	-0.415655	0.155085	-2.68018	0.00735831	0.236703
ENSMUSG00000025909	Sntg1	protein_coding	9.18765	1.90388	0.711751	2.67493	0.00747456	0.239771
ENSMUSG00000025373	Rnf41	protein_coding	78.3394	-0.632184	0.236424	-2.67394	0.0074965	0.239849
ENSMUSG00000019927	Ube2d1	protein_coding	161.027	0.449553	0.168258	2.67181	0.00754444	0.240166
ENSMUSG00000071552	Tigit	protein_coding	7.38018	-3.1503	1.17949	-2.67089	0.00756507	0.240166
ENSMUSG00000090247	Bloc1s1	protein_coding	25.9299	0.923011	0.345561	2.67105	0.00756149	0.240166
ENSMUSG00000043987	Cep164	protein_coding	185.011	0.398731	0.149492	2.66724	0.00764766	0.24154
ENSMUSG00000047759	Hs3st3a1	protein_coding	8.30496	3.25987	1.22197	2.66771	0.00763694	0.24154
ENSMUSG00000028820	Sfpq	protein_coding	654.936	-0.264354	0.0992163	-2.66442	0.00771215	0.241994
ENSMUSG00000036391	Sec24a	protein_coding	574.503	-0.307504	0.115428	-2.66403	0.00772113	0.241994
ENSMUSG00000048967	Yjefn3	protein_coding	5.40266	2.90818	1.09157	2.66422	0.0077167	0.241994
ENSMUSG00000001228	Uhrf1	protein_coding	36.621	1.08607	0.408114	2.6612	0.0077862	0.24218
ENSMUSG00000035595	1600002K03Rik	protein_coding	14.7452	-1.70465	0.640399	-2.66185	0.00777122	0.24218
ENSMUSG00000042510	AA986860	protein_coding	315.469	-0.375897	0.141196	-2.66224	0.0077622	0.24218
ENSMUSG00000063889	Crem	protein_coding	67.4392	-0.787479	0.296669	-2.6544	0.00794489	0.246492
ENSMUSG00000025239	Limd1	protein_coding	207.992	-0.425012	0.160313	-2.65114	0.00802206	0.24826
ENSMUSG00000030327	Necap1	protein_coding	69.5885	-0.647028	0.244171	-2.6499	0.00805164	0.248549
ENSMUSG00000015839	Nfe2l2	protein_coding	961.918	0.227035	0.0858935	2.64321	0.00821242	0.251442
ENSMUSG00000031532	Saraf	protein_coding	159.465	-0.42924	0.162406	-2.64301	0.00821731	0.251442
ENSMUSG00000036256	Igfbp7	protein_coding	678.306	0.538406	0.203741	2.6426	0.00822723	0.251442
ENSMUSG00000062110	Scfd2	protein_coding	54.843	-0.728745	0.275657	-2.64367	0.00820135	0.251442
ENSMUSG00000019951	Uhrf1bp1l	protein_coding	473.157	0.285297	0.108113	2.63887	0.00831834	0.253596
ENSMUSG00000024379	Tslp	protein_coding	6.23173	3.12412	1.18429	2.63797	0.00834029	0.253636
ENSMUSG00000020027	Socs2	protein_coding	14.2182	1.55541	0.590006	2.63627	0.0083824	0.253707
ENSMUSG00000032040	Dcps	protein_coding	32.4464	0.819365	0.310813	2.6362	0.00838393	0.253707
ENSMUSG00000046062	Ppp1r15b	protein_coding	515.771	-0.322506	0.122387	-2.63514	0.00841027	0.253878
ENSMUSG00000022945	Chaf1b	protein_coding	15.4085	1.57549	0.598713	2.63146	0.00850197	0.255392
ENSMUSG00000023249	Parp3	protein_coding	45.1849	0.988823	0.375763	2.63151	0.00850068	0.255392
ENSMUSG00000115009	G930009F23Rik	lncRNA	23.0262	1.24368	0.472792	2.63051	0.00852574	0.255481
ENSMUSG00000024778	Fas	protein_coding	10.2979	2.01619	0.767724	2.62619	0.00863476	0.256239
ENSMUSG00000031004	Mki67	protein_coding	124.279	1.04934	0.39959	2.62605	0.00863828	0.256239
ENSMUSG00000036845	Lin37	protein_coding	23.2258	-1.06863	0.407035	-2.6254	0.00865482	0.256239
ENSMUSG00000038866	Zcchc2	protein_coding	160.606	-0.457938	0.174342	-2.62666	0.00862268	0.256239
ENSMUSG00000075010	AW112010	lncRNA	30.939	1.32426	0.504409	2.62538	0.00865531	0.256239
ENSMUSG00000034762	Glis1	protein_coding	182.758	-0.501351	0.191084	-2.62372	0.00869761	0.256872
ENSMUSG00000013089	Etv5	protein_coding	13.7234	-1.51011	0.576232	-2.62066	0.00877603	0.25793
ENSMUSG00000057322	Rpl38	protein_coding	422.934	0.275572	0.105142	2.62094	0.00876865	0.25793
ENSMUSG00000062078	Qk	protein_coding	385.739	-0.311744	0.118992	-2.61987	0.0087964	0.25793
ENSMUSG00000046157	Tmem229b	protein_coding	34.8236	-0.799134	0.305258	-2.61789	0.00884744	0.258194
ENSMUSG00000067719	Gm10221	processed_pseudogene	10.523	-1.70931	0.652852	-2.61822	0.00883904	0.258194
ENSMUSG00000002058	Unc119	protein_coding	19.9797	-1.16767	0.447005	-2.61221	0.0089959	0.258257
ENSMUSG00000006335	Tfpt	protein_coding	21.3449	-1.00169	0.383754	-2.61023	0.00904812	0.258257
ENSMUSG00000029186	Pi4k2b	protein_coding	173.035	-0.372265	0.142281	-2.61641	0.00888587	0.258257
ENSMUSG00000029605	Oas1b	polymorphic_pseudogene	13.3823	1.79834	0.68907	2.60981	0.00905924	0.258257
ENSMUSG00000033177	Tmprss7	protein_coding	5.86023	2.93241	1.12334	2.61043	0.00904278	0.258257
ENSMUSG00000035629	Rubcn	protein_coding	132.233	0.444586	0.170009	2.61507	0.00892096	0.258257
ENSMUSG00000039221	Rpl22l1	protein_coding	145.045	0.510368	0.195504	2.61052	0.00904052	0.258257
ENSMUSG00000043333	Rhbdl2	protein_coding	67.4423	0.770059	0.295066	2.60979	0.00905981	0.258257
ENSMUSG00000067995	Gtf2f2	protein_coding	209.026	-0.420115	0.160918	-2.61074	0.00903467	0.258257
ENSMUSG00000097209	AU022754	lncRNA	6.20113	-2.65776	1.0172	-2.61283	0.00897954	0.258257
ENSMUSG00000032998	Foxj3	protein_coding	243.022	-0.365616	0.140225	-2.60735	0.00912462	0.259502
ENSMUSG00000026249	Serpine2	protein_coding	43.512	1.11249	0.428085	2.59875	0.0093563	0.264676
ENSMUSG00000028807	Zbtb8a	protein_coding	23.5581	-1.20506	0.463662	-2.59902	0.00934915	0.264676
ENSMUSG00000070047	Fat1	protein_coding	3560.12	-0.178636	0.0687738	-2.59745	0.00939191	0.264676
ENSMUSG00000070687	Htr1d	protein_coding	12.7132	-1.7961	0.691494	-2.59742	0.00939271	0.264676
ENSMUSG00000003545	Fosb	protein_coding	256.91	-0.692758	0.266931	-2.59527	0.00945164	0.265196
ENSMUSG00000022607	Ptk2	protein_coding	258.264	0.617783	0.238051	2.59517	0.00945433	0.265196
ENSMUSG00000107198	Gm19619	lncRNA	6.31097	-3.12066	1.20471	-2.59037	0.00958721	0.268311
ENSMUSG00000001280	Sp1	protein_coding	371.163	0.299931	0.115834	2.58932	0.00961661	0.268355
ENSMUSG00000031504	Rab20	protein_coding	77.8101	0.611373	0.236236	2.58797	0.0096543	0.268355
ENSMUSG00000057863	Rpl36	protein_coding	534.951	0.307625	0.11884	2.58857	0.0096374	0.268355
ENSMUSG00000003500	Impdh1	protein_coding	81.9486	-0.509037	0.196833	-2.58614	0.0097058	0.268572
ENSMUSG00000027134	Lpcat4	protein_coding	119.093	0.469617	0.181639	2.58544	0.00972541	0.268572
ENSMUSG00000039782	Cpeb2	protein_coding	860.619	-0.369431	0.142893	-2.58536	0.00972771	0.268572
ENSMUSG00000028125	Abca4	protein_coding	5.39315	3.01611	1.16781	2.58272	0.00980253	0.269886
ENSMUSG00000038037	Socs1	protein_coding	21.0576	-1.02689	0.39769	-2.58213	0.00981922	0.269886
ENSMUSG00000028452	Vcp	protein_coding	379.563	0.276268	0.107174	2.57776	0.00994437	0.272571
ENSMUSG00000031078	Cttn	protein_coding	657.345	-0.210349	0.0816446	-2.5764	0.00998348	0.272571
ENSMUSG00000037185	Krt80	protein_coding	168.251	-0.457611	0.177593	-2.57674	0.00997381	0.272571
ENSMUSG00000028289	Epha7	protein_coding	74.638	-0.654782	0.254587	-2.57194	0.010113	0.275068
ENSMUSG00000048485	Zbtb8b	protein_coding	20.1562	1.40933	0.548013	2.57171	0.0101197	0.275068
ENSMUSG00000063628	Gm7665	processed_pseudogene	416.862	0.359496	0.139838	2.57081	0.010146	0.275173
ENSMUSG00000025019	Lcor	protein_coding	434.078	-0.268996	0.104691	-2.56943	0.0101865	0.275664
ENSMUSG00000028261	Ndufaf4	protein_coding	65.7924	-0.568613	0.221464	-2.56752	0.0102429	0.276581
ENSMUSG00000023092	Fhl1	protein_coding	234.877	0.550085	0.214329	2.56654	0.0102719	0.276756
ENSMUSG00000022040	Ephx2	protein_coding	12.327	-1.787	0.698102	-2.5598	0.0104733	0.27777
ENSMUSG00000034813	Grip1	protein_coding	69.2754	1.7893	0.699156	2.55923	0.0104904	0.27777
ENSMUSG00000035757	Selenoo	protein_coding	24.2009	1.17411	0.458577	2.56034	0.0104571	0.27777
ENSMUSG00000035861	Tmprss11b	protein_coding	44.6566	-0.941473	0.36712	-2.56449	0.0103329	0.27777
ENSMUSG00000042903	Foxo4	protein_coding	35.7237	-0.831752	0.324959	-2.55956	0.0104805	0.27777
ENSMUSG00000046761	Fam83h	protein_coding	837.021	-0.229905	0.0897833	-2.56067	0.0104471	0.27777
ENSMUSG00000052155	Acvr2a	protein_coding	119.022	-0.503705	0.196564	-2.56254	0.0103909	0.27777
ENSMUSG00000091264	Smim13	protein_coding	53.9637	-0.711563	0.277934	-2.56019	0.0104615	0.27777
ENSMUSG00000020160	Meis1	protein_coding	109.217	-0.527526	0.206202	-2.55829	0.0105187	0.277921
ENSMUSG00000032965	Ift57	protein_coding	19.095	1.20576	0.471796	2.55568	0.0105981	0.27882
ENSMUSG00000098188	Sowahc	protein_coding	473.482	-0.292491	0.114432	-2.55603	0.0105873	0.27882
ENSMUSG00000020538	Srebf1	protein_coding	431.464	0.31374	0.122837	2.55412	0.0106458	0.278878
ENSMUSG00000049439	Cyp20a1	protein_coding	52.0062	0.72488	0.283743	2.55471	0.0106277	0.278878
ENSMUSG00000063873	Slc24a3	protein_coding	42.2901	0.877898	0.344052	2.55164	0.0107217	0.280269
ENSMUSG00000068184	Ndufaf2	protein_coding	41.1337	0.92449	0.362597	2.54964	0.0107836	0.281288
ENSMUSG00000033671	Cep350	protein_coding	394.367	-0.278362	0.109216	-2.54874	0.0108112	0.281412
ENSMUSG00000026470	Stx6	protein_coding	194.415	0.382746	0.150314	2.54632	0.0108867	0.282778
ENSMUSG00000024810	Il33	protein_coding	4038.69	-0.590833	0.232177	-2.54475	0.0109356	0.283448
ENSMUSG00000016356	Col20a1	protein_coding	45.8849	-0.753927	0.296398	-2.54363	0.0109707	0.283759
ENSMUSG00000029576	Radil	protein_coding	8.00785	1.72755	0.679665	2.54176	0.0110295	0.284682
ENSMUSG00000026915	Strbp	protein_coding	192.517	0.360558	0.141905	2.54084	0.0110588	0.284838
ENSMUSG00000026966	Ssna1	protein_coding	50.0566	0.65299	0.257384	2.53703	0.0111797	0.286751
ENSMUSG00000037742	Eef1a1	protein_coding	9246.48	0.129356	0.0509766	2.53755	0.011163	0.286751
ENSMUSG00000017830	Dhx58	protein_coding	26.1634	1.34434	0.53241	2.52501	0.0115694	0.290684
ENSMUSG00000022139	Mbnl2	protein_coding	1048.52	0.216254	0.0855047	2.52915	0.0114338	0.290684
ENSMUSG00000028159	Dapp1	protein_coding	48.4379	0.804335	0.318548	2.52501	0.0115696	0.290684
ENSMUSG00000029279	Brdt	protein_coding	7.06467	-1.95139	0.772631	-2.52564	0.0115487	0.290684
ENSMUSG00000029381	Shroom3	protein_coding	232.953	0.411032	0.162765	2.52531	0.0115596	0.290684
ENSMUSG00000033538	Casp4	protein_coding	58.094	0.748955	0.296451	2.52641	0.0115236	0.290684
ENSMUSG00000051431	Gpr87	protein_coding	309.997	-0.331591	0.131237	-2.52666	0.0115152	0.290684
ENSMUSG00000056394	Lig1	protein_coding	47.7622	0.869625	0.343849	2.52909	0.0114358	0.290684
ENSMUSG00000062175	Tgif2	protein_coding	11.5526	1.33172	0.526653	2.52865	0.0114503	0.290684
ENSMUSG00000090641	Zfp712	protein_coding	6.39748	1.7749	0.70284	2.52532	0.0115592	0.290684
ENSMUSG00000030935	Acsm3	protein_coding	167.634	-0.453687	0.179735	-2.5242	0.0115963	0.290759
ENSMUSG00000031833	Mast3	protein_coding	27.894	0.892879	0.353867	2.5232	0.0116291	0.290987
ENSMUSG00000040296	Ddx58	protein_coding	191.277	0.475199	0.188438	2.52178	0.0116762	0.291454
ENSMUSG00000044433	Camsap3	protein_coding	50.445	0.620717	0.246198	2.52121	0.0116952	0.291454
ENSMUSG00000021607	Mrpl36	protein_coding	65.4116	-0.597918	0.237489	-2.51766	0.0118137	0.293811
ENSMUSG00000047246	Hist1h2be	protein_coding	304.154	0.392022	0.155831	2.51568	0.0118802	0.294868
ENSMUSG00000027939	Nup210l	protein_coding	70.8412	0.699807	0.278475	2.513	0.0119709	0.296141
ENSMUSG00000059363	Fxn	protein_coding	13.5705	-1.20349	0.478955	-2.51274	0.0119797	0.296141
ENSMUSG00000022021	Diaph3	protein_coding	68.2335	0.790373	0.314974	2.50933	0.0120961	0.29842
ENSMUSG00000016344	Ppdpf	protein_coding	59.3767	0.594192	0.237257	2.50442	0.0122651	0.299208
ENSMUSG00000034729	Mrps10	protein_coding	76.1418	0.616166	0.245886	2.5059	0.0122141	0.299208
ENSMUSG00000048915	Efna5	protein_coding	552.862	-0.309214	0.123405	-2.50569	0.0122212	0.299208
ENSMUSG00000063524	Eno1	protein_coding	420.173	0.397284	0.158534	2.50598	0.0122111	0.299208
ENSMUSG00000068735	Trp53i11	protein_coding	178.746	0.408253	0.162993	2.50473	0.0122545	0.299208
ENSMUSG00000074305	Peak1	protein_coding	523.954	-0.265618	0.106071	-2.50416	0.0122742	0.299208
ENSMUSG00000023882	Zfp54	protein_coding	23.306	-1.09783	0.43886	-2.50156	0.0123648	0.30038
ENSMUSG00000054083	Capn12	protein_coding	15.8986	-3.47845	1.39062	-2.50138	0.0123712	0.30038
ENSMUSG00000039294	Cybc1	protein_coding	36.312	0.841733	0.336667	2.50019	0.0124126	0.300791
ENSMUSG00000023908	Pkmyt1	protein_coding	9.00254	2.08076	0.83337	2.4968	0.012532	0.301795
ENSMUSG00000024683	Mrpl16	protein_coding	32.1022	0.942729	0.377662	2.49623	0.0125523	0.301795
ENSMUSG00000038354	Ankrd35	protein_coding	59.1008	0.695384	0.278387	2.4979	0.012493	0.301795
ENSMUSG00000038695	Josd2	protein_coding	20.5735	1.28336	0.514028	2.49667	0.0125364	0.301795
ENSMUSG00000039967	Zfp292	protein_coding	269.365	0.315902	0.126589	2.49548	0.0125785	0.301835
ENSMUSG00000026113	Inpp4a	protein_coding	120.269	-0.480774	0.192801	-2.49363	0.0126444	0.302685
ENSMUSG00000026220	Slc16a14	protein_coding	28.0088	1.02964	0.412995	2.4931	0.0126632	0.302685
ENSMUSG00000071516	Hist1h2ai	protein_coding	154.799	0.557381	0.224176	2.48635	0.0129059	0.307888
ENSMUSG00000032578	Cish	protein_coding	183.519	0.435296	0.175183	2.48481	0.012962	0.308626
ENSMUSG00000018476	Kdm6b	protein_coding	422.774	0.344312	0.138671	2.48293	0.0130305	0.309132
ENSMUSG00000028809	Srrm1	protein_coding	522.432	0.231541	0.093256	2.48285	0.0130336	0.309132
ENSMUSG00000053877	Srcap	protein_coding	48.5119	-0.718889	0.289718	-2.48134	0.0130889	0.309689
ENSMUSG00000063506	Arhgap22	protein_coding	84.6818	-0.525348	0.211762	-2.48084	0.0131075	0.309689
ENSMUSG00000001750	Tcirg1	protein_coding	56.2827	0.79634	0.321472	2.47717	0.0132429	0.310961
ENSMUSG00000008028	1700008O03Rik	protein_coding	9.67593	-1.8045	0.728609	-2.47664	0.0132626	0.310961
ENSMUSG00000031245	Hmgn5	protein_coding	37.2346	0.836666	0.33772	2.47739	0.0132347	0.310961
ENSMUSG00000033863	Klf9	protein_coding	207.3	0.384894	0.155284	2.47865	0.0131881	0.310961
ENSMUSG00000031012	Cask	protein_coding	344.064	-0.291538	0.117783	-2.47521	0.0133159	0.311617
ENSMUSG00000021938	Pspc1	protein_coding	122.123	-0.381548	0.154298	-2.4728	0.0134058	0.312531
ENSMUSG00000024538	Ppic	protein_coding	55.2731	0.828398	0.334976	2.47301	0.0133982	0.312531
ENSMUSG00000021176	Efcab11	protein_coding	7.45008	2.17467	0.880099	2.47094	0.0134758	0.313292
ENSMUSG00000070780	Rbm47	protein_coding	774.928	-0.24168	0.0978232	-2.47058	0.0134894	0.313292
ENSMUSG00000043051	Disc1	protein_coding	5.55907	2.34746	0.95149	2.46714	0.0136195	0.315716
ENSMUSG00000018541	Cwc25	protein_coding	96.8449	-0.53439	0.217108	-2.4614	0.0138396	0.318664
ENSMUSG00000025218	Poll	protein_coding	13.895	1.21043	0.491811	2.46117	0.0138486	0.318664
ENSMUSG00000025860	Xiap	protein_coding	276.998	0.316226	0.128483	2.46123	0.013846	0.318664
ENSMUSG00000034855	Cxcl10	protein_coding	8.85039	2.1594	0.877569	2.46066	0.0138683	0.318664
ENSMUSG00000079197	Psme2	protein_coding	103.675	0.495933	0.201562	2.46045	0.0138764	0.318664
ENSMUSG00000015053	Gata2	protein_coding	350.49	0.381474	0.155189	2.45813	0.0139662	0.319028
ENSMUSG00000016239	Lonrf3	protein_coding	40.1914	-0.83255	0.338796	-2.45738	0.0139954	0.319028
ENSMUSG00000086288	Gm15265	lncRNA	6.23598	2.54776	1.03679	2.45736	0.0139961	0.319028
ENSMUSG00000106350	Gm4869	protein_coding	8.15688	-1.93614	0.787546	-2.45845	0.0139538	0.319028
ENSMUSG00000015023	Ddx19a	protein_coding	67.0428	-0.582525	0.2373	-2.4548	0.0140961	0.319306
ENSMUSG00000026761	Orc4	protein_coding	138.798	-0.416452	0.169703	-2.454	0.0141276	0.319306
ENSMUSG00000028576	Ift74	protein_coding	39.6192	0.763252	0.311058	2.45373	0.0141383	0.319306
ENSMUSG00000032643	Fhl3	protein_coding	64.3677	0.623489	0.253959	2.45508	0.0140855	0.319306
ENSMUSG00000069273	Hist1h3e	protein_coding	207.073	0.49721	0.202607	2.45407	0.0141251	0.319306
ENSMUSG00000049421	Zfp260	protein_coding	102.638	0.487348	0.198751	2.45205	0.0142045	0.320215
ENSMUSG00000041763	Tpp2	protein_coding	569.681	-0.269451	0.10992	-2.45133	0.014233	0.320268
ENSMUSG00000015536	Mocs2	protein_coding	123.03	0.463864	0.189347	2.44981	0.0142932	0.320449
ENSMUSG00000022706	Mrpl40	protein_coding	56.8369	0.661998	0.270159	2.4504	0.0142697	0.320449
ENSMUSG00000027086	Fastkd1	protein_coding	13.6343	-1.37637	0.562108	-2.44858	0.0143419	0.320956
ENSMUSG00000095493	A630023A22Rik	protein_coding	5.67015	-2.92545	1.19537	-2.44732	0.0143923	0.321498
ENSMUSG00000038121	Fam210a	protein_coding	230.05	-0.402713	0.164642	-2.44599	0.0144455	0.321777
ENSMUSG00000045216	Hs6st1	protein_coding	449.756	0.296701	0.121315	2.4457	0.0144572	0.321777
ENSMUSG00000031154	Otud5	protein_coding	231.604	0.370262	0.151504	2.44391	0.014529	0.322261
ENSMUSG00000048852	Gm12185	protein_coding	55.7762	-0.988558	0.404508	-2.44385	0.0145314	0.322261
ENSMUSG00000020415	Pttg1	protein_coding	10.2065	1.70028	0.696081	2.44265	0.0145799	0.322753
ENSMUSG00000023021	Cers5	protein_coding	107.815	-0.443417	0.181649	-2.44107	0.0146439	0.323588
ENSMUSG00000054426	A930005H10Rik	lncRNA	5.71029	2.46931	1.01256	2.43868	0.0147411	0.32515
ENSMUSG00000036835	Psenen	protein_coding	39.7911	0.679083	0.278546	2.43795	0.0147706	0.325219
ENSMUSG00000107455	Gm43868	TEC	6.50634	2.1182	0.86945	2.43625	0.0148404	0.326171
ENSMUSG00000021748	Pdhb	protein_coding	93.277	0.621557	0.255366	2.43398	0.0149338	0.327052
ENSMUSG00000070419	Cyp3a57	protein_coding	32.6543	-0.889134	0.365249	-2.43432	0.0149199	0.327052
ENSMUSG00000024507	Hsd17b4	protein_coding	161.965	0.391309	0.161041	2.42988	0.0151039	0.330189
ENSMUSG00000057835	Zfp119a	protein_coding	21.7586	-1.325	0.545767	-2.42778	0.0151915	0.331515
ENSMUSG00000030208	Emp1	protein_coding	1230.49	-0.258677	0.106647	-2.42555	0.0152853	0.332826
ENSMUSG00000038545	Cul7	protein_coding	36.6715	0.780447	0.321834	2.425	0.0153085	0.332826
ENSMUSG00000059288	Cdyl	protein_coding	154.98	-0.407339	0.168052	-2.42389	0.0153553	0.332826
ENSMUSG00000062127	Cttnbp2nl	protein_coding	178.233	0.396126	0.163433	2.42378	0.0153599	0.332826
ENSMUSG00000037172	E330009J07Rik	protein_coding	60.3287	-0.704679	0.290912	-2.42231	0.0154221	0.333584
ENSMUSG00000008398	Elk3	protein_coding	215.049	0.380038	0.157177	2.41789	0.0156107	0.333967
ENSMUSG00000025743	Sdc3	protein_coding	131.528	-0.436356	0.180801	-2.41346	0.015802	0.333967
ENSMUSG00000026663	Atf6	protein_coding	266.828	-0.774847	0.320807	-2.41531	0.015722	0.333967
ENSMUSG00000028476	Reck	protein_coding	6.35184	2.55494	1.05751	2.41601	0.0156918	0.333967
ENSMUSG00000029221	Slc30a9	protein_coding	293.072	-0.41556	0.172215	-2.41303	0.0158204	0.333967
ENSMUSG00000032640	Chsy1	protein_coding	45.0954	-0.739827	0.306116	-2.41682	0.0156569	0.333967
ENSMUSG00000033540	Idua	protein_coding	21.9538	-1.08255	0.448322	-2.41466	0.0157497	0.333967
ENSMUSG00000038116	Phf20	protein_coding	112.095	-0.441076	0.18264	-2.41501	0.015735	0.333967
ENSMUSG00000038384	Setd1b	protein_coding	153.615	-0.46438	0.19244	-2.41312	0.0158167	0.333967
ENSMUSG00000038393	Txnip	protein_coding	115.963	-0.590598	0.244007	-2.42041	0.0155029	0.333967
ENSMUSG00000041324	Inhba	protein_coding	168.564	1.77013	0.732563	2.41635	0.0156769	0.333967
ENSMUSG00000042726	Trafd1	protein_coding	122.62	-0.56798	0.234655	-2.42049	0.0154997	0.333967
ENSMUSG00000048988	Elfn1	protein_coding	20.6479	-1.19038	0.492351	-2.41774	0.0156174	0.333967
ENSMUSG00000108532	Gm32647	lncRNA	5.76078	-2.07304	0.858428	-2.41492	0.0157386	0.333967
ENSMUSG00000029363	Rfc5	protein_coding	29.9522	0.760893	0.315574	2.41114	0.0159026	0.335127
ENSMUSG00000021481	Zfp346	protein_coding	31.2872	-1.00329	0.416294	-2.41006	0.0159501	0.335265
ENSMUSG00000028341	Nr4a3	protein_coding	218.389	-0.692677	0.287448	-2.40974	0.0159637	0.335265
ENSMUSG00000022390	Zc3h7b	protein_coding	154.444	0.346148	0.143806	2.40706	0.0160817	0.336901
ENSMUSG00000024970	Spindoc	protein_coding	73.6033	0.531758	0.220947	2.40672	0.0160964	0.336901
ENSMUSG00000079477	Rab7	protein_coding	559.368	0.243753	0.101362	2.40479	0.0161817	0.33811
ENSMUSG00000006398	Cdc20	protein_coding	12.0468	-1.99579	0.830355	-2.40354	0.016237	0.338116
ENSMUSG00000098176	Ccdc166	protein_coding	14.0391	-1.20802	0.502533	-2.40386	0.0162231	0.338116
ENSMUSG00000022037	Clu	protein_coding	2881.53	0.261944	0.10906	2.40185	0.0163125	0.338894
ENSMUSG00000029673	Auts2	protein_coding	524.141	-0.28556	0.118941	-2.40085	0.0163572	0.338894
ENSMUSG00000063522	Ly6m	protein_coding	11.3032	-2.154	0.897174	-2.40088	0.0163559	0.338894
ENSMUSG00000026321	Tnfrsf11a	protein_coding	53.1583	0.643712	0.268314	2.3991	0.0164355	0.339001
ENSMUSG00000032018	Sc5d	protein_coding	519.827	-0.245016	0.102145	-2.39871	0.016453	0.339001
ENSMUSG00000032254	Kif23	protein_coding	90.6067	0.610843	0.254532	2.39987	0.016401	0.339001
ENSMUSG00000071652	Ints5	protein_coding	60.9445	-0.592315	0.246976	-2.39827	0.0164727	0.339001
ENSMUSG00000059263	Usp47	protein_coding	654.577	-0.201373	0.0840331	-2.39635	0.0165591	0.340209
ENSMUSG00000045005	Fzd5	protein_coding	160.01	-0.380816	0.159235	-2.39154	0.0167779	0.344129
ENSMUSG00000033022	Cdo1	protein_coding	7.50754	1.83772	0.768873	2.39015	0.0168414	0.344855
ENSMUSG00000086003	B230206L02Rik	lncRNA	9.44755	1.34919	0.564769	2.38893	0.0168977	0.345432
ENSMUSG00000022900	Ildr1	protein_coding	231.602	0.381346	0.159696	2.38795	0.0169427	0.345778
ENSMUSG00000029156	Sgcb	protein_coding	6.62594	2.54627	1.06716	2.38603	0.0170311	0.345859
ENSMUSG00000030660	Pik3c2a	protein_coding	320.635	0.26491	0.11102	2.38615	0.0170257	0.345859
ENSMUSG00000052763	Zfp212	protein_coding	55.966	-0.700228	0.293346	-2.38704	0.0169846	0.345859
ENSMUSG00000025154	Arhgap19	protein_coding	16.1308	1.10883	0.464968	2.38475	0.0170908	0.345927
ENSMUSG00000031959	Wdr59	protein_coding	43.6502	-0.751405	0.315013	-2.38531	0.0170645	0.345927
ENSMUSG00000028645	Slc2a1	protein_coding	1202.52	0.320068	0.134281	2.38358	0.0171454	0.34646
ENSMUSG00000002602	Axl	protein_coding	558.497	0.320943	0.134923	2.37871	0.0173732	0.346719
ENSMUSG00000019966	Kitl	protein_coding	668.974	-0.279451	0.11748	-2.37871	0.0173731	0.346719
ENSMUSG00000020282	Rhbdf1	protein_coding	103.701	0.508735	0.21356	2.38217	0.017211	0.346719
ENSMUSG00000021892	Sh3bp5	protein_coding	38.5684	0.829771	0.348799	2.37894	0.0173625	0.346719
ENSMUSG00000026781	Acbd5	protein_coding	163.932	-0.350822	0.147404	-2.38	0.0173127	0.346719
ENSMUSG00000031879	Ciao2b	protein_coding	54.9638	1.46159	0.614506	2.37849	0.0173839	0.346719
ENSMUSG00000034807	Colgalt1	protein_coding	78.5813	0.468767	0.197023	2.37925	0.0173479	0.346719
ENSMUSG00000059824	Dbp	protein_coding	42.1278	0.97489	0.409473	2.38084	0.0172733	0.346719
ENSMUSG00000028191	Bcl10	protein_coding	306.238	0.311426	0.131093	2.37562	0.0175196	0.348858
ENSMUSG00000003585	Sec14l2	protein_coding	14.7483	1.3469	0.568501	2.36921	0.0178259	0.349626
ENSMUSG00000004032	Gstm5	protein_coding	28.8661	0.856351	0.361467	2.3691	0.0178314	0.349626
ENSMUSG00000025888	Casp1	protein_coding	9.1923	-3.0007	1.26653	-2.36923	0.017825	0.349626
ENSMUSG00000028249	Sdcbp	protein_coding	799.43	0.176709	0.0745348	2.37082	0.0177485	0.349626
ENSMUSG00000035585	Tsen34	protein_coding	66.5531	0.661235	0.27914	2.36883	0.0178444	0.349626
ENSMUSG00000044471	Lncpint	lncRNA	468.524	-0.403369	0.170283	-2.36882	0.0178449	0.349626
ENSMUSG00000066900	Suds3	protein_coding	208.036	-0.314541	0.132814	-2.36828	0.0178712	0.349626
ENSMUSG00000075296	Aldh3b2	protein_coding	216.091	0.483884	0.204145	2.3703	0.0177736	0.349626
ENSMUSG00000085148	Mir22hg	lncRNA	39.6868	0.863331	0.363788	2.37317	0.0176362	0.349626
ENSMUSG00000097727	F630040K05Rik	lncRNA	10.9108	1.60267	0.676288	2.36981	0.0177974	0.349626
ENSMUSG00000117856	Gm6937	processed_pseudogene	5.88365	1.51518	0.639013	2.37113	0.0177337	0.349626
ENSMUSG00000027940	Tpm3	protein_coding	418.514	0.244459	0.103253	2.36757	0.0179055	0.349741
ENSMUSG00000028699	Tspan1	protein_coding	26.747	-1.0416	0.440061	-2.36695	0.0179352	0.349766
ENSMUSG00000033306	Lpp	protein_coding	1216.95	0.199788	0.0844761	2.36502	0.0180291	0.35104
ENSMUSG00000022283	Pabpc1	protein_coding	4289.15	0.150198	0.0636691	2.35903	0.0183226	0.355066
ENSMUSG00000028042	Zbtb7b	protein_coding	202.954	0.338344	0.143362	2.36007	0.0182714	0.355066
ENSMUSG00000038122	Tbc1d32	protein_coding	52.8483	0.666204	0.282373	2.3593	0.0183095	0.355066
ENSMUSG00000037669	Ldah	protein_coding	105.414	-0.459715	0.194948	-2.35813	0.0183671	0.355366
ENSMUSG00000024414	Mrpl27	protein_coding	24.2993	0.788423	0.334882	2.35433	0.018556	0.357334
ENSMUSG00000025169	Ogfod3	protein_coding	14.3576	1.47445	0.625962	2.35549	0.0184984	0.357334
ENSMUSG00000091811	Inafm1	protein_coding	22.5083	0.914074	0.388209	2.35459	0.0185431	0.357334
ENSMUSG00000028772	Zcchc17	protein_coding	68.4354	0.556543	0.236581	2.35244	0.0186509	0.357553
ENSMUSG00000031837	Necab2	protein_coding	19.8146	-1.30598	0.554921	-2.35345	0.0186	0.357553
ENSMUSG00000046027	Stard5	protein_coding	222.554	-0.41846	0.17789	-2.35236	0.0186547	0.357553
ENSMUSG00000027203	Dut	protein_coding	43.6578	0.769989	0.32749	2.35118	0.0187139	0.357639
ENSMUSG00000036745	Ttll7	protein_coding	93.9568	-0.464487	0.19756	-2.35111	0.0187174	0.357639
ENSMUSG00000028948	Nol9	protein_coding	147.02	-0.317548	0.135102	-2.35043	0.0187518	0.357741
ENSMUSG00000003037	Rab8a	protein_coding	157.953	0.421721	0.179501	2.34941	0.0188031	0.358162
ENSMUSG00000020774	Aspa	protein_coding	6.21192	3.09823	1.31978	2.34752	0.0188987	0.358871
ENSMUSG00000024999	Noc3l	protein_coding	113.274	-0.462382	0.19695	-2.34772	0.0188889	0.358871
ENSMUSG00000022556	Hsf1	protein_coding	97.7513	-0.398189	0.169674	-2.34679	0.0189361	0.359012
ENSMUSG00000052707	Tnrc6a	protein_coding	182.438	-0.410791	0.175086	-2.34623	0.0189646	0.359012
ENSMUSG00000020922	Lsm12	protein_coding	233.05	-0.359038	0.153249	-2.34285	0.0191373	0.359737
ENSMUSG00000028300	C9orf72	protein_coding	154.793	-0.463961	0.198019	-2.34302	0.0191285	0.359737
ENSMUSG00000032180	Tmed1	protein_coding	10.8298	-1.56329	0.666698	-2.34482	0.0190361	0.359737
ENSMUSG00000060950	Trmt61a	protein_coding	51.723	-0.617923	0.263646	-2.34376	0.0190903	0.359737
ENSMUSG00000064351	mt-Co1	protein_coding	12619.8	0.173484	0.0740558	2.34261	0.0191492	0.359737
ENSMUSG00000087249	Gm16062	lncRNA	9.31493	-1.4675	0.626921	-2.34081	0.0192422	0.360931
ENSMUSG00000031765	Mt1	protein_coding	584.63	0.373951	0.159916	2.33842	0.0193656	0.36214
ENSMUSG00000114575	Gm47814	lncRNA	9.90451	1.57364	0.672924	2.3385	0.0193612	0.36214
ENSMUSG00000036555	Iqce	protein_coding	29.1658	1.45621	0.623222	2.33658	0.0194612	0.363375
ENSMUSG00000025809	Itgb1	protein_coding	1441.88	0.14579	0.0624215	2.33558	0.0195133	0.363795
ENSMUSG00000004565	Pnpla6	protein_coding	89.0601	0.465083	0.199304	2.33353	0.0196201	0.36509
ENSMUSG00000042625	Safb2	protein_coding	150.512	-0.369491	0.158368	-2.33311	0.0196422	0.36509
ENSMUSG00000018042	Cyb5r3	protein_coding	331.544	0.324298	0.139104	2.33133	0.019736	0.365726
ENSMUSG00000042390	Gatad2b	protein_coding	258.07	0.27656	0.1186	2.33187	0.0197076	0.365726
ENSMUSG00000023032	Slc4a8	protein_coding	81.8063	0.463342	0.198799	2.3307	0.019769	0.365786
ENSMUSG00000025508	Rplp2	protein_coding	910.948	0.182427	0.0782958	2.32997	0.0198079	0.365955
ENSMUSG00000027792	Bche	protein_coding	5.86621	-2.35541	1.01153	-2.32856	0.0198823	0.366778
ENSMUSG00000052423	B4galt3	protein_coding	107.599	0.462007	0.198474	2.3278	0.0199229	0.366975
ENSMUSG00000026664	Phyh	protein_coding	189.402	0.390471	0.168023	2.32392	0.0201299	0.369698
ENSMUSG00000036292	Gramd1c	protein_coding	36.0691	-0.766947	0.330026	-2.3239	0.0201309	0.369698
ENSMUSG00000030126	Tmcc1	protein_coding	185.49	0.73085	0.315084	2.31954	0.0203657	0.372897
ENSMUSG00000073405	H2-T-ps	unprocessed_pseudogene	6.48949	2.58287	1.11348	2.31965	0.02036	0.372897
ENSMUSG00000035020	Epgn	protein_coding	155.558	-0.566739	0.244502	-2.31793	0.0204533	0.373767
ENSMUSG00000046432	Bex3	protein_coding	179.803	0.478576	0.20665	2.31587	0.0205654	0.373767
ENSMUSG00000073678	Pgap1	protein_coding	451.596	-0.258949	0.11177	-2.3168	0.0205144	0.373767
ENSMUSG00000091971	Hspa1a	protein_coding	36.0578	0.672365	0.290294	2.31615	0.0205501	0.373767
ENSMUSG00000095253	Zfp799	protein_coding	28.7018	-0.9036	0.389961	-2.31715	0.0204953	0.373767
ENSMUSG00000068921	Dap3	protein_coding	116.415	-0.43073	0.186239	-2.31278	0.0207347	0.376288
ENSMUSG00000034118	Tpst1	protein_coding	44.8603	0.644481	0.27893	2.31054	0.020858	0.377967
ENSMUSG00000042500	Ago4	protein_coding	23.4628	-0.961313	0.416341	-2.30895	0.0209461	0.378446
ENSMUSG00000064193	Gm4735	processed_pseudogene	9.3417	1.43964	0.62338	2.3094	0.0209213	0.378446
ENSMUSG00000020812	Snhg16	lncRNA	18.9661	-1.16537	0.505237	-2.30659	0.0210779	0.380269
ENSMUSG00000071796	6820431F20Rik	transcribed_unprocessed_pseudogene	19.1921	-1.04716	0.454176	-2.30563	0.0211311	0.380669
ENSMUSG00000031790	Mmp15	protein_coding	511.545	0.244285	0.105998	2.30463	0.0211873	0.380686
ENSMUSG00000045319	Proser2	protein_coding	91.7861	0.509754	0.221198	2.30451	0.021194	0.380686
ENSMUSG00000043415	Otud1	protein_coding	19.222	-1.1104	0.482318	-2.30222	0.0213229	0.381886
ENSMUSG00000054000	Tusc1	protein_coding	19.3481	-1.13752	0.494039	-2.30248	0.021308	0.381886
ENSMUSG00000042121	Ssh1	protein_coding	128.999	-0.411377	0.178748	-2.30143	0.0213673	0.382124
ENSMUSG00000021809	Nudt13	protein_coding	9.56935	-1.42648	0.620245	-2.29987	0.0214558	0.382593
ENSMUSG00000036777	Anln	protein_coding	58.1956	0.862949	0.375131	2.30039	0.021426	0.382593
ENSMUSG00000006728	Cdk4	protein_coding	200.136	0.30311	0.131942	2.29729	0.0216023	0.38409
ENSMUSG00000043872	Zmym1	protein_coding	18.6076	-1.19194	0.518746	-2.29773	0.0215772	0.38409
ENSMUSG00000026193	Fn1	protein_coding	739.609	0.664964	0.289649	2.29576	0.0216898	0.384532
ENSMUSG00000069272	Hist1h2ae	protein_coding	102.016	0.670263	0.291952	2.2958	0.0216875	0.384532
ENSMUSG00000024640	Psat1	protein_coding	144.912	-0.44379	0.193653	-2.29168	0.0219241	0.388127
ENSMUSG00000054612	Mgmt	protein_coding	22.2775	1.19112	0.519994	2.29065	0.0219839	0.388624
ENSMUSG00000034832	Tet3	protein_coding	392.127	-0.279095	0.121883	-2.28986	0.0220295	0.388872
ENSMUSG00000000216	Scnn1g	protein_coding	44.3661	0.80262	0.352514	2.27684	0.0227957	0.390573
ENSMUSG00000000555	Itga5	protein_coding	41.0403	0.847386	0.372035	2.27771	0.022744	0.390573
ENSMUSG00000022369	Mtbp	protein_coding	31.1151	-0.802153	0.352375	-2.27642	0.0228211	0.390573
ENSMUSG00000022536	Glyr1	protein_coding	333.284	-0.260051	0.113923	-2.28269	0.0224488	0.390573
ENSMUSG00000025981	Coq10b	protein_coding	455.791	-0.230116	0.101208	-2.2737	0.0229842	0.390573
ENSMUSG00000027739	Rab33b	protein_coding	106.933	0.457113	0.200451	2.28042	0.0225825	0.390573
ENSMUSG00000030409	Dmpk	protein_coding	5.49719	-2.29214	1.0067	-2.27689	0.0227928	0.390573
ENSMUSG00000030766	Arhgap17	protein_coding	167.791	-0.439421	0.193184	-2.27463	0.0229283	0.390573
ENSMUSG00000031446	Cul4a	protein_coding	254.609	-0.266944	0.117169	-2.27829	0.0227093	0.390573
ENSMUSG00000031642	Sh3rf1	protein_coding	444.413	-0.293067	0.128684	-2.27742	0.0227609	0.390573
ENSMUSG00000036585	Fgf1	protein_coding	119.013	-0.600979	0.263511	-2.28066	0.0225687	0.390573
ENSMUSG00000036698	Ago2	protein_coding	799.927	-0.233253	0.102566	-2.27419	0.0229548	0.390573
ENSMUSG00000038828	Tmem214	protein_coding	160.873	-0.340517	0.149483	-2.27797	0.0227286	0.390573
ENSMUSG00000039347	Atp6v0e2	protein_coding	12.9577	-1.47514	0.644899	-2.2874	0.0221722	0.390573
ENSMUSG00000042797	Aqp11	protein_coding	9.07957	-1.7712	0.776701	-2.28041	0.0225832	0.390573
ENSMUSG00000045287	Rtn4rl1	protein_coding	17.3692	1.08391	0.476391	2.27525	0.0228909	0.390573
ENSMUSG00000048922	Cdca2	protein_coding	18.4578	1.2262	0.539202	2.2741	0.0229601	0.390573
ENSMUSG00000055725	Paqr3	protein_coding	113.371	-0.408513	0.179383	-2.27732	0.0227674	0.390573
ENSMUSG00000057751	Megf6	protein_coding	6.10568	2.15497	0.943942	2.28295	0.0224335	0.390573
ENSMUSG00000058444	Map2k5	protein_coding	88.1956	-0.470311	0.206259	-2.2802	0.0225958	0.390573
ENSMUSG00000063334	Krr1	protein_coding	156.2	-0.392589	0.171679	-2.28676	0.02221	0.390573
ENSMUSG00000069743	Zfp820	protein_coding	6.64288	-2.33615	1.02637	-2.27612	0.0228386	0.390573
ENSMUSG00000070305	Mpzl3	protein_coding	323.276	-0.268924	0.117705	-2.28472	0.0223293	0.390573
ENSMUSG00000074093	Svip	protein_coding	15.1694	1.16277	0.509826	2.28072	0.0225649	0.390573
ENSMUSG00000082926	Gm8172	processed_pseudogene	51.2135	0.63974	0.280787	2.27838	0.0227038	0.390573
ENSMUSG00000090015	Gm15446	protein_coding	10.4367	-1.46829	0.642462	-2.28541	0.0222886	0.390573
ENSMUSG00000107402	4732416N19Rik	TEC	5.41654	1.87062	0.819013	2.284	0.0223718	0.390573
ENSMUSG00000042608	Stk40	protein_coding	139.917	-0.458087	0.201586	-2.27241	0.0230615	0.391344
ENSMUSG00000020846	Rflnb	protein_coding	252.58	-0.317875	0.139927	-2.27172	0.0231036	0.391518
ENSMUSG00000022241	Tars	protein_coding	218.359	-0.344354	0.151647	-2.27075	0.023162	0.391967
ENSMUSG00000041120	Nbl1	protein_coding	35.0412	0.851813	0.37527	2.26987	0.0232155	0.392332
ENSMUSG00000040841	Six5	protein_coding	6.23288	2.02882	0.894782	2.26739	0.0233664	0.394341
ENSMUSG00000002147	Stat6	protein_coding	356.174	0.297452	0.131695	2.25865	0.0239052	0.394396
ENSMUSG00000009293	Ube2g2	protein_coding	93.1084	-0.496867	0.21948	-2.26383	0.0235843	0.394396
ENSMUSG00000022120	Rnf219	protein_coding	52.4663	-0.700781	0.309766	-2.26229	0.0236795	0.394396
ENSMUSG00000022898	Vps26c	protein_coding	62.4589	-0.609271	0.269655	-2.25944	0.0238558	0.394396
ENSMUSG00000024181	Mrpl28	protein_coding	63.2406	-0.527804	0.233523	-2.26018	0.0238104	0.394396
ENSMUSG00000029313	Aff1	protein_coding	1015.99	-0.211267	0.0932511	-2.26557	0.0234779	0.394396
ENSMUSG00000030077	Chl1	protein_coding	47.6045	1.08662	0.481118	2.25852	0.0239129	0.394396
ENSMUSG00000031960	Aars	protein_coding	366.16	-0.268991	0.118903	-2.26227	0.0236809	0.394396
ENSMUSG00000032867	Fbxw8	protein_coding	160.839	0.363806	0.160811	2.26232	0.0236775	0.394396
ENSMUSG00000035572	Dcaf10	protein_coding	134.464	-0.420393	0.185578	-2.26531	0.0234935	0.394396
ENSMUSG00000036036	Zfp57	protein_coding	26.9254	0.9015	0.398379	2.26292	0.0236405	0.394396
ENSMUSG00000042446	Zmym4	protein_coding	151.414	0.401857	0.177712	2.26129	0.0237413	0.394396
ENSMUSG00000050213	Snip1	protein_coding	61.256	-0.615517	0.271968	-2.2632	0.0236236	0.394396
ENSMUSG00000059070	Rpl18	protein_coding	464.248	0.225185	0.0995834	2.26127	0.0237427	0.394396
ENSMUSG00000075232	Amd1	protein_coding	224.566	-0.300034	0.132878	-2.25797	0.0239475	0.394396
ENSMUSG00000091549	Gm6548	processed_pseudogene	35.652	0.711117	0.314873	2.25842	0.0239192	0.394396
ENSMUSG00000096696	Zfp960	protein_coding	9.51922	-1.60287	0.707833	-2.26448	0.0235445	0.394396
ENSMUSG00000112544	Gm48089	lncRNA	9.43776	1.7611	0.779413	2.25952	0.0238513	0.394396
ENSMUSG00000022265	Ank	protein_coding	786.309	-0.302901	0.134302	-2.25536	0.0241106	0.394459
ENSMUSG00000028364	Tnc	protein_coding	558.159	0.694098	0.307684	2.25588	0.0240781	0.394459
ENSMUSG00000038095	Sbno1	protein_coding	560.388	-0.199035	0.0882505	-2.25534	0.0241119	0.394459
ENSMUSG00000061904	Slc25a3	protein_coding	674.379	-0.174322	0.077265	-2.25616	0.0240608	0.394459
ENSMUSG00000071176	Arhgef10	protein_coding	118.154	0.451722	0.200152	2.2569	0.0240145	0.394459
ENSMUSG00000026355	Mcm6	protein_coding	84.1071	0.621567	0.275983	2.25219	0.0243102	0.395074
ENSMUSG00000027007	Itprid2	protein_coding	691.06	-0.215276	0.0955769	-2.25238	0.0242981	0.395074
ENSMUSG00000034424	Gcsh	protein_coding	30.8966	-0.8131	0.360791	-2.25366	0.0242178	0.395074
ENSMUSG00000037408	Cnnm4	protein_coding	158.021	-0.451684	0.200485	-2.25296	0.0242619	0.395074
ENSMUSG00000074625	Arhgap40	protein_coding	114.563	-0.405148	0.179806	-2.25325	0.0242433	0.395074
ENSMUSG00000018446	C1qbp	protein_coding	152.562	0.375756	0.166995	2.25011	0.0244423	0.396695
ENSMUSG00000004264	Phb2	protein_coding	250.611	0.296272	0.131996	2.24455	0.0247969	0.398473
ENSMUSG00000018209	Stk4	protein_coding	190.537	-0.337877	0.150514	-2.24482	0.0247797	0.398473
ENSMUSG00000024036	Slc37a1	protein_coding	42.8031	-0.790873	0.352388	-2.24433	0.0248113	0.398473
ENSMUSG00000027706	Sec62	protein_coding	388.857	0.295766	0.131622	2.24708	0.0246352	0.398473
ENSMUSG00000032897	Nfyc	protein_coding	70.4253	-0.574887	0.256014	-2.24553	0.0247341	0.398473
ENSMUSG00000050271	Prag1	protein_coding	863.598	-0.235213	0.104693	-2.2467	0.0246592	0.398473
ENSMUSG00000059336	Slc14a1	protein_coding	1726.66	-0.243895	0.108671	-2.24435	0.0248101	0.398473
ENSMUSG00000060935	Tmem263	protein_coding	44.2009	0.741539	0.330194	2.24577	0.0247188	0.398473
ENSMUSG00000028703	Lrrc41	protein_coding	141.524	-0.373016	0.166493	-2.24042	0.0250634	0.398871
ENSMUSG00000029463	Fam216a	protein_coding	14.0121	-1.32786	0.592237	-2.24211	0.0249542	0.398871
ENSMUSG00000034317	Trim59	protein_coding	160.692	-0.401163	0.178999	-2.24114	0.0250168	0.398871
ENSMUSG00000047221	Fam185a	protein_coding	55.2562	-0.612981	0.273504	-2.24121	0.0250122	0.398871
ENSMUSG00000051427	Ccdc157	protein_coding	16.9861	-1.09965	0.490605	-2.24141	0.0249997	0.398871
ENSMUSG00000073557	Ppp1r12b	protein_coding	84.3178	0.527786	0.235561	2.24055	0.0250553	0.398871
ENSMUSG00000079144	A130010J15Rik	protein_coding	141.793	0.397272	0.177132	2.2428	0.0249099	0.398871
ENSMUSG00000031613	Hpgd	protein_coding	90.9862	0.589107	0.263195	2.23829	0.025202	0.400559
ENSMUSG00000020038	Cry1	protein_coding	95.9182	-0.438925	0.19631	-2.23588	0.0253596	0.401783
ENSMUSG00000030966	Trim21	protein_coding	25.4577	-1.00827	0.450933	-2.23596	0.0253544	0.401783
ENSMUSG00000087213	2810408I11Rik	lncRNA	9.53	-1.41632	0.633527	-2.23561	0.0253771	0.401783
ENSMUSG00000036768	Kif15	protein_coding	14.6838	1.68897	0.756058	2.23392	0.0254883	0.403023
ENSMUSG00000028998	Tomm7	protein_coding	193.728	0.322101	0.14442	2.23032	0.0257265	0.405745
ENSMUSG00000096957	E230013L22Rik	lncRNA	7.15947	1.77689	0.796547	2.23074	0.0256984	0.405745
ENSMUSG00000031467	Agpat5	protein_coding	93.8802	0.462782	0.207764	2.22744	0.0259178	0.406156
ENSMUSG00000031538	Plat	protein_coding	993.741	0.231616	0.103921	2.22876	0.0258299	0.406156
ENSMUSG00000056962	Jmjd6	protein_coding	105.041	0.595786	0.267468	2.22751	0.0259135	0.406156
ENSMUSG00000079523	Tmsb10	protein_coding	180.055	0.410606	0.184201	2.22911	0.0258064	0.406156
ENSMUSG00000090173	Fbxw10	protein_coding	7.96713	-1.95074	0.87542	-2.22835	0.0258574	0.406156
ENSMUSG00000005370	Msh6	protein_coding	78.3897	0.567048	0.254739	2.226	0.0260145	0.4067
ENSMUSG00000025730	Rab40c	protein_coding	75.7981	-0.50571	0.227342	-2.22445	0.026118	0.4067
ENSMUSG00000037012	Hk1	protein_coding	479.021	0.293879	0.132092	2.22481	0.026094	0.4067
ENSMUSG00000060288	Ppih	protein_coding	13.4409	-1.46793	0.659896	-2.22449	0.0261156	0.4067
ENSMUSG00000075520	Malrd1	protein_coding	5.78547	-2.45952	1.10549	-2.22482	0.0260936	0.4067
ENSMUSG00000001518	Itfg2	protein_coding	29.3192	-0.817501	0.367997	-2.22149	0.0263179	0.40867
ENSMUSG00000024527	Afg3l2	protein_coding	194.077	-0.296644	0.133529	-2.22157	0.0263127	0.40867
ENSMUSG00000060708	Bloc1s4	protein_coding	33.2253	0.842689	0.379402	2.2211	0.0263444	0.40867
ENSMUSG00000033355	Rtp4	protein_coding	54.2115	1.11163	0.500725	2.22004	0.0264161	0.40875
ENSMUSG00000062797	Hikeshi	protein_coding	45.1326	0.69884	0.314739	2.22038	0.0263931	0.40875
ENSMUSG00000002320	Tm9sf1	protein_coding	82.6234	-0.483443	0.217904	-2.21861	0.0265136	0.409059
ENSMUSG00000026930	Gpsm1	protein_coding	31.4834	0.709447	0.320089	2.21641	0.0266635	0.409059
ENSMUSG00000028847	Trappc3	protein_coding	85.2807	-0.487845	0.220022	-2.21725	0.0266058	0.409059
ENSMUSG00000029577	Ube3b	protein_coding	202.575	0.331844	0.149638	2.21765	0.0265787	0.409059
ENSMUSG00000034258	Flvcr2	protein_coding	32.8377	-0.664946	0.299913	-2.21713	0.0266143	0.409059
ENSMUSG00000066442	Mthfs	protein_coding	9.45058	-1.21569	0.548235	-2.21746	0.0265914	0.409059
ENSMUSG00000083621	Gm14586	processed_pseudogene	29.459	0.803701	0.362656	2.21615	0.0266809	0.409059
ENSMUSG00000097162	2310010J17Rik	lncRNA	7.20581	1.73952	0.785037	2.21584	0.0267024	0.409059
ENSMUSG00000101880	Gm29282	lncRNA	13.5633	1.35663	0.612407	2.21524	0.0267437	0.409182
ENSMUSG00000020022	Ndufa12	protein_coding	146.875	0.380913	0.172185	2.21223	0.0269507	0.410305
ENSMUSG00000031352	Hccs	protein_coding	125.888	-0.527788	0.238565	-2.21234	0.0269431	0.410305
ENSMUSG00000033453	Adamts15	protein_coding	38.893	-0.876408	0.395993	-2.21319	0.0268844	0.410305
ENSMUSG00000044763	Trmt10c	protein_coding	89.7545	-0.500736	0.226212	-2.21357	0.0268581	0.410305
ENSMUSG00000022905	Kpna1	protein_coding	474.026	-0.235177	0.106366	-2.211	0.0270356	0.410904
ENSMUSG00000087700	Gm15283	lncRNA	36.6053	0.754829	0.341444	2.2107	0.0270569	0.410904
ENSMUSG00000062345	Serpinb2	protein_coding	448.545	0.565548	0.256185	2.20758	0.0272737	0.413685
ENSMUSG00000000441	Raf1	protein_coding	301.999	-0.302817	0.137326	-2.20509	0.0274479	0.41479
ENSMUSG00000003228	Grk5	protein_coding	65.64	0.477425	0.216453	2.20567	0.0274072	0.41479
ENSMUSG00000021666	Gfm2	protein_coding	82.1601	-0.484819	0.219822	-2.20551	0.0274185	0.41479
ENSMUSG00000031762	Mt2	protein_coding	274.404	0.342227	0.155291	2.20378	0.0275401	0.415673
ENSMUSG00000022443	Myh9	protein_coding	4272.59	0.174211	0.0790995	2.20243	0.0276349	0.416082
ENSMUSG00000026436	Elk4	protein_coding	688.112	-0.213895	0.0971043	-2.20274	0.0276132	0.416082
ENSMUSG00000039989	Cbx4	protein_coding	151.772	-0.396721	0.180271	-2.20069	0.0277579	0.417422
ENSMUSG00000056941	Commd7	protein_coding	63.7481	-0.577587	0.262526	-2.20012	0.0277986	0.417522
ENSMUSG00000025265	Fgd1	protein_coding	17.7345	1.24089	0.564192	2.19942	0.0278481	0.417756
ENSMUSG00000035851	Ythdc1	protein_coding	271.796	-0.284757	0.129506	-2.19878	0.0278933	0.417923
ENSMUSG00000031129	Slc9a9	protein_coding	15.0775	1.60195	0.72948	2.19601	0.028091	0.420373
ENSMUSG00000000184	Ccnd2	protein_coding	1772.75	0.175701	0.0800945	2.19367	0.0282588	0.420416
ENSMUSG00000000532	Acvr1b	protein_coding	212.926	0.343322	0.156546	2.1931	0.0283001	0.420416
ENSMUSG00000005142	Man2b1	protein_coding	103.2	0.435421	0.198664	2.19174	0.028398	0.420416
ENSMUSG00000020120	Plek	protein_coding	26.637	-0.890751	0.405738	-2.19538	0.0281363	0.420416
ENSMUSG00000027439	Gzf1	protein_coding	72.3408	-0.479696	0.21883	-2.1921	0.0283725	0.420416
ENSMUSG00000028635	Edn2	protein_coding	5.4323	-3.06077	1.39626	-2.19212	0.028371	0.420416
ENSMUSG00000035354	Uvrag	protein_coding	147.595	0.371898	0.169577	2.19309	0.0283012	0.420416
ENSMUSG00000061232	H2-K1	protein_coding	689.226	0.262586	0.11967	2.19426	0.028217	0.420416
ENSMUSG00000086075	Gm15728	lncRNA	7.7443	-1.94365	0.886826	-2.19169	0.0284019	0.420416
ENSMUSG00000021733	Slc4a7	protein_coding	407.51	-0.24993	0.114072	-2.19098	0.0284533	0.420671
ENSMUSG00000009630	Ppp2cb	protein_coding	341.178	-0.217364	0.0992597	-2.18985	0.0285353	0.421376
ENSMUSG00000019143	Hars2	protein_coding	40.3341	0.688963	0.314788	2.18865	0.0286219	0.421642
ENSMUSG00000020159	Gabrp	protein_coding	264.465	0.298716	0.136462	2.189	0.028597	0.421642
ENSMUSG00000023087	Noct	protein_coding	197.689	-0.399664	0.182694	-2.18762	0.0286975	0.421743
ENSMUSG00000078234	Klhdc7a	protein_coding	29.4682	0.861784	0.393878	2.18795	0.0286736	0.421743
ENSMUSG00000079020	Slc45a4	protein_coding	54.8681	-0.510565	0.233661	-2.18506	0.0288843	0.423545
ENSMUSG00000097589	Dleu2	lncRNA	45.8785	-0.681919	0.312091	-2.185	0.028889	0.423545
ENSMUSG00000029009	Mthfr	protein_coding	31.9377	-0.699148	0.320099	-2.18416	0.0289504	0.423939
ENSMUSG00000028461	Ccdc107	protein_coding	13.5061	-1.24975	0.572326	-2.18363	0.0289892	0.424002
ENSMUSG00000046733	Gprc5a	protein_coding	1116.58	-0.187383	0.0858727	-2.1821	0.029102	0.425145
ENSMUSG00000021950	Anxa8	protein_coding	1177.63	-0.246557	0.113132	-2.17937	0.0293042	0.426039
ENSMUSG00000022787	Wdr53	protein_coding	20.9996	-0.979659	0.449576	-2.17907	0.0293261	0.426039
ENSMUSG00000028830	AU040320	protein_coding	110.654	-0.403666	0.185271	-2.17879	0.0293474	0.426039
ENSMUSG00000035048	Anapc13	protein_coding	71.2084	0.490651	0.225195	2.17878	0.0293478	0.426039
ENSMUSG00000036833	Pnpla7	protein_coding	20.8101	0.868273	0.398571	2.17847	0.0293712	0.426039
ENSMUSG00000038593	Tctn1	protein_coding	33.9923	0.734311	0.336798	2.18027	0.0292372	0.426039
ENSMUSG00000066487	Gm5786	processed_pseudogene	11.9436	-0.997741	0.458171	-2.17766	0.0294313	0.426176
ENSMUSG00000085569	Gm12602	lncRNA	203.633	-0.352405	0.161846	-2.17741	0.0294501	0.426176
ENSMUSG00000044854	1700056E22Rik	protein_coding	5.31948	2.81545	1.29337	2.17684	0.0294929	0.426293
ENSMUSG00000021591	Glrx	protein_coding	113.22	0.409864	0.188421	2.17526	0.0296109	0.427086
ENSMUSG00000041219	Arhgap11a	protein_coding	80.1906	-0.552756	0.254121	-2.17517	0.0296172	0.427086
ENSMUSG00000090523	Gypc	protein_coding	5.37456	2.98234	1.37185	2.17395	0.0297091	0.427908
ENSMUSG00000011831	Evi5	protein_coding	157.931	-0.384693	0.176995	-2.17347	0.0297452	0.427926
ENSMUSG00000116138	C030006K11Rik	protein_coding	9.02491	1.51167	0.695677	2.17295	0.0297843	0.427988
ENSMUSG00000025793	Hgs	protein_coding	270.498	0.276996	0.127522	2.17214	0.0298449	0.428358
ENSMUSG00000020015	Cdk17	protein_coding	296.167	-0.322516	0.148558	-2.17098	0.0299325	0.429114
ENSMUSG00000021482	Prxl2c	protein_coding	87.2796	0.435239	0.200569	2.17002	0.0300053	0.429156
ENSMUSG00000024074	Crim1	protein_coding	824.304	-0.20736	0.0955536	-2.17009	0.0299997	0.429156
ENSMUSG00000001632	Brpf1	protein_coding	112.653	-0.368843	0.170335	-2.1654	0.0303568	0.430177
ENSMUSG00000002603	Tgfb1	protein_coding	178.554	0.348417	0.160821	2.16648	0.0302743	0.430177
ENSMUSG00000021466	Ptch1	protein_coding	38.9647	0.635147	0.293065	2.16725	0.0302154	0.430177
ENSMUSG00000025746	Il6	protein_coding	27.7979	1.6073	0.741197	2.16851	0.0301196	0.430177
ENSMUSG00000028134	Ptbp2	protein_coding	133.661	-0.339854	0.156939	-2.16551	0.0303483	0.430177
ENSMUSG00000030257	Srgap3	protein_coding	117.872	0.457181	0.211116	2.16554	0.0303462	0.430177
ENSMUSG00000038861	Pi4kb	protein_coding	152.515	-0.417943	0.192866	-2.16702	0.0302337	0.430177
ENSMUSG00000061859	Patj	protein_coding	478.607	-0.198103	0.0914163	-2.16704	0.030232	0.430177
ENSMUSG00000021775	Nr1d2	protein_coding	269.698	-0.2905	0.134204	-2.16461	0.0304176	0.430542
ENSMUSG00000097565	Gm26965	protein_coding	7.97207	1.45429	0.672448	2.16268	0.0305655	0.432138
ENSMUSG00000098425	Gm24949	snoRNA	20.8449	1.17252	0.542404	2.16171	0.0306402	0.432697
ENSMUSG00000024349	Tmem173	protein_coding	33.4854	-0.888665	0.411312	-2.16056	0.0307294	0.433458
ENSMUSG00000005621	Zfp592	protein_coding	120.416	-0.437004	0.202366	-2.15947	0.030814	0.43388
ENSMUSG00000034320	Slc26a2	protein_coding	1294.35	-0.206473	0.0956221	-2.15926	0.03083	0.43388
ENSMUSG00000036565	Ttyh3	protein_coding	155.286	0.422079	0.195695	2.15682	0.0310196	0.435551
ENSMUSG00000078453	Abracl	protein_coding	97.4668	0.509425	0.236172	2.15701	0.0310051	0.435551
ENSMUSG00000040225	Prrc2c	protein_coding	1081.67	0.185532	0.0860399	2.15635	0.0310565	0.435571
ENSMUSG00000020859	Spag9	protein_coding	822.822	-0.198871	0.092347	-2.15352	0.0312779	0.436014
ENSMUSG00000025372	Baiap2	protein_coding	355.46	-0.250689	0.11635	-2.1546	0.031193	0.436014
ENSMUSG00000029452	Tmem116	protein_coding	11.733	-1.46694	0.681414	-2.1528	0.0313347	0.436014
ENSMUSG00000029701	Rbm28	protein_coding	123.057	-0.359557	0.167021	-2.15277	0.0313365	0.436014
ENSMUSG00000029810	Tmem176b	protein_coding	10.7025	1.47051	0.682552	2.15443	0.0312065	0.436014
ENSMUSG00000042642	Flad1	protein_coding	31.3306	0.74868	0.347544	2.1542	0.0312243	0.436014
ENSMUSG00000050965	Prkca	protein_coding	275.706	-0.283755	0.131753	-2.15369	0.0312643	0.436014
ENSMUSG00000053765	Oas1f	protein_coding	6.05153	-2.04303	0.949466	-2.15177	0.0314156	0.436597
ENSMUSG00000058748	Zfp958	protein_coding	30.5928	-0.766988	0.356517	-2.15134	0.0314495	0.436597
ENSMUSG00000002808	Epdr1	protein_coding	14.5969	1.23554	0.574815	2.14946	0.0315978	0.438161
ENSMUSG00000023832	Acat2	protein_coding	70.3876	0.559458	0.260727	2.14576	0.0318921	0.44109
ENSMUSG00000038508	Gdf15	protein_coding	6.86583	2.59844	1.21114	2.14545	0.0319167	0.44109
ENSMUSG00000067713	Prkag1	protein_coding	103.723	-0.479809	0.223562	-2.1462	0.031857	0.44109
ENSMUSG00000029598	Plbd2	protein_coding	150.12	0.346011	0.161336	2.14466	0.0319798	0.441466
ENSMUSG00000021556	Golm1	protein_coding	141.025	0.388996	0.181745	2.14035	0.0323268	0.443762
ENSMUSG00000027952	Pmvk	protein_coding	29.1237	-0.975543	0.455714	-2.14069	0.032299	0.443762
ENSMUSG00000035413	Tmem98	protein_coding	51.2606	0.584159	0.27278	2.1415	0.0322339	0.443762
ENSMUSG00000051065	Mb21d2	protein_coding	107.743	-0.465436	0.217416	-2.14076	0.0322931	0.443762
ENSMUSG00000079435	Rpl36a	protein_coding	325.591	0.242327	0.113175	2.14117	0.0322606	0.443762
ENSMUSG00000008200	Fnbp4	protein_coding	180.178	-0.356591	0.166737	-2.13864	0.0324651	0.444667
ENSMUSG00000033285	Wdr3	protein_coding	110.493	-0.438898	0.205193	-2.13895	0.0324398	0.444667
ENSMUSG00000043895	S1pr2	protein_coding	15.6515	1.04366	0.488125	2.1381	0.0325087	0.444768
ENSMUSG00000021236	Entpd5	protein_coding	461.718	0.346661	0.162199	2.13725	0.0325774	0.444824
ENSMUSG00000093565	Rab26os	lncRNA	6.7155	2.22907	1.04301	2.13716	0.0325852	0.444824
ENSMUSG00000022109	Med4	protein_coding	58.0822	0.625584	0.292884	2.13594	0.0326839	0.445183
ENSMUSG00000059708	Akap17b	protein_coding	42.1244	-0.577055	0.27015	-2.13606	0.0326748	0.445183
ENSMUSG00000022376	Adcy8	protein_coding	23.5074	-0.855106	0.400482	-2.13519	0.0327455	0.445296
ENSMUSG00000027722	Spata5	protein_coding	183.164	-0.286336	0.134132	-2.13473	0.0327834	0.445296
ENSMUSG00000030759	Far1	protein_coding	1169.47	-0.257941	0.120843	-2.13451	0.032801	0.445296
ENSMUSG00000020919	Stat5b	protein_coding	48.8189	0.626894	0.293872	2.13322	0.0329063	0.446233
ENSMUSG00000047446	Arl4a	protein_coding	84.6008	0.576915	0.270741	2.13088	0.0330994	0.448356
ENSMUSG00000026743	Mllt10	protein_coding	198.612	-0.320787	0.150646	-2.12941	0.0332205	0.449468
ENSMUSG00000032534	Cep63	protein_coding	58.2657	-0.459599	0.215964	-2.12812	0.0333267	0.449468
ENSMUSG00000033386	Frrs1	protein_coding	169.948	-0.392327	0.18434	-2.12827	0.0333145	0.449468
ENSMUSG00000063952	Brpf3	protein_coding	84.0432	-0.538139	0.252976	-2.12723	0.033401	0.449468
ENSMUSG00000085666	Gm9855	processed_pseudogene	22.503	0.82283	0.386725	2.12769	0.0333631	0.449468
ENSMUSG00000110622	Iqcn	protein_coding	11.7583	1.76375	0.82912	2.12726	0.0333988	0.449468
ENSMUSG00000017132	Cyth1	protein_coding	188.601	-0.385914	0.181503	-2.12621	0.0334858	0.449722
ENSMUSG00000022469	Rapgef3	protein_coding	14.789	1.51253	0.711685	2.12528	0.0335637	0.449722
ENSMUSG00000034613	Ppm1h	protein_coding	310.818	-0.244211	0.114893	-2.12556	0.0335402	0.449722
ENSMUSG00000040018	Cox15	protein_coding	70.4178	0.517392	0.243451	2.12524	0.0335662	0.449722
ENSMUSG00000005204	Senp3	protein_coding	152.266	0.351265	0.165539	2.12195	0.0338423	0.450961
ENSMUSG00000032997	Chpf	protein_coding	18.943	-0.994525	0.468588	-2.12239	0.0338052	0.450961
ENSMUSG00000044167	Foxo1	protein_coding	229.629	-0.268509	0.126517	-2.12231	0.0338116	0.450961
ENSMUSG00000046679	C87436	protein_coding	22.8252	0.896502	0.422147	2.12367	0.0336975	0.450961
ENSMUSG00000078954	Arhgap8	protein_coding	23.992	-0.810704	0.381968	-2.12244	0.0338007	0.450961
ENSMUSG00000029918	Mrps33	protein_coding	31.0111	0.773245	0.364574	2.12095	0.0339257	0.451542
ENSMUSG00000036820	Amdhd2	protein_coding	32.7794	0.753657	0.355406	2.12055	0.0339594	0.451542
ENSMUSG00000029752	Asns	protein_coding	170.427	-0.422014	0.199174	-2.11882	0.0341059	0.45251
ENSMUSG00000038214	Bend3	protein_coding	110.923	-0.412285	0.194575	-2.1189	0.0340986	0.45251
ENSMUSG00000012443	Kif11	protein_coding	20.6241	1.2601	0.595116	2.1174	0.0342258	0.452855
ENSMUSG00000021703	Serinc5	protein_coding	235.054	-0.283645	0.133971	-2.11721	0.0342424	0.452855
ENSMUSG00000024033	Rsph1	protein_coding	5.63501	-2.3739	1.12082	-2.11799	0.0341755	0.452855
ENSMUSG00000015957	Wnt11	protein_coding	20.7888	0.954403	0.451307	2.11475	0.0344511	0.455125
ENSMUSG00000047067	Dusp28	protein_coding	12.3017	-1.36529	0.64593	-2.11369	0.0345421	0.455348
ENSMUSG00000058656	Samd12	protein_coding	246.932	0.285238	0.134947	2.1137	0.0345412	0.455348
ENSMUSG00000024436	Mrps18b	protein_coding	59.9587	-0.607647	0.287564	-2.11309	0.0345934	0.455535
ENSMUSG00000001763	Tspan33	protein_coding	114.617	-0.550751	0.260876	-2.11116	0.0347588	0.456734
ENSMUSG00000020362	Cnot6	protein_coding	336.122	0.234336	0.110989	2.11134	0.0347433	0.456734
ENSMUSG00000021910	Nisch	protein_coding	463.987	0.207958	0.0985837	2.10946	0.0349052	0.457486
ENSMUSG00000027087	Itgav	protein_coding	971.665	0.173759	0.0823817	2.1092	0.0349277	0.457486
ENSMUSG00000037868	Egr2	protein_coding	8.29778	-1.89447	0.897888	-2.10992	0.0348656	0.457486
ENSMUSG00000020650	Bcap29	protein_coding	79.5354	0.513138	0.24346	2.10769	0.0350576	0.458372
ENSMUSG00000097354	2310001H17Rik	lncRNA	11.3381	1.35411	0.642504	2.10755	0.03507	0.458372
ENSMUSG00000030264	Thumpd3	protein_coding	125.483	0.330018	0.156647	2.10677	0.0351377	0.45877
ENSMUSG00000060981	Hist1h4h	protein_coding	595.492	0.399693	0.189772	2.10617	0.0351893	0.458956
ENSMUSG00000001525	Tubb5	protein_coding	676.728	0.223104	0.106393	2.09698	0.0359954	0.460617
ENSMUSG00000001964	Emd	protein_coding	233.559	-0.335122	0.159508	-2.10097	0.0356433	0.460617
ENSMUSG00000003429	Rps11	protein_coding	927.443	0.186523	0.0891094	2.09319	0.0363321	0.460617
ENSMUSG00000007589	Tinf2	protein_coding	36.9435	-0.698537	0.333095	-2.09711	0.0359838	0.460617
ENSMUSG00000018347	Zkscan6	protein_coding	39.9462	-0.724831	0.34608	-2.0944	0.0362242	0.460617
ENSMUSG00000021218	Gdi2	protein_coding	653.058	0.184754	0.0881874	2.09501	0.03617	0.460617
ENSMUSG00000021975	Ints9	protein_coding	73.2896	-0.496106	0.237043	-2.0929	0.0363583	0.460617
ENSMUSG00000022048	Dpysl2	protein_coding	33.9897	0.776991	0.371686	2.09045	0.0365771	0.460617
ENSMUSG00000022466	Rpap3	protein_coding	45.4476	0.618236	0.295194	2.09434	0.0362297	0.460617
ENSMUSG00000024219	Anks1	protein_coding	190.952	-0.380638	0.182225	-2.08883	0.0367228	0.460617
ENSMUSG00000024975	Pdcd4	protein_coding	596.282	0.242186	0.115845	2.0906	0.0365643	0.460617
ENSMUSG00000025257	Ribc1	protein_coding	6.51695	1.9584	0.93677	2.09059	0.0365646	0.460617
ENSMUSG00000025722	Wdr73	protein_coding	61.0758	1.08953	0.521631	2.0887	0.0367348	0.460617
ENSMUSG00000025868	Higd2a	protein_coding	110.692	-0.398544	0.190569	-2.09133	0.0364983	0.460617
ENSMUSG00000027163	Commd9	protein_coding	30.7295	-0.820455	0.392437	-2.09067	0.0365577	0.460617
ENSMUSG00000028195	Ccn1	protein_coding	569.046	0.492914	0.236154	2.08726	0.0368648	0.460617
ENSMUSG00000028550	Atg4c	protein_coding	36.2554	0.663125	0.316105	2.0978	0.035923	0.460617
ENSMUSG00000029148	Nrbp1	protein_coding	159.25	-0.320902	0.153738	-2.08733	0.0368581	0.460617
ENSMUSG00000029185	Fam114a1	protein_coding	58.6425	0.513954	0.245129	2.09667	0.0360227	0.460617
ENSMUSG00000029875	Ccdc184	protein_coding	18.431	1.06171	0.505956	2.09842	0.0358678	0.460617
ENSMUSG00000030533	Unc45a	protein_coding	209.175	-0.272717	0.130524	-2.08941	0.0366711	0.460617
ENSMUSG00000031328	Flna	protein_coding	1313.03	0.360482	0.171591	2.10082	0.035657	0.460617
ENSMUSG00000032782	Cntrob	protein_coding	14.3526	1.07258	0.511716	2.09605	0.0360774	0.460617
ENSMUSG00000033209	Ttc28	protein_coding	30.6691	0.837049	0.398669	2.09961	0.0357635	0.460617
ENSMUSG00000036769	Wdr44	protein_coding	116.141	-0.399648	0.19088	-2.09371	0.0362857	0.460617
ENSMUSG00000037465	Klf10	protein_coding	605.448	0.287559	0.136911	2.10034	0.0356991	0.460617
ENSMUSG00000038525	Armc10	protein_coding	49.4991	0.549369	0.263238	2.08696	0.0368914	0.460617
ENSMUSG00000038587	Akap12	protein_coding	263.039	0.3237	0.154138	2.10006	0.0357235	0.460617
ENSMUSG00000038602	Slc35f1	protein_coding	24.1903	-0.877701	0.417854	-2.1005	0.0356851	0.460617
ENSMUSG00000041084	Ostc	protein_coding	80.3353	-0.4433	0.211356	-2.09741	0.0359574	0.460617
ENSMUSG00000042106	Inka1	protein_coding	13.4369	1.0977	0.522999	2.09886	0.0358289	0.460617
ENSMUSG00000046671	Mtfr1l	protein_coding	105.007	0.410348	0.19555	2.09843	0.035867	0.460617
ENSMUSG00000048439	Nupl2	protein_coding	23.1816	-0.886534	0.424779	-2.08705	0.0368838	0.460617
ENSMUSG00000049775	Tmsb4x	protein_coding	4325.87	0.176457	0.0842691	2.09397	0.0362626	0.460617
ENSMUSG00000053950	Adnp2	protein_coding	155.577	-0.355388	0.169793	-2.09307	0.0363432	0.460617
ENSMUSG00000066148	Prpf4	protein_coding	66.3812	-0.470517	0.22447	-2.09612	0.0360712	0.460617
ENSMUSG00000067006	Serpinb5	protein_coding	750.509	-0.227286	0.108352	-2.09766	0.0359348	0.460617
ENSMUSG00000070705	Eid2b	protein_coding	11.3293	1.19229	0.571242	2.08718	0.0368717	0.460617
ENSMUSG00000071379	Hpcal1	protein_coding	60.0415	0.507871	0.241652	2.10166	0.0355831	0.460617
ENSMUSG00000073700	Klhl21	protein_coding	267.733	-0.304258	0.145665	-2.08875	0.0367302	0.460617
ENSMUSG00000085665	Gm12059	lncRNA	11.5091	-1.36166	0.649217	-2.09739	0.0359589	0.460617
ENSMUSG00000087370	Tmem170b	protein_coding	175.895	0.326053	0.155818	2.09252	0.0363917	0.460617
ENSMUSG00000021891	Mettl6	protein_coding	62.2345	-0.478268	0.229519	-2.08379	0.0371797	0.462472
ENSMUSG00000026087	Mrpl30	protein_coding	113.675	0.426744	0.204766	2.08406	0.0371549	0.462472
ENSMUSG00000030259	Rassf8	protein_coding	120.639	-0.383709	0.184072	-2.08456	0.0371094	0.462472
ENSMUSG00000032939	Nup93	protein_coding	81.9352	0.472871	0.226942	2.08367	0.0371905	0.462472
ENSMUSG00000030019	Fbxl14	protein_coding	130.762	-0.315457	0.151486	-2.08242	0.0373044	0.46342
ENSMUSG00000007850	Hnrnph1	protein_coding	494.264	-0.25554	0.122992	-2.0777	0.0377369	0.464239
ENSMUSG00000009863	Sdhb	protein_coding	146.869	0.353159	0.169856	2.07917	0.0376021	0.464239
ENSMUSG00000031555	Adam9	protein_coding	233.399	0.35499	0.170707	2.07952	0.0375692	0.464239
ENSMUSG00000032399	Rpl4	protein_coding	3502.12	0.119359	0.0574058	2.07922	0.0375975	0.464239
ENSMUSG00000032526	Ss18l2	protein_coding	23.7388	-0.854746	0.411415	-2.07758	0.0377482	0.464239
ENSMUSG00000035929	H2-Q4	protein_coding	93.796	0.534324	0.257059	2.0786	0.0376537	0.464239
ENSMUSG00000043635	Adamts3	protein_coding	10.9839	1.53096	0.736862	2.07768	0.0377387	0.464239
ENSMUSG00000055991	Zkscan5	protein_coding	49.5079	-0.728417	0.350108	-2.08055	0.0374751	0.464239
ENSMUSG00000060548	Tnfrsf19	protein_coding	170.036	-0.416884	0.20063	-2.07788	0.0377209	0.464239
ENSMUSG00000100017	2410022M11Rik	lncRNA	7.52747	-1.53952	0.740526	-2.07896	0.0376211	0.464239
ENSMUSG00000082766	1700064H15Rik	protein_coding	7.93558	1.68846	0.813131	2.0765	0.037848	0.465001
ENSMUSG00000041406	BC055324	protein_coding	12.7358	-1.26069	0.60735	-2.07572	0.0379198	0.465417
ENSMUSG00000004591	Pkn2	protein_coding	536.765	0.169071	0.0814751	2.07512	0.037975	0.46563
ENSMUSG00000049739	Zfp646	protein_coding	167.623	-0.326633	0.157549	-2.07322	0.0381519	0.466867
ENSMUSG00000079110	Capn3	protein_coding	9.15278	1.60921	0.776085	2.0735	0.0381261	0.466867
ENSMUSG00000020167	Tcf3	protein_coding	119.976	0.362356	0.174874	2.0721	0.0382562	0.46692
ENSMUSG00000020381	Mrnip	protein_coding	21.4718	1.07603	0.51984	2.06992	0.0384603	0.46692
ENSMUSG00000022614	Lmf2	protein_coding	49.8188	-0.716451	0.345783	-2.07197	0.0382686	0.46692
ENSMUSG00000027341	Tmem230	protein_coding	34.4087	0.662785	0.320138	2.07031	0.0384234	0.46692
ENSMUSG00000039004	Bmp6	protein_coding	103.305	-0.433314	0.209304	-2.07026	0.0384278	0.46692
ENSMUSG00000099397	Gm7809	processed_pseudogene	19.5112	0.969122	0.468142	2.07014	0.038439	0.46692
ENSMUSG00000100733	4932411K12Rik	lncRNA	24.8732	-0.91807	0.443326	-2.07087	0.0383711	0.46692
ENSMUSG00000113701	B230303A05Rik	transcribed_processed_pseudogene	7.99451	-1.75415	0.847189	-2.07055	0.0384006	0.46692
ENSMUSG00000030451	Herc2	protein_coding	366.795	-0.237873	0.114958	-2.06923	0.038525	0.467244
ENSMUSG00000021147	Wdr37	protein_coding	126.893	-0.371082	0.17946	-2.06777	0.0386619	0.467967
ENSMUSG00000032842	Abcc10	protein_coding	19.0723	-1.17549	0.568486	-2.06775	0.0386637	0.467967
ENSMUSG00000046556	Zfp319	protein_coding	73.4694	-0.460268	0.222634	-2.06737	0.0386989	0.467967
ENSMUSG00000022865	Cxadr	protein_coding	474.964	0.261718	0.126675	2.06607	0.0388222	0.468076
ENSMUSG00000023067	Cdkn1a	protein_coding	704.676	0.264769	0.128133	2.06635	0.038795	0.468076
ENSMUSG00000033773	Rpap2	protein_coding	44.2009	0.599269	0.290025	2.06627	0.0388033	0.468076
ENSMUSG00000022718	Dgcr8	protein_coding	53.5814	-0.531168	0.257143	-2.06566	0.0388608	0.468082
ENSMUSG00000046010	Zfp830	protein_coding	38.3001	-0.696398	0.337469	-2.06359	0.0390565	0.469978
ENSMUSG00000003269	Cyth2	protein_coding	124.84	0.363389	0.176493	2.05894	0.0395001	0.470954
ENSMUSG00000005198	Polr2a	protein_coding	482.669	-0.187402	0.0910556	-2.05811	0.0395797	0.470954
ENSMUSG00000006932	Ctnnb1	protein_coding	5099.92	-0.143854	0.0698077	-2.06071	0.0393304	0.470954
ENSMUSG00000017466	Timp2	protein_coding	526.937	0.217395	0.105566	2.05932	0.0394633	0.470954
ENSMUSG00000020277	Pfkl	protein_coding	604.141	0.313045	0.152058	2.05872	0.0395211	0.470954
ENSMUSG00000021699	Pde4d	protein_coding	281.06	-0.318252	0.154449	-2.06057	0.0393444	0.470954
ENSMUSG00000021774	Ube2e1	protein_coding	137.889	-0.350972	0.170587	-2.05743	0.0396446	0.470954
ENSMUSG00000028684	Urod	protein_coding	44.7027	0.764117	0.371466	2.05703	0.0396832	0.470954
ENSMUSG00000029797	Sspo	protein_coding	10.5029	-1.20908	0.587782	-2.05703	0.0396836	0.470954
ENSMUSG00000033809	Alg3	protein_coding	28.3357	-0.783275	0.380963	-2.05604	0.039779	0.470954
ENSMUSG00000034949	Zfr2	protein_coding	17.66	1.12624	0.546566	2.06057	0.039344	0.470954
ENSMUSG00000036053	Fmnl2	protein_coding	27.7314	-0.889864	0.432828	-2.05593	0.0397892	0.470954
ENSMUSG00000040829	Zmynd15	protein_coding	6.06625	2.07045	1.00492	2.06031	0.0393692	0.470954
ENSMUSG00000052934	Fbxo31	protein_coding	20.9631	-1.15797	0.563132	-2.0563	0.0397532	0.470954
ENSMUSG00000061576	Dpp6	protein_coding	6.62467	-2.21051	1.07254	-2.061	0.0393026	0.470954
ENSMUSG00000061607	Mdc1	protein_coding	72.6095	0.465714	0.226237	2.05852	0.0395401	0.470954
ENSMUSG00000068452	Duox2	protein_coding	54.4006	0.987704	0.479427	2.06018	0.0393817	0.470954
ENSMUSG00000086665	Gm13067	lncRNA	6.59908	1.73039	0.842012	2.05506	0.0398728	0.471489
ENSMUSG00000022013	Dnajc15	protein_coding	49.9805	-0.593179	0.288855	-2.05356	0.0400186	0.471597
ENSMUSG00000034994	Eef2	protein_coding	5263.86	0.125407	0.0610847	2.053	0.040073	0.471597
ENSMUSG00000035504	Reep6	protein_coding	82.5653	0.465942	0.227002	2.05259	0.0401122	0.471597
ENSMUSG00000043644	0610009L18Rik	lncRNA	9.52992	-1.49725	0.729409	-2.05269	0.0401027	0.471597
ENSMUSG00000053317	Sec61b	protein_coding	73.1892	0.441794	0.21515	2.05343	0.0400309	0.471597
ENSMUSG00000059060	Rad51b	protein_coding	41.5982	0.778938	0.379321	2.05351	0.0400233	0.471597
ENSMUSG00000032068	Plet1	protein_coding	3424.58	0.179835	0.0876391	2.05199	0.0401703	0.471828
ENSMUSG00000025409	Mbd6	protein_coding	72.1294	-0.47769	0.233052	-2.04971	0.0403927	0.472183
ENSMUSG00000029094	Afap1	protein_coding	118.897	0.449748	0.219377	2.05012	0.0403528	0.472183
ENSMUSG00000032192	Gnb5	protein_coding	57.4152	0.685414	0.334354	2.04996	0.0403683	0.472183
ENSMUSG00000048911	Rnf24	protein_coding	80.1527	0.5681	0.277104	2.05013	0.0403515	0.472183
ENSMUSG00000085720	Gm7854	lncRNA	7.5854	-1.43536	0.700247	-2.0498	0.0403842	0.472183
ENSMUSG00000029614	Rpl6	protein_coding	517.568	0.189864	0.0926764	2.04868	0.0404933	0.472909
ENSMUSG00000022849	Hspbap1	protein_coding	40.971	-0.661128	0.322966	-2.04705	0.0406529	0.474256
ENSMUSG00000032077	Bud13	protein_coding	27.3008	-0.883933	0.431955	-2.04635	0.0407217	0.474256
ENSMUSG00000048118	Arid4a	protein_coding	214.947	-0.277733	0.135723	-2.04632	0.0407244	0.474256
ENSMUSG00000000093	Tbx2	protein_coding	404.123	0.294845	0.144157	2.04531	0.0408244	0.474305
ENSMUSG00000040363	Bcor	protein_coding	269.28	0.314601	0.153775	2.04586	0.0407704	0.474305
ENSMUSG00000042712	Tceal9	protein_coding	358.099	0.262055	0.128138	2.04511	0.0408444	0.474305
ENSMUSG00000004071	Cdip1	protein_coding	143.08	-0.357951	0.175154	-2.04364	0.0409896	0.475541
ENSMUSG00000039187	Fanci	protein_coding	6.41788	1.8228	0.892234	2.04296	0.0410565	0.475868
ENSMUSG00000029776	Hibadh	protein_coding	148.148	0.387863	0.189981	2.04159	0.0411927	0.476996
ENSMUSG00000026670	Uap1	protein_coding	209.082	-0.312276	0.153038	-2.04051	0.0412991	0.477778
ENSMUSG00000042042	Csgalnact2	protein_coding	78.4046	-0.385111	0.188877	-2.03895	0.0414554	0.479135
ENSMUSG00000029165	Agbl5	protein_coding	27.2242	0.898221	0.44086	2.03743	0.0416071	0.47992
ENSMUSG00000045763	Basp1	protein_coding	968.039	-0.18928	0.0929167	-2.0371	0.0416404	0.47992
ENSMUSG00000091575	2010016I18Rik	lncRNA	32.8592	-0.744247	0.365347	-2.0371	0.0416404	0.47992
ENSMUSG00000034931	Dhx8	protein_coding	156.56	0.350693	0.172234	2.03615	0.0417356	0.479926
ENSMUSG00000035049	Rrp12	protein_coding	76.0801	-0.459112	0.225506	-2.03592	0.0417582	0.479926
ENSMUSG00000113450	Gm49359	protein_coding	7.64267	2.16433	1.06268	2.03666	0.0416838	0.479926
ENSMUSG00000024870	Rab1b	protein_coding	270.243	0.259831	0.127654	2.03544	0.0418071	0.480039
ENSMUSG00000021360	Gcnt2	protein_coding	243.009	0.367188	0.180461	2.03472	0.0418786	0.480411
ENSMUSG00000001436	Slc19a1	protein_coding	22.5392	-0.800853	0.393891	-2.03319	0.0420338	0.481742
ENSMUSG00000097636	Mirt1	lncRNA	51.7476	-0.660529	0.325084	-2.03187	0.0421667	0.482814
ENSMUSG00000001247	Lsr	protein_coding	343.878	0.213699	0.105209	2.03118	0.0422363	0.483161
ENSMUSG00000019837	Gtf3c6	protein_coding	83.3877	-0.42072	0.207334	-2.02919	0.0424394	0.483794
ENSMUSG00000025151	Maged1	protein_coding	634.576	-0.209737	0.103365	-2.02909	0.0424492	0.483794
ENSMUSG00000033096	Apmap	protein_coding	52.6394	-0.538379	0.265262	-2.02961	0.0423957	0.483794
ENSMUSG00000046994	Mars2	protein_coding	37.5892	-0.630157	0.310553	-2.02915	0.0424432	0.483794
ENSMUSG00000036432	Siah2	protein_coding	61.9386	-0.522952	0.257838	-2.02822	0.0425378	0.484356
ENSMUSG00000011114	Tbrg1	protein_coding	232.671	0.253611	0.125193	2.02576	0.0427895	0.486173
ENSMUSG00000020827	Mink1	protein_coding	323.4	0.215321	0.106346	2.02473	0.0428953	0.486173
ENSMUSG00000022247	Brix1	protein_coding	188.022	-0.351978	0.173829	-2.02486	0.0428819	0.486173
ENSMUSG00000022500	Litaf	protein_coding	522.11	0.252141	0.124458	2.02591	0.0427739	0.486173
ENSMUSG00000086247	Gm15787	lncRNA	5.73087	1.8248	0.90109	2.0251	0.0428567	0.486173
ENSMUSG00000029029	Wrap73	protein_coding	15.6357	-1.2619	0.623382	-2.02428	0.0429414	0.486247
ENSMUSG00000046229	Scand1	protein_coding	76.0738	0.483484	0.238907	2.02373	0.0429977	0.486436
ENSMUSG00000002393	Nr2f6	protein_coding	194.576	-0.320791	0.158559	-2.02317	0.0430558	0.486569
ENSMUSG00000023243	Kcnk5	protein_coding	141.492	0.375287	0.185668	2.02128	0.0432503	0.486569
ENSMUSG00000025545	Clybl	protein_coding	69.8695	0.537561	0.26577	2.02266	0.0431084	0.486569
ENSMUSG00000028370	Pappa	protein_coding	87.0301	-0.478934	0.236815	-2.02239	0.0431359	0.486569
ENSMUSG00000028884	Rpa2	protein_coding	10.5359	1.32035	0.653582	2.02017	0.0433659	0.486569
ENSMUSG00000028927	Padi2	protein_coding	35.0477	1.4155	0.700469	2.02079	0.0433019	0.486569
ENSMUSG00000038215	Cep44	protein_coding	20.3137	1.00925	0.499163	2.02189	0.0431876	0.486569
ENSMUSG00000067869	Tcea1-ps1	processed_pseudogene	23.2876	-0.807014	0.399203	-2.02157	0.0432212	0.486569
ENSMUSG00000068747	Sort1	protein_coding	43.056	0.628291	0.310957	2.0205	0.043331	0.486569
ENSMUSG00000041801	Phlda3	protein_coding	254.427	-0.271201	0.134272	-2.01978	0.0434061	0.486576
ENSMUSG00000039068	Zzz3	protein_coding	241.573	-0.29411	0.1457	-2.0186	0.0435292	0.487068
ENSMUSG00000070639	Lrrc8b	protein_coding	99.9353	0.459419	0.227559	2.0189	0.0434973	0.487068
ENSMUSG00000020257	Wdr82	protein_coding	238.346	-0.276611	0.137074	-2.01797	0.0435942	0.487338
ENSMUSG00000032382	Snx1	protein_coding	106.156	0.404263	0.200368	2.0176	0.0436327	0.487338
ENSMUSG00000031327	Chic1	protein_coding	10.1833	1.49708	0.742226	2.01701	0.0436943	0.487582
ENSMUSG00000002017	Fam98a	protein_coding	176.9	-0.33638	0.166957	-2.01477	0.0439287	0.488803
ENSMUSG00000020630	Rnaseh1	protein_coding	36.7907	-0.7132	0.354055	-2.01438	0.0439698	0.488803
ENSMUSG00000041057	Wdr43	protein_coding	441.269	-0.205902	0.102179	-2.0151	0.0438937	0.488803
ENSMUSG00000042622	Maff	protein_coding	201.65	0.302487	0.150187	2.01407	0.0440026	0.488803
ENSMUSG00000117008	Gm49817	unitary_pseudogene	82.4274	0.440922	0.218855	2.01468	0.0439385	0.488803
ENSMUSG00000054414	Slc30a7	protein_coding	231.936	0.273539	0.135894	2.01289	0.0441262	0.48885
ENSMUSG00000069310	Hist1h3c	protein_coding	152.23	1.05039	0.521655	2.01357	0.0440544	0.48885
ENSMUSG00000093674	Rpl41	protein_coding	1003.28	0.217269	0.107921	2.01323	0.0440903	0.48885
ENSMUSG00000020525	Ppm1d	protein_coding	74.2189	-0.534241	0.265538	-2.01192	0.0442281	0.489537
ENSMUSG00000028536	2610528J11Rik	protein_coding	19.0012	0.949528	0.472155	2.01105	0.04432	0.490113
ENSMUSG00000025025	Mxi1	protein_coding	257.168	0.266886	0.132805	2.00961	0.0444724	0.490209
ENSMUSG00000028034	Fubp1	protein_coding	238.78	0.312283	0.155507	2.00816	0.0446264	0.490209
ENSMUSG00000031262	Cenpi	protein_coding	9.2658	1.46181	0.727845	2.00841	0.0445999	0.490209
ENSMUSG00000034875	Nudt19	protein_coding	38.8713	-0.618306	0.308215	-2.00608	0.0448474	0.490209
ENSMUSG00000035161	Ints6	protein_coding	254.63	0.324225	0.161427	2.00849	0.0445911	0.490209
ENSMUSG00000039478	Micu3	protein_coding	58.3855	-0.483471	0.240698	-2.00862	0.0445775	0.490209
ENSMUSG00000041815	Poldip3	protein_coding	385.66	-0.230972	0.115022	-2.00807	0.044636	0.490209
ENSMUSG00000047443	Erfe	protein_coding	19.2073	-1.05469	0.525585	-2.00669	0.0447825	0.490209
ENSMUSG00000051316	Taf7	protein_coding	52.0323	-0.517784	0.258037	-2.00662	0.0447899	0.490209
ENSMUSG00000055850	Rnf181	protein_coding	188.161	0.349543	0.174176	2.00684	0.0447672	0.490209
ENSMUSG00000058571	Gpc6	protein_coding	12.3599	-1.27576	0.635917	-2.00617	0.0448382	0.490209
ENSMUSG00000072692	Rpl37rt	transcribed_processed_pseudogene	222.606	0.391945	0.195343	2.00644	0.0448095	0.490209
ENSMUSG00000110803	Gm20275	lncRNA	7.92704	5.037	2.51007	2.00672	0.04478	0.490209
ENSMUSG00000002983	Relb	protein_coding	113.188	0.404327	0.201685	2.00475	0.0449903	0.490981
ENSMUSG00000023075	Akirin1	protein_coding	462.69	-0.230666	0.115116	-2.00377	0.0450947	0.490981
ENSMUSG00000027248	Pdia3	protein_coding	1113.18	0.161917	0.0808014	2.00389	0.0450822	0.490981
ENSMUSG00000042015	Wdr41	protein_coding	80.1113	-0.525899	0.262483	-2.00355	0.0451178	0.490981
ENSMUSG00000097415	AU020206	lncRNA	124.76	0.437684	0.218351	2.0045	0.045017	0.490981
ENSMUSG00000087331	1810021B22Rik	lncRNA	5.63846	1.64898	0.823636	2.00207	0.0452774	0.492281
ENSMUSG00000029345	Tfip11	protein_coding	217.821	-0.295779	0.147876	-2.00019	0.0454801	0.492307
ENSMUSG00000030314	Atg7	protein_coding	101.203	0.435989	0.217943	2.00048	0.0454486	0.492307
ENSMUSG00000038160	Atg5	protein_coding	173.881	-0.282701	0.141301	-2.0007	0.0454248	0.492307
ENSMUSG00000040721	Zfhx2	protein_coding	30.9808	0.721686	0.360698	2.0008	0.0454135	0.492307
ENSMUSG00000047907	Tshz2	protein_coding	274.423	-0.256522	0.128158	-2.00161	0.0453265	0.492307
ENSMUSG00000015757	Ppil4	protein_coding	279.023	-0.272692	0.136407	-1.9991	0.0455977	0.492602
ENSMUSG00000021738	Atxn7	protein_coding	233.821	-0.371924	0.186074	-1.9988	0.0456303	0.492602
ENSMUSG00000041346	Wrap53	protein_coding	19.032	-0.898135	0.449499	-1.99808	0.0457078	0.492602
ENSMUSG00000051435	Fhad1	protein_coding	10.2696	1.24851	0.624548	1.99907	0.0456012	0.492602
ENSMUSG00000057454	Lypd3	protein_coding	815.416	-0.273629	0.136945	-1.99809	0.0457065	0.492602
ENSMUSG00000039058	Ak5	protein_coding	5.31061	2.51645	1.26014	1.99696	0.04583	0.493486
ENSMUSG00000046058	Eid2	protein_coding	21.438	0.931298	0.466498	1.99636	0.0458949	0.493752
ENSMUSG00000015222	Map2	protein_coding	63.082	-0.590694	0.29677	-1.99041	0.0465462	0.496412
ENSMUSG00000018974	Sart3	protein_coding	94.0403	-0.477626	0.239817	-1.99163	0.0464121	0.496412
ENSMUSG00000020477	Mrps24	protein_coding	61.772	0.559304	0.280983	1.99053	0.046533	0.496412
ENSMUSG00000028214	Gem	protein_coding	21.7518	-1.12588	0.565621	-1.99052	0.0465334	0.496412
ENSMUSG00000032281	Acsbg1	protein_coding	165.609	-0.411181	0.206362	-1.99252	0.0463138	0.496412
ENSMUSG00000033952	Aspm	protein_coding	19.3499	1.12174	0.563055	1.99225	0.046344	0.496412
ENSMUSG00000040413	Timd2	protein_coding	199.388	-0.429427	0.215393	-1.99369	0.0461858	0.496412
ENSMUSG00000044912	Syt16	protein_coding	324.869	-0.288181	0.144682	-1.99182	0.0463912	0.496412
ENSMUSG00000115783	Bc1	lncRNA	748.763	0.440053	0.221048	1.99076	0.0465075	0.496412
ENSMUSG00000116097	Gm36738	lncRNA	7.18393	1.33255	0.66943	1.99058	0.046527	0.496412
ENSMUSG00000010342	Tex14	protein_coding	73.727	0.510705	0.25677	1.98896	0.0467059	0.497683
ENSMUSG00000021576	Pdcd6	protein_coding	251.624	-0.276096	0.138854	-1.98838	0.0467694	0.497725
ENSMUSG00000028613	Lrp8	protein_coding	36.0634	-0.76934	0.386955	-1.98819	0.0467908	0.497725
ENSMUSG00000033857	Engase	protein_coding	32.7113	-0.775041	0.389951	-1.98754	0.046863	0.498062
ENSMUSG00000079055	Slc8a3	protein_coding	16.6985	1.1454	0.576441	1.98702	0.04692	0.498236
ENSMUSG00000015575	Atp6v0e	protein_coding	238.423	0.289855	0.146098	1.98397	0.0472587	0.498493
ENSMUSG00000020142	Slc1a4	protein_coding	101.739	-0.406073	0.204872	-1.98208	0.0474705	0.498493
ENSMUSG00000024535	Snx24	protein_coding	46.2819	0.649151	0.327264	1.98357	0.0473036	0.498493
ENSMUSG00000036181	Hist1h1c	protein_coding	413.798	0.450127	0.226814	1.98457	0.0471925	0.498493
ENSMUSG00000036309	Skp1a	protein_coding	846.49	0.17902	0.0903039	1.98241	0.0474332	0.498493
ENSMUSG00000036427	Gpi1	protein_coding	1113.08	0.226536	0.114232	1.98313	0.047353	0.498493
ENSMUSG00000038644	Pold1	protein_coding	13.3675	1.25232	0.630859	1.98511	0.0471326	0.498493
ENSMUSG00000039450	Dcxr	protein_coding	73.1848	-0.46591	0.234546	-1.98643	0.0469855	0.498493
ENSMUSG00000053510	Nrd1	protein_coding	254.016	0.298932	0.150701	1.98361	0.0472999	0.498493
ENSMUSG00000054894	Dmac2l	protein_coding	25.7242	0.816199	0.411679	1.98261	0.0474106	0.498493
ENSMUSG00000057841	Rpl32	protein_coding	1343.49	0.162114	0.0817903	1.98207	0.0474717	0.498493
ENSMUSG00000073968	Trim68	protein_coding	66.0588	0.467478	0.235689	1.98345	0.0473169	0.498493
ENSMUSG00000078942	Naip6	protein_coding	41.1774	-0.648782	0.32676	-1.9855	0.0470892	0.498493
ENSMUSG00000020899	Pfas	protein_coding	63.2126	0.456225	0.230261	1.98134	0.0475536	0.498501
ENSMUSG00000032245	Cln6	protein_coding	52.3271	0.48198	0.243253	1.98139	0.0475473	0.498501
ENSMUSG00000015143	Actn1	protein_coding	1188.77	0.343336	0.173525	1.97859	0.0478622	0.498757
ENSMUSG00000021273	Fdft1	protein_coding	168.958	-0.376762	0.190368	-1.97912	0.047802	0.498757
ENSMUSG00000021709	Erbin	protein_coding	1450.24	0.128411	0.0648477	1.98019	0.0476819	0.498757
ENSMUSG00000025245	Lztfl1	protein_coding	63.8281	0.499967	0.252687	1.9786	0.0478611	0.498757
ENSMUSG00000049119	Fam110b	protein_coding	73.3504	0.512603	0.258992	1.97922	0.0477907	0.498757
ENSMUSG00000074807	Gm10762	lncRNA	9.3369	-1.2089	0.610559	-1.97998	0.0477055	0.498757
ENSMUSG00000116637	Gm8130	processed_pseudogene	25.0062	-0.739139	0.373441	-1.97927	0.0477858	0.498757
ENSMUSG00000008429	Herpud2	protein_coding	192.925	-0.256279	0.129631	-1.97699	0.0480427	0.500214
ENSMUSG00000086847	Tbx3os2	lncRNA	23.9497	0.828102	0.419183	1.97551	0.0482099	0.50153
ENSMUSG00000007682	Dio2	protein_coding	1599.81	-0.336658	0.170462	-1.97497	0.0482713	0.501744
ENSMUSG00000039298	Cdk5rap2	protein_coding	67.9532	0.538835	0.273004	1.97373	0.0484128	0.502789
ENSMUSG00000000385	Tmprss2	protein_coding	2003.77	-0.199925	0.101431	-1.97104	0.0487187	0.50324
ENSMUSG00000017009	Sdc4	protein_coding	2633.92	0.119893	0.0608304	1.97095	0.0487299	0.50324
ENSMUSG00000023041	Krt6b	protein_coding	8.93362	-1.26891	0.643842	-1.97083	0.048743	0.50324
ENSMUSG00000024566	Atp9b	protein_coding	315.85	-0.273665	0.138796	-1.9717	0.0486441	0.50324
ENSMUSG00000026659	Dusp12	protein_coding	23.6248	-0.818906	0.415228	-1.97219	0.0485885	0.50324
ENSMUSG00000033032	Afap1l1	protein_coding	22.2639	0.981594	0.497946	1.97129	0.0486911	0.50324
ENSMUSG00000055204	Ankrd17	protein_coding	956.12	0.247295	0.125356	1.97274	0.048525	0.50324
ENSMUSG00000031701	Dnaja2	protein_coding	991.519	0.162818	0.082644	1.97011	0.0488255	0.503669
ENSMUSG00000001419	Mef2d	protein_coding	189.001	-0.379109	0.193141	-1.96286	0.0496628	0.506507
ENSMUSG00000001767	Crnkl1	protein_coding	112.076	-0.405373	0.20617	-1.96621	0.0492748	0.506507
ENSMUSG00000005968	Tuft1	protein_coding	189.505	0.413374	0.210233	1.96627	0.0492673	0.506507
ENSMUSG00000007655	Cav1	protein_coding	67.0795	0.588253	0.299415	1.96467	0.0494522	0.506507
ENSMUSG00000008035	Mid1ip1	protein_coding	195.43	-0.298777	0.151951	-1.96628	0.0492667	0.506507
ENSMUSG00000017188	Coa3	protein_coding	140.489	0.31049	0.157938	1.96591	0.0493095	0.506507
ENSMUSG00000021209	Ppp4r4	protein_coding	40.061	-0.771282	0.392875	-1.96318	0.0496257	0.506507
ENSMUSG00000022474	Pmm1	protein_coding	57.2314	0.521006	0.265183	1.96471	0.0494483	0.506507
ENSMUSG00000022971	Ifnar2	protein_coding	34.8021	0.682179	0.347284	1.96433	0.0494924	0.506507
ENSMUSG00000024659	Anxa1	protein_coding	1530.11	0.163553	0.0832648	1.96426	0.0495003	0.506507
ENSMUSG00000030254	Rad18	protein_coding	32.8636	-0.705	0.359232	-1.96252	0.0497018	0.506507
ENSMUSG00000031730	Dhodh	protein_coding	13.336	-1.1273	0.574038	-1.9638	0.0495527	0.506507
ENSMUSG00000041997	Tlk1	protein_coding	324.665	-0.212239	0.108137	-1.96268	0.0496829	0.506507
ENSMUSG00000052544	St6galnac3	protein_coding	5.36442	-2.04759	1.04114	-1.96668	0.0492204	0.506507
ENSMUSG00000117150	Gm9351	processed_pseudogene	29.3573	0.692109	0.35269	1.96237	0.049719	0.506507
ENSMUSG00000064337	mt-Rnr1	Mt_rRNA	49768.8	0.175567	0.0894883	1.9619	0.0497743	0.506651
ENSMUSG00000019139	Isyna1	protein_coding	42.0148	0.583614	0.298105	1.95775	0.0502599	0.507885
ENSMUSG00000019295	Tmem129	protein_coding	30.8797	-0.704828	0.360032	-1.95768	0.0502676	0.507885
ENSMUSG00000020122	Egfr	protein_coding	1834	-0.194296	0.0992446	-1.95774	0.0502599	0.507885
ENSMUSG00000024668	Sdhaf2	protein_coding	98.7407	0.385141	0.196667	1.95834	0.05019	0.507885
ENSMUSG00000029378	Areg	protein_coding	989.729	-0.206889	0.105587	-1.95942	0.0500641	0.507885
ENSMUSG00000030298	Sec13	protein_coding	140.257	-0.324222	0.165452	-1.95961	0.0500416	0.507885
ENSMUSG00000050796	B3galt6	protein_coding	22.5426	0.821388	0.419514	1.95795	0.0502355	0.507885
ENSMUSG00000069539	Scyl2	protein_coding	378.278	0.221633	0.113095	1.9597	0.0500307	0.507885
ENSMUSG00000081049	Rps24-ps3	processed_pseudogene	56.672	0.478962	0.244493	1.959	0.0501125	0.507885
ENSMUSG00000016181	Utp25	protein_coding	48.8331	0.606463	0.309875	1.95712	0.0503332	0.50813
ENSMUSG00000037369	Kdm6a	protein_coding	209.809	-0.313779	0.160389	-1.95636	0.0504226	0.508614
ENSMUSG00000004562	Arhgef40	protein_coding	123.639	0.34803	0.178005	1.95517	0.0505625	0.509189
ENSMUSG00000040640	Erc2	protein_coding	23.6003	0.911016	0.465934	1.95525	0.050554	0.509189
ENSMUSG00000027498	Cstf1	protein_coding	88.2155	-0.439935	0.225264	-1.95297	0.0508226	0.510733
ENSMUSG00000075273	Ttc30b	protein_coding	7.10723	-1.23017	0.62978	-1.95333	0.0507805	0.510733
ENSMUSG00000087150	BC064078	transcribed_unprocessed_pseudogene	133.377	0.301909	0.154601	1.95282	0.0508405	0.510733
ENSMUSG00000049823	Zbtb12	protein_coding	13.3741	1.19163	0.610776	1.951	0.0510567	0.512068
ENSMUSG00000098024	Gm27003	lncRNA	7.45162	-1.50453	0.771121	-1.95109	0.0510463	0.512068
ENSMUSG00000057469	E2f6	protein_coding	47.1868	0.562817	0.288609	1.95011	0.0511634	0.512719
ENSMUSG00000002475	Abhd3	protein_coding	16.5407	-0.980472	0.5029	-1.94964	0.0512193	0.512861
ENSMUSG00000029545	Acads	protein_coding	48.8085	0.606369	0.311204	1.94846	0.0513595	0.513428
ENSMUSG00000041014	Nrg3	protein_coding	6.60547	1.63642	0.839809	1.94856	0.0513479	0.513428
ENSMUSG00000028329	Xpa	protein_coding	26.841	0.623715	0.320266	1.94749	0.0514757	0.514171
ENSMUSG00000003752	Itpkc	protein_coding	230.283	0.35994	0.184983	1.9458	0.0516783	0.514939
ENSMUSG00000024966	Stip1	protein_coding	254.718	0.253158	0.13009	1.94603	0.0516516	0.514939
ENSMUSG00000031788	Kifc3	protein_coding	155.022	-0.32548	0.167254	-1.94602	0.0516519	0.514939
ENSMUSG00000020821	Kif1c	protein_coding	700.21	-0.196454	0.100992	-1.94524	0.0517464	0.5152
ENSMUSG00000026384	Ptpn4	protein_coding	200.668	-0.270423	0.139106	-1.94401	0.0518942	0.516253
ENSMUSG00000024539	Ptpn2	protein_coding	175.597	-0.354528	0.182552	-1.94206	0.0521296	0.517264
ENSMUSG00000030659	Nucb2	protein_coding	195.15	0.300592	0.154787	1.94198	0.0521398	0.517264
ENSMUSG00000036712	Cyld	protein_coding	196.68	0.294749	0.151794	1.94178	0.0521643	0.517264
ENSMUSG00000115938	Gm17241	processed_pseudogene	25.5003	0.659903	0.339729	1.94244	0.0520839	0.517264
ENSMUSG00000074194	Zfp791	protein_coding	52.5141	-0.573263	0.295342	-1.94102	0.0522563	0.517759
ENSMUSG00000026826	Nr4a2	protein_coding	62.0803	0.614921	0.317017	1.93971	0.052415	0.518913
ENSMUSG00000007379	Dennd2c	protein_coding	229.552	-0.26593	0.137135	-1.93917	0.0524801	0.519139
ENSMUSG00000032122	Slc37a2	protein_coding	6.49689	-1.778	0.917286	-1.93833	0.052583	0.519405
ENSMUSG00000044340	Phlpp1	protein_coding	197.711	0.273806	0.141264	1.93826	0.0525916	0.519405
ENSMUSG00000002010	Idh3g	protein_coding	129.165	0.326753	0.16863	1.9377	0.05266	0.519661
ENSMUSG00000022964	Tmem50b	protein_coding	188.09	0.330172	0.170477	1.93675	0.0527757	0.519661
ENSMUSG00000026817	Ak1	protein_coding	30.035	-0.901496	0.465489	-1.93666	0.0527867	0.519661
ENSMUSG00000052488	Cherp	protein_coding	138.779	-0.323035	0.166764	-1.93708	0.0527353	0.519661
ENSMUSG00000027514	Zbp1	protein_coding	9.59748	-2.00864	1.03743	-1.93617	0.0528466	0.519704
ENSMUSG00000064887	Gm24205	snRNA	6.69484	1.24343	0.64229	1.93593	0.0528757	0.519704
ENSMUSG00000026918	Brd3	protein_coding	195.086	-0.278649	0.143975	-1.9354	0.0529411	0.519932
ENSMUSG00000004508	Gab2	protein_coding	66.905	0.505426	0.261258	1.93458	0.0530414	0.520096
ENSMUSG00000041498	Kif14	protein_coding	9.98687	1.31121	0.677775	1.93458	0.0530425	0.520096
ENSMUSG00000020034	Tcp11l2	protein_coding	114.888	-0.462772	0.239483	-1.93238	0.0533124	0.521079
ENSMUSG00000026283	Ing5	protein_coding	92.6701	-0.337247	0.174456	-1.93314	0.0532192	0.521079
ENSMUSG00000047139	Cd24a	protein_coding	728.456	-0.199001	0.102967	-1.93266	0.0532782	0.521079
ENSMUSG00000079487	Med12	protein_coding	80.0127	0.3955	0.204625	1.93281	0.0532601	0.521079
ENSMUSG00000085936	2610307P16Rik	lncRNA	46.832	0.606867	0.314318	1.93074	0.0535152	0.522646
ENSMUSG00000028172	Tacr3	protein_coding	8.44246	1.67907	0.870093	1.92976	0.0536361	0.522844
ENSMUSG00000038119	Cdon	protein_coding	17.0568	-0.96211	0.49862	-1.92954	0.0536633	0.522844
ENSMUSG00000110656	Gm20735	lncRNA	9.11609	-1.22416	0.634235	-1.93013	0.0535908	0.522844
ENSMUSG00000035649	Zcchc7	protein_coding	173.709	-0.366365	0.189942	-1.92883	0.0537519	0.523293
ENSMUSG00000079057	Cyp4v3	protein_coding	23.4223	-0.847926	0.439862	-1.92771	0.0538915	0.524236
ENSMUSG00000022217	Emc9	protein_coding	9.58504	1.04868	0.544139	1.92722	0.0539524	0.524414
ENSMUSG00000020589	Fam49a	protein_coding	60.8025	-0.547824	0.284357	-1.92653	0.0540377	0.524766
ENSMUSG00000033545	Znrf1	protein_coding	199.693	0.31565	0.163875	1.92616	0.0540839	0.524766
ENSMUSG00000041773	Enc1	protein_coding	154.941	-0.325897	0.169218	-1.9259	0.0541167	0.524766
ENSMUSG00000019836	Amd-ps4	processed_pseudogene	16.776	-0.948183	0.49279	-1.92411	0.0543404	0.525564
ENSMUSG00000027882	Stxbp3	protein_coding	156.673	-0.317964	0.165302	-1.92353	0.0544129	0.525564
ENSMUSG00000040549	Ckap5	protein_coding	253.467	0.245235	0.127409	1.92478	0.0542565	0.525564
ENSMUSG00000047531	Rtp2	protein_coding	27.6028	1.03999	0.540604	1.92375	0.0543862	0.525564
ENSMUSG00000059602	Syn3	protein_coding	12.3797	1.19596	0.621555	1.92414	0.0543369	0.525564
ENSMUSG00000019849	Prep	protein_coding	290.575	-0.251756	0.13096	-1.92239	0.0545566	0.526359
ENSMUSG00000020413	Hus1	protein_coding	26.5928	-0.768707	0.39991	-1.9222	0.0545809	0.526359
ENSMUSG00000026726	Cubn	protein_coding	10.6831	1.33949	0.697376	1.92076	0.0547625	0.526457
ENSMUSG00000047412	Zbtb44	protein_coding	118.1	-0.39399	0.205073	-1.92122	0.054704	0.526457
ENSMUSG00000052033	Pfdn4	protein_coding	54.702	0.444351	0.231291	1.92117	0.0547099	0.526457
ENSMUSG00000059355	Wdr83os	protein_coding	29.1935	0.658668	0.342895	1.92091	0.0547435	0.526457
ENSMUSG00000069274	Hist1h4f	protein_coding	214.546	0.420116	0.218786	1.92022	0.0548304	0.526697
ENSMUSG00000022867	Usp25	protein_coding	498.39	-0.220383	0.114817	-1.91944	0.0549291	0.527234
ENSMUSG00000026111	Unc50	protein_coding	124.756	-0.293023	0.152698	-1.91897	0.0549879	0.527386
ENSMUSG00000006800	Sulf2	protein_coding	111.533	0.452773	0.236229	1.91668	0.0552792	0.528154
ENSMUSG00000020866	Cacna1g	protein_coding	6.12523	1.45706	0.760346	1.91631	0.0553256	0.528154
ENSMUSG00000020893	Per1	protein_coding	94.0337	0.447469	0.233371	1.91742	0.055185	0.528154
ENSMUSG00000028180	Zranb2	protein_coding	143.691	-0.34864	0.181932	-1.91632	0.0553238	0.528154
ENSMUSG00000036864	Proser3	protein_coding	6.79395	1.55841	0.813238	1.91631	0.0553259	0.528154
ENSMUSG00000056153	Socs6	protein_coding	217.465	-0.292802	0.152748	-1.91689	0.0552519	0.528154
ENSMUSG00000035199	Arl6ip5	protein_coding	329.1	0.238713	0.124635	1.91529	0.0554559	0.528573
ENSMUSG00000112368	Gm49376	unprocessed_pseudogene	8.27545	1.29333	0.67518	1.91553	0.0554253	0.528573
ENSMUSG00000005609	Ctr9	protein_coding	390.237	-0.266063	0.13927	-1.91041	0.0560799	0.532819
ENSMUSG00000016520	Lnx2	protein_coding	93.7884	-0.362041	0.189494	-1.91057	0.0560605	0.532819
ENSMUSG00000021037	Ahsa1	protein_coding	153.839	0.290632	0.152181	1.90978	0.0561615	0.532819
ENSMUSG00000026065	Slc9a4	protein_coding	155.24	0.366941	0.192052	1.91063	0.0560516	0.532819
ENSMUSG00000040446	Rprd1a	protein_coding	48.7254	0.474438	0.248331	1.9105	0.0560682	0.532819
ENSMUSG00000044791	Setd2	protein_coding	529.732	-0.212592	0.111301	-1.91007	0.0561245	0.532819
ENSMUSG00000022676	Snai2	protein_coding	168.433	-0.419769	0.219988	-1.90815	0.0563725	0.532916
ENSMUSG00000026167	Wnt10a	protein_coding	44.7814	0.604305	0.316698	1.90814	0.0563727	0.532916
ENSMUSG00000028426	Rad23b	protein_coding	686.082	0.149237	0.0781706	1.90912	0.0562468	0.532916
ENSMUSG00000032344	Cgas	protein_coding	25.1098	0.774765	0.406121	1.90772	0.0564278	0.532916
ENSMUSG00000039774	Galnt12	protein_coding	12.0048	1.13031	0.592094	1.90901	0.0562613	0.532916
ENSMUSG00000051220	Ercc6l	protein_coding	8.78558	2.50357	1.31254	1.90742	0.056466	0.532916
ENSMUSG00000094338	Hist1h2bl	protein_coding	75.1494	0.900332	0.472033	1.90735	0.0564753	0.532916
ENSMUSG00000015755	Tab2	protein_coding	471.135	-0.196725	0.103281	-1.90476	0.0568111	0.534033
ENSMUSG00000020246	Hcfc2	protein_coding	92.9993	-0.436448	0.229059	-1.90539	0.0567289	0.534033
ENSMUSG00000020300	Cpeb4	protein_coding	2022.6	-0.185075	0.0971186	-1.90566	0.0566941	0.534033
ENSMUSG00000026239	Pde6d	protein_coding	24.4645	0.728173	0.382233	1.90505	0.0567734	0.534033
ENSMUSG00000027309	4930402H24Rik	protein_coding	371.637	0.264002	0.138517	1.90592	0.0566606	0.534033
ENSMUSG00000061787	Rps17	protein_coding	321.233	0.218535	0.114766	1.90418	0.0568864	0.534332
ENSMUSG00000004931	Apba3	protein_coding	56.3966	-0.526877	0.277261	-1.90029	0.057395	0.534749
ENSMUSG00000007617	Homer1	protein_coding	253.948	-0.297164	0.156195	-1.90253	0.0571024	0.534749
ENSMUSG00000017747	Ghdc	protein_coding	14.2404	0.944761	0.496961	1.90108	0.0572919	0.534749
ENSMUSG00000022545	Ercc4	protein_coding	47.8889	0.520995	0.273962	1.9017	0.0572099	0.534749
ENSMUSG00000022797	Tfrc	protein_coding	287.251	0.25868	0.136149	1.89997	0.0574365	0.534749
ENSMUSG00000024604	Rbm22	protein_coding	143.58	-0.330029	0.173602	-1.90107	0.0572928	0.534749
ENSMUSG00000032350	Gclc	protein_coding	440.404	-0.247787	0.13027	-1.90211	0.0571567	0.534749
ENSMUSG00000040268	Plekha1	protein_coding	318.745	-0.229343	0.120714	-1.89989	0.0574475	0.534749
ENSMUSG00000040675	Mthfd1l	protein_coding	180.023	-0.351284	0.184742	-1.90148	0.0572389	0.534749
ENSMUSG00000043542	Zc2hc1a	protein_coding	53.1708	-0.621384	0.32707	-1.89985	0.0574531	0.534749
ENSMUSG00000050088	1600012H06Rik	protein_coding	128.267	-0.393516	0.207088	-1.90024	0.0574018	0.534749
ENSMUSG00000061751	Kalrn	protein_coding	114.614	0.787243	0.413594	1.90342	0.056986	0.534749
ENSMUSG00000000787	Ddx3x	protein_coding	2602.08	-0.126291	0.0665086	-1.89887	0.0575813	0.535536
ENSMUSG00000032062	2310030G06Rik	protein_coding	87.2623	0.497104	0.261835	1.89854	0.057625	0.535538
ENSMUSG00000042660	Wdr55	protein_coding	27.2278	0.725699	0.382456	1.89747	0.0577658	0.53644
ENSMUSG00000058006	Mdn1	protein_coding	301.268	-0.293787	0.154895	-1.89669	0.0578687	0.53699
ENSMUSG00000041231	Ublcp1	protein_coding	17.5115	-1.05725	0.557531	-1.89631	0.057919	0.537051
ENSMUSG00000069895	Atxn1l	protein_coding	196.829	-0.277756	0.146556	-1.89522	0.0580633	0.537984
ENSMUSG00000029030	Tprgl	protein_coding	125.087	0.323595	0.170862	1.8939	0.0582384	0.538793
ENSMUSG00000095288	Gm7618	processed_pseudogene	27.6763	0.595336	0.314311	1.8941	0.0582122	0.538793
ENSMUSG00000007279	Scube2	protein_coding	49.7692	0.575138	0.304041	1.89165	0.058538	0.539498
ENSMUSG00000010663	Fads1	protein_coding	419.028	0.214574	0.113479	1.89087	0.0586415	0.539498
ENSMUSG00000020532	Acaca	protein_coding	160.077	-0.340466	0.179863	-1.89292	0.058369	0.539498
ENSMUSG00000022912	Pros1	protein_coding	43.9282	-0.565773	0.299227	-1.89079	0.058653	0.539498
ENSMUSG00000027286	Lrrc57	protein_coding	47.5773	-0.483664	0.255603	-1.89225	0.0584582	0.539498
ENSMUSG00000034932	Mrpl54	protein_coding	111.446	0.350157	0.185166	1.89104	0.0586184	0.539498
ENSMUSG00000060032	H2afj	protein_coding	160.338	0.345219	0.18242	1.89244	0.0584325	0.539498
ENSMUSG00000060743	H3f3a	protein_coding	209.876	0.285614	0.151064	1.89069	0.0586659	0.539498
ENSMUSG00000016921	Srsf6	protein_coding	746.162	-0.173568	0.0918731	-1.88921	0.058863	0.540906
ENSMUSG00000018102	Hist1h2bc	protein_coding	362.124	0.340492	0.180343	1.88802	0.0590233	0.541568
ENSMUSG00000050565	Tor1aip2	protein_coding	678.437	0.206146	0.109184	1.88805	0.0590186	0.541568
ENSMUSG00000025898	Cwf19l2	protein_coding	96.4871	0.344437	0.182516	1.88716	0.0591394	0.541704
ENSMUSG00000026234	Ncl	protein_coding	1815.7	-0.138371	0.073335	-1.88684	0.0591821	0.541704
ENSMUSG00000107653	Gm31520	transcribed_processed_pseudogene	6.07237	-2.04487	1.08359	-1.88714	0.0591421	0.541704
ENSMUSG00000108701	Gm44616	TEC	5.56672	-1.47079	0.779601	-1.8866	0.0592145	0.541704
ENSMUSG00000038831	Ralgps1	protein_coding	38.5566	0.674148	0.357486	1.8858	0.0593217	0.541951
ENSMUSG00000045730	Adrb2	protein_coding	67.4834	-0.642507	0.340718	-1.88574	0.0593297	0.541951
ENSMUSG00000026622	Nek2	protein_coding	9.61118	1.4799	0.784979	1.88528	0.059392	0.542117
ENSMUSG00000004085	Map3k20	protein_coding	637.569	0.297226	0.157688	1.8849	0.0594439	0.542188
ENSMUSG00000025931	Paqr8	protein_coding	408.403	-0.20515	0.108866	-1.88442	0.0595077	0.542368
ENSMUSG00000025269	Apex2	protein_coding	38.2454	-0.732379	0.388902	-1.8832	0.0596735	0.543475
ENSMUSG00000025612	Bach1	protein_coding	209.996	0.2729	0.144994	1.88215	0.0598159	0.543966
ENSMUSG00000116620	Gm4828	processed_pseudogene	27.2037	0.571665	0.303703	1.88232	0.0597928	0.543966
ENSMUSG00000073802	Cdkn2b	protein_coding	66.3689	0.474118	0.252032	1.88118	0.0599476	0.54476
ENSMUSG00000018501	Ncor1	protein_coding	572.126	0.178126	0.0947423	1.88011	0.0600934	0.545279
ENSMUSG00000026496	Parp1	protein_coding	122.442	0.41275	0.219535	1.88011	0.0600934	0.545279
ENSMUSG00000029781	Fkbp9	protein_coding	246.464	-0.269255	0.143345	-1.87837	0.0603303	0.547024
ENSMUSG00000027255	Arfgap2	protein_coding	160.626	-0.276538	0.147286	-1.87756	0.0604407	0.547518
ENSMUSG00000043061	Tmem18	protein_coding	49.0794	-0.600515	0.319878	-1.87732	0.0604738	0.547518
ENSMUSG00000004937	Sgta	protein_coding	143.326	0.357159	0.190312	1.8767	0.0605595	0.547889
ENSMUSG00000071291	Zfp58	protein_coding	7.54502	1.38439	0.737854	1.87624	0.0606229	0.54806
ENSMUSG00000037622	Wdtc1	protein_coding	103.2	0.349848	0.186531	1.87555	0.0607175	0.548108
ENSMUSG00000045827	Serpinb9	protein_coding	44.9481	0.764623	0.407662	1.87563	0.0607063	0.548108
ENSMUSG00000002831	Plin4	protein_coding	32.775	0.579629	0.309129	1.87504	0.0607876	0.548338
ENSMUSG00000025195	Dnmbp	protein_coding	403.204	-0.23877	0.127379	-1.87448	0.0608636	0.548621
ENSMUSG00000005893	Nr2c2	protein_coding	181.69	-0.301445	0.161021	-1.87209	0.0611943	0.548639
ENSMUSG00000021245	Mlh3	protein_coding	38.9736	0.564578	0.301692	1.87137	0.0612936	0.548639
ENSMUSG00000024032	Tff1	protein_coding	8.69192	-2.59582	1.38681	-1.87179	0.0612354	0.548639
ENSMUSG00000024122	Pdpk1	protein_coding	393.496	-0.199173	0.106365	-1.87254	0.0611323	0.548639
ENSMUSG00000029705	Cux1	protein_coding	936.776	0.189532	0.101164	1.87351	0.0609975	0.548639
ENSMUSG00000034973	Dop1a	protein_coding	131.676	-0.332544	0.177631	-1.8721	0.0611922	0.548639
ENSMUSG00000037949	Ano10	protein_coding	161.297	0.266801	0.14258	1.87124	0.0613122	0.548639
ENSMUSG00000039000	Ube3c	protein_coding	280.331	-0.219981	0.117517	-1.87191	0.0612197	0.548639
ENSMUSG00000070003	Ssbp4	protein_coding	63.3281	0.468656	0.250331	1.87215	0.0611862	0.548639
ENSMUSG00000070056	Mfhas1	protein_coding	108.213	0.363647	0.194319	1.87139	0.0612905	0.548639
ENSMUSG00000074733	Zfp950	protein_coding	20.9038	-0.799317	0.427592	-1.86935	0.0615748	0.550588
ENSMUSG00000006423	C330007P06Rik	protein_coding	79.0514	-0.416387	0.224398	-1.85557	0.0635147	0.550916
ENSMUSG00000015247	Nipsnap3b	protein_coding	68.5428	0.441944	0.236698	1.86712	0.0618847	0.550916
ENSMUSG00000016552	Foxred2	protein_coding	18.9899	-0.902529	0.48629	-1.85595	0.0634612	0.550916
ENSMUSG00000019809	Pex3	protein_coding	94.0455	0.353889	0.189811	1.86443	0.0622618	0.550916
ENSMUSG00000019864	Rtn4ip1	protein_coding	34.3913	-0.612019	0.328587	-1.86258	0.0625213	0.550916
ENSMUSG00000020514	Mrpl22	protein_coding	42.4941	0.591519	0.318205	1.85892	0.0630379	0.550916
ENSMUSG00000021686	Ap3b1	protein_coding	337.979	0.179867	0.0967635	1.85883	0.0630512	0.550916
ENSMUSG00000024042	Sik1	protein_coding	1202.44	0.197987	0.106576	1.85771	0.06321	0.550916
ENSMUSG00000024064	Galnt14	protein_coding	28.5156	0.640408	0.343341	1.86522	0.0621499	0.550916
ENSMUSG00000026353	Ubxn4	protein_coding	416.922	-0.203426	0.109	-1.8663	0.0619996	0.550916
ENSMUSG00000028114	Mettl14	protein_coding	48.1362	0.701717	0.377492	1.8589	0.063042	0.550916
ENSMUSG00000028152	Tspan5	protein_coding	154.558	-0.301132	0.16188	-1.86022	0.0628542	0.550916
ENSMUSG00000028706	Nsun4	protein_coding	30.9196	-0.635058	0.340286	-1.86625	0.0620064	0.550916
ENSMUSG00000028842	Ago3	protein_coding	86.5735	-0.421829	0.227334	-1.85555	0.0635176	0.550916
ENSMUSG00000028848	Gpn2	protein_coding	31.4818	-0.638173	0.343402	-1.85839	0.063114	0.550916
ENSMUSG00000029050	Ski	protein_coding	289.317	-0.208848	0.111855	-1.86713	0.0618837	0.550916
ENSMUSG00000029108	Pcdh7	protein_coding	900.634	-0.151454	0.0813115	-1.86264	0.0625131	0.550916
ENSMUSG00000029687	Ezh2	protein_coding	114.978	0.375859	0.202039	1.86033	0.062839	0.550916
ENSMUSG00000030612	Mrpl46	protein_coding	56.4939	0.656527	0.353597	1.85671	0.0633527	0.550916
ENSMUSG00000031557	Plekha2	protein_coding	219.252	0.269425	0.145027	1.85776	0.0632035	0.550916
ENSMUSG00000031561	Tenm3	protein_coding	10.393	-1.42882	0.768171	-1.86003	0.0628808	0.550916
ENSMUSG00000033060	Lmo7	protein_coding	2095.36	-0.165143	0.0889312	-1.85697	0.0633152	0.550916
ENSMUSG00000034006	Pqlc1	protein_coding	244.704	-0.300695	0.161872	-1.85761	0.063224	0.550916
ENSMUSG00000037072	Selenof	protein_coding	382.236	0.202846	0.108726	1.86566	0.0620894	0.550916
ENSMUSG00000037151	Lrrc20	protein_coding	48.8741	0.562713	0.301864	1.86413	0.0623037	0.550916
ENSMUSG00000037808	Fam76b	protein_coding	89.8949	-0.437203	0.234511	-1.86431	0.0622775	0.550916
ENSMUSG00000037851	Iars	protein_coding	260.952	-0.255436	0.136903	-1.86581	0.0620677	0.550916
ENSMUSG00000038446	Cdc40	protein_coding	105.172	-0.432768	0.23322	-1.85562	0.0635078	0.550916
ENSMUSG00000040432	Ltb4r2	protein_coding	17.8179	0.899312	0.482932	1.86219	0.0625763	0.550916
ENSMUSG00000046722	Cdc42se1	protein_coding	322.074	-0.2326	0.125078	-1.85964	0.0629362	0.550916
ENSMUSG00000050017	Pitpnb	protein_coding	300.802	0.234986	0.126534	1.8571	0.063297	0.550916
ENSMUSG00000050288	Fzd2	protein_coding	13.2168	1.12576	0.604003	1.86384	0.0623445	0.550916
ENSMUSG00000052387	Trpm3	protein_coding	9.05848	1.14023	0.61455	1.8554	0.0635396	0.550916
ENSMUSG00000054720	Lrrc8c	protein_coding	75.7347	0.609133	0.326883	1.86346	0.0623981	0.550916
ENSMUSG00000056755	Grm7	protein_coding	5.34791	-2.15558	1.15402	-1.86788	0.0617782	0.550916
ENSMUSG00000058773	Hist1h1b	protein_coding	55.2093	0.715942	0.384337	1.8628	0.0624908	0.550916
ENSMUSG00000066809	Gm10180	processed_pseudogene	22.8016	0.738174	0.397408	1.85747	0.0632445	0.550916
ENSMUSG00000070942	Il1rl2	protein_coding	20.5314	0.945837	0.506619	1.86696	0.0619076	0.550916
ENSMUSG00000071226	Cecr2	protein_coding	30.785	-0.667702	0.358618	-1.86188	0.0626202	0.550916
ENSMUSG00000079108	Srp54c	protein_coding	23.771	-0.794773	0.427188	-1.86048	0.0628179	0.550916
ENSMUSG00000085586	Gm11613	lncRNA	33.87	0.627116	0.335965	1.86661	0.0619558	0.550916
ENSMUSG00000097259	Gm26766	lncRNA	6.3888	-1.65535	0.891005	-1.85785	0.0631905	0.550916
ENSMUSG00000117063	Gm49936	lncRNA	5.53409	1.62074	0.87025	1.86239	0.062548	0.550916
ENSMUSG00000000759	Tubgcp3	protein_coding	118.458	-0.363165	0.195779	-1.85498	0.0635996	0.551007
ENSMUSG00000060519	Tor3a	protein_coding	138.505	0.380083	0.20493	1.85469	0.0636398	0.551007
ENSMUSG00000028911	Srsf4	protein_coding	91.9697	-0.452809	0.244215	-1.85414	0.0637188	0.551302
ENSMUSG00000096780	Tmem181b-ps	transcribed_unprocessed_pseudogene	67.3218	-0.44413	0.239629	-1.8534	0.0638245	0.551828
ENSMUSG00000029466	Anapc7	protein_coding	96.4813	0.378456	0.204271	1.85271	0.0639236	0.55211
ENSMUSG00000066175	2510046G10Rik	lncRNA	6.02596	-2.07313	1.11907	-1.85255	0.0639469	0.55211
ENSMUSG00000035095	Fam167a	protein_coding	197.304	-0.379322	0.204836	-1.85183	0.0640506	0.552229
ENSMUSG00000038759	Nup205	protein_coding	138.051	-0.329918	0.178144	-1.85197	0.0640301	0.552229
ENSMUSG00000025041	Nt5c2	protein_coding	546.868	-0.21998	0.118854	-1.85084	0.0641926	0.552732
ENSMUSG00000058301	Upf1	protein_coding	298.259	-0.231309	0.124978	-1.8508	0.064199	0.552732
ENSMUSG00000054945	Gm9958	lncRNA	5.74768	1.48551	0.803045	1.84985	0.0643349	0.553514
ENSMUSG00000009073	Nf2	protein_coding	201.742	0.274058	0.148211	1.84911	0.0644421	0.554049
ENSMUSG00000027496	Aurka	protein_coding	9.61938	1.14974	0.622153	1.84799	0.0646031	0.55457
ENSMUSG00000036299	BC031181	protein_coding	108.952	0.323956	0.175312	1.84789	0.0646187	0.55457
ENSMUSG00000050635	Sprr2f	protein_coding	46.216	0.759288	0.410925	1.84775	0.0646381	0.55457
ENSMUSG00000087445	Gm14286	lncRNA	5.9409	-1.92906	1.04435	-1.84713	0.0647279	0.554953
ENSMUSG00000026031	Cflar	protein_coding	256.305	0.250909	0.135914	1.84608	0.0648804	0.555872
ENSMUSG00000021488	Nsd1	protein_coding	411.808	0.257662	0.139624	1.8454	0.0649797	0.555884
ENSMUSG00000021835	Bmp4	protein_coding	7.38365	-1.76488	0.956297	-1.84553	0.0649603	0.555884
ENSMUSG00000062647	Rpl7a	protein_coding	729.998	0.170403	0.0923526	1.84514	0.0650175	0.555884
ENSMUSG00000034903	Cobll1	protein_coding	401.563	-0.238178	0.129189	-1.84364	0.0652349	0.556916
ENSMUSG00000035953	Pip4p1	protein_coding	78.3342	-0.427008	0.231634	-1.84346	0.0652624	0.556916
ENSMUSG00000085334	Gm12940	lncRNA	14.6999	1.07893	0.585303	1.84338	0.0652743	0.556916
ENSMUSG00000002580	Mien1	protein_coding	112.811	-0.412554	0.223904	-1.84255	0.0653948	0.557141
ENSMUSG00000019494	Cops6	protein_coding	143.915	0.32846	0.178351	1.84164	0.0655274	0.557141
ENSMUSG00000029790	Cep41	protein_coding	13.6496	1.06695	0.579162	1.84222	0.0654424	0.557141
ENSMUSG00000030309	Caprin2	protein_coding	16.9561	-0.860995	0.467447	-1.84191	0.0654883	0.557141
ENSMUSG00000041506	Rrp9	protein_coding	59.2679	-0.496435	0.26954	-1.84179	0.0655065	0.557141
ENSMUSG00000029600	Rita1	protein_coding	8.53341	-1.25748	0.683948	-1.83856	0.0659793	0.558063
ENSMUSG00000031216	Stard8	protein_coding	6.03338	2.4963	1.35803	1.83818	0.0660362	0.558063
ENSMUSG00000032525	Nktr	protein_coding	334.527	-0.227454	0.123662	-1.83932	0.0658685	0.558063
ENSMUSG00000035062	Zc4h2	protein_coding	6.18815	1.38493	0.753136	1.83888	0.0659321	0.558063
ENSMUSG00000039210	Gpatch2	protein_coding	74.6812	-0.463788	0.252209	-1.8389	0.0659292	0.558063
ENSMUSG00000041528	Rnf123	protein_coding	81.9073	0.45435	0.247182	1.83812	0.0660446	0.558063
ENSMUSG00000042046	Dstyk	protein_coding	184.182	-0.294415	0.160161	-1.83824	0.0660265	0.558063
ENSMUSG00000054065	Pkp3	protein_coding	397.401	-0.19653	0.106893	-1.83856	0.0659793	0.558063
ENSMUSG00000055897	Ppp4r1l-ps	transcribed_unprocessed_pseudogene	25.2462	-1.01304	0.550809	-1.83918	0.0658889	0.558063
ENSMUSG00000067028	Cntnap5b	protein_coding	6.40848	1.59527	0.868039	1.83778	0.0660941	0.558098
ENSMUSG00000028207	Asph	protein_coding	546.382	0.183326	0.0998182	1.8366	0.0662693	0.559193
ENSMUSG00000029064	Gnb1	protein_coding	1036.32	0.139064	0.0757404	1.83606	0.0663492	0.559483
ENSMUSG00000020196	Cabin1	protein_coding	191.038	-0.264445	0.144114	-1.83497	0.0665104	0.559887
ENSMUSG00000033918	Parl	protein_coding	125.036	-0.329184	0.179411	-1.83481	0.0665339	0.559887
ENSMUSG00000090733	Rps27	protein_coding	583.44	0.195105	0.106318	1.83511	0.0664893	0.559887
ENSMUSG00000032380	Dapk2	protein_coding	11.7148	1.1989	0.653567	1.83439	0.0665955	0.560022
ENSMUSG00000071669	Snx29	protein_coding	71.7279	0.505446	0.275604	1.83396	0.0666603	0.560184
ENSMUSG00000021456	Fbp2	protein_coding	71.7058	0.495187	0.270167	1.83289	0.0668185	0.560746
ENSMUSG00000028229	Rmdn1	protein_coding	21.2477	0.755845	0.412359	1.83298	0.0668056	0.560746
ENSMUSG00000021018	Polr2h	protein_coding	36.14	0.620293	0.338562	1.83214	0.0669302	0.560917
ENSMUSG00000039201	Tbc1d25	protein_coding	24.8345	-0.767394	0.418827	-1.83224	0.066915	0.560917
ENSMUSG00000061079	Zfp143	protein_coding	87.0178	-0.405332	0.22134	-1.83127	0.067061	0.56163
ENSMUSG00000064363	mt-Nd4	protein_coding	3845.29	0.20526	0.112114	1.83082	0.0671281	0.561809
ENSMUSG00000051076	Vtcn1	protein_coding	79.4135	0.525603	0.28714	1.83048	0.0671789	0.561852
ENSMUSG00000023031	Cela1	protein_coding	7.34682	1.1916	0.651872	1.82797	0.0675547	0.561855
ENSMUSG00000026241	Nppc	protein_coding	9.12734	-1.35772	0.742371	-1.82889	0.0674158	0.561855
ENSMUSG00000027356	Fermt1	protein_coding	327.457	0.297502	0.162593	1.82974	0.067289	0.561855
ENSMUSG00000029088	Kcnip4	protein_coding	6.56725	1.64008	0.89688	1.82865	0.0674521	0.561855
ENSMUSG00000031889	D230025D16Rik	protein_coding	85.4344	-0.386472	0.21145	-1.82772	0.0675909	0.561855
ENSMUSG00000032184	Lysmd2	protein_coding	33.4765	-0.701213	0.38348	-1.82855	0.0674672	0.561855
ENSMUSG00000033166	Dis3	protein_coding	109.099	-0.329877	0.180369	-1.82889	0.0674155	0.561855
ENSMUSG00000043131	Mob1a	protein_coding	607.784	-0.178416	0.0976157	-1.82774	0.0675884	0.561855
ENSMUSG00000052616	Terb1	protein_coding	7.54333	1.45033	0.793092	1.82871	0.0674434	0.561855
ENSMUSG00000021930	Spryd7	protein_coding	102.311	-0.359568	0.196791	-1.82715	0.0676767	0.562058
ENSMUSG00000031231	Cox7b	protein_coding	238.317	-0.235799	0.129067	-1.82695	0.0677068	0.562058
ENSMUSG00000084844	Hoxb3os	lncRNA	8.11287	-1.19972	0.656883	-1.82638	0.0677933	0.562396
ENSMUSG00000027642	Rpn2	protein_coding	414.425	0.21447	0.117487	1.82548	0.0679284	0.563136
ENSMUSG00000036552	Ermard	protein_coding	11.0194	1.08197	0.592804	1.82517	0.0679748	0.563141
ENSMUSG00000002733	Plekha3	protein_coding	93.2818	-0.358727	0.196752	-1.82325	0.0682658	0.564812
ENSMUSG00000028943	Espn	protein_coding	6.83002	-1.33756	0.733621	-1.82323	0.0682684	0.564812
ENSMUSG00000002020	Ltbp2	protein_coding	8.69786	1.33095	0.731664	1.81907	0.0689014	0.565266
ENSMUSG00000020048	Hsp90b1	protein_coding	832.264	0.200522	0.110235	1.81903	0.0689061	0.565266
ENSMUSG00000020826	Nos2	protein_coding	6.68295	2.18585	1.20103	1.81999	0.0687609	0.565266
ENSMUSG00000021277	Traf3	protein_coding	216.072	0.230327	0.126493	1.82087	0.068626	0.565266
ENSMUSG00000027635	Dsn1	protein_coding	6.78054	1.29606	0.711532	1.82151	0.0685297	0.565266
ENSMUSG00000028517	Plpp3	protein_coding	169.997	-0.375351	0.206103	-1.82119	0.0685784	0.565266
ENSMUSG00000034453	Polr3b	protein_coding	108.307	-0.343577	0.18892	-1.81863	0.0689674	0.565266
ENSMUSG00000043154	Ppp2r3a	protein_coding	224.336	-0.299172	0.16447	-1.819	0.068911	0.565266
ENSMUSG00000048779	P2ry6	protein_coding	5.48078	1.70278	0.9349	1.82135	0.068553	0.565266
ENSMUSG00000055932	Fto	protein_coding	206.283	0.305028	0.167668	1.81924	0.0688748	0.565266
ENSMUSG00000061286	Exosc5	protein_coding	44.6309	-0.527014	0.289477	-1.82057	0.0686725	0.565266
ENSMUSG00000061950	Ppp4r1	protein_coding	346.585	-0.224456	0.123205	-1.82181	0.0684841	0.565266
ENSMUSG00000066415	Msl2	protein_coding	224.256	-0.293332	0.161009	-1.82184	0.0684799	0.565266
ENSMUSG00000097000	Gm17435	lncRNA	5.7615	-2.33165	1.28197	-1.8188	0.0689414	0.565266
ENSMUSG00000029379	Cxcl3	protein_coding	10.6917	1.58805	0.873362	1.81832	0.0690153	0.565281
ENSMUSG00000024457	Trim26	protein_coding	124.32	-0.401591	0.221113	-1.81623	0.0693356	0.566757
ENSMUSG00000038705	Gmeb2	protein_coding	101.097	-0.402325	0.221552	-1.81594	0.06938	0.566757
ENSMUSG00000040865	Ino80d	protein_coding	328.825	-0.227954	0.125515	-1.81615	0.0693475	0.566757
ENSMUSG00000103983	Gm20045	lncRNA	5.68571	-1.8134	0.998498	-1.81613	0.069351	0.566757
ENSMUSG00000089728	Clec2f	protein_coding	33.0804	-0.96121	0.529423	-1.81558	0.0694351	0.56683
ENSMUSG00000110368	Gm45518	lncRNA	5.81974	-2.21183	1.21849	-1.81522	0.0694897	0.5669
ENSMUSG00000018377	Vezf1	protein_coding	332.839	0.223064	0.122946	1.81432	0.0696288	0.567228
ENSMUSG00000028413	B4galt1	protein_coding	668.618	-0.154052	0.0849209	-1.81406	0.0696685	0.567228
ENSMUSG00000085786	Gm15987	lncRNA	16.4022	0.877981	0.483836	1.81463	0.0695812	0.567228
ENSMUSG00000104467	Gm37660	TEC	16.8394	-0.819143	0.451634	-1.81373	0.069719	0.567263
ENSMUSG00000002059	Rab34	protein_coding	31.2409	-0.559874	0.308741	-1.81341	0.069769	0.56729
ENSMUSG00000020704	Asic2	protein_coding	10.7318	1.41645	0.781227	1.81311	0.0698146	0.56729
ENSMUSG00000031196	F8	protein_coding	6.97754	1.81399	1.00177	1.81079	0.0701735	0.569829
ENSMUSG00000021838	Samd4	protein_coding	158.982	0.44142	0.243924	1.80966	0.070348	0.56983
ENSMUSG00000038400	Pmepa1	protein_coding	695.802	-0.263743	0.145795	-1.80899	0.0704519	0.56983
ENSMUSG00000043162	Pyurf	protein_coding	50.3988	0.483455	0.267197	1.80936	0.0703956	0.56983
ENSMUSG00000046138	9930021J03Rik	protein_coding	299.067	0.235693	0.130276	1.80918	0.0704235	0.56983
ENSMUSG00000049670	Morn4	protein_coding	8.82432	1.39497	0.770811	1.80974	0.0703365	0.56983
ENSMUSG00000071172	Srsf3	protein_coding	366.627	-0.208806	0.115355	-1.81012	0.0702772	0.56983
ENSMUSG00000003452	Bicd1	protein_coding	29.3356	-0.735559	0.408004	-1.80283	0.0714156	0.569884
ENSMUSG00000007050	Lsm2	protein_coding	34.7897	-0.688763	0.382471	-1.80083	0.0717304	0.569884
ENSMUSG00000007805	Twist2	protein_coding	10.2054	-1.4921	0.828279	-1.80144	0.0716334	0.569884
ENSMUSG00000008384	Sertad1	protein_coding	118.021	-0.391779	0.217576	-1.80065	0.0717574	0.569884
ENSMUSG00000009418	Nav1	protein_coding	59.536	-0.577064	0.320424	-1.80093	0.0717132	0.569884
ENSMUSG00000012848	Rps5	protein_coding	1365.33	0.149049	0.0827143	1.80197	0.0715501	0.569884
ENSMUSG00000018559	Ctdnep1	protein_coding	129.755	-0.303999	0.168198	-1.80739	0.0707021	0.569884
ENSMUSG00000018661	Cog1	protein_coding	69.3151	0.48742	0.270667	1.80081	0.0717329	0.569884
ENSMUSG00000021327	Zkscan3	protein_coding	114.808	-0.329336	0.182761	-1.80201	0.0715443	0.569884
ENSMUSG00000021998	Lcp1	protein_coding	34.951	-0.581055	0.321499	-1.80733	0.0707109	0.569884
ENSMUSG00000022401	Xpnpep3	protein_coding	46.6471	-0.536742	0.297787	-1.80244	0.0714765	0.569884
ENSMUSG00000022678	Nde1	protein_coding	83.5243	0.413243	0.229433	1.80115	0.0716794	0.569884
ENSMUSG00000024533	Spire1	protein_coding	210.196	0.256158	0.142089	1.8028	0.0714196	0.569884
ENSMUSG00000027423	Snx5	protein_coding	288.388	-0.219156	0.121229	-1.80779	0.0706394	0.569884
ENSMUSG00000027715	Ccna2	protein_coding	17.1322	1.0873	0.602436	1.80485	0.0710989	0.569884
ENSMUSG00000032776	Mctp2	protein_coding	233.343	-0.284414	0.157912	-1.8011	0.0716878	0.569884
ENSMUSG00000033902	Mapkbp1	protein_coding	50.5496	-0.524518	0.2903	-1.80681	0.0707914	0.569884
ENSMUSG00000034435	Tmem30b	protein_coding	415.497	-0.213353	0.118247	-1.80431	0.0711832	0.569884
ENSMUSG00000038535	Zfp280d	protein_coding	152.172	-0.346027	0.191589	-1.80609	0.0709043	0.569884
ENSMUSG00000040006	Ginm1	protein_coding	263.721	-0.241378	0.133484	-1.80829	0.070561	0.569884
ENSMUSG00000043602	Zfp3	protein_coding	9.40994	1.3929	0.771786	1.80478	0.0711095	0.569884
ENSMUSG00000045838	Ccdc9b	protein_coding	136.031	0.379389	0.210282	1.80419	0.0712016	0.569884
ENSMUSG00000046792	Zfp787	protein_coding	45.8168	-0.494287	0.273952	-1.80428	0.0711873	0.569884
ENSMUSG00000052056	Zfp217	protein_coding	122.835	0.312672	0.173566	1.80147	0.0716294	0.569884
ENSMUSG00000055923	Aasdh	protein_coding	23.3429	0.812682	0.449822	1.80667	0.0708132	0.569884
ENSMUSG00000056770	Setd3	protein_coding	224.499	0.265021	0.146944	1.80355	0.0713015	0.569884
ENSMUSG00000063060	Sox7	protein_coding	139.675	-0.561879	0.310988	-1.80675	0.0708006	0.569884
ENSMUSG00000073639	Rab18	protein_coding	170.827	-0.268262	0.148936	-1.80119	0.0716726	0.569884
ENSMUSG00000020956	Dtd2	protein_coding	43.4457	-0.620069	0.344963	-1.7975	0.0722567	0.573109
ENSMUSG00000053565	Eif3k	protein_coding	206.381	0.277571	0.154406	1.79767	0.0722298	0.573109
ENSMUSG00000003411	Rab3b	protein_coding	27.0525	0.749104	0.417866	1.79269	0.0730225	0.573827
ENSMUSG00000005897	Nr2c1	protein_coding	91.1988	-0.352157	0.196645	-1.79083	0.0733206	0.573827
ENSMUSG00000019773	Fbxo5	protein_coding	8.51242	1.43021	0.797688	1.79294	0.0729824	0.573827
ENSMUSG00000021068	Nin	protein_coding	257.138	-0.260016	0.14496	-1.79371	0.0728602	0.573827
ENSMUSG00000022012	Enox1	protein_coding	35.7496	-0.508825	0.283296	-1.79609	0.07248	0.573827
ENSMUSG00000024959	Bad	protein_coding	43.71	0.574611	0.320447	1.79315	0.0729485	0.573827
ENSMUSG00000026748	Plxdc2	protein_coding	310.85	-0.264198	0.147112	-1.7959	0.0725108	0.573827
ENSMUSG00000028015	Ctso	protein_coding	43.0162	-0.578208	0.322641	-1.79211	0.0731156	0.573827
ENSMUSG00000029346	Srrd	protein_coding	16.168	-0.834152	0.465326	-1.79262	0.0730343	0.573827
ENSMUSG00000030020	Prickle2	protein_coding	14.9774	-1.02007	0.569716	-1.79049	0.0733747	0.573827
ENSMUSG00000030315	Vgll4	protein_coding	139.498	0.317265	0.177188	1.79056	0.0733642	0.573827
ENSMUSG00000032612	Usp4	protein_coding	274.741	-0.220232	0.122792	-1.79354	0.0728873	0.573827
ENSMUSG00000033416	Gucd1	protein_coding	26.0997	0.589348	0.328637	1.79331	0.0729228	0.573827
ENSMUSG00000042616	Oscp1	protein_coding	5.60694	2.04442	1.14147	1.79105	0.0732859	0.573827
ENSMUSG00000057137	Tmem140	protein_coding	116.585	-0.430533	0.240249	-1.79202	0.0731291	0.573827
ENSMUSG00000066407	Gm10263	processed_pseudogene	9.35517	0.933222	0.520088	1.79435	0.0727568	0.573827
ENSMUSG00000068732	Tmem167b	protein_coding	176.764	-0.25022	0.139408	-1.79488	0.0726732	0.573827
ENSMUSG00000079426	Arpc4	protein_coding	355.671	0.250442	0.139465	1.79573	0.0725371	0.573827
ENSMUSG00000089872	Rps6kc1	protein_coding	126.295	-0.290294	0.16212	-1.79061	0.0733563	0.573827
ENSMUSG00000095217	Hist1h2bn	protein_coding	70.6526	0.55066	0.307334	1.79173	0.0731765	0.573827
ENSMUSG00000102644	Thap6	transcribed_unitary_pseudogene	105.105	-0.463667	0.258263	-1.79533	0.0726007	0.573827
ENSMUSG00000103103	4833445I07Rik	lncRNA	7.98778	1.24544	0.694282	1.79385	0.0728376	0.573827
ENSMUSG00000022560	Slc52a2	protein_coding	20.2504	-0.85614	0.478838	-1.78795	0.0737833	0.576655
ENSMUSG00000008140	Emc10	protein_coding	88.1509	0.3602	0.201625	1.78648	0.0740215	0.576875
ENSMUSG00000022052	Ppp2r2a	protein_coding	485.609	-0.175959	0.0984698	-1.78694	0.0739476	0.576875
ENSMUSG00000022407	Adsl	protein_coding	102.554	-0.36273	0.203257	-1.78459	0.0743279	0.576875
ENSMUSG00000022744	Cldnd1	protein_coding	359.991	-0.212443	0.118962	-1.78581	0.07413	0.576875
ENSMUSG00000024082	Ndufaf7	protein_coding	37.2155	0.631338	0.353601	1.78545	0.0741879	0.576875
ENSMUSG00000026972	Arrdc1	protein_coding	118.15	-0.364544	0.203994	-1.78704	0.0739314	0.576875
ENSMUSG00000031072	LTO1	protein_coding	53.5605	-0.445397	0.249512	-1.78507	0.0742501	0.576875
ENSMUSG00000032041	Tirap	protein_coding	115.143	-0.324554	0.181638	-1.78681	0.0739674	0.576875
ENSMUSG00000034295	Fhod3	protein_coding	36.1291	0.804494	0.450611	1.78534	0.074206	0.576875
ENSMUSG00000037257	Aagab	protein_coding	105.337	-0.42743	0.239394	-1.78547	0.0741852	0.576875
ENSMUSG00000038387	Rras	protein_coding	88.6886	0.366387	0.205296	1.78468	0.0743135	0.576875
ENSMUSG00000037860	Aim2	protein_coding	125.608	0.442678	0.248171	1.78376	0.074462	0.577192
ENSMUSG00000097572	Gm26797	lncRNA	13.1986	-1.16115	0.650956	-1.78376	0.0744627	0.577192
ENSMUSG00000004455	Ppp1cc	protein_coding	72.7754	0.376052	0.210894	1.78313	0.0745654	0.577623
ENSMUSG00000000957	Mmp14	protein_coding	723.535	0.180025	0.100985	1.78268	0.0746381	0.577822
ENSMUSG00000038151	Prdm1	protein_coding	15.4742	1.12614	0.632026	1.78179	0.0747839	0.578586
ENSMUSG00000001173	Ocrl	protein_coding	88.3592	-0.356864	0.200381	-1.78093	0.0749246	0.578851
ENSMUSG00000028277	Ube2j1	protein_coding	214.172	-0.258739	0.14539	-1.77962	0.0751383	0.578851
ENSMUSG00000036934	4921524J17Rik	protein_coding	71.7464	0.433988	0.243865	1.77963	0.0751373	0.578851
ENSMUSG00000037416	Dmxl1	protein_coding	377.571	-0.218492	0.12273	-1.78027	0.0750319	0.578851
ENSMUSG00000038844	Kif16b	protein_coding	147.881	-0.302624	0.170045	-1.77968	0.0751291	0.578851
ENSMUSG00000072576	Gm16020	processed_pseudogene	83.9351	0.436261	0.245171	1.77941	0.0751722	0.578851
ENSMUSG00000092232	Gm20521	protein_coding	6.47985	1.53831	0.8638	1.78086	0.074935	0.578851
ENSMUSG00000092746	Rn7s6	misc_RNA	111.942	0.295534	0.166098	1.77927	0.0751951	0.578851
ENSMUSG00000041936	Agrn	protein_coding	514.15	0.263725	0.148259	1.77881	0.0752705	0.579069
ENSMUSG00000015747	Vps45	protein_coding	35.6862	0.599763	0.337279	1.77824	0.075364	0.579364
ENSMUSG00000029761	Cald1	protein_coding	359.075	0.407612	0.229252	1.778	0.0754032	0.579364
ENSMUSG00000021832	Psmc6	protein_coding	376.068	-0.248026	0.139584	-1.77689	0.0755858	0.57968
ENSMUSG00000025145	Lrrc45	protein_coding	37.4326	-0.628727	0.353781	-1.77716	0.0755416	0.57968
ENSMUSG00000071052	Rpl7a-ps5	processed_pseudogene	40.1547	0.474977	0.267231	1.7774	0.075502	0.57968
ENSMUSG00000022176	Rem2	protein_coding	6.88266	1.27749	0.719302	1.77602	0.0757301	0.580206
ENSMUSG00000031189	Aff2	protein_coding	7.81464	1.24892	0.70337	1.77562	0.0757961	0.580206
ENSMUSG00000046756	Mrps7	protein_coding	100.736	-0.405731	0.228481	-1.77577	0.0757705	0.580206
ENSMUSG00000032869	Psmf1	protein_coding	78.1669	-0.41459	0.233554	-1.77514	0.0758754	0.580452
ENSMUSG00000002803	Btbd6	protein_coding	20.7323	-0.960093	0.54141	-1.77332	0.0761757	0.580832
ENSMUSG00000020311	Erlec1	protein_coding	78.3852	-0.426183	0.240317	-1.77342	0.0761592	0.580832
ENSMUSG00000020794	Ube2g1	protein_coding	371.309	-0.213119	0.120136	-1.77398	0.076067	0.580832
ENSMUSG00000024220	Zfp523	protein_coding	37.172	0.617396	0.34816	1.77331	0.0761774	0.580832
ENSMUSG00000025532	Crcp	protein_coding	65.1988	0.485997	0.274091	1.77312	0.0762088	0.580832
ENSMUSG00000034471	Caskin2	protein_coding	55.4899	0.470487	0.265151	1.77441	0.0759945	0.580832
ENSMUSG00000024169	Ift140	protein_coding	58.8069	-0.441086	0.248973	-1.77162	0.0764574	0.580988
ENSMUSG00000024231	Cul2	protein_coding	157.727	-0.294325	0.16614	-1.77155	0.0764698	0.580988
ENSMUSG00000039005	Tlr4	protein_coding	112.01	-0.348295	0.196567	-1.77189	0.0764134	0.580988
ENSMUSG00000041343	Ankrd42	protein_coding	33.1618	0.642999	0.362893	1.77187	0.076416	0.580988
ENSMUSG00000045160	Bola3	protein_coding	90.7256	0.365961	0.206596	1.77139	0.0764965	0.580988
ENSMUSG00000084403	Rps15a-ps8	processed_pseudogene	30.9116	-0.667685	0.376949	-1.77129	0.076513	0.580988
ENSMUSG00000039683	Sdk1	protein_coding	16.2378	0.973158	0.549653	1.7705	0.0766444	0.581627
ENSMUSG00000020911	Krt19	protein_coding	2356.59	0.163639	0.092496	1.76914	0.0768698	0.581733
ENSMUSG00000022707	Gbe1	protein_coding	146.255	-0.329551	0.186442	-1.76758	0.077132	0.581733
ENSMUSG00000029397	Rchy1	protein_coding	91.9603	-0.38669	0.218533	-1.76948	0.0768137	0.581733
ENSMUSG00000030521	Mphosph10	protein_coding	164.06	0.305963	0.173012	1.76845	0.0769865	0.581733
ENSMUSG00000031134	Rbmx	protein_coding	102.393	-0.305558	0.172763	-1.76865	0.0769519	0.581733
ENSMUSG00000040511	Pvr	protein_coding	175.515	0.317308	0.179485	1.76788	0.0770812	0.581733
ENSMUSG00000042851	Zc3h6	protein_coding	24.4569	0.844652	0.477778	1.76788	0.0770815	0.581733
ENSMUSG00000071203	Naip5	protein_coding	118.518	0.423335	0.239386	1.76841	0.0769916	0.581733
ENSMUSG00000085156	Snhg15	lncRNA	46.5268	-0.519345	0.293497	-1.76951	0.0768095	0.581733
ENSMUSG00000100862	Gm10925	unprocessed_pseudogene	11.4552	0.933891	0.528311	1.76769	0.0771122	0.581733
ENSMUSG00000025591	Tma16	protein_coding	60.1967	-0.554882	0.314033	-1.76695	0.0772366	0.582165
ENSMUSG00000006276	Eps15l1	protein_coding	149.082	0.284818	0.161238	1.76644	0.0773217	0.582449
ENSMUSG00000022892	App	protein_coding	2050.79	0.119585	0.0677164	1.76597	0.0774015	0.582693
ENSMUSG00000018774	Cd68	protein_coding	30.6934	-0.784993	0.444589	-1.76566	0.0774529	0.582723
ENSMUSG00000037279	Ovol2	protein_coding	6.97897	-1.47215	0.833916	-1.76535	0.0775057	0.582763
ENSMUSG00000030031	Kbtbd8	protein_coding	13.7682	-1.12077	0.635097	-1.76472	0.0776102	0.583113
ENSMUSG00000038023	Atp6v0a2	protein_coding	170.615	0.273062	0.154753	1.7645	0.0776471	0.583113
ENSMUSG00000025781	Atp5c1	protein_coding	425.495	0.197328	0.11192	1.76311	0.0778819	0.584519
ENSMUSG00000022009	Nufip1	protein_coding	73.5291	0.370671	0.210316	1.76245	0.0779939	0.585002
ENSMUSG00000005686	Ampd3	protein_coding	41.4688	0.574378	0.326081	1.76146	0.0781611	0.585096
ENSMUSG00000025066	Sfr1	protein_coding	471.248	-0.20373	0.115692	-1.76096	0.0782445	0.585096
ENSMUSG00000028542	Slc6a9	protein_coding	149.865	-0.306147	0.173814	-1.76135	0.0781797	0.585096
ENSMUSG00000029923	Rab19	protein_coding	6.65853	-1.59732	0.907016	-1.76107	0.0782262	0.585096
ENSMUSG00000067121	Gm7027	processed_pseudogene	7.30368	1.08172	0.614098	1.76148	0.0781575	0.585096
ENSMUSG00000035311	Gnptab	protein_coding	85.1029	-0.37189	0.211267	-1.76029	0.0783589	0.585595
ENSMUSG00000019907	Ppp1r12a	protein_coding	723.303	-0.139234	0.0791266	-1.75964	0.078469	0.586061
ENSMUSG00000061603	Akap6	protein_coding	7.92331	-1.41964	0.806911	-1.75935	0.0785175	0.586067
ENSMUSG00000004069	Dnaja3	protein_coding	189.87	-0.23941	0.136167	-1.75821	0.078711	0.586916
ENSMUSG00000051285	Pcmtd1	protein_coding	224.392	-0.22843	0.129929	-1.75812	0.0787268	0.586916
ENSMUSG00000056515	Rab31	protein_coding	476.606	0.187343	0.106581	1.75775	0.0787898	0.58703
ENSMUSG00000031226	Pbdc1	protein_coding	125.843	-0.274806	0.156395	-1.75713	0.0788953	0.587103
ENSMUSG00000090112	Shprh	protein_coding	116.769	-0.747757	0.42554	-1.7572	0.0788842	0.587103
ENSMUSG00000022292	Rrm2b	protein_coding	64.2444	0.369019	0.210203	1.75553	0.0791683	0.587592
ENSMUSG00000024287	Thoc1	protein_coding	138.117	-0.320274	0.18242	-1.75569	0.0791414	0.587592
ENSMUSG00000037243	Zfp692	protein_coding	17.6873	-0.870898	0.49614	-1.75535	0.0792001	0.587592
ENSMUSG00000042050	Wdr60	protein_coding	60.2575	0.526455	0.29989	1.75549	0.0791753	0.587592
ENSMUSG00000112161	Gm34045	lncRNA	9.52882	-1.12439	0.640508	-1.75547	0.0791796	0.587592
ENSMUSG00000043342	Hoxd9	protein_coding	17.9782	-0.829652	0.472777	-1.75485	0.0792856	0.587871
ENSMUSG00000025464	Paox	protein_coding	31.4899	-0.713821	0.407013	-1.7538	0.079464	0.588484
ENSMUSG00000039953	Clstn1	protein_coding	577.284	0.167941	0.0957464	1.75402	0.0794271	0.588484
ENSMUSG00000019996	Map7	protein_coding	304.51	-0.325384	0.185606	-1.75309	0.0795864	0.588681
ENSMUSG00000063568	Jazf1	protein_coding	8.29172	1.43476	0.818388	1.75315	0.0795764	0.588681
ENSMUSG00000029403	Cdkl2	protein_coding	57.1396	-0.429902	0.245311	-1.75247	0.0796922	0.588762
ENSMUSG00000061758	Akr1b10	protein_coding	57.925	-0.507135	0.289383	-1.75247	0.0796932	0.588762
ENSMUSG00000021469	Msx2	protein_coding	148.4	-0.312159	0.178198	-1.75175	0.0798167	0.588773
ENSMUSG00000022558	Mroh1	protein_coding	153.068	0.333791	0.190503	1.75215	0.0797473	0.588773
ENSMUSG00000022844	Pdia5	protein_coding	17.7168	0.888893	0.507648	1.751	0.0799454	0.588773
ENSMUSG00000033808	Tmem87a	protein_coding	302.786	-0.196527	0.112251	-1.75079	0.0799823	0.588773
ENSMUSG00000033916	Chmp2a	protein_coding	272.539	0.238093	0.135976	1.75099	0.0799468	0.588773
ENSMUSG00000062727	Hist1h2bk	protein_coding	88.708	0.957164	0.546578	1.75119	0.0799129	0.588773
ENSMUSG00000002015	Bcap31	protein_coding	262.741	0.238312	0.136192	1.74982	0.0801498	0.589013
ENSMUSG00000028906	Epb41	protein_coding	245.159	0.244705	0.139842	1.74986	0.0801424	0.589013
ENSMUSG00000054580	Pla2r1	protein_coding	264.961	-0.243071	0.138982	-1.74893	0.0803025	0.589013
ENSMUSG00000063296	Tmem117	protein_coding	25.0845	-0.884416	0.505488	-1.74963	0.0801827	0.589013
ENSMUSG00000069300	Hist1h2bj	protein_coding	33.9485	0.641773	0.366864	1.74935	0.080231	0.589013
ENSMUSG00000081344	Gm14303	processed_pseudogene	296.582	0.315847	0.180593	1.74894	0.0803012	0.589013
ENSMUSG00000004233	Wars2	protein_coding	48.6482	-0.50985	0.291605	-1.74843	0.0803903	0.58914
ENSMUSG00000028910	Mecr	protein_coding	24.6595	0.733076	0.419498	1.74751	0.0805492	0.58914
ENSMUSG00000036095	Dgkb	protein_coding	9.42467	1.59651	0.913381	1.74791	0.0804791	0.58914
ENSMUSG00000044715	Gskip	protein_coding	114.657	0.30584	0.175014	1.74752	0.0805477	0.58914
ENSMUSG00000060093	Hist1h4a	protein_coding	242.329	0.513183	0.293675	1.74745	0.0805595	0.58914
ENSMUSG00000001552	Jup	protein_coding	1853.35	-0.138518	0.0793825	-1.74494	0.0809955	0.589264
ENSMUSG00000004371	Il11	protein_coding	6.80571	1.43026	0.818897	1.74657	0.0807121	0.589264
ENSMUSG00000025917	Cops5	protein_coding	159.507	-0.303823	0.174162	-1.74449	0.0810745	0.589264
ENSMUSG00000032463	Faim	protein_coding	35.5713	0.669176	0.383312	1.74577	0.0808505	0.589264
ENSMUSG00000032519	Slc25a38	protein_coding	14.0524	-0.889063	0.509626	-1.74454	0.0810652	0.589264
ENSMUSG00000034917	Tjp3	protein_coding	197.151	0.274873	0.157395	1.74639	0.0807436	0.589264
ENSMUSG00000035596	Mboat7	protein_coding	84.6017	0.330869	0.189774	1.74349	0.081248	0.589264
ENSMUSG00000039157	Fam102a	protein_coding	537.027	0.193609	0.110929	1.74533	0.0809266	0.589264
ENSMUSG00000052298	Cdc42se2	protein_coding	97.2614	0.349578	0.200494	1.74358	0.0812323	0.589264
ENSMUSG00000052926	Rnaseh2a	protein_coding	53.2287	0.536732	0.307657	1.74458	0.0810576	0.589264
ENSMUSG00000055612	Cdca7	protein_coding	40.9828	0.563768	0.32292	1.74584	0.0808382	0.589264
ENSMUSG00000057278	Snrpg	protein_coding	73.1766	0.372377	0.21346	1.74448	0.0810753	0.589264
ENSMUSG00000083283	Gm15361	processed_pseudogene	9.66413	1.29653	0.743442	1.74396	0.0811658	0.589264
ENSMUSG00000113637	Gm7049	processed_pseudogene	22.9742	-0.610124	0.349871	-1.74386	0.0811843	0.589264
ENSMUSG00000028127	Abcd3	protein_coding	1028.92	0.169409	0.0972121	1.74268	0.08139	0.589429
ENSMUSG00000028228	Cpne3	protein_coding	475.325	0.180753	0.103763	1.74199	0.0815107	0.589429
ENSMUSG00000032555	Topbp1	protein_coding	113.355	0.384407	0.220544	1.743	0.0813344	0.589429
ENSMUSG00000044330	Gm9790	processed_pseudogene	9.46629	1.04977	0.602469	1.74245	0.0814293	0.589429
ENSMUSG00000053838	Nudcd3	protein_coding	222.753	0.252322	0.144834	1.74214	0.0814833	0.589429
ENSMUSG00000030207	Fam234b	protein_coding	66.7036	-0.503413	0.289266	-1.74031	0.081805	0.590515
ENSMUSG00000045871	Slitrk6	protein_coding	82.7814	-0.428242	0.246069	-1.74033	0.0818006	0.590515
ENSMUSG00000087260	Lamtor5	protein_coding	54.0918	0.420866	0.241805	1.74052	0.081768	0.590515
ENSMUSG00000028933	Xrcc2	protein_coding	6.93388	1.30618	0.751027	1.7392	0.082	0.590644
ENSMUSG00000035325	Sec31a	protein_coding	394.114	0.170892	0.098248	1.73939	0.0819653	0.590644
ENSMUSG00000046688	Tifa	protein_coding	14.7117	0.993361	0.571	1.73969	0.0819137	0.590644
ENSMUSG00000049336	Tenm2	protein_coding	6.13927	-1.5234	0.875963	-1.73911	0.0820152	0.590644
ENSMUSG00000027293	Ehd4	protein_coding	957.352	-0.138405	0.0796113	-1.73851	0.0821204	0.591055
ENSMUSG00000037563	Rps16	protein_coding	274.406	0.230651	0.132759	1.73736	0.0823233	0.591526
ENSMUSG00000054537	Tmprss11e	protein_coding	559.501	-0.165808	0.0954387	-1.73732	0.0823302	0.591526
ENSMUSG00000085741	5430405H02Rik	lncRNA	6.97563	-1.51972	0.874674	-1.73747	0.0823038	0.591526
ENSMUSG00000026788	Zbtb43	protein_coding	142.11	-0.299969	0.172724	-1.7367	0.082441	0.591749
ENSMUSG00000066406	Akap13	protein_coding	676.008	-0.154124	0.0887505	-1.7366	0.0824576	0.591749
ENSMUSG00000000056	Narf	protein_coding	28.7383	0.650365	0.374651	1.73592	0.0825773	0.591758
ENSMUSG00000001053	N4bp3	protein_coding	8.62891	1.29458	0.745997	1.73536	0.0826764	0.591758
ENSMUSG00000006517	Mvd	protein_coding	48.6979	0.567612	0.326986	1.73589	0.0825827	0.591758
ENSMUSG00000024395	Lims2	protein_coding	16.7108	-0.960915	0.553837	-1.73501	0.0827385	0.591758
ENSMUSG00000039384	Dusp10	protein_coding	238.259	-0.294334	0.169649	-1.73496	0.0827479	0.591758
ENSMUSG00000068706	Gm10250	processed_pseudogene	14.9285	0.969151	0.558495	1.73529	0.0826894	0.591758
ENSMUSG00000046785	Epm2aip1	protein_coding	130.442	0.335669	0.193631	1.73355	0.0829975	0.592853
ENSMUSG00000050541	Adra1b	protein_coding	8.90232	2.03141	1.17168	1.73376	0.0829603	0.592853
ENSMUSG00000056724	Nbeal2	protein_coding	230.09	-0.255045	0.147157	-1.73315	0.0830688	0.593018
ENSMUSG00000028330	Ncbp1	protein_coding	145.122	0.271583	0.156851	1.73147	0.0833678	0.593608
ENSMUSG00000057143	Trim12c	protein_coding	57.8128	-0.559919	0.323345	-1.73164	0.0833368	0.593608
ENSMUSG00000064293	Cntn4	protein_coding	9.42457	-1.34636	0.777601	-1.73142	0.0833764	0.593608
ENSMUSG00000075467	Dnlz	protein_coding	49.5014	-0.475753	0.274791	-1.73133	0.0833931	0.593608
ENSMUSG00000077323	Rnu11	snRNA	32.8642	1.16068	0.670339	1.73148	0.0833668	0.593608
ENSMUSG00000005718	Tfap4	protein_coding	29.1793	0.556054	0.321323	1.73051	0.0835385	0.593955
ENSMUSG00000009647	Mcu	protein_coding	721.259	-0.161049	0.093061	-1.73058	0.0835266	0.593955
ENSMUSG00000017146	Brca1	protein_coding	19.4823	0.944392	0.545908	1.72995	0.0836398	0.594331
ENSMUSG00000060244	Alyref2	protein_coding	6.86663	-1.59649	0.923137	-1.72942	0.0837342	0.594658
ENSMUSG00000037344	Slc12a9	protein_coding	18.8057	-0.774024	0.447668	-1.72901	0.0838068	0.59483
ENSMUSG00000020627	Klhl29	protein_coding	22.3814	-0.902404	0.522169	-1.72818	0.0839552	0.594852
ENSMUSG00000026923	Notch1	protein_coding	557.021	0.212487	0.122919	1.72867	0.083868	0.594852
ENSMUSG00000035840	Lysmd3	protein_coding	94.9356	0.446201	0.258187	1.72821	0.0839506	0.594852
ENSMUSG00000020463	Ppp4r3b	protein_coding	287.559	-0.209761	0.121459	-1.72701	0.0841666	0.595099
ENSMUSG00000020644	Id2	protein_coding	203.821	0.280177	0.16225	1.72683	0.084199	0.595099
ENSMUSG00000020905	Usp43	protein_coding	79.8786	-0.375538	0.217496	-1.72664	0.0842322	0.595099
ENSMUSG00000021371	Mcur1	protein_coding	113.34	-0.358733	0.207761	-1.72666	0.0842285	0.595099
ENSMUSG00000030341	Tnfrsf1a	protein_coding	188.682	0.249734	0.144576	1.72735	0.0841048	0.595099
ENSMUSG00000022270	Retreg1	protein_coding	175.56	0.28099	0.163111	1.72269	0.0849443	0.596729
ENSMUSG00000022306	Zfpm2	protein_coding	9.49656	1.23094	0.715042	1.72149	0.0851624	0.596729
ENSMUSG00000022893	Adamts1	protein_coding	376.501	-0.520088	0.302046	-1.72188	0.0850907	0.596729
ENSMUSG00000025153	Fasn	protein_coding	754.195	0.180287	0.104528	1.72477	0.0845687	0.596729
ENSMUSG00000025198	Erlin1	protein_coding	153.575	0.32406	0.18828	1.72116	0.0852223	0.596729
ENSMUSG00000025371	Chmp6	protein_coding	62.3109	0.498037	0.28925	1.72182	0.0851024	0.596729
ENSMUSG00000026229	Psmd1	protein_coding	397.938	0.17365	0.100897	1.72106	0.0852398	0.596729
ENSMUSG00000026632	Tatdn3	protein_coding	10.5437	1.27274	0.739757	1.72049	0.0853433	0.596729
ENSMUSG00000027678	Ncoa3	protein_coding	188.366	-0.276902	0.160743	-1.72264	0.0849534	0.596729
ENSMUSG00000034522	Zfp395	protein_coding	36.9617	0.558489	0.323898	1.72427	0.0846585	0.596729
ENSMUSG00000040822	1700123O20Rik	protein_coding	56.2229	-0.408822	0.237136	-1.724	0.0847085	0.596729
ENSMUSG00000042331	Specc1	protein_coding	262.461	0.231801	0.134705	1.7208	0.0852865	0.596729
ENSMUSG00000042842	Serpinb6b	protein_coding	264.059	0.412397	0.23973	1.72026	0.0853858	0.596729
ENSMUSG00000046589	Lrrc8e	protein_coding	57.1431	-0.510208	0.296517	-1.72067	0.0853109	0.596729
ENSMUSG00000048701	Ccdc6	protein_coding	884.403	-0.159492	0.0926763	-1.72096	0.0852578	0.596729
ENSMUSG00000054582	Pabpc1l	protein_coding	10.2028	1.16569	0.676106	1.72412	0.0846854	0.596729
ENSMUSG00000056267	Cep70	protein_coding	23.1307	-0.800532	0.464087	-1.72496	0.0845341	0.596729
ENSMUSG00000063049	Ing2	protein_coding	43.1627	0.47438	0.275546	1.7216	0.0851423	0.596729
ENSMUSG00000095315	Gm10130	protein_coding	15.2399	-1.0328	0.599765	-1.72202	0.0850664	0.596729
ENSMUSG00000019997	Ccn2	protein_coding	406.433	0.481068	0.279862	1.71894	0.0856245	0.597476
ENSMUSG00000022114	Spry2	protein_coding	63.4026	-0.496215	0.288777	-1.71833	0.0857359	0.597476
ENSMUSG00000022802	Lmln	protein_coding	17.695	-0.931015	0.541773	-1.71846	0.0857128	0.597476
ENSMUSG00000027133	Nop10	protein_coding	131.635	0.298455	0.173648	1.71874	0.0856619	0.597476
ENSMUSG00000057409	Zfp53	protein_coding	57.7149	0.421699	0.245266	1.71936	0.0855494	0.597476
ENSMUSG00000028049	Scamp3	protein_coding	83.7316	-0.377733	0.219916	-1.71762	0.0858656	0.597905
ENSMUSG00000035376	Hacd2	protein_coding	239.603	0.242268	0.141084	1.7172	0.0859434	0.597905
ENSMUSG00000053580	Tanc2	protein_coding	511.55	-0.227863	0.132687	-1.71729	0.085926	0.597905
ENSMUSG00000038722	Bud31	protein_coding	144.204	-0.272479	0.15871	-1.71683	0.0860098	0.598029
ENSMUSG00000029439	Sfswap	protein_coding	192.061	0.291805	0.170035	1.71615	0.0861346	0.598557
ENSMUSG00000041654	Slc39a11	protein_coding	75.3081	-0.462432	0.269614	-1.71517	0.0863146	0.599219
ENSMUSG00000049907	Rasl11b	protein_coding	15.6524	-1.18058	0.688345	-1.7151	0.0863274	0.599219
ENSMUSG00000032834	Pwp2	protein_coding	87.7453	-0.336749	0.196537	-1.71341	0.0866365	0.600686
ENSMUSG00000048764	Tmprss11f	protein_coding	37.8201	-0.623415	0.363797	-1.71363	0.0865961	0.600686
ENSMUSG00000041608	Entpd3	protein_coding	117.332	0.312526	0.182451	1.71293	0.0867253	0.600963
ENSMUSG00000032113	Chek1	protein_coding	11.3418	-1.18633	0.692919	-1.71208	0.0868825	0.601712
ENSMUSG00000035576	L3mbtl1	protein_coding	9.9858	1.20203	0.702254	1.71167	0.0869573	0.6018
ENSMUSG00000058056	Palld	protein_coding	457.518	0.24806	0.144939	1.71148	0.0869931	0.6018
ENSMUSG00000024927	Rela	protein_coding	243.503	-0.254634	0.148828	-1.71093	0.0870945	0.602163
ENSMUSG00000032690	Oas2	protein_coding	22.893	1.14096	0.666974	1.71065	0.087145	0.602173
ENSMUSG00000019087	Atp6ap1	protein_coding	288.324	-0.240957	0.140885	-1.71031	0.0872077	0.602267
ENSMUSG00000001229	Dpp9	protein_coding	104.647	-0.350977	0.205416	-1.70862	0.0875217	0.602977
ENSMUSG00000029174	Tbc1d1	protein_coding	356.469	-0.182037	0.106546	-1.70853	0.0875372	0.602977
ENSMUSG00000040811	Eml2	protein_coding	49.1702	0.541586	0.316991	1.70852	0.08754	0.602977
ENSMUSG00000050973	Gdpgp1	protein_coding	35.0678	0.689949	0.403686	1.70912	0.0874279	0.602977
ENSMUSG00000052291	5330438D12Rik	lncRNA	8.15946	-1.31788	0.771418	-1.70838	0.087565	0.602977
ENSMUSG00000060733	Ipmk	protein_coding	354.003	-0.27775	0.162601	-1.70817	0.0876048	0.602977
ENSMUSG00000036792	Mbd5	protein_coding	163.816	0.314736	0.184322	1.70753	0.087723	0.603452
ENSMUSG00000017868	Sgk2	protein_coding	9.90014	-1.1967	0.70207	-1.70453	0.088282	0.604947
ENSMUSG00000020836	Coro6	protein_coding	15.5347	0.885676	0.519606	1.70451	0.088285	0.604947
ENSMUSG00000024304	Cdh2	protein_coding	18.7812	-1.10685	0.649067	-1.7053	0.0881387	0.604947
ENSMUSG00000028284	Map3k7	protein_coding	270.889	-0.236712	0.138868	-1.70459	0.0882715	0.604947
ENSMUSG00000033972	Zfp944	protein_coding	31.8674	-0.676544	0.396854	-1.70477	0.0882373	0.604947
ENSMUSG00000042724	Map3k9	protein_coding	219.33	-0.245515	0.143966	-1.70536	0.0881274	0.604947
ENSMUSG00000059327	Eda	protein_coding	12.8242	-1.11083	0.651599	-1.70477	0.0882369	0.604947
ENSMUSG00000035126	Wdr78	protein_coding	11.9376	1.21959	0.715729	1.70398	0.088384	0.60495
ENSMUSG00000047547	Cltb	protein_coding	332.666	-0.197421	0.115852	-1.70409	0.0883649	0.60495
ENSMUSG00000022463	Srebf2	protein_coding	754.253	-0.181414	0.106524	-1.70302	0.0885635	0.605579
ENSMUSG00000032267	Usp28	protein_coding	43.3954	0.62682	0.368075	1.70297	0.0885745	0.605579
ENSMUSG00000019373	Cops3	protein_coding	160.98	-0.239601	0.140733	-1.70253	0.0886565	0.605803
ENSMUSG00000075700	Selenot	protein_coding	417.128	-0.201059	0.118151	-1.70171	0.0888101	0.606515
ENSMUSG00000026821	Ralgds	protein_coding	285.367	-0.224256	0.131856	-1.70077	0.0889865	0.606817
ENSMUSG00000036678	Aaas	protein_coding	40.6961	0.586748	0.344976	1.70084	0.0889731	0.606817
ENSMUSG00000067212	H2-T23	protein_coding	151.959	0.293952	0.172844	1.70068	0.0890025	0.606817
ENSMUSG00000022571	Pycrl	protein_coding	31.9971	-0.617475	0.363288	-1.69968	0.0891905	0.607425
ENSMUSG00000082319	Gm8822	processed_pseudogene	83.7215	-0.336063	0.197691	-1.69994	0.0891421	0.607425
ENSMUSG00000023452	Pisd	protein_coding	37.5348	-0.494482	0.291186	-1.69817	0.0894762	0.608022
ENSMUSG00000030157	Clec2d	protein_coding	78.8523	0.442362	0.260463	1.69837	0.0894389	0.608022
ENSMUSG00000038346	Zfp384	protein_coding	105.464	-0.321716	0.189403	-1.69858	0.0893982	0.608022
ENSMUSG00000087443	Ppp1r18os	lncRNA	8.10745	1.3567	0.798598	1.69885	0.0893471	0.608022
ENSMUSG00000000568	Hnrnpd	protein_coding	342.731	0.186161	0.109756	1.69613	0.0898608	0.608423
ENSMUSG00000025290	Rps24	protein_coding	879.839	0.14524	0.0856249	1.69623	0.0898422	0.608423
ENSMUSG00000038538	Ubn2	protein_coding	344.669	-0.220964	0.130283	-1.69602	0.0898817	0.608423
ENSMUSG00000057914	Cacnb2	protein_coding	12.8433	1.10793	0.653069	1.69649	0.0897927	0.608423
ENSMUSG00000060568	Fam78b	protein_coding	79.598	0.475557	0.280275	1.69675	0.0897438	0.608423
ENSMUSG00000069495	Epc2	protein_coding	202.001	-0.226014	0.133232	-1.69639	0.0898117	0.608423
ENSMUSG00000073423	Zfp414	protein_coding	14.8556	0.864518	0.509328	1.69737	0.0896268	0.608423
ENSMUSG00000038467	Chmp4b	protein_coding	571.297	-0.150259	0.0886271	-1.69541	0.0899975	0.608871
ENSMUSG00000020097	Sgpl1	protein_coding	1785.57	-0.122915	0.0725302	-1.69468	0.0901371	0.609479
ENSMUSG00000025089	Gfra1	protein_coding	58.5113	-0.723912	0.427418	-1.69369	0.0903249	0.610413
ENSMUSG00000005907	Pex1	protein_coding	48.26	-0.514735	0.304369	-1.69115	0.0908079	0.612667
ENSMUSG00000035674	Ndufa3	protein_coding	240.451	0.250452	0.148084	1.69128	0.0907834	0.612667
ENSMUSG00000117458	Gm6552	processed_pseudogene	10.2384	1.03088	0.609395	1.69165	0.0907133	0.612667
ENSMUSG00000024770	Lipn	protein_coding	15.4944	-0.89156	0.527535	-1.69005	0.0910182	0.612761
ENSMUSG00000030671	Pde3b	protein_coding	48.0733	-0.518716	0.306926	-1.69003	0.0910213	0.612761
ENSMUSG00000034154	Ino80	protein_coding	321.369	-0.220281	0.130285	-1.69077	0.0908816	0.612761
ENSMUSG00000117113	Gm49883	TEC	7.09751	1.29956	0.768833	1.6903	0.0909703	0.612761
ENSMUSG00000021796	Bmpr1a	protein_coding	453.342	0.274937	0.16283	1.68849	0.0913164	0.612931
ENSMUSG00000027115	Kif18a	protein_coding	8.89929	-1.22678	0.727265	-1.68684	0.0916341	0.612931
ENSMUSG00000028945	Rheb	protein_coding	428.183	-0.171617	0.101722	-1.68712	0.0915802	0.612931
ENSMUSG00000029033	Acap3	protein_coding	32.2309	-0.529433	0.313499	-1.68879	0.0912606	0.612931
ENSMUSG00000035329	Fbxo33	protein_coding	153.081	-0.331912	0.196517	-1.68897	0.0912249	0.612931
ENSMUSG00000038068	Rnf144b	protein_coding	475.679	-0.21367	0.126662	-1.68693	0.0916171	0.612931
ENSMUSG00000040466	Blvrb	protein_coding	87.5296	0.374468	0.221677	1.68925	0.0911716	0.612931
ENSMUSG00000041238	Rbbp8	protein_coding	151.461	-0.302341	0.179233	-1.68686	0.09163	0.612931
ENSMUSG00000046201	Scaf8	protein_coding	230.866	-0.232933	0.137974	-1.68824	0.0913653	0.612931
ENSMUSG00000049598	Vsig8	protein_coding	44.7477	-0.623494	0.36973	-1.68635	0.0917289	0.612931
ENSMUSG00000055320	Tead1	protein_coding	462.35	0.209149	0.123899	1.68805	0.0914009	0.612931
ENSMUSG00000055748	Gsdmc4	protein_coding	88.8621	-0.438241	0.259915	-1.68609	0.0917781	0.612931
ENSMUSG00000057858	Fam204a	protein_coding	69.62	-0.399003	0.236572	-1.6866	0.0916798	0.612931
ENSMUSG00000085885	Gm11906	lncRNA	5.27868	-1.60625	0.952696	-1.686	0.0917949	0.612931
ENSMUSG00000101523	Csnk2a3	processed_pseudogene	44.5631	-0.548467	0.325155	-1.68679	0.0916443	0.612931
ENSMUSG00000055926	Gm14137	protein_coding	40.9694	0.627596	0.37239	1.68532	0.091927	0.613479
ENSMUSG00000026584	Scyl3	protein_coding	104.15	-0.350804	0.208278	-1.68431	0.0921216	0.614444
ENSMUSG00000003970	Rpl8	protein_coding	1483.69	0.14071	0.0835668	1.6838	0.0922207	0.614565
ENSMUSG00000031843	Mphosph6	protein_coding	50.9586	0.460916	0.273752	1.6837	0.0922398	0.614565
ENSMUSG00000006782	Cnp	protein_coding	37.0205	0.5801	0.344971	1.68159	0.0926482	0.616284
ENSMUSG00000044627	Swi5	protein_coding	223.299	0.261465	0.155479	1.68167	0.0926319	0.616284
ENSMUSG00000053007	Creb5	protein_coding	21.5811	0.724072	0.430478	1.68202	0.0925652	0.616284
ENSMUSG00000065422	Mir221	miRNA	5.4059	1.83809	1.09363	1.68072	0.0928172	0.617073
ENSMUSG00000021340	Gpld1	protein_coding	87.7434	-0.341744	0.203442	-1.67981	0.0929936	0.617912
ENSMUSG00000075033	Nxpe3	protein_coding	7.27186	1.24847	0.743573	1.67901	0.0931502	0.618284
ENSMUSG00000096255	Dynlt1b	protein_coding	9.50866	1.1456	0.682277	1.67908	0.0931372	0.618284
ENSMUSG00000023927	Satb1	protein_coding	16.1913	1.58853	0.946778	1.67783	0.093381	0.618394
ENSMUSG00000025885	Myo5b	protein_coding	628.399	-0.170186	0.101398	-1.67839	0.09327	0.618394
ENSMUSG00000026979	Psd4	protein_coding	118.405	0.272448	0.162353	1.67812	0.0933244	0.618394
ENSMUSG00000061482	Hist1h4d	protein_coding	1038.86	0.298451	0.177865	1.67796	0.0933544	0.618394
ENSMUSG00000071180	Smim15	protein_coding	261.689	0.184321	0.10987	1.67763	0.0934184	0.618394
ENSMUSG00000006418	Rnf114	protein_coding	148.948	0.334267	0.199413	1.67626	0.0936878	0.618843
ENSMUSG00000015932	Dstn	protein_coding	1700.77	0.129291	0.0771233	1.67642	0.0936553	0.618843
ENSMUSG00000018604	Tbx3	protein_coding	554.209	-0.204142	0.121779	-1.67632	0.093675	0.618843
ENSMUSG00000046380	Jrk	protein_coding	37.3788	-0.450224	0.268531	-1.67662	0.0936172	0.618843
ENSMUSG00000021969	Zdhhc20	protein_coding	372.716	0.181021	0.108113	1.67437	0.0940583	0.619077
ENSMUSG00000024393	Prrc2a	protein_coding	826.048	0.152845	0.0912777	1.67451	0.0940311	0.619077
ENSMUSG00000027018	Hat1	protein_coding	92.5893	0.363804	0.217186	1.67508	0.0939185	0.619077
ENSMUSG00000028696	Ipp	protein_coding	27.2553	0.67191	0.40155	1.67329	0.0942698	0.619077
ENSMUSG00000029762	Akr1b8	protein_coding	1939.6	0.139043	0.0830642	1.67393	0.0941451	0.619077
ENSMUSG00000032393	Dpp8	protein_coding	604.126	0.160329	0.0957721	1.67406	0.0941182	0.619077
ENSMUSG00000039852	Rere	protein_coding	299.596	0.319967	0.19117	1.67373	0.0941844	0.619077
ENSMUSG00000057637	Prdm2	protein_coding	308.924	-0.257672	0.153769	-1.67571	0.0937957	0.619077
ENSMUSG00000062661	Ncs1	protein_coding	44.6517	-0.654675	0.391259	-1.67325	0.0942774	0.619077
ENSMUSG00000086324	Gm15564	lncRNA	24.6904	-0.797791	0.476471	-1.67438	0.0940568	0.619077
ENSMUSG00000088246	Gm25911	miRNA	106.821	-0.26899	0.160575	-1.67517	0.0939011	0.619077
ENSMUSG00000086503	Xist	lncRNA	2565.46	-0.205234	0.122701	-1.67263	0.0944	0.61955
ENSMUSG00000028070	Naxe	protein_coding	87.0412	0.375572	0.224652	1.6718	0.0945638	0.620294
ENSMUSG00000017713	Tha1	protein_coding	7.30355	1.37547	0.823418	1.67044	0.0948331	0.621729
ENSMUSG00000059713	Rcan3	protein_coding	75.5735	-0.473838	0.283752	-1.6699	0.0949394	0.622094
ENSMUSG00000072694	1500011B03Rik	protein_coding	25.5538	0.726681	0.435318	1.66931	0.095056	0.622526
ENSMUSG00000039117	Taf4	protein_coding	143.298	0.25759	0.154379	1.66855	0.0952058	0.623175
ENSMUSG00000052031	Tagap1	protein_coding	14.8734	-0.919473	0.551199	-1.66813	0.095289	0.623387
ENSMUSG00000061414	Cracr2a	protein_coding	8.98658	-1.42789	0.856145	-1.66781	0.0953541	0.623481
ENSMUSG00000008475	Arpc5	protein_coding	471.276	0.185151	0.11107	1.66697	0.0955197	0.623821
ENSMUSG00000022248	Rad1	protein_coding	16.9632	-0.978829	0.587258	-1.66678	0.0955585	0.623821
ENSMUSG00000052632	Asap2	protein_coding	145.961	0.296671	0.177937	1.66729	0.0954576	0.623821
ENSMUSG00000045328	Cenpe	protein_coding	26.7762	1.23745	0.742793	1.66594	0.0957245	0.623911
ENSMUSG00000056665	Them6	protein_coding	34.9443	0.650242	0.390239	1.66627	0.0956606	0.623911
ENSMUSG00000064288	Hist1h4k	protein_coding	165.544	0.377193	0.226382	1.66618	0.0956777	0.623911
ENSMUSG00000002250	Ppard	protein_coding	439.268	0.18701	0.112585	1.66106	0.0967015	0.625221
ENSMUSG00000003134	Tbc1d8	protein_coding	105.331	-0.408666	0.2457	-1.66327	0.096259	0.625221
ENSMUSG00000015619	Gata3	protein_coding	826.798	-0.169577	0.102017	-1.66223	0.0964662	0.625221
ENSMUSG00000019102	Aldh3a1	protein_coding	556.27	0.187739	0.113014	1.6612	0.0966735	0.625221
ENSMUSG00000020334	Slc22a4	protein_coding	26.5378	-0.632725	0.380462	-1.66304	0.0963039	0.625221
ENSMUSG00000024271	Elp2	protein_coding	133.25	0.328306	0.197454	1.6627	0.0963732	0.625221
ENSMUSG00000026494	Kif26b	protein_coding	52.6402	-0.627284	0.376884	-1.66439	0.0960337	0.625221
ENSMUSG00000026774	4931423N10Rik	protein_coding	5.62124	-2.15577	1.29793	-1.66093	0.0967279	0.625221
ENSMUSG00000028689	Ccdc163	protein_coding	15.6573	0.939025	0.565468	1.66062	0.0967906	0.625221
ENSMUSG00000029426	Scarb2	protein_coding	973.833	0.135428	0.0814997	1.6617	0.0965727	0.625221
ENSMUSG00000029580	Actb	protein_coding	7954.91	0.0974037	0.0586422	1.66098	0.0967172	0.625221
ENSMUSG00000039530	Tusc3	protein_coding	120.806	-0.278394	0.167249	-1.66455	0.0960028	0.625221
ENSMUSG00000041846	Ppp4r3a	protein_coding	537.967	-0.132786	0.0799289	-1.6613	0.0966529	0.625221
ENSMUSG00000066026	Dhrs3	protein_coding	179.235	0.294264	0.1769	1.66345	0.0962226	0.625221
ENSMUSG00000093485	Gm20708	protein_coding	17.4157	-0.92994	0.559423	-1.66232	0.0964489	0.625221
ENSMUSG00000097002	Gm2670	lncRNA	6.16663	-1.61867	0.97407	-1.66176	0.0965612	0.625221
ENSMUSG00000102380	Gm38140	TEC	8.06652	1.51639	0.913077	1.66074	0.0967648	0.625221
ENSMUSG00000026765	Lypd6b	protein_coding	19.7585	0.99081	0.596769	1.66029	0.0968559	0.625314
ENSMUSG00000030761	Myo7a	protein_coding	8.22384	-1.20872	0.728248	-1.65976	0.0969626	0.625673
ENSMUSG00000024921	Smarca2	protein_coding	74.8557	-0.358341	0.216241	-1.65714	0.0974909	0.626683
ENSMUSG00000026170	Cyp27a1	protein_coding	105.119	-0.390893	0.235804	-1.6577	0.0973777	0.626683
ENSMUSG00000026843	Fubp3	protein_coding	233.3	0.318232	0.192087	1.65671	0.0975782	0.626683
ENSMUSG00000028385	Snx30	protein_coding	43.4129	0.526838	0.317839	1.65756	0.0974055	0.626683
ENSMUSG00000040021	Lats1	protein_coding	511.903	-0.161483	0.0974618	-1.65689	0.0975426	0.626683
ENSMUSG00000041540	Sox5	protein_coding	12.5868	-1.35967	0.819746	-1.65865	0.0971872	0.626683
ENSMUSG00000055447	Cd47	protein_coding	292.614	0.226581	0.136641	1.65822	0.0972729	0.626683
ENSMUSG00000097039	Pvt1	lncRNA	146.716	0.57649	0.347827	1.6574	0.0974381	0.626683
ENSMUSG00000097440	Gm6277	lncRNA	24.4553	-0.827693	0.49935	-1.65754	0.0974101	0.626683
ENSMUSG00000025742	Prps2	protein_coding	123.931	0.285747	0.172539	1.65613	0.0976962	0.626786
ENSMUSG00000051166	Eml5	protein_coding	46.1337	0.577107	0.348443	1.65624	0.0976725	0.626786
ENSMUSG00000030638	Sh3gl3	protein_coding	7.64676	-1.19045	0.719	-1.6557	0.0977831	0.627016
ENSMUSG00000042364	Snx18	protein_coding	368.066	0.201993	0.122018	1.65544	0.0978359	0.627028
ENSMUSG00000019852	Arfgef3	protein_coding	19.6899	-0.794047	0.480376	-1.65297	0.0983375	0.627598
ENSMUSG00000021569	Trip13	protein_coding	10.0959	-1.07134	0.648222	-1.65274	0.0983834	0.627598
ENSMUSG00000021573	Tppp	protein_coding	14.4465	-0.756545	0.457955	-1.65201	0.098533	0.627598
ENSMUSG00000021759	Plpp1	protein_coding	25.0227	0.652234	0.394697	1.65249	0.0984337	0.627598
ENSMUSG00000025473	Adam8	protein_coding	171.76	0.312371	0.188924	1.65342	0.0982453	0.627598
ENSMUSG00000031834	Pik3r2	protein_coding	96.7786	0.324615	0.196501	1.65198	0.0985395	0.627598
ENSMUSG00000035992	Fnip1	protein_coding	361.426	-0.207657	0.125662	-1.6525	0.0984321	0.627598
ENSMUSG00000041390	Mdfic	protein_coding	118.347	-0.291806	0.176448	-1.65378	0.0981729	0.627598
ENSMUSG00000045679	Pqlc3	protein_coding	79.5778	0.340324	0.205972	1.65228	0.0984766	0.627598
ENSMUSG00000045973	Slc25a51	protein_coding	258.046	0.23868	0.144334	1.65367	0.0981948	0.627598
ENSMUSG00000056671	Prelid2	protein_coding	36.3274	0.507011	0.30698	1.65161	0.0986137	0.627598
ENSMUSG00000061186	Sfmbt2	protein_coding	12.7942	-0.905212	0.547644	-1.65292	0.0983469	0.627598
ENSMUSG00000062234	Gak	protein_coding	408.359	-0.226203	0.13697	-1.65148	0.0986401	0.627598
ENSMUSG00000099966	2810402E24Rik	lncRNA	17.0652	0.73205	0.443139	1.65197	0.0985417	0.627598
ENSMUSG00000060260	Pwwp2b	protein_coding	139.513	-0.290277	0.17581	-1.65108	0.098722	0.627794
ENSMUSG00000049044	Rapgef4	protein_coding	8.35624	-1.15702	0.701018	-1.65049	0.0988424	0.628234
ENSMUSG00000038576	Susd4	protein_coding	6.05372	1.93251	1.17158	1.6495	0.0990461	0.628492
ENSMUSG00000040028	Elavl1	protein_coding	331.402	0.194123	0.11767	1.64972	0.099	0.628492
ENSMUSG00000040455	Usp45	protein_coding	56.4313	-0.436447	0.264618	-1.64935	0.0990757	0.628492
ENSMUSG00000064345	mt-Nd2	protein_coding	7195.37	0.186893	0.113332	1.64907	0.0991328	0.628492
ENSMUSG00000091055	Siglec15	protein_coding	30.8459	-0.548725	0.332753	-1.64904	0.0991386	0.628492
ENSMUSG00000001127	Araf	protein_coding	139.471	-0.286842	0.174021	-1.64831	0.0992885	0.628537
ENSMUSG00000032560	Dnajc13	protein_coding	374.441	-0.205284	0.124565	-1.64801	0.0993504	0.628537
ENSMUSG00000040669	Phc1	protein_coding	33.7708	0.596732	0.36201	1.64838	0.099274	0.628537
ENSMUSG00000042198	Chchd7	protein_coding	16.3052	-0.937168	0.56866	-1.64803	0.0993466	0.628537
ENSMUSG00000004996	Mri1	protein_coding	35.943	0.54373	0.33008	1.64726	0.0995036	0.628768
ENSMUSG00000014301	Pam16	protein_coding	17.6334	-0.845782	0.513384	-1.64746	0.0994628	0.628768
ENSMUSG00000024764	Naa40	protein_coding	67.9104	-0.452496	0.274767	-1.64684	0.0995917	0.628768
ENSMUSG00000028145	Them4	protein_coding	6.63598	-1.49751	0.909264	-1.64695	0.0995685	0.628768
ENSMUSG00000003070	Efna2	protein_coding	7.13521	1.24756	0.757927	1.64601	0.0997614	0.62913
ENSMUSG00000020472	Zkscan17	protein_coding	63.395	0.398076	0.241872	1.64581	0.0998025	0.62913
ENSMUSG00000020801	Med31	protein_coding	32.9799	0.577413	0.350749	1.64623	0.0997165	0.62913
ENSMUSG00000026070	Il18r1	protein_coding	49.0429	-0.534535	0.324872	-1.64537	0.099894	0.629384
ENSMUSG00000041313	Slc7a1	protein_coding	554.147	-0.182104	0.110712	-1.64484	0.100002	0.62974
ENSMUSG00000001016	Ilf2	protein_coding	75.8282	-0.324143	0.197453	-1.64162	0.100668	0.631382
ENSMUSG00000005469	Prkaca	protein_coding	167.205	0.229835	0.139926	1.64255	0.100476	0.631382
ENSMUSG00000019370	Calm3	protein_coding	285.721	0.239027	0.145607	1.6416	0.100674	0.631382
ENSMUSG00000022562	Oplah	protein_coding	27.1382	0.637409	0.388239	1.6418	0.100632	0.631382
ENSMUSG00000026343	Gpr39	protein_coding	273.349	-0.250799	0.152772	-1.64166	0.100661	0.631382
ENSMUSG00000039523	Cep104	protein_coding	70.9616	-0.496816	0.30257	-1.64199	0.100593	0.631382
ENSMUSG00000047044	D030056L22Rik	protein_coding	22.7142	0.619052	0.376972	1.64217	0.100554	0.631382
ENSMUSG00000085379	2310058D17Rik	lncRNA	14.3875	-0.929242	0.565567	-1.64303	0.100377	0.631382
ENSMUSG00000025278	Flnb	protein_coding	3605.51	0.14167	0.0863395	1.64085	0.100828	0.632029
ENSMUSG00000091956	C2cd4b	protein_coding	9.12393	-1.28267	0.781831	-1.64059	0.100882	0.632044
ENSMUSG00000063142	Kcnma1	protein_coding	6.60125	1.37692	0.839584	1.64	0.101004	0.632487
ENSMUSG00000024045	Akap8	protein_coding	180.678	0.23857	0.145526	1.63937	0.101136	0.632991
ENSMUSG00000005674	Tomm40l	protein_coding	38.6178	0.521745	0.318819	1.6365	0.101736	0.633804
ENSMUSG00000012609	Ttll5	protein_coding	73.6345	0.492657	0.301166	1.63583	0.101875	0.633804
ENSMUSG00000022637	Cblb	protein_coding	157.362	0.300745	0.183959	1.63484	0.102082	0.633804
ENSMUSG00000026121	Sema4c	protein_coding	15.1663	0.944279	0.577004	1.63652	0.101731	0.633804
ENSMUSG00000027288	Zfp106	protein_coding	1013.05	0.126542	0.0773272	1.63645	0.101746	0.633804
ENSMUSG00000028883	Sema3a	protein_coding	56.761	0.517391	0.316565	1.63439	0.102176	0.633804
ENSMUSG00000029787	Avl9	protein_coding	248.393	-0.193144	0.118181	-1.6343	0.102195	0.633804
ENSMUSG00000032352	Lrrc1	protein_coding	208.129	-0.295526	0.1808	-1.63454	0.102145	0.633804
ENSMUSG00000035047	Kri1	protein_coding	55.2777	0.423923	0.259269	1.63507	0.102035	0.633804
ENSMUSG00000039686	Zer1	protein_coding	39.3684	-0.555828	0.339918	-1.63518	0.102011	0.633804
ENSMUSG00000042734	Ttc9	protein_coding	192.095	-0.244557	0.149539	-1.6354	0.101964	0.633804
ENSMUSG00000045098	Kmt5b	protein_coding	217.959	-0.221285	0.135272	-1.63586	0.10187	0.633804
ENSMUSG00000045767	B230219D22Rik	protein_coding	324.018	0.222199	0.135614	1.63847	0.101323	0.633804
ENSMUSG00000046798	Cldn12	protein_coding	66.2863	-0.362653	0.221474	-1.63745	0.101535	0.633804
ENSMUSG00000051495	Irf2bp2	protein_coding	377.643	0.205326	0.12548	1.63632	0.101772	0.633804
ENSMUSG00000052539	Magi3	protein_coding	519.524	-0.176809	0.108124	-1.63524	0.101999	0.633804
ENSMUSG00000073411	H2-D1	protein_coding	373.577	0.208166	0.127125	1.63748	0.10153	0.633804
ENSMUSG00000079283	2310009B15Rik	protein_coding	15.1154	0.79032	0.483245	1.63544	0.101956	0.633804
ENSMUSG00000020321	Mdh1	protein_coding	294.065	-0.235182	0.144033	-1.63283	0.102504	0.634455
ENSMUSG00000024222	Fkbp5	protein_coding	20.1907	-0.766453	0.469404	-1.63282	0.102506	0.634455
ENSMUSG00000034926	Dhcr24	protein_coding	922.89	0.157254	0.096286	1.6332	0.102427	0.634455
ENSMUSG00000047496	Rnf152	protein_coding	6.49841	1.08847	0.666476	1.63317	0.102434	0.634455
ENSMUSG00000031016	Wee1	protein_coding	110.345	0.357373	0.219029	1.63162	0.102759	0.635702
ENSMUSG00000028465	Tln1	protein_coding	362.781	0.190833	0.117011	1.63089	0.102913	0.636323
ENSMUSG00000029415	Sdad1	protein_coding	166.414	0.234342	0.143711	1.63065	0.102964	0.636323
ENSMUSG00000024472	Dcp2	protein_coding	116.325	-0.294645	0.1808	-1.62968	0.10317	0.636343
ENSMUSG00000026211	Obsl1	protein_coding	21.043	0.679096	0.416711	1.62966	0.103174	0.636343
ENSMUSG00000069670	Nkain2	protein_coding	31.5413	0.842247	0.516636	1.63025	0.103048	0.636343
ENSMUSG00000099517	Hist1h3g	protein_coding	30.7825	0.846684	0.519471	1.6299	0.103123	0.636343
ENSMUSG00000031372	Trex2	protein_coding	31.3156	0.660427	0.40573	1.62775	0.103578	0.637876
ENSMUSG00000043998	Mgat2	protein_coding	292.482	0.192105	0.118001	1.62799	0.103527	0.637876
ENSMUSG00000052688	Rab7b	protein_coding	51.7574	-0.485192	0.298049	-1.62789	0.103548	0.637876
ENSMUSG00000027953	Slc50a1	protein_coding	32.8693	0.537545	0.33034	1.62725	0.103685	0.637878
ENSMUSG00000056310	Tyw1	protein_coding	49.3965	-0.510651	0.313858	-1.62701	0.103734	0.637878
ENSMUSG00000090086	AI480526	lncRNA	16.996	-0.662764	0.407312	-1.62717	0.103701	0.637878
ENSMUSG00000069581	Tspear	protein_coding	7.53668	-1.07775	0.662651	-1.62642	0.103861	0.638339
[truncated: 10,287 more rows]

## Sheet: ED Fig. 8a-2
gene_id	symbol	gene_type	baseMean	log2FoldChange	lfcSE	stat	pvalue	padj
ENSMUSG00000026773	Pfkfb3	protein_coding	358.752	2.08917	0.125433	16.6556	2.75e-62	2.92e-58
ENSMUSG00000019850	Tnfaip3	protein_coding	624.744	2.78132	0.194866	14.273	3.22e-46	1.71e-42
ENSMUSG00000021025	Nfkbia	protein_coding	607.335	1.97306	0.139472	14.1467	1.96e-45	6.92e-42
ENSMUSG00000030103	Bhlhe40	protein_coding	860.4	1.18256	0.089485	13.2152	7.17e-40	1.9e-36
ENSMUSG00000003541	Ier3	protein_coding	914.247	1.31246	0.105223	12.4731	1.05e-35	2.22e-32
ENSMUSG00000020108	Ddit4	protein_coding	445.895	1.81889	0.147123	12.3631	4.14e-35	7.32e-32
ENSMUSG00000017009	Sdc4	protein_coding	2633.92	0.607885	0.0552507	11.0023	3.72e-28	4.94e-25
ENSMUSG00000021281	Tnfaip2	protein_coding	1235.46	1.14731	0.104182	11.0126	3.32e-28	4.94e-25
ENSMUSG00000000628	Hk2	protein_coding	732.048	1.37972	0.126345	10.9202	9.22e-28	1.09e-24
ENSMUSG00000042677	Zc3h12a	protein_coding	170.566	1.80775	0.167581	10.7873	3.95e-27	4.19e-24
ENSMUSG00000034394	Lif	protein_coding	430.33	2.02975	0.200938	10.1014	5.45e-24	5.25e-21
ENSMUSG00000021822	Plau	protein_coding	820.064	1.01219	0.101422	9.97998	1.87e-23	1.65e-20
ENSMUSG00000045502	Hcar2	protein_coding	301.28	1.54437	0.156375	9.87606	5.29e-23	4.31e-20
ENSMUSG00000048489	Depp1	protein_coding	354.213	1.48443	0.161571	9.18749	4.02e-20	3.05e-17
ENSMUSG00000029380	Cxcl1	protein_coding	229.257	3.04671	0.335797	9.07306	1.16e-19	8.18e-17
ENSMUSG00000024401	Tnf	protein_coding	56.2683	2.63449	0.290696	9.06271	1.27e-19	8.43e-17
ENSMUSG00000052837	Junb	protein_coding	1189.99	0.64134	0.0731076	8.77255	1.75e-18	1.09e-15
ENSMUSG00000027399	Il1a	protein_coding	565.862	1.29686	0.149638	8.66666	4.45e-18	2.62e-15
ENSMUSG00000035356	Nfkbiz	protein_coding	335.213	1.32813	0.15372	8.63995	5.62e-18	3.14e-15
ENSMUSG00000046731	Kctd11	protein_coding	288.237	1.46942	0.171749	8.55564	1.17e-17	6.21e-15
ENSMUSG00000020423	Btg2	protein_coding	325.664	1.05061	0.123777	8.4879	2.1e-17	1.06e-14
ENSMUSG00000044313	Mab21l3	protein_coding	52.4589	3.03359	0.361586	8.38966	4.88e-17	2.35e-14
ENSMUSG00000027954	Efna1	protein_coding	151.884	1.32019	0.159286	8.28814	1.15e-16	5.3e-14
ENSMUSG00000026166	Ccl20	protein_coding	27.6549	4.15089	0.503996	8.23596	1.78e-16	7.67e-14
ENSMUSG00000037405	Icam1	protein_coding	232.723	1.47284	0.17887	8.23418	1.81e-16	7.67e-14
ENSMUSG00000035105	Egln3	protein_coding	956.641	1.52795	0.188309	8.11409	4.89e-16	2e-13
ENSMUSG00000034640	Tiparp	protein_coding	436.714	0.965844	0.122525	7.88286	3.2e-15	1.26e-12
ENSMUSG00000031024	St5	protein_coding	217.017	1.04706	0.13321	7.86018	3.84e-15	1.45e-12
ENSMUSG00000021127	Zfp36l1	protein_coding	1112.84	0.541121	0.0705581	7.66915	1.73e-14	6.33e-12
ENSMUSG00000018916	Csf2	protein_coding	56.9921	2.52167	0.331247	7.61265	2.69e-14	9.49e-12
ENSMUSG00000032369	Plscr1	protein_coding	236.274	0.80464	0.106047	7.58762	3.26e-14	1.11e-11
ENSMUSG00000030790	Adm	protein_coding	239.917	1.69317	0.226538	7.47412	7.77e-14	2.58e-11
ENSMUSG00000053175	Bcl3	protein_coding	178.826	1.29819	0.178305	7.28076	3.32e-13	1.07e-10
ENSMUSG00000043421	Hilpda	protein_coding	502.625	0.959496	0.132746	7.22805	4.9e-13	1.53e-10
ENSMUSG00000050737	Ptges	protein_coding	550.278	0.886095	0.124329	7.12703	1.03e-12	3.11e-10
ENSMUSG00000039232	Stx11	protein_coding	213.356	0.930748	0.133098	6.99295	2.69e-12	7.93e-10
ENSMUSG00000002250	Ppard	protein_coding	439.268	0.71317	0.102452	6.96104	3.38e-12	9.68e-10
ENSMUSG00000051439	Cd14	protein_coding	235.148	1.12582	0.162475	6.9292	4.23e-12	1.18e-09
ENSMUSG00000024922	Ovol1	protein_coding	159.827	1.20691	0.175425	6.8799	5.99e-12	1.63e-09
ENSMUSG00000042650	Alkbh5	protein_coding	560.895	0.722134	0.106496	6.78085	1.19e-11	3.17e-09
ENSMUSG00000003051	Elf3	protein_coding	570.724	0.822267	0.12201	6.73935	1.59e-11	4.11e-09
ENSMUSG00000024486	Hbegf	protein_coding	365.709	1.07897	0.163074	6.61645	3.68e-11	9.29e-09
ENSMUSG00000023951	Vegfa	protein_coding	1359.8	0.753957	0.117032	6.44231	1.18e-10	2.9e-08
ENSMUSG00000025025	Mxi1	protein_coding	257.168	0.771755	0.121581	6.34768	2.19e-10	5.27e-08
ENSMUSG00000018920	Cxcl16	protein_coding	407.417	0.640234	0.101849	6.28608	3.26e-10	7.67e-08
ENSMUSG00000048776	Pthlh	protein_coding	177.191	1.07639	0.171772	6.26637	3.7e-10	8.52e-08
ENSMUSG00000012350	Ehf	protein_coding	1157.34	0.670832	0.107255	6.25454	3.99e-10	8.99e-08
ENSMUSG00000028163	Nfkb1	protein_coding	443.074	0.822877	0.131997	6.23404	4.55e-10	1e-07
ENSMUSG00000074794	Arrdc3	protein_coding	40.5472	2.07173	0.33478	6.18832	6.08e-10	1.32e-07
ENSMUSG00000003382	Etv3	protein_coding	300.333	0.697965	0.113105	6.17094	6.79e-10	1.41e-07
ENSMUSG00000021326	Trim27	protein_coding	339.978	0.79038	0.128058	6.17203	6.74e-10	1.41e-07
ENSMUSG00000050914	Ankrd37	protein_coding	30.1207	2.67245	0.434039	6.15716	7.41e-10	1.51e-07
ENSMUSG00000058427	Cxcl2	protein_coding	106.943	3.97827	0.648869	6.13109	8.73e-10	1.75e-07
ENSMUSG00000024087	Cyp1b1	protein_coding	107.966	1.22518	0.200591	6.10786	1.01e-09	1.98e-07
ENSMUSG00000053470	Kdm3a	protein_coding	270.507	0.631114	0.105551	5.97924	2.24e-09	4.32e-07
ENSMUSG00000024190	Dusp1	protein_coding	621.997	0.76047	0.128139	5.93472	2.94e-09	5.57e-07
ENSMUSG00000035775	Krt20	protein_coding	61.1229	-1.36586	0.233038	-5.86113	4.6e-09	8.55e-07
ENSMUSG00000029377	Ereg	protein_coding	2039.85	0.560674	0.0964464	5.81332	6.12e-09	1.12e-06
ENSMUSG00000030539	Sema4b	protein_coding	699	0.714791	0.124017	5.76367	8.23e-09	1.48e-06
ENSMUSG00000045216	Hs6st1	protein_coding	449.756	0.618662	0.107435	5.75847	8.49e-09	1.5e-06
ENSMUSG00000052684	Jun	protein_coding	684.099	0.585689	0.10422	5.61974	1.91e-08	3.32e-06
ENSMUSG00000013846	St3gal1	protein_coding	294.155	0.689233	0.123373	5.58658	2.32e-08	3.96e-06
ENSMUSG00000045664	Cdc42ep2	protein_coding	37.6766	1.63506	0.293653	5.56801	2.58e-08	4.34e-06
ENSMUSG00000014599	Csf1	protein_coding	38.531	2.05567	0.370464	5.5489	2.87e-08	4.76e-06
ENSMUSG00000031538	Plat	protein_coding	993.741	0.509796	0.0928785	5.48884	4.05e-08	6.6e-06
ENSMUSG00000018476	Kdm6b	protein_coding	422.774	0.67842	0.123757	5.48188	4.21e-08	6.76e-06
ENSMUSG00000040128	Pnrc1	protein_coding	485.292	0.644933	0.119309	5.40556	6.46e-08	1.02e-05
ENSMUSG00000001300	Efnb2	protein_coding	809.97	-0.509736	0.094637	-5.38622	7.2e-08	1.12e-05
ENSMUSG00000038393	Txnip	protein_coding	115.963	-1.12113	0.210768	-5.31928	1.04e-07	1.6e-05
ENSMUSG00000028517	Plpp3	protein_coding	169.997	-1.03056	0.194543	-5.29735	1.17e-07	1.78e-05
ENSMUSG00000032860	P2ry2	protein_coding	213.608	0.764421	0.145007	5.27161	1.35e-07	2.02e-05
ENSMUSG00000028645	Slc2a1	protein_coding	1202.52	0.647041	0.123302	5.24759	1.54e-07	2.27e-05
ENSMUSG00000026971	Itgb6	protein_coding	626.238	0.451865	0.0870252	5.19234	2.08e-07	3.02e-05
ENSMUSG00000042349	Ikbke	protein_coding	65.7024	1.2386	0.240085	5.15902	2.48e-07	3.56e-05
ENSMUSG00000000489	Pdgfb	protein_coding	31.2884	2.05399	0.40047	5.12896	2.91e-07	4.12e-05
ENSMUSG00000026235	Epha4	protein_coding	206.019	-0.645755	0.126713	-5.09622	3.46e-07	4.83e-05
ENSMUSG00000039967	Zfp292	protein_coding	269.365	0.565176	0.111911	5.05023	4.41e-07	6.08e-05
ENSMUSG00000044041	Krt13	protein_coding	158.511	-0.828934	0.16655	-4.97709	6.45e-07	8.77e-05
ENSMUSG00000021196	Pfkp	protein_coding	337.327	0.813076	0.165363	4.91692	8.79e-07	0.000117984
ENSMUSG00000035678	Tnfsf9	protein_coding	27.3567	2	0.408186	4.89973	9.6e-07	0.000127182
ENSMUSG00000035498	Cdcp1	protein_coding	757.88	0.373179	0.0762321	4.8953	9.82e-07	0.000128475
ENSMUSG00000032000	Birc3	protein_coding	99.8784	0.944306	0.193232	4.88691	1.02e-06	0.000132434
ENSMUSG00000044786	Zfp36	protein_coding	244.233	0.748616	0.154891	4.83316	1.34e-06	0.00017165
ENSMUSG00000023067	Cdkn1a	protein_coding	704.676	0.551261	0.114679	4.80701	1.53e-06	0.000193369
ENSMUSG00000027381	Bcl2l11	protein_coding	181.952	0.701777	0.147167	4.76857	1.86e-06	0.000231421
ENSMUSG00000031635	Anxa10	protein_coding	94.0444	-1.20382	0.254557	-4.72908	2.26e-06	0.000278039
ENSMUSG00000028527	Ak4	protein_coding	108.952	1.16282	0.248318	4.68277	2.83e-06	0.000344891
ENSMUSG00000024074	Crim1	protein_coding	824.304	-0.400163	0.0858931	-4.65884	3.18e-06	0.000378804
ENSMUSG00000027333	Smox	protein_coding	280.728	0.639509	0.137204	4.66102	3.15e-06	0.000378804
ENSMUSG00000055994	Nod2	protein_coding	19.7142	1.96933	0.425929	4.62361	3.77e-06	0.000441578
ENSMUSG00000071856	Mcc	protein_coding	278.638	0.798293	0.172695	4.62257	3.79e-06	0.000441578
ENSMUSG00000019916	P4ha1	protein_coding	253.977	0.76441	0.165618	4.61549	3.92e-06	0.000451931
ENSMUSG00000032802	Srxn1	protein_coding	208.004	-0.807061	0.176846	-4.56363	5.03e-06	0.000573147
ENSMUSG00000027356	Fermt1	protein_coding	327.457	0.653187	0.143686	4.54593	5.47e-06	0.000616862
ENSMUSG00000047180	Neurl3	protein_coding	60.3024	1.21268	0.267081	4.54049	5.61e-06	0.00062634
ENSMUSG00000036427	Gpi1	protein_coding	1113.08	0.469213	0.105409	4.45135	8.53e-06	0.000942408
ENSMUSG00000035673	Sbno2	protein_coding	478.871	0.576779	0.129771	4.44458	8.81e-06	0.000961733
ENSMUSG00000085683	Tmem238l	protein_coding	176.221	0.698676	0.157269	4.44255	8.89e-06	0.000961733
ENSMUSG00000002831	Plin4	protein_coding	32.775	-1.7882	0.406159	-4.40272	1.07e-05	0.00114482
ENSMUSG00000033307	Mif	protein_coding	409.912	0.490866	0.111584	4.39906	1.09e-05	0.00115264
ENSMUSG00000039157	Fam102a	protein_coding	537.027	0.449922	0.103139	4.36228	1.29e-05	0.00135112
ENSMUSG00000030256	Bhlhe41	protein_coding	82.595	0.941299	0.216082	4.3562	1.32e-05	0.00137554
ENSMUSG00000035199	Arl6ip5	protein_coding	329.1	0.491858	0.113239	4.34355	1.4e-05	0.0014431
ENSMUSG00000019970	Sgk1	protein_coding	391.02	-0.506322	0.117164	-4.32149	1.55e-05	0.00157986
ENSMUSG00000044162	Tnip3	protein_coding	64.2279	1.64281	0.380512	4.31737	1.58e-05	0.00159433
ENSMUSG00000032487	Ptgs2	protein_coding	3203.99	0.647347	0.150643	4.29724	1.73e-05	0.00171357
ENSMUSG00000068798	Rap1a	protein_coding	105.07	-0.63324	0.1473	-4.29897	1.72e-05	0.00171357
ENSMUSG00000015837	Sqstm1	protein_coding	1680.85	0.335651	0.0784262	4.27984	1.87e-05	0.00183602
ENSMUSG00000029378	Areg	protein_coding	989.729	0.40761	0.096188	4.23764	2.26e-05	0.00219703
ENSMUSG00000024293	Esco1	protein_coding	229.769	-0.572078	0.135183	-4.23187	2.32e-05	0.0022337
ENSMUSG00000031731	Ap1g1	protein_coding	675.355	-0.380651	0.0900079	-4.22908	2.35e-05	0.00224119
ENSMUSG00000020277	Pfkl	protein_coding	604.141	0.589947	0.139682	4.2235	2.41e-05	0.00227692
ENSMUSG00000055675	Kbtbd11	protein_coding	100.805	0.999077	0.239308	4.17485	2.98e-05	0.00279763
ENSMUSG00000025746	Il6	protein_coding	27.7979	2.82676	0.678821	4.16422	3.12e-05	0.00290547
ENSMUSG00000007682	Dio2	protein_coding	1599.81	-0.642414	0.155101	-4.14191	3.44e-05	0.00317535
ENSMUSG00000045667	Smtnl2	protein_coding	18.8639	1.9887	0.485479	4.09637	4.2e-05	0.00383579
ENSMUSG00000018899	Irf1	protein_coding	74.5647	0.986959	0.24466	4.03399	5.48e-05	0.00496906
ENSMUSG00000027859	Ngf	protein_coding	644.088	-0.504641	0.126796	-3.97994	6.89e-05	0.00619352
ENSMUSG00000000532	Acvr1b	protein_coding	212.926	0.564375	0.142031	3.9736	7.08e-05	0.00626292
ENSMUSG00000020589	Fam49a	protein_coding	60.8025	-1.0052	0.253115	-3.97131	7.15e-05	0.00626292
ENSMUSG00000035376	Hacd2	protein_coding	239.603	0.513367	0.12922	3.97281	7.1e-05	0.00626292
ENSMUSG00000028967	Errfi1	protein_coding	428.338	0.622003	0.157044	3.96069	7.47e-05	0.00644723
ENSMUSG00000031987	Egln1	protein_coding	374.528	0.638983	0.16134	3.96048	7.48e-05	0.00644723
ENSMUSG00000020656	Grhl1	protein_coding	591.129	-0.30904	0.0785985	-3.93188	8.43e-05	0.00720628
ENSMUSG00000028654	Mycl	protein_coding	234.375	0.555443	0.141806	3.91692	8.97e-05	0.00760694
ENSMUSG00000024014	Pim1	protein_coding	158.264	0.728427	0.186501	3.90576	9.39e-05	0.00790348
ENSMUSG00000048796	Cyb561d1	protein_coding	26.8109	-1.1896	0.30581	-3.89001	0.000100242	0.0083682
ENSMUSG00000032578	Cish	protein_coding	183.519	0.591131	0.152506	3.87612	0.000106135	0.00879093
ENSMUSG00000068479	Mfap1a	protein_coding	60.6206	-0.717592	0.185363	-3.87128	0.000108266	0.00889795
ENSMUSG00000025225	Nfkb2	protein_coding	155.063	0.584696	0.152086	3.84452	0.000120788	0.00985076
ENSMUSG00000005125	Ndrg1	protein_coding	1106.48	0.986936	0.257539	3.83218	0.000127013	0.0102794
ENSMUSG00000028655	Mfsd2a	protein_coding	92.633	0.910414	0.237924	3.82649	0.000129984	0.0104401
ENSMUSG00000098188	Sowahc	protein_coding	473.482	-0.407948	0.106822	-3.81896	0.000134017	0.0106831
ENSMUSG00000036620	Mgat4b	protein_coding	339.17	0.406131	0.106748	3.80459	0.000142038	0.011238
ENSMUSG00000037012	Hk1	protein_coding	479.021	0.459761	0.121282	3.79082	0.000150148	0.0117916
ENSMUSG00000047446	Arl4a	protein_coding	84.6008	0.905096	0.239653	3.77669	0.000158928	0.0123893
ENSMUSG00000106874	Gm20186	lncRNA	187.899	0.680816	0.180729	3.76705	0.000165188	0.0127834
ENSMUSG00000027907	S100a11	protein_coding	874.693	0.367888	0.0978355	3.76027	0.000169727	0.0129456
ENSMUSG00000047407	Tgif1	protein_coding	391.236	0.466821	0.124141	3.76041	0.000169637	0.0129456
ENSMUSG00000041773	Enc1	protein_coding	154.941	-0.568293	0.151573	-3.7493	0.000177327	0.0134287
ENSMUSG00000032501	Trib1	protein_coding	254.184	-0.477291	0.127497	-3.74356	0.000181433	0.0136422
ENSMUSG00000031089	Slc6a14	protein_coding	55.5006	1.30109	0.348066	3.73805	0.000185455	0.0138464
ENSMUSG00000038240	Pdss2	protein_coding	71.7163	-0.893441	0.239409	-3.73187	0.000190065	0.0139935
ENSMUSG00000039081	Zfp503	protein_coding	122.411	-0.703744	0.188555	-3.7323	0.00018974	0.0139935
ENSMUSG00000045319	Proser2	protein_coding	91.7861	0.736777	0.199745	3.68859	0.000225504	0.0164882
ENSMUSG00000002983	Relb	protein_coding	113.188	0.638046	0.17386	3.66989	0.000242655	0.0175781
ENSMUSG00000039782	Cpeb2	protein_coding	860.619	-0.481419	0.131221	-3.66876	0.000243726	0.0175781
ENSMUSG00000074766	Ism1	protein_coding	28.2514	-1.88076	0.513034	-3.66596	0.000246411	0.0176517
ENSMUSG00000025764	Jade1	protein_coding	502.63	-0.476272	0.129995	-3.66378	0.000248523	0.0176835
ENSMUSG00000056708	Ier5	protein_coding	570.033	-0.331972	0.090959	-3.64969	0.000262552	0.0185572
ENSMUSG00000048915	Efna5	protein_coding	552.862	-0.385898	0.105867	-3.6451	0.000267285	0.0187666
ENSMUSG00000046186	Cd109	protein_coding	87.2536	-0.883651	0.242566	-3.64293	0.000269555	0.0188015
ENSMUSG00000004267	Eno2	protein_coding	17.496	1.63793	0.451866	3.62481	0.000289177	0.0199148
ENSMUSG00000116657	Gm49774	lncRNA	19.6252	1.59984	0.441368	3.62472	0.000289274	0.0199148
ENSMUSG00000027198	Ext2	protein_coding	165.333	-0.602073	0.166349	-3.61933	0.000295364	0.0202029
ENSMUSG00000020121	Srgap1	protein_coding	433.786	-0.407385	0.113543	-3.58792	0.000333327	0.0226534
ENSMUSG00000057963	Itpk1	protein_coding	144.268	1.0152	0.283398	3.58226	0.000340639	0.0230029
ENSMUSG00000085795	Zfp703	protein_coding	366.052	-0.47809	0.133546	-3.57997	0.000343631	0.0230581
ENSMUSG00000017002	Slpi	protein_coding	73.4276	0.831982	0.233162	3.56826	0.000359359	0.0239618
ENSMUSG00000021250	Fos	protein_coding	151.77	0.680597	0.191478	3.55444	0.000378781	0.025099
ENSMUSG00000000440	Pparg	protein_coding	651.707	0.332451	0.0938064	3.54401	0.000394093	0.0259396
ENSMUSG00000038080	Kdm1b	protein_coding	280.077	-0.611126	0.172513	-3.5425	0.000396361	0.0259396
ENSMUSG00000029371	Cxcl5	protein_coding	86.8469	1.83765	0.520587	3.52995	0.000415632	0.0270339
ENSMUSG00000003752	Itpkc	protein_coding	230.283	0.586809	0.167	3.51382	0.000441714	0.0285552
ENSMUSG00000020056	Washc3	protein_coding	58.5067	0.749993	0.213978	3.505	0.000456615	0.0292769
ENSMUSG00000025161	Slc16a3	protein_coding	196.399	1.30596	0.37293	3.50188	0.00046198	0.0292769
ENSMUSG00000032265	Tent5a	protein_coding	79.2418	-0.781606	0.223267	-3.50077	0.000463924	0.0292769
ENSMUSG00000048878	Hexim1	protein_coding	251.87	-0.464187	0.132543	-3.50216	0.000461496	0.0292769
ENSMUSG00000058152	Chsy3	protein_coding	110.727	-0.721048	0.206392	-3.49358	0.000476586	0.029898
ENSMUSG00000028539	Artn	protein_coding	33.9601	1.00601	0.28893	3.48186	0.000497944	0.0310541
ENSMUSG00000035818	Plekhs1	protein_coding	74.1232	1.42738	0.410404	3.47798	0.000505213	0.0313232
ENSMUSG00000028788	Ptp4a2	protein_coding	1436.42	0.200282	0.0576333	3.47511	0.000510652	0.0314044
ENSMUSG00000034201	Gas2l1	protein_coding	146.169	0.535627	0.154226	3.47299	0.00051469	0.0314044
ENSMUSG00000039934	Gsap	protein_coding	53.5449	1.03019	0.296661	3.47262	0.000515409	0.0314044
ENSMUSG00000045679	Pqlc3	protein_coding	79.5778	0.666552	0.19234	3.46549	0.000529272	0.0320648
ENSMUSG00000020607	Lratd1	protein_coding	1505.61	-0.260521	0.0752162	-3.46364	0.000532927	0.0321028
ENSMUSG00000068823	Csde1	protein_coding	1427.81	0.232514	0.0672618	3.45686	0.000546515	0.0327353
ENSMUSG00000024525	Impa2	protein_coding	125.293	0.654608	0.19064	3.43374	0.000595322	0.0354585
ENSMUSG00000034522	Zfp395	protein_coding	36.9617	0.985621	0.287341	3.43014	0.000603268	0.035731
ENSMUSG00000015312	Gadd45b	protein_coding	189.854	0.560873	0.163958	3.42083	0.000624298	0.0367712
ENSMUSG00000031583	Wrn	protein_coding	75.5322	-1.5729	0.461298	-3.40973	0.000650264	0.0380889
ENSMUSG00000027035	Cers6	protein_coding	645.103	-0.364895	0.107198	-3.40392	0.000664268	0.0382748
ENSMUSG00000032068	Plet1	protein_coding	3424.58	0.272247	0.0799178	3.40658	0.000657812	0.0382748
ENSMUSG00000053617	Sh3pxd2a	protein_coding	507.063	0.314383	0.0923393	3.40464	0.000662505	0.0382748
ENSMUSG00000028970	Abcb1b	protein_coding	28.7052	1.26776	0.373656	3.39286	0.000691682	0.039215
ENSMUSG00000036718	Micall2	protein_coding	70.4462	0.767905	0.226191	3.39494	0.000686447	0.039215
ENSMUSG00000063060	Sox7	protein_coding	139.675	-0.968856	0.285534	-3.39314	0.000690957	0.039215
ENSMUSG00000068270	Shroom4	protein_coding	347.087	-0.432145	0.127787	-3.38177	0.000720211	0.0406153
ENSMUSG00000079197	Psme2	protein_coding	103.675	0.599916	0.17762	3.37752	0.00073143	0.0410297
ENSMUSG00000018171	Vmp1	protein_coding	921.725	0.284601	0.084573	3.36516	0.000765002	0.0426871
ENSMUSG00000048485	Zbtb8b	protein_coding	20.1562	1.71976	0.513812	3.34707	0.000816712	0.0453339
ENSMUSG00000029723	Tsc22d4	protein_coding	103.929	0.579495	0.173429	3.34139	0.000833599	0.0460303
ENSMUSG00000097119	B230354K17Rik	lncRNA	35.0408	-0.833478	0.249589	-3.3394	0.000839593	0.0461211
ENSMUSG00000049878	Rlf	protein_coding	228.068	0.3877	0.116179	3.33709	0.000846593	0.0462659
ENSMUSG00000000441	Raf1	protein_coding	301.999	-0.411287	0.123363	-3.33397	0.000856163	0.0465489
ENSMUSG00000022512	Cldn1	protein_coding	283.243	-0.781568	0.235207	-3.3229	0.000890872	0.0481889
ENSMUSG00000013539	Tango2	protein_coding	37.8275	-0.845128	0.254729	-3.31776	0.000907423	0.048835
ENSMUSG00000023026	Dip2b	protein_coding	640.473	-0.960647	0.290116	-3.31125	0.000928806	0.0497238
ENSMUSG00000037058	Paip2	protein_coding	255.04	0.363274	0.109789	3.30885	0.000936816	0.0497238
ENSMUSG00000039648	Kyat1	protein_coding	173.835	-0.636041	0.192245	-3.30849	0.000938007	0.0497238
ENSMUSG00000030483	Cyp2b10	protein_coding	36.3292	-1.07363	0.326161	-3.2917	0.000995837	0.0525267
ENSMUSG00000116802	Gm5165	lncRNA	29.5891	-1.02696	0.312289	-3.28849	0.00100726	0.0528663
ENSMUSG00000042510	AA986860	protein_coding	315.469	-0.427947	0.130194	-3.28699	0.00101263	0.0528865
ENSMUSG00000041037	Irgq	protein_coding	148.964	0.562037	0.171422	3.27867	0.00104296	0.0542034
ENSMUSG00000033545	Znrf1	protein_coding	199.693	0.463842	0.141889	3.26904	0.00107913	0.0558096
ENSMUSG00000031503	Col4a2	protein_coding	130.096	-1.18323	0.362388	-3.26511	0.00109423	0.0563157
ENSMUSG00000000168	Dlat	protein_coding	158.641	-0.4698	0.144138	-3.25939	0.00111654	0.056639
ENSMUSG00000035367	Rmi1	protein_coding	28.001	-0.932995	0.2861	-3.26108	0.00110988	0.056639
ENSMUSG00000062345	Serpinb2	protein_coding	448.545	0.741287	0.227431	3.25939	0.00111653	0.056639
ENSMUSG00000033538	Casp4	protein_coding	58.094	0.833044	0.255753	3.25723	0.00112507	0.0567998
ENSMUSG00000021709	Erbin	protein_coding	1450.24	0.193547	0.0594459	3.25585	0.00113054	0.0568059
ENSMUSG00000014668	Chfr	protein_coding	97.9322	-0.50707	0.156052	-3.24936	0.00115666	0.057844
ENSMUSG00000034127	Tspan8	protein_coding	594.699	0.334693	0.103433	3.23584	0.00121287	0.0603703
ENSMUSG00000024335	Brd2	protein_coding	1004.63	-0.290668	0.0898732	-3.2342	0.00121982	0.0604325
ENSMUSG00000055723	Rras2	protein_coding	418.273	-0.283452	0.0879991	-3.22108	0.00127709	0.0629756
ENSMUSG00000061559	Wdr61	protein_coding	437.393	-0.319382	0.0994008	-3.21307	0.00131325	0.0644586
ENSMUSG00000040511	Pvr	protein_coding	175.515	0.512889	0.15989	3.20777	0.00133769	0.0653557
ENSMUSG00000018569	Cldn7	protein_coding	408.974	0.322972	0.100839	3.20284	0.00136078	0.0658766
ENSMUSG00000020400	Tnip1	protein_coding	141.053	0.596791	0.186332	3.20285	0.00136077	0.0658766
ENSMUSG00000028262	Clca3a2	protein_coding	145.815	0.584608	0.182622	3.20118	0.00136864	0.065956
ENSMUSG00000027806	Tsc22d2	protein_coding	665.417	-0.311476	0.0974618	-3.19588	0.00139405	0.0668768
ENSMUSG00000011752	Pgam1	protein_coding	135.491	0.614584	0.192676	3.18972	0.00142411	0.067706
ENSMUSG00000027510	Rbm38	protein_coding	32.1885	-0.935311	0.293226	-3.18973	0.00142408	0.067706
ENSMUSG00000087700	Gm15283	lncRNA	36.6053	0.915497	0.28718	3.18788	0.00143319	0.0678334
ENSMUSG00000038412	Higd1a	protein_coding	210.211	0.771109	0.242353	3.18176	0.00146381	0.0689748
ENSMUSG00000010651	Acaa1b	protein_coding	132.843	-0.662486	0.208377	-3.17926	0.00147651	0.0692652
ENSMUSG00000024978	Gpam	protein_coding	181.496	0.548372	0.172717	3.17497	0.00149851	0.0699877
ENSMUSG00000040857	Erf	protein_coding	193.807	0.47974	0.151246	3.17192	0.00151435	0.0704172
ENSMUSG00000030137	Tuba8	protein_coding	78.1517	-0.586147	0.185066	-3.16723	0.00153898	0.0709403
ENSMUSG00000084128	Esrp2	protein_coding	429.003	-0.410014	0.129435	-3.16771	0.00153642	0.0709403
ENSMUSG00000031609	Sap30	protein_coding	37.6562	0.947997	0.300217	3.15771	0.00159013	0.0726663
ENSMUSG00000056131	Pgm3	protein_coding	34.6632	-0.975856	0.308976	-3.15836	0.0015866	0.0726663
ENSMUSG00000042622	Maff	protein_coding	201.65	0.409796	0.130059	3.15084	0.00162802	0.0740786
ENSMUSG00000079451	Tmprss11g	protein_coding	567.837	-0.381488	0.121653	-3.13586	0.00171352	0.0776356
ENSMUSG00000020580	Rock2	protein_coding	1021.75	-0.530864	0.1695	-3.13193	0.00173659	0.0783461
ENSMUSG00000032724	Abtb2	protein_coding	133.83	1.00179	0.320056	3.13004	0.00174781	0.0783465
ENSMUSG00000039384	Dusp10	protein_coding	238.259	-0.471201	0.15057	-3.12944	0.00175138	0.0783465
ENSMUSG00000024810	Il33	protein_coding	4038.69	-0.662409	0.211917	-3.1258	0.00177322	0.07899
ENSMUSG00000026399	Cd55	protein_coding	2209.74	-0.363229	0.116292	-3.12343	0.00178758	0.0792969
ENSMUSG00000037211	Spry1	protein_coding	14.8127	1.79505	0.574969	3.12199	0.00179635	0.0793537
ENSMUSG00000049811	Fam161a	protein_coding	28.5963	-1.03861	0.332944	-3.11946	0.00181181	0.0797048
ENSMUSG00000029513	Prkab1	protein_coding	244.847	0.390765	0.125439	3.11517	0.0018384	0.0805403
ENSMUSG00000002147	Stat6	protein_coding	356.174	0.366545	0.118265	3.09936	0.00193937	0.0842672
ENSMUSG00000025403	Shmt2	protein_coding	156.356	0.449018	0.144837	3.10016	0.00193419	0.0842672
ENSMUSG00000020275	Rel	protein_coding	175.23	0.480592	0.155138	3.09784	0.00194937	0.0843562
ENSMUSG00000048232	Fbxo10	protein_coding	28.5666	1.13577	0.367026	3.09453	0.00197122	0.0849549
ENSMUSG00000029528	Pxn	protein_coding	341.552	0.389688	0.126167	3.08867	0.00201057	0.0862998
ENSMUSG00000026171	Rnf25	protein_coding	51.8956	-0.71789	0.232623	-3.08607	0.00202822	0.0866072
ENSMUSG00000026437	Cdk18	protein_coding	253.994	0.544207	0.176528	3.08283	0.00205041	0.0866072
ENSMUSG00000033032	Afap1l1	protein_coding	22.2639	1.29578	0.420175	3.0839	0.00204308	0.0866072
ENSMUSG00000042734	Ttc9	protein_coding	192.095	-0.390256	0.126531	-3.08428	0.00204048	0.0866072
ENSMUSG00000074876	Spata5l1	lncRNA	23.0213	-1.15322	0.374286	-3.08111	0.00206233	0.0867652
ENSMUSG00000001983	Taco1	protein_coding	582.369	0.413107	0.134327	3.07538	0.00210237	0.0881002
ENSMUSG00000026094	Stk17b	protein_coding	252.738	0.41455	0.135229	3.06554	0.0021728	0.0906929
ENSMUSG00000024099	Ndufv2	protein_coding	221.706	-0.358175	0.116919	-3.06346	0.00218794	0.0909669
ENSMUSG00000006134	Crkl	protein_coding	180.492	-0.359166	0.117501	-3.05671	0.0022378	0.0919581
ENSMUSG00000037509	Arhgef4	protein_coding	326.903	-0.338274	0.110611	-3.05823	0.00222647	0.0919581
ENSMUSG00000040363	Bcor	protein_coding	269.28	0.429734	0.140554	3.05743	0.00223247	0.0919581
ENSMUSG00000027822	Slc33a1	protein_coding	64.8657	-0.61459	0.201286	-3.05332	0.00226327	0.0922892
ENSMUSG00000112146	Gm46210	lncRNA	56.2394	-1.05289	0.344735	-3.0542	0.00225663	0.0922892
ENSMUSG00000030162	Olr1	protein_coding	31.9359	1.2593	0.413308	3.04689	0.00231223	0.0939243
ENSMUSG00000078812	Eif5a	protein_coding	828.834	0.230706	0.0757533	3.04549	0.00232301	0.0940022
ENSMUSG00000046982	Tshz1	protein_coding	187.558	-0.521209	0.171286	-3.04292	0.00234298	0.0944497
ENSMUSG00000023243	Kcnk5	protein_coding	141.492	0.487638	0.160449	3.03921	0.00237198	0.0945402
ENSMUSG00000034917	Tjp3	protein_coding	197.151	0.424396	0.13963	3.03943	0.00237029	0.0945402
ENSMUSG00000050370	Ch25h	protein_coding	13.5788	2.13571	0.702332	3.04088	0.00235888	0.0945402
ENSMUSG00000045854	Lyrm2	protein_coding	27.5518	-1.1521	0.37939	-3.03672	0.00239167	0.0946137
ENSMUSG00000085492	Trmt61b	lncRNA	30.3691	-0.98177	0.323262	-3.03707	0.00238889	0.0946137
ENSMUSG00000038717	Atp5l	protein_coding	59.3071	0.643241	0.212142	3.03212	0.0024284	0.0957097
ENSMUSG00000004207	Psap	protein_coding	1405.19	0.172907	0.0571292	3.0266	0.00247321	0.0962311
ENSMUSG00000059970	Hspa2	protein_coding	106.601	-0.58669	0.193684	-3.0291	0.0024528	0.0962311
ENSMUSG00000060548	Tnfrsf19	protein_coding	170.036	-0.540336	0.178512	-3.02689	0.00247085	0.0962311
ENSMUSG00000063229	Ldha	protein_coding	1889.05	0.465914	0.153969	3.02602	0.00247794	0.0962311
ENSMUSG00000061517	Sox21	protein_coding	132.064	-0.507998	0.167978	-3.0242	0.00249291	0.0964594
ENSMUSG00000024273	2700062C07Rik	protein_coding	23.6166	1.0899	0.361047	3.01871	0.00253856	0.0978684
ENSMUSG00000029771	Irf5	protein_coding	62.0309	0.754972	0.25037	3.01543	0.00256614	0.0985734
ENSMUSG00000078566	Bnip3	protein_coding	395.952	0.876447	0.29083	3.01361	0.00258161	0.0988095
ENSMUSG00000040738	Ints8	protein_coding	114.07	-0.506467	0.168131	-3.01233	0.00259249	0.0988691
ENSMUSG00000020911	Krt19	protein_coding	2356.59	0.253098	0.0842013	3.00587	0.0026482	0.100632
ENSMUSG00000020261	Slc36a1	protein_coding	57.4165	-0.606856	0.202289	-2.99995	0.00270025	0.10185
ENSMUSG00000028134	Ptbp2	protein_coding	133.661	-0.404625	0.134908	-2.99926	0.0027064	0.10185
ENSMUSG00000041926	Rnpep	protein_coding	116.775	0.539095	0.179819	2.99798	0.00271775	0.10185
ENSMUSG00000042406	Atf4	protein_coding	611.747	-0.252201	0.0841265	-2.99787	0.0027187	0.10185
ENSMUSG00000039046	Usp6nl	protein_coding	272.089	0.323098	0.107898	2.99448	0.00274914	0.102628
ENSMUSG00000024151	Msh2	protein_coding	47.1122	-0.692908	0.231618	-2.9916	0.00277522	0.102877
ENSMUSG00000028341	Nr4a3	protein_coding	218.389	-0.791061	0.26436	-2.99236	0.0027683	0.102877
ENSMUSG00000022010	Tsc22d1	protein_coding	339.836	0.357098	0.119489	2.98854	0.00280312	0.103549
ENSMUSG00000046668	Cxxc5	protein_coding	62.3048	0.830619	0.278169	2.98602	0.0028263	0.104043
ENSMUSG00000024754	Cemip2	protein_coding	209.608	-0.409338	0.137431	-2.9785	0.00289667	0.105677
ENSMUSG00000040943	Tet2	protein_coding	412.981	0.309354	0.103877	2.97808	0.00290058	0.105677
ENSMUSG00000045817	Zfp36l2	protein_coding	643.197	0.332222	0.111534	2.97866	0.0028951	0.105677
ENSMUSG00000018001	Cyth3	protein_coding	460.467	-0.279318	0.0939782	-2.97215	0.00295718	0.106519
ENSMUSG00000035095	Fam167a	protein_coding	197.304	-0.571373	0.192184	-2.97305	0.00294854	0.106519
ENSMUSG00000039747	Orai2	protein_coding	138.145	0.524185	0.176302	2.97321	0.00294698	0.106519
ENSMUSG00000045027	Prss22	protein_coding	301.924	0.480367	0.16166	2.97146	0.00296388	0.106519
ENSMUSG00000004798	Ulk2	protein_coding	93.9283	-0.583185	0.19684	-2.96273	0.00304924	0.108415
ENSMUSG00000023991	Foxp4	protein_coding	127.861	0.481199	0.162337	2.9642	0.00303474	0.108415
ENSMUSG00000040435	Ppp1r15a	protein_coding	171.632	0.50599	0.170833	2.96189	0.00305754	0.108415
ENSMUSG00000048807	Slc35e4	protein_coding	94.7892	-0.456732	0.15415	-2.9629	0.00304751	0.108415
ENSMUSG00000020263	Appl2	protein_coding	194.959	0.491623	0.166726	2.94869	0.00319125	0.11188
ENSMUSG00000020439	Smtn	protein_coding	145.569	0.484725	0.164342	2.94948	0.00318307	0.11188
ENSMUSG00000033373	Fntb	protein_coding	110.265	0.519676	0.17629	2.94785	0.00319987	0.11188
ENSMUSG00000033685	Ucp2	protein_coding	315.721	0.402309	0.136512	2.94707	0.00320802	0.11188
ENSMUSG00000075012	Fjx1	protein_coding	76.7651	0.766438	0.259841	2.94964	0.00318147	0.11188
ENSMUSG00000026655	Fam107b	protein_coding	1482.54	-0.206265	0.0701035	-2.94229	0.00325796	0.113249
ENSMUSG00000025402	Nab2	protein_coding	275.764	0.416073	0.141528	2.93987	0.0032835	0.113764
ENSMUSG00000005054	Cstb	protein_coding	806.86	-0.339363	0.115627	-2.93498	0.00333565	0.114218
ENSMUSG00000028140	Mrpl9	protein_coding	111.965	0.486425	0.16568	2.93592	0.00332556	0.114218
ENSMUSG00000031504	Rab20	protein_coding	77.8101	0.641217	0.218502	2.93461	0.00333971	0.114218
ENSMUSG00000036894	Rap2b	protein_coding	179.877	0.468625	0.159587	2.93649	0.00331948	0.114218
ENSMUSG00000000275	Trim25	protein_coding	585.381	-0.284297	0.0971704	-2.92576	0.00343618	0.116172
ENSMUSG00000005609	Ctr9	protein_coding	390.237	-0.366164	0.125155	-2.92569	0.00343697	0.116172
ENSMUSG00000019810	Fuca2	protein_coding	260.32	-0.324618	0.110967	-2.92535	0.00344067	0.116172
ENSMUSG00000037458	Azin1	protein_coding	507.11	-0.363774	0.124285	-2.92694	0.00342312	0.116172
ENSMUSG00000049090	Zadh2	protein_coding	100.302	-0.595896	0.203836	-2.92341	0.00346223	0.116529
ENSMUSG00000005483	Dnajb1	protein_coding	369.427	0.441782	0.151331	2.91931	0.0035081	0.116959
ENSMUSG00000055926	Gm14137	protein_coding	40.9694	0.949476	0.325185	2.9198	0.00350257	0.116959
ENSMUSG00000068523	Gng5	protein_coding	193.718	0.407892	0.13965	2.92081	0.00349126	0.116959
ENSMUSG00000005718	Tfap4	protein_coding	29.1793	0.892804	0.305992	2.91774	0.0035258	0.11718
ENSMUSG00000020850	Prpf8	protein_coding	736.389	0.232902	0.0799011	2.91487	0.00355833	0.11772
ENSMUSG00000030929	Eri2	protein_coding	20.3191	1.05983	0.363657	2.91436	0.00356424	0.11772
ENSMUSG00000032231	Anxa2	protein_coding	1719.2	0.212585	0.0730291	2.91096	0.00360318	0.118538
ENSMUSG00000041161	Otud3	protein_coding	38.0757	-0.840546	0.288918	-2.90928	0.00362257	0.118538
ENSMUSG00000050188	Lsm10	protein_coding	16.4568	-1.60923	0.553036	-2.90982	0.00361642	0.118538
ENSMUSG00000023456	Tpi1	protein_coding	1020.59	0.468147	0.16154	2.89802	0.00375524	0.122502
ENSMUSG00000029474	Rnf34	protein_coding	57.6812	-0.677634	0.234579	-2.88873	0.00386803	0.125794
ENSMUSG00000041180	Hectd2	protein_coding	21.8542	-1.29867	0.450476	-2.88289	0.00394048	0.127369
ENSMUSG00000062070	Pgk1	protein_coding	525.919	0.546937	0.189694	2.88326	0.00393584	0.127369
ENSMUSG00000025372	Baiap2	protein_coding	355.46	-0.29504	0.102505	-2.8783	0.0039982	0.128842
ENSMUSG00000022663	Atg3	protein_coding	164.813	-0.442986	0.154267	-2.87155	0.00408463	0.131228
ENSMUSG00000074030	Exoc8	protein_coding	122.827	-0.443545	0.154846	-2.86442	0.0041777	0.133813
ENSMUSG00000004100	Ppan	protein_coding	113.816	-0.525044	0.183499	-2.86129	0.00421926	0.13441
ENSMUSG00000018932	Map2k3	protein_coding	267.387	0.358574	0.125327	2.8611	0.0042217	0.13441
ENSMUSG00000039068	Zzz3	protein_coding	241.573	-0.379574	0.132743	-2.85947	0.00424345	0.134698
ENSMUSG00000034163	Zfc3h1	protein_coding	304.525	-0.326159	0.114126	-2.85788	0.00426475	0.13497
ENSMUSG00000032998	Foxj3	protein_coding	243.022	-0.355934	0.124628	-2.85598	0.00429047	0.13538
ENSMUSG00000032534	Cep63	protein_coding	58.2657	-0.585445	0.2051	-2.85443	0.00431136	0.135635
ENSMUSG00000015839	Nfe2l2	protein_coding	961.918	0.226746	0.0795061	2.85194	0.0043454	0.136301
ENSMUSG00000009772	Nuak2	protein_coding	116.312	-0.686436	0.240972	-2.84861	0.004391	0.137185
ENSMUSG00000022742	Cpox	protein_coding	323.075	0.336504	0.118156	2.84795	0.00440017	0.137185
ENSMUSG00000026640	Plxna2	protein_coding	428.756	-0.358009	0.125829	-2.84521	0.00443826	0.137185
ENSMUSG00000029213	Commd8	protein_coding	139.157	-0.415664	0.146082	-2.84542	0.00443535	0.137185
ENSMUSG00000061665	Cd2ap	protein_coding	1254.03	0.199753	0.0701911	2.84585	0.00442933	0.137185
ENSMUSG00000027692	Tnik	protein_coding	181.817	-0.496214	0.174543	-2.84294	0.0044699	0.137761
ENSMUSG00000026103	Gls	protein_coding	1152.9	-0.206334	0.0726809	-2.83891	0.00452684	0.13871
ENSMUSG00000046380	Jrk	protein_coding	37.3788	-0.693231	0.244165	-2.8392	0.00452275	0.13871
ENSMUSG00000017721	Pigt	protein_coding	216.451	0.300532	0.105968	2.83606	0.00456745	0.13915
ENSMUSG00000020889	Nr1d1	protein_coding	147.897	0.563197	0.198561	2.8364	0.00456252	0.13915
ENSMUSG00000056124	B4galt6	protein_coding	254.278	0.386449	0.136458	2.832	0.00462577	0.140523
ENSMUSG00000040479	Dgkz	protein_coding	73.5889	-0.651166	0.230111	-2.82979	0.00465781	0.141092
ENSMUSG00000032402	Smad3	protein_coding	455.549	0.316902	0.11237	2.82017	0.00479982	0.144979
ENSMUSG00000037966	Ninj1	protein_coding	83.7107	0.50903	0.180648	2.8178	0.00483537	0.145638
ENSMUSG00000034412	Tbc1d10a	protein_coding	147.476	0.367616	0.130536	2.81621	0.00485943	0.145948
ENSMUSG00000036264	Fstl4	protein_coding	130.254	-0.450198	0.159993	-2.81386	0.00489504	0.146189
ENSMUSG00000039031	Arhgap18	protein_coding	100.832	0.52159	0.185311	2.81467	0.00488276	0.146189
ENSMUSG00000007589	Tinf2	protein_coding	36.9435	-0.807702	0.287475	-2.80964	0.0049597	0.147648
ENSMUSG00000029673	Auts2	protein_coding	524.141	-0.303734	0.108149	-2.80848	0.00497758	0.147648
ENSMUSG00000032754	Slc8b1	protein_coding	45.6961	0.834172	0.297106	2.80766	0.00499028	0.147648
ENSMUSG00000047907	Tshz2	protein_coding	274.423	-0.323922	0.115403	-2.80688	0.00500236	0.147648
ENSMUSG00000053797	Krt16	protein_coding	80.0666	0.81942	0.292007	2.80616	0.00501353	0.147648
ENSMUSG00000028292	Rars2	protein_coding	52.8352	0.681748	0.243139	2.80394	0.00504818	0.148257
ENSMUSG00000019256	Ahr	protein_coding	746.477	0.240581	0.0860077	2.7972	0.00515475	0.150969
ENSMUSG00000026427	Eif2d	protein_coding	64.5533	-0.706816	0.252975	-2.79402	0.00520572	0.152042
ENSMUSG00000038168	P3h2	protein_coding	123.452	-0.589605	0.211464	-2.78821	0.00530009	0.154372
ENSMUSG00000068115	Ninl	protein_coding	90.0066	-0.483314	0.173474	-2.78609	0.00533484	0.154959
ENSMUSG00000018372	Cep95	protein_coding	25.8755	0.917296	0.329907	2.78047	0.00542803	0.156412
ENSMUSG00000019792	Trmt11	protein_coding	65.2802	-0.587398	0.211264	-2.7804	0.00542913	0.156412
ENSMUSG00000024772	Ehd1	protein_coding	272.946	0.358465	0.12889	2.78117	0.00541627	0.156412
ENSMUSG00000050295	Foxc1	protein_coding	152.539	-0.425689	0.153154	-2.77949	0.00544449	0.156429
ENSMUSG00000027134	Lpcat4	protein_coding	119.093	0.45193	0.162814	2.77574	0.00550765	0.157817
ENSMUSG00000032518	Rpsa	protein_coding	861.277	0.326056	0.117573	2.77322	0.0055505	0.158189
ENSMUSG00000060961	Slc4a4	protein_coding	355.393	0.372746	0.1344	2.77341	0.00554723	0.158189
ENSMUSG00000018906	P4ha2	protein_coding	116.132	0.542333	0.195774	2.7702	0.00560214	0.158422
ENSMUSG00000033209	Ttc28	protein_coding	30.6691	0.903548	0.326176	2.77012	0.00560349	0.158422
ENSMUSG00000034893	Cog3	protein_coding	144.535	-0.404004	0.145759	-2.77172	0.00557606	0.158422
ENSMUSG00000003955	Fam162a	protein_coding	900.23	0.515809	0.186491	2.76586	0.00567726	0.159656
ENSMUSG00000051427	Ccdc157	protein_coding	16.9861	-1.1745	0.424635	-2.76591	0.00567647	0.159656
ENSMUSG00000023918	Adgrf4	protein_coding	164.644	0.491768	0.177893	2.7644	0.00570277	0.159949
ENSMUSG00000022800	Fyttd1	protein_coding	353.351	0.289778	0.105	2.75979	0.00578383	0.161166
ENSMUSG00000026923	Notch1	protein_coding	557.021	0.307557	0.111398	2.7609	0.00576424	0.161166
ENSMUSG00000033356	Pus7l	protein_coding	25.0323	0.954493	0.345913	2.75934	0.00579177	0.161166
ENSMUSG00000042524	Sun2	protein_coding	236.099	0.428307	0.155274	2.75839	0.00580871	0.161214
ENSMUSG00000001995	Sipa1l2	protein_coding	207.883	-0.307283	0.111608	-2.75324	0.00590081	0.161469
ENSMUSG00000005575	Ube2m	protein_coding	170.148	-0.394505	0.143303	-2.75294	0.00590634	0.161469
ENSMUSG00000006390	Elovl1	protein_coding	184.578	0.406404	0.147472	2.75581	0.00585474	0.161469
ENSMUSG00000025377	Tepsin	protein_coding	41.441	-0.801661	0.291039	-2.75448	0.00587853	0.161469
ENSMUSG00000029832	Nfe2l3	protein_coding	275.653	0.408679	0.148461	2.75277	0.00590927	0.161469
ENSMUSG00000049303	Syt12	protein_coding	12.5834	-1.5725	0.570391	-2.75689	0.00583546	0.161469
ENSMUSG00000024218	Taf11	protein_coding	59.1342	-0.650038	0.236462	-2.74902	0.00597737	0.162077
ENSMUSG00000031490	Eif4ebp1	protein_coding	196.845	0.403417	0.14672	2.74957	0.00596731	0.162077
ENSMUSG00000048612	Myof	protein_coding	2673.49	0.163003	0.0592802	2.7497	0.00596505	0.162077
ENSMUSG00000022235	Cmbl	protein_coding	14.5102	1.96695	0.716205	2.74636	0.00602614	0.162382
ENSMUSG00000026170	Cyp27a1	protein_coding	105.119	-0.565375	0.205898	-2.7459	0.00603456	0.162382
ENSMUSG00000061838	Suclg2	protein_coding	218.583	-0.486905	0.177255	-2.74692	0.00601578	0.162382
ENSMUSG00000022297	Fzd6	protein_coding	1770.76	-0.290694	0.106011	-2.74213	0.00610427	0.163842
ENSMUSG00000063524	Eno1	protein_coding	420.173	0.399487	0.145804	2.73988	0.00614611	0.164548
ENSMUSG00000009575	Cbx5	protein_coding	243.677	0.339189	0.123933	2.73687	0.00620261	0.164973
ENSMUSG00000020806	Rhbdf2	protein_coding	141.295	0.478257	0.174801	2.73602	0.00621878	0.164973
ENSMUSG00000024912	Fosl1	protein_coding	280.445	0.651446	0.238125	2.73573	0.00622421	0.164973
ENSMUSG00000028300	C9orf72	protein_coding	154.793	0.479593	0.175251	2.7366	0.00620777	0.164973
ENSMUSG00000024232	Bambi	protein_coding	42.8247	-0.817051	0.299409	-2.72888	0.00635502	0.16802
ENSMUSG00000030800	Prss8	protein_coding	152.182	0.356522	0.130981	2.72194	0.00649	0.171162
ENSMUSG00000033883	Zfp267	protein_coding	34.4425	-0.747992	0.275044	-2.71954	0.00653736	0.171861
ENSMUSG00000044617	Zbtb39	protein_coding	75.6462	0.544117	0.20012	2.71895	0.00654895	0.171861
ENSMUSG00000005813	Metap1	protein_coding	181.365	-0.462107	0.170065	-2.71724	0.00658289	0.172325
ENSMUSG00000015488	Cacfd1	protein_coding	73.2631	0.5486	0.202298	2.71184	0.00669112	0.174298
ENSMUSG00000050029	Rap2c	protein_coding	107.949	-0.496854	0.183194	-2.71218	0.00668422	0.174298
ENSMUSG00000030560	Ctsc	protein_coding	277.897	0.349537	0.129016	2.70926	0.00674328	0.175226
ENSMUSG00000056498	Tmem154	protein_coding	114.598	-0.473616	0.174999	-2.70639	0.00680198	0.176319
ENSMUSG00000035504	Reep6	protein_coding	82.5653	0.584874	0.216196	2.70529	0.00682452	0.176472
ENSMUSG00000000555	Itga5	protein_coding	41.0403	0.891838	0.329813	2.70407	0.00684951	0.176687
ENSMUSG00000034738	Nostrin	protein_coding	13.1122	-1.48297	0.550488	-2.69393	0.00706159	0.181276
ENSMUSG00000097028	Ptgs2os	lncRNA	20.0326	1.07114	0.397599	2.69402	0.00705951	0.181276
ENSMUSG00000017132	Cyth1	protein_coding	188.601	-0.419703	0.155868	-2.69268	0.00708803	0.181454
ENSMUSG00000039990	Edrf1	protein_coding	120.303	-0.422605	0.156986	-2.69199	0.00710275	0.181454
ENSMUSG00000105476	Gm35439	lncRNA	17.8375	1.17484	0.436647	2.6906	0.00713228	0.18177
ENSMUSG00000008398	Elk3	protein_coding	215.049	0.366297	0.136367	2.68612	0.00722865	0.183785
ENSMUSG00000057933	Gsta2	protein_coding	52.5159	-0.937252	0.350598	-2.6733	0.00751096	0.190505
ENSMUSG00000021371	Mcur1	protein_coding	113.34	-0.521393	0.195163	-2.67157	0.00754967	0.19103
ENSMUSG00000036136	Fam110c	protein_coding	426.161	0.328011	0.123058	2.66549	0.00768759	0.194057
ENSMUSG00000024750	Zfand5	protein_coding	582.135	0.223854	0.0841099	2.66145	0.00778047	0.195563
ENSMUSG00000052698	Tln2	protein_coding	56.421	1.09213	0.410378	2.66129	0.00778414	0.195563
ENSMUSG00000014725	Adam28	protein_coding	15.2004	-1.25432	0.471942	-2.65779	0.00786542	0.197138
ENSMUSG00000026981	Il1rn	protein_coding	319.896	0.349216	0.131632	2.65298	0.00797841	0.199294
ENSMUSG00000048911	Rnf24	protein_coding	80.1527	0.647069	0.243944	2.65253	0.00798905	0.199294
ENSMUSG00000042747	Krtcap2	protein_coding	86.9008	0.477211	0.180004	2.65111	0.00802282	0.199666
ENSMUSG00000024042	Sik1	protein_coding	1202.44	0.256529	0.0969126	2.64701	0.00812067	0.201157
ENSMUSG00000062931	Zfp938	protein_coding	21.6214	-1.06572	0.402573	-2.64726	0.0081147	0.201157
ENSMUSG00000040774	Cept1	protein_coding	290.301	-0.279936	0.105838	-2.64495	0.00817035	0.201916
ENSMUSG00000002565	Scin	protein_coding	48.2117	0.64401	0.243735	2.64225	0.00823566	0.202586
ENSMUSG00000032656	2020-03-03	protein_coding	76.0635	-0.513595	0.194354	-2.64257	0.00822801	0.202586
ENSMUSG00000059923	Grb2	protein_coding	280.12	-0.285992	0.10828	-2.64124	0.00826032	0.202722
ENSMUSG00000042682	Selenok	protein_coding	216.913	0.328318	0.124405	2.63911	0.0083123	0.20345
ENSMUSG00000067006	Serpinb5	protein_coding	750.509	-0.259632	0.0984027	-2.63846	0.00832836	0.20345
ENSMUSG00000041390	Mdfic	protein_coding	118.347	-0.409906	0.155583	-2.63465	0.00842244	0.205275
ENSMUSG00000045094	Arhgef37	protein_coding	22.9645	-1.13274	0.430184	-2.63316	0.00845944	0.205704
ENSMUSG00000028577	Plaa	protein_coding	223.755	0.343585	0.130541	2.63201	0.00848824	0.205932
ENSMUSG00000100733	4932411K12Rik	lncRNA	24.8732	-0.958388	0.364259	-2.63106	0.00851185	0.206033
ENSMUSG00000041747	Utp15	protein_coding	133.402	-0.437596	0.166525	-2.62781	0.00859359	0.207066
ENSMUSG00000050192	Eif5a2	protein_coding	18.3105	1.14642	0.436144	2.62854	0.0085753	0.207066
ENSMUSG00000021703	Serinc5	protein_coding	235.054	-0.319102	0.12167	-2.62268	0.00872423	0.207218
ENSMUSG00000029338	Antxr2	protein_coding	323.349	0.43135	0.164345	2.62466	0.00867356	0.207218
ENSMUSG00000031245	Hmgn5	protein_coding	37.2346	0.775647	0.295769	2.62248	0.00872924	0.207218
ENSMUSG00000037242	Clic4	protein_coding	480.071	0.285299	0.108802	2.62219	0.00873671	0.207218
ENSMUSG00000049922	Slc35c1	protein_coding	72.6313	-0.560024	0.213539	-2.62258	0.00872676	0.207218
ENSMUSG00000058690	Ccser2	protein_coding	156.597	0.35627	0.135704	2.62534	0.00865613	0.207218
ENSMUSG00000107134	Gm42528	TEC	15.0113	1.16558	0.443819	2.62624	0.00863332	0.207218
ENSMUSG00000034320	Slc26a2	protein_coding	1294.35	-0.229025	0.0873734	-2.62122	0.00876148	0.207342
ENSMUSG00000022338	Eny2	protein_coding	139.496	0.416939	0.159128	2.62016	0.00878891	0.207528
ENSMUSG00000039178	Tbc1d19	protein_coding	23.4994	1.08717	0.415237	2.6182	0.00883955	0.20826
ENSMUSG00000024270	Slc39a6	protein_coding	490.333	0.30144	0.115305	2.61428	0.00894169	0.20881
ENSMUSG00000033411	Ctdspl2	protein_coding	89.5273	0.509205	0.194723	2.61502	0.00892213	0.20881
ENSMUSG00000038976	Ppp1r9b	protein_coding	206.499	0.319038	0.121939	2.61637	0.008887	0.20881
ENSMUSG00000053113	Socs3	protein_coding	96.977	1.06951	0.409037	2.6147	0.00893072	0.20881
ENSMUSG00000035203	Epn1	protein_coding	217.119	0.37521	0.143579	2.61326	0.00896826	0.20897
ENSMUSG00000032204	Aqp9	protein_coding	13.972	-1.95991	0.750384	-2.61187	0.00900475	0.209361
ENSMUSG00000016946	Kctd5	protein_coding	166.093	0.341901	0.131035	2.60924	0.00907423	0.2101
ENSMUSG00000024234	Mtpap	protein_coding	83.7608	-0.498842	0.191243	-2.60842	0.009096	0.2101
ENSMUSG00000038886	Man2a2	protein_coding	171.4	0.361959	0.138762	2.60849	0.0090942	0.2101
ENSMUSG00000005615	Pcyt1a	protein_coding	227.402	-0.408303	0.156678	-2.60601	0.00916051	0.210672
ENSMUSG00000046711	Hmga1	protein_coding	110.292	0.401514	0.154063	2.60616	0.00915632	0.210672
ENSMUSG00000052533	Nup188	protein_coding	145.644	0.405514	0.155773	2.60323	0.00923488	0.211923
ENSMUSG00000006050	Sra1	protein_coding	169.17	0.332221	0.127816	2.59921	0.00934376	0.213958
ENSMUSG00000015217	Hmgb3	protein_coding	55.1072	0.676079	0.260206	2.59824	0.00937027	0.214103
ENSMUSG00000019832	Rab32	protein_coding	27.8099	0.779182	0.300208	2.59547	0.00944607	0.214908
ENSMUSG00000020023	Tmcc3	protein_coding	390.855	0.288908	0.111294	2.59591	0.00943397	0.214908
ENSMUSG00000032294	Pkm	protein_coding	3011.02	0.263979	0.101941	2.58954	0.00961052	0.217295
ENSMUSG00000041319	Thoc6	protein_coding	47.8426	0.625523	0.241564	2.58947	0.00961248	0.217295
ENSMUSG00000051022	Hs3st1	protein_coding	233.512	0.454148	0.175369	2.58968	0.00960659	0.217295
ENSMUSG00000020780	Srp68	protein_coding	231.778	0.338797	0.131035	2.58555	0.00972238	0.219105
ENSMUSG00000030157	Clec2d	protein_coding	78.8523	0.582565	0.225405	2.58452	0.0097514	0.219105
ENSMUSG00000038203	Hoxa13	protein_coding	77.9532	-0.512289	0.198223	-2.58441	0.00975454	0.219105
ENSMUSG00000040675	Mthfd1l	protein_coding	180.023	0.419843	0.162596	2.58212	0.00981965	0.220101
ENSMUSG00000050890	Pdik1l	protein_coding	52.4169	0.714483	0.276819	2.58105	0.00985011	0.220318
ENSMUSG00000031937	Vstm5	protein_coding	20.1887	1.05519	0.409325	2.57787	0.00994114	0.22142
ENSMUSG00000035671	Zswim4	protein_coding	228.759	0.347346	0.134712	2.57843	0.00992495	0.22142
ENSMUSG00000021187	Tc2n	protein_coding	169.486	-0.367566	0.14279	-2.57418	0.0100479	0.221934
ENSMUSG00000026942	Traf2	protein_coding	61.7776	0.6125	0.237892	2.5747	0.0100326	0.221934
ENSMUSG00000032413	Rasa2	protein_coding	216.036	-0.329741	0.128067	-2.57476	0.0100311	0.221934
ENSMUSG00000098702	1500015A07Rik	lncRNA	24.1537	0.816771	0.317031	2.57631	0.00998615	0.221934
ENSMUSG00000104467	Gm37660	TEC	16.8394	-0.945834	0.367856	-2.57121	0.0101345	0.22338
ENSMUSG00000002797	Ggct	protein_coding	56.4156	-0.618655	0.240761	-2.56958	0.0101823	0.223504
ENSMUSG00000066026	Dhrs3	protein_coding	179.235	0.407365	0.158521	2.56978	0.0101762	0.223504
ENSMUSG00000021950	Anxa8	protein_coding	1177.63	-0.263604	0.102758	-2.56529	0.0103089	0.225351
ENSMUSG00000059668	Krt4	protein_coding	1743.07	0.231803	0.0903554	2.56546	0.010304	0.225351
ENSMUSG00000029017	Pmpcb	protein_coding	130.499	-0.362319	0.141306	-2.56408	0.010345	0.225673
ENSMUSG00000058638	Zfp110	protein_coding	128.599	-0.389111	0.151819	-2.56299	0.0103776	0.225921
ENSMUSG00000034981	Parm1	protein_coding	737.833	-0.267378	0.104403	-2.56101	0.0104369	0.226746
ENSMUSG00000038398	Upf3a	protein_coding	71.5479	1.02109	0.398938	2.55953	0.0104813	0.227245
ENSMUSG00000032238	Rora	protein_coding	62.2019	0.615409	0.240801	2.55567	0.0105982	0.229311
ENSMUSG00000027397	Slc20a1	protein_coding	707.575	-0.231979	0.0908256	-2.55412	0.0106458	0.229871
ENSMUSG00000029363	Rfc5	protein_coding	29.9522	0.7186	0.281934	2.54882	0.0108088	0.232447
ENSMUSG00000040434	Large2	protein_coding	18.4595	1.20913	0.474519	2.54811	0.0108309	0.232447
ENSMUSG00000100865	Gm9320	transcribed_processed_pseudogene	30.9211	0.996277	0.390949	2.54836	0.0108232	0.232447
ENSMUSG00000033955	Tnks1bp1	protein_coding	603.787	0.225816	0.0887226	2.5452	0.0109217	0.233922
ENSMUSG00000005686	Ampd3	protein_coding	41.4688	0.721358	0.283687	2.5428	0.0109969	0.23416
ENSMUSG00000015501	Hivep2	protein_coding	1215.51	0.196002	0.0770982	2.54224	0.0110145	0.23416
ENSMUSG00000027163	Commd9	protein_coding	30.7295	-0.904001	0.355622	-2.54203	0.0110211	0.23416
ENSMUSG00000031516	Dctn6	protein_coding	97.001	0.540686	0.21265	2.54261	0.0110029	0.23416
ENSMUSG00000026578	Ccdc181	protein_coding	16.4729	1.27138	0.500286	2.54131	0.0110438	0.234173
ENSMUSG00000019373	Cops3	protein_coding	160.98	-0.320119	0.126251	-2.53557	0.0112265	0.237099
ENSMUSG00000034903	Cobll1	protein_coding	401.563	-0.29365	0.115802	-2.53579	0.0112194	0.237099
ENSMUSG00000035845	Alg12	protein_coding	19.6579	0.935947	0.369506	2.53297	0.0113101	0.237487
ENSMUSG00000062098	Btbd3	protein_coding	366.219	-0.348359	0.137486	-2.53378	0.0112838	0.237487
ENSMUSG00000115009	G930009F23Rik	lncRNA	23.0262	1.02337	0.404032	2.53291	0.0113121	0.237487
ENSMUSG00000048118	Arid4a	protein_coding	214.947	-0.286513	0.113191	-2.53123	0.0113664	0.238155
ENSMUSG00000007777	0610009B22Rik	protein_coding	38.9154	-0.711695	0.281407	-2.52906	0.011437	0.238359
ENSMUSG00000020864	Ankrd40	protein_coding	141.253	-0.399972	0.158188	-2.52846	0.0114564	0.238359
ENSMUSG00000028114	Mettl14	protein_coding	48.1362	-0.856476	0.338689	-2.5288	0.0114453	0.238359
ENSMUSG00000038206	Fbxo8	protein_coding	53.3961	-0.705139	0.278914	-2.52816	0.011466	0.238359
ENSMUSG00000048707	Tprn	protein_coding	77.3162	0.580754	0.229818	2.52701	0.0115037	0.238673
ENSMUSG00000042628	Zfyve1	protein_coding	125.425	-0.741353	0.293654	-2.52457	0.0115838	0.239728
ENSMUSG00000057363	Uxs1	protein_coding	166.633	-0.353927	0.14022	-2.52409	0.0115997	0.239728
ENSMUSG00000075229	Ccdc58	protein_coding	51.569	0.640722	0.253912	2.5234	0.0116226	0.239733
ENSMUSG00000004896	Rrnad1	protein_coding	26.9366	0.806207	0.319718	2.52162	0.0116815	0.24048
ENSMUSG00000015766	Eps8	protein_coding	267.551	-0.35074	0.139194	-2.51979	0.0117425	0.240801
ENSMUSG00000034245	Hdac11	protein_coding	20.4084	1.02395	0.406328	2.52	0.0117353	0.240801
ENSMUSG00000004071	Cdip1	protein_coding	143.08	-0.387583	0.153942	-2.51772	0.0118118	0.241288
ENSMUSG00000007739	Cct4	protein_coding	514.295	-0.241161	0.0957732	-2.51805	0.0118008	0.241288
ENSMUSG00000050359	Sprr1a	protein_coding	4292.28	0.238008	0.0947192	2.51278	0.0119785	0.244222
ENSMUSG00000063838	Cdc42ep5	protein_coding	302.489	-0.287589	0.114513	-2.5114	0.0120252	0.244705
ENSMUSG00000021645	Smn1	protein_coding	77.7246	-0.485411	0.19337	-2.51027	0.0120638	0.24502
ENSMUSG00000004843	Chmp2b	protein_coding	537.208	-0.222627	0.0888553	-2.5055	0.0122279	0.245986
ENSMUSG00000019841	Rev3l	protein_coding	136.832	0.401014	0.160058	2.50543	0.0122302	0.245986
ENSMUSG00000022505	Emp2	protein_coding	517.291	0.252507	0.100772	2.50571	0.0122204	0.245986
ENSMUSG00000044496	2510039O18Rik	protein_coding	186.451	-0.395734	0.157981	-2.50495	0.012247	0.245986
ENSMUSG00000060487	Samd5	protein_coding	113.397	0.445325	0.177785	2.50484	0.0122506	0.245986
ENSMUSG00000060802	B2m	protein_coding	1234.13	0.2549	0.10169	2.50663	0.0121888	0.245986
ENSMUSG00000015932	Dstn	protein_coding	1700.77	0.175472	0.0701264	2.50222	0.0123417	0.247347
ENSMUSG00000041164	Zmiz2	protein_coding	132.899	-0.361336	0.144716	-2.49686	0.0125298	0.250644
ENSMUSG00000021298	Gpr132	protein_coding	14.1496	-1.32185	0.530899	-2.48984	0.0127802	0.25444
ENSMUSG00000026974	Zmynd19	protein_coding	73.4744	-0.484217	0.194658	-2.48752	0.0128636	0.25444
ENSMUSG00000041846	Ppp4r3a	protein_coding	537.967	-0.17535	0.0704808	-2.48792	0.0128494	0.25444
ENSMUSG00000042303	Sgsm3	protein_coding	278.644	0.239204	0.0960406	2.49066	0.0127506	0.25444
ENSMUSG00000056671	Prelid2	protein_coding	36.3274	0.692477	0.278299	2.48825	0.0128373	0.25444
ENSMUSG00000063065	Mapk3	protein_coding	241.354	0.335685	0.134937	2.48772	0.0128565	0.25444
ENSMUSG00000039512	Uhrf1bp1	protein_coding	98.4099	-0.497468	0.20012	-2.48585	0.0129241	0.254687
ENSMUSG00000063628	Gm7665	processed_pseudogene	416.862	0.320395	0.128867	2.48624	0.01291	0.254687
ENSMUSG00000003500	Impdh1	protein_coding	81.9486	0.459575	0.185031	2.48377	0.0129998	0.255095
ENSMUSG00000037600	Kdf1	protein_coding	68.8543	-0.539295	0.217094	-2.48416	0.0129857	0.255095
ENSMUSG00000061589	Dot1l	protein_coding	415.674	0.288151	0.116035	2.4833	0.013017	0.255095
ENSMUSG00000007617	Homer1	protein_coding	253.948	-0.340189	0.137037	-2.48245	0.0130481	0.255232
ENSMUSG00000098178	Gm42418	lncRNA	37291.6	0.162457	0.0655745	2.47745	0.0132325	0.258364
ENSMUSG00000003865	Gys1	protein_coding	109.245	0.569753	0.230059	2.47655	0.013266	0.25854
ENSMUSG00000017188	Coa3	protein_coding	140.489	0.371306	0.150022	2.475	0.0133235	0.258711
ENSMUSG00000022146	Osmr	protein_coding	288.076	0.362118	0.146299	2.4752	0.0133163	0.258711
ENSMUSG00000034175	Rhbdd3	protein_coding	21.3351	1.05759	0.427544	2.47364	0.0133745	0.25905
ENSMUSG00000054752	Fsd1l	protein_coding	17.0512	-1.00505	0.406373	-2.47323	0.0133899	0.25905
ENSMUSG00000013997	Nit1	protein_coding	87.8863	0.486044	0.196884	2.46869	0.013561	0.259519
ENSMUSG00000016344	Ppdpf	protein_coding	59.3767	-0.552468	0.223701	-2.46967	0.0135236	0.259519
ENSMUSG00000031715	Smarca5	protein_coding	436.83	-0.230098	0.0931728	-2.46958	0.0135271	0.259519
ENSMUSG00000042595	Fam199x	protein_coding	95.3733	-0.409802	0.165932	-2.4697	0.0135228	0.259519
ENSMUSG00000080717	B230307C23Rik	protein_coding	53.1981	-0.55119	0.223229	-2.46917	0.0135428	0.259519
ENSMUSG00000105891	A230001M10Rik	lncRNA	23.3125	-1.2948	0.524137	-2.47036	0.0134978	0.259519
ENSMUSG00000026827	Gpd2	protein_coding	392.098	-0.230811	0.0935265	-2.46786	0.0135922	0.259648
ENSMUSG00000028772	Zcchc17	protein_coding	68.4354	-0.527388	0.213928	-2.46526	0.0136913	0.26107
ENSMUSG00000021831	Ero1l	protein_coding	1200.42	0.653263	0.265185	2.46343	0.0137616	0.261652
ENSMUSG00000030374	Strn4	protein_coding	179.306	0.396636	0.161026	2.46318	0.0137712	0.261652
ENSMUSG00000004936	Map2k1	protein_coding	356.069	0.324261	0.131966	2.45715	0.0140043	0.261895
ENSMUSG00000020064	Herc4	protein_coding	334.18	-0.393255	0.159813	-2.46071	0.0138661	0.261895
ENSMUSG00000020611	Gna13	protein_coding	352.311	0.268676	0.109375	2.45647	0.014031	0.261895
ENSMUSG00000022477	Aco2	protein_coding	330.104	0.289906	0.117932	2.45824	0.013962	0.261895
ENSMUSG00000022515	Anks3	protein_coding	58.1912	-0.577783	0.235166	-2.45692	0.0140136	0.261895
ENSMUSG00000026470	Stx6	protein_coding	194.415	0.329039	0.133911	2.45715	0.0140045	0.261895
ENSMUSG00000030208	Emp1	protein_coding	1230.49	-0.24022	0.0977669	-2.45707	0.0140075	0.261895
ENSMUSG00000039361	Picalm	protein_coding	844.441	0.225632	0.0916657	2.46146	0.0138372	0.261895
ENSMUSG00000069495	Epc2	protein_coding	202.001	-0.29706	0.120748	-2.46017	0.0138872	0.261895
ENSMUSG00000078956	Gm14221	lncRNA	50.3443	0.652016	0.264975	2.46067	0.0138679	0.261895
ENSMUSG00000042197	Zfp451	protein_coding	275.739	-0.273676	0.11158	-2.45273	0.0141775	0.264166
ENSMUSG00000052302	Tbc1d30	protein_coding	39.8009	0.776581	0.316855	2.4509	0.0142499	0.265047
ENSMUSG00000021000	Mia2	protein_coding	463.582	-0.255812	0.104441	-2.44935	0.0143116	0.26573
ENSMUSG00000060429	Sntb1	protein_coding	117.286	-0.378992	0.154885	-2.44692	0.0144082	0.267055
ENSMUSG00000054199	Gon4l	protein_coding	126.768	-0.410093	0.167654	-2.44607	0.0144423	0.267221
ENSMUSG00000030842	Lamtor1	protein_coding	92.5018	0.398827	0.163214	2.44359	0.014542	0.268316
ENSMUSG00000046794	Ppp1r3b	protein_coding	34.1228	0.914377	0.374233	2.44334	0.0145521	0.268316
ENSMUSG00000026035	Ppil3	protein_coding	23.1551	-0.868969	0.356177	-2.43971	0.0146991	0.269618
ENSMUSG00000028195	Ccn1	protein_coding	569.046	0.516952	0.211862	2.44004	0.0146857	0.269618
ENSMUSG00000032440	Tgfbr2	protein_coding	634.69	0.257181	0.105374	2.44065	0.014661	0.269618
ENSMUSG00000022749	Tbc1d23	protein_coding	147.973	-0.415266	0.170257	-2.43906	0.0147256	0.269638
ENSMUSG00000006442	Srm	protein_coding	53.9301	0.623976	0.25594	2.43798	0.0147695	0.269976
ENSMUSG00000087259	2610035D17Rik	lncRNA	623.561	0.339251	0.13919	2.43733	0.0147964	0.269985
ENSMUSG00000093803	Ppp2r3d	protein_coding	67.8397	0.602994	0.247461	2.43673	0.0148209	0.269985
ENSMUSG00000037692	Ahdc1	protein_coding	69.5418	0.536379	0.220213	2.43573	0.0148619	0.270267
ENSMUSG00000026796	Fam129b	protein_coding	1280.27	0.161383	0.0663146	2.4336	0.0149496	0.270932
ENSMUSG00000030342	Cd9	protein_coding	1499.6	-0.138124	0.0567431	-2.4342	0.0149249	0.270932
ENSMUSG00000023106	Denr	protein_coding	210.964	0.339662	0.139787	2.42985	0.015105	0.273252
ENSMUSG00000039813	Tbc1d2	protein_coding	478.803	-0.248725	0.102402	-2.42889	0.015145	0.273252
ENSMUSG00000043998	Mgat2	protein_coding	292.482	-0.261289	0.107586	-2.42866	0.0151549	0.273252
ENSMUSG00000005774	Rfx5	protein_coding	52.465	0.598679	0.246668	2.42707	0.0152215	0.273522
ENSMUSG00000062866	Phactr2	protein_coding	317.35	-0.330223	0.136049	-2.42725	0.0152139	0.273522
ENSMUSG00000023064	Sncg	protein_coding	16.2543	1.18755	0.489877	2.42418	0.015343	0.275239
ENSMUSG00000026280	Atg4b	protein_coding	106.219	-0.420832	0.173656	-2.42337	0.0153773	0.275253
ENSMUSG00000036639	Nudt1	protein_coding	12.9325	1.29189	0.533244	2.4227	0.0154058	0.275253
ENSMUSG00000038150	Ormdl3	protein_coding	88.0276	0.518677	0.214124	2.42232	0.0154216	0.275253
ENSMUSG00000031823	Zdhhc7	protein_coding	81.2907	0.931436	0.384716	2.4211	0.0154736	0.275716
ENSMUSG00000028518	Prkaa2	protein_coding	363.692	-0.353019	0.145899	-2.41962	0.0155369	0.27638
ENSMUSG00000021987	Mtmr6	protein_coding	231.543	-0.35508	0.146895	-2.41724	0.0156386	0.277259
ENSMUSG00000022037	Clu	protein_coding	2881.53	0.238482	0.0986446	2.41759	0.0156236	0.277259
ENSMUSG00000028672	Hmgcl	protein_coding	39.5286	-0.851811	0.352571	-2.416	0.0156922	0.27728
ENSMUSG00000037664	Cdkn1c	protein_coding	37.2543	-0.803246	0.33246	-2.41607	0.015689	0.27728
ENSMUSG00000037613	Tnfrsf23	protein_coding	352.925	0.322697	0.133665	2.41422	0.015769	0.278175
ENSMUSG00000026087	Mrpl30	protein_coding	113.675	-0.451255	0.187128	-2.41148	0.0158877	0.279803
ENSMUSG00000009733	Tfcp2	protein_coding	31.8122	-0.866637	0.359635	-2.40977	0.0159626	0.280656
ENSMUSG00000057069	Ero1lb	protein_coding	18.399	-0.907769	0.37753	-2.40449	0.0161948	0.284268
ENSMUSG00000032652	Crebl2	protein_coding	106.735	0.403028	0.167704	2.40322	0.0162514	0.28479
ENSMUSG00000000568	Hnrnpd	protein_coding	342.731	0.235535	0.0980549	2.40207	0.0163026	0.285214
ENSMUSG00000038368	Focad	protein_coding	60.251	0.558472	0.233131	2.39553	0.0165965	0.288926
ENSMUSG00000057666	Gapdh	protein_coding	600.3	0.339746	0.141761	2.39661	0.0165474	0.288926
ENSMUSG00000078974	Sec61g	protein_coding	47.83	0.657561	0.274492	2.39556	0.016595	0.288926
ENSMUSG00000085931	Gm12648	lncRNA	125.428	-0.400516	0.167326	-2.39363	0.0166827	0.289951
ENSMUSG00000048379	Socs4	protein_coding	259.678	-0.351116	0.146759	-2.39246	0.0167358	0.290397
ENSMUSG00000039201	Tbc1d25	protein_coding	24.8345	0.881183	0.368504	2.39124	0.0167914	0.290887
ENSMUSG00000041203	Trir	protein_coding	143.666	0.350122	0.14659	2.38844	0.0169201	0.292637
ENSMUSG00000052085	Dock8	protein_coding	75.9377	0.59214	0.248051	2.38718	0.0169783	0.293166
ENSMUSG00000048799	Cep120	protein_coding	52.4573	-0.599207	0.251236	-2.38504	0.0170775	0.294399
ENSMUSG00000020948	Klhl28	protein_coding	112.139	-0.345055	0.144798	-2.38301	0.0171717	0.294757
ENSMUSG00000021469	Msx2	protein_coding	148.4	-0.374835	0.157292	-2.38305	0.0171697	0.294757
ENSMUSG00000030452	Nipa2	protein_coding	204.032	-0.344296	0.14453	-2.38219	0.0172102	0.294757
ENSMUSG00000054737	Zfp182	protein_coding	24.5598	0.927369	0.389388	2.38161	0.0172373	0.294757
ENSMUSG00000074064	Mlycd	protein_coding	23.2698	-0.86532	0.3633	-2.38184	0.0172265	0.294757
ENSMUSG00000031592	Pcm1	protein_coding	388.949	0.230091	0.0966541	2.38056	0.0172865	0.295123
ENSMUSG00000030595	Nfkbib	protein_coding	67.7905	0.557867	0.234404	2.37994	0.0173156	0.295144
ENSMUSG00000039478	Micu3	protein_coding	58.3855	-0.483325	0.203163	-2.379	0.0173595	0.295418
ENSMUSG00000040389	Wdr47	protein_coding	108.194	-0.466978	0.196444	-2.37715	0.0174468	0.296428
ENSMUSG00000026641	Usf1	protein_coding	60.3529	0.624465	0.262762	2.37654	0.0174757	0.296443
ENSMUSG00000041984	Rptn	protein_coding	31.411	0.997273	0.419893	2.37506	0.017546	0.297161
ENSMUSG00000032280	Tle3	protein_coding	588.486	-0.219521	0.0924737	-2.37387	0.0176026	0.297644
ENSMUSG00000020142	Slc1a4	protein_coding	101.739	0.456441	0.192357	2.37288	0.0176499	0.297969
ENSMUSG00000005803	Sqor	protein_coding	188.834	-0.290773	0.122729	-2.36922	0.0178257	0.298302
ENSMUSG00000022744	Cldnd1	protein_coding	359.991	0.255839	0.107997	2.36895	0.0178385	0.298302
ENSMUSG00000031642	Sh3rf1	protein_coding	444.413	-0.271003	0.114371	-2.36951	0.0178118	0.298302
ENSMUSG00000032469	Dbr1	protein_coding	62.9361	-0.533875	0.225279	-2.36984	0.0177957	0.298302
ENSMUSG00000036275	9530068E07Rik	protein_coding	299.93	0.294521	0.124231	2.37076	0.0177516	0.298302
ENSMUSG00000098923	Tmem185b	protein_coding	76.2883	-0.570046	0.240375	-2.37149	0.0177166	0.298302
ENSMUSG00000031657	Heatr3	protein_coding	160.462	-0.367559	0.155328	-2.36634	0.0179649	0.299942
ENSMUSG00000061360	Phf5a	protein_coding	65.5221	-0.558909	0.236257	-2.36569	0.0179966	0.3
ENSMUSG00000029221	Slc30a9	protein_coding	293.072	0.370291	0.1568	2.36155	0.0181988	0.30242
ENSMUSG00000030279	C2cd5	protein_coding	41.7579	-0.668574	0.283045	-2.36208	0.0181729	0.30242
ENSMUSG00000051853	Arf3	protein_coding	437.482	0.251056	0.106359	2.36046	0.0182522	0.302832
ENSMUSG00000027404	Snrpb	protein_coding	275.39	0.258766	0.109655	2.35983	0.0182835	0.302878
ENSMUSG00000070565	Rasal2	protein_coding	168.446	-0.324016	0.137361	-2.35887	0.0183308	0.303188
ENSMUSG00000003068	Stk11	protein_coding	229.131	0.292975	0.124338	2.35627	0.0184593	0.304836
ENSMUSG00000010025	Aldh3a2	protein_coding	321.393	-0.32199	0.136688	-2.35566	0.0184898	0.304866
ENSMUSG00000028086	Fbxw7	protein_coding	177.296	-0.340415	0.144651	-2.35335	0.0186051	0.306291
ENSMUSG00000025169	Ogfod3	protein_coding	14.3576	1.45226	0.618263	2.34893	0.0188275	0.309471
ENSMUSG00000020921	Tmem101	protein_coding	19.099	-1.08412	0.461896	-2.34711	0.0189197	0.310506
ENSMUSG00000028035	Dnajb4	protein_coding	156.513	0.401851	0.171457	2.34374	0.0190914	0.31284
ENSMUSG00000004897	Hdgf	protein_coding	304.829	0.284789	0.121564	2.34271	0.019144	0.3131
ENSMUSG00000042729	Wdr74	protein_coding	59.7267	-0.499715	0.213368	-2.34203	0.0191792	0.3131
ENSMUSG00000113599	9530014B07Rik	lncRNA	37.4368	0.644864	0.275382	2.3417	0.0191959	0.3131
ENSMUSG00000024142	Mlst8	protein_coding	34.745	0.844571	0.360769	2.34103	0.0192307	0.313186
ENSMUSG00000031422	Morf4l2	protein_coding	356.807	-0.254591	0.108876	-2.33836	0.0193686	0.313985
ENSMUSG00000049295	Zfp219	protein_coding	180.162	0.327681	0.140116	2.33864	0.0193539	0.313985
ENSMUSG00000090115	Usp49	protein_coding	12.7913	-1.12714	0.481819	-2.33933	0.0193181	0.313985
ENSMUSG00000020823	Sec14l1	protein_coding	164.369	0.351155	0.150401	2.33479	0.0195546	0.316516
ENSMUSG00000015759	Cnih1	protein_coding	141.874	-0.315748	0.135315	-2.33344	0.0196252	0.317174
ENSMUSG00000022774	Ncbp2	protein_coding	130.481	0.35903	0.154268	2.32731	0.0199488	0.317801
ENSMUSG00000025203	Scd2	protein_coding	3247.73	0.20496	0.0880994	2.32647	0.0199937	0.317801
ENSMUSG00000026594	Ralgps2	protein_coding	98.0834	-0.381013	0.163769	-2.32653	0.0199902	0.317801
ENSMUSG00000028995	Fam126a	protein_coding	1215.83	-0.276528	0.118718	-2.32927	0.0198445	0.317801
ENSMUSG00000032633	Flcn	protein_coding	129.994	-0.366554	0.157479	-2.32764	0.0199314	0.317801
ENSMUSG00000035757	Selenoo	protein_coding	24.2009	-0.921412	0.395705	-2.32853	0.0198838	0.317801
ENSMUSG00000038241	Cep250	protein_coding	99.307	0.897855	0.385613	2.32839	0.0198917	0.317801
ENSMUSG00000041737	Tmem45b	protein_coding	269.306	0.338047	0.144954	2.3321	0.0196953	0.317801
ENSMUSG00000047531	Rtp2	protein_coding	27.6028	-1.09997	0.472163	-2.32963	0.0198256	0.317801
ENSMUSG00000067780	Pi15	protein_coding	93.0226	0.501147	0.215356	2.32706	0.019962	0.317801
ENSMUSG00000071281	Zfp65	protein_coding	53.8582	-0.650098	0.279127	-2.32904	0.0198569	0.317801
ENSMUSG00000033769	Exoc6b	protein_coding	250.213	-0.251651	0.108198	-2.32584	0.0200273	0.317858
ENSMUSG00000036550	Cnot1	protein_coding	647.097	0.234306	0.100791	2.32468	0.0200889	0.31836
ENSMUSG00000048537	Phldb1	protein_coding	88.9212	0.459176	0.197598	2.32379	0.0201367	0.318641
ENSMUSG00000009535	Rnmt	protein_coding	95.4086	0.457355	0.196878	2.32304	0.0201773	0.318807
ENSMUSG00000001305	Rrp15	protein_coding	61.8585	-0.531632	0.229047	-2.32106	0.0202835	0.318866
ENSMUSG00000029998	Pcyox1	protein_coding	606.995	0.215406	0.092818	2.32073	0.0203013	0.318866
ENSMUSG00000032262	Elovl4	protein_coding	167.197	-0.376918	0.162336	-2.32183	0.0202419	0.318866
ENSMUSG00000050565	Tor1aip2	protein_coding	678.437	-0.227305	0.0978829	-2.32221	0.0202217	0.318866
ENSMUSG00000026029	Casp8	protein_coding	159.324	0.387503	0.167316	2.316	0.0205584	0.32195
ENSMUSG00000036977	Anapc10	protein_coding	52.1781	0.619829	0.267576	2.31646	0.0205333	0.32195
ENSMUSG00000030733	Sh2b1	protein_coding	74.6299	0.441434	0.190859	2.31288	0.0207295	0.323655
ENSMUSG00000035247	Hectd1	protein_coding	1534.97	-0.130105	0.0562424	-2.31328	0.0207071	0.323655
ENSMUSG00000037411	Serpine1	protein_coding	88.7085	0.818617	0.354021	2.31234	0.0207589	0.323655
ENSMUSG00000021179	Nrde2	protein_coding	50.0471	0.574645	0.248583	2.31168	0.0207954	0.323749
ENSMUSG00000021556	Golm1	protein_coding	141.025	0.37772	0.163729	2.30698	0.0210562	0.326411
ENSMUSG00000030554	Synm	protein_coding	16.2149	-1.22534	0.531004	-2.3076	0.0210215	0.326411
ENSMUSG00000035173	Ccdc186	protein_coding	227.744	-0.343894	0.14907	-2.30693	0.0210588	0.326411
ENSMUSG00000030060	Hmces	protein_coding	40.8893	-0.647621	0.28101	-2.30462	0.021188	0.327934
ENSMUSG00000038685	Rtel1	protein_coding	20.3215	-0.873391	0.379164	-2.30347	0.0212526	0.328454
ENSMUSG00000031557	Plekha2	protein_coding	219.252	0.286403	0.124416	2.30198	0.0213365	0.329271
ENSMUSG00000047787	Flrt1	protein_coding	33.6735	0.662897	0.288348	2.29895	0.0215078	0.331432
ENSMUSG00000033458	Fan1	protein_coding	13.4148	1.1387	0.495801	2.29669	0.0216365	0.332933
ENSMUSG00000033352	Map2k4	protein_coding	500.498	-0.198274	0.0863514	-2.29613	0.0216684	0.332939
ENSMUSG00000013646	Sh3bp5l	protein_coding	67.1906	-0.479727	0.209648	-2.28825	0.0221232	0.336997
ENSMUSG00000024580	Grpel2	protein_coding	267.492	0.353968	0.154563	2.29013	0.0220139	0.336997
ENSMUSG00000026860	Sh3glb2	protein_coding	135.8	0.415465	0.181522	2.28879	0.0220917	0.336997
ENSMUSG00000037415	Ranbp10	protein_coding	97.9769	-0.380177	0.16595	-2.29092	0.0219682	0.336997
ENSMUSG00000058354	Krt6a	protein_coding	1520.81	-0.381201	0.166525	-2.28915	0.0220704	0.336997
ENSMUSG00000085786	Gm15987	lncRNA	16.4022	1.01206	0.441996	2.28974	0.0220362	0.336997
ENSMUSG00000063235	Ptpmt1	protein_coding	90.2543	0.466869	0.204117	2.28726	0.0221804	0.337384
ENSMUSG00000040990	Sh3kbp1	protein_coding	323.332	0.288419	0.126208	2.28526	0.0222977	0.338682
ENSMUSG00000014039	Prdm15	protein_coding	62.8753	-0.476028	0.208709	-2.28082	0.022559	0.339828
ENSMUSG00000030161	Gabarapl1	protein_coding	78.332	0.477543	0.209243	2.28224	0.0224749	0.339828
ENSMUSG00000030347	D6Wsu163e	protein_coding	28.8832	-0.8016	0.351205	-2.28242	0.0224643	0.339828
ENSMUSG00000030759	Far1	protein_coding	1169.47	-0.24999	0.10961	-2.28071	0.0225655	0.339828
ENSMUSG00000038279	Nop2	protein_coding	179.713	-0.315332	0.138244	-2.28099	0.0225492	0.339828
ENSMUSG00000041354	Rgl2	protein_coding	139.507	0.358415	0.156982	2.28315	0.0224214	0.339828
ENSMUSG00000027613	Eif6	protein_coding	266.775	0.268123	0.117652	2.27894	0.0226704	0.340442
ENSMUSG00000042308	Setd1a	protein_coding	70.0735	-0.57282	0.251347	-2.279	0.0226668	0.340442
ENSMUSG00000011427	Zfp790	protein_coding	44.5028	-0.622547	0.273268	-2.27816	0.0227171	0.340661
ENSMUSG00000040297	Suco	protein_coding	531.68	-0.20311	0.0892651	-2.27536	0.0228843	0.342683
ENSMUSG00000027171	Prrg4	protein_coding	360.188	-0.285154	0.125589	-2.27053	0.0231755	0.342684
ENSMUSG00000029166	Mapre3	protein_coding	46.1492	0.607288	0.267591	2.26947	0.0232399	0.342684
ENSMUSG00000031729	Ist1	protein_coding	408.135	-0.23128	0.10169	-2.27435	0.0229447	0.342684
ENSMUSG00000035595	1600002K03Rik	protein_coding	14.7452	-1.17935	0.518811	-2.27318	0.0230154	0.342684
ENSMUSG00000038059	Smim3	protein_coding	137.849	-0.323216	0.142303	-2.27133	0.0231271	0.342684
ENSMUSG00000039982	Dtx4	protein_coding	66.7732	0.671607	0.295307	2.27427	0.0229499	0.342684
ENSMUSG00000044350	Lacc1	protein_coding	24.7804	0.782847	0.344909	2.26972	0.0232245	0.342684
ENSMUSG00000047215	Rpl9	protein_coding	602.928	-0.207774	0.0914976	-2.27081	0.0231583	0.342684
ENSMUSG00000049858	Suox	protein_coding	26.1181	-0.739097	0.325537	-2.27039	0.0231837	0.342684
ENSMUSG00000061126	Cyp4f39	protein_coding	18.1523	-1.13178	0.498344	-2.27107	0.0231426	0.342684
ENSMUSG00000063382	Bcl9l	protein_coding	208.245	0.35665	0.157039	2.27108	0.0231419	0.342684
ENSMUSG00000001280	Sp1	protein_coding	371.163	0.237156	0.104533	2.26871	0.0232862	0.342889
ENSMUSG00000026068	Il18rap	protein_coding	17.5737	1.95742	0.864224	2.26495	0.023516	0.344836
ENSMUSG00000028101	Pias3	protein_coding	46.3268	-0.696045	0.30717	-2.26599	0.023452	0.344836
ENSMUSG00000091549	Gm6548	processed_pseudogene	35.652	-0.587345	0.259276	-2.26532	0.0234928	0.344836
ENSMUSG00000021486	Prelid1	protein_coding	410.561	0.309075	0.136598	2.26266	0.0236567	0.346421
ENSMUSG00000005981	Trap1	protein_coding	142.023	0.335951	0.148653	2.25997	0.023823	0.348375
ENSMUSG00000008999	Bmp7	protein_coding	112.503	0.428308	0.189687	2.25798	0.0239472	0.349708
ENSMUSG00000029859	Epha1	protein_coding	277.769	-0.344695	0.152834	-2.25535	0.0241114	0.351013
ENSMUSG00000057719	Sh3rf2	protein_coding	46.9923	-0.734139	0.325719	-2.25391	0.0242021	0.351013
ENSMUSG00000059552	Trp53	protein_coding	136.824	0.40716	0.180596	2.25453	0.0241629	0.351013
ENSMUSG00000066809	Gm10180	processed_pseudogene	22.8016	0.813543	0.360617	2.25598	0.0240721	0.351013
ENSMUSG00000073982	Rhog	protein_coding	141.516	0.382509	0.169703	2.25399	0.024197	0.351013
ENSMUSG00000015647	Lama5	protein_coding	1628.05	0.188847	0.0838706	2.25165	0.0243446	0.351376
ENSMUSG00000018415	Gid4	protein_coding	79.5963	-0.430479	0.191288	-2.25042	0.0244225	0.351376
ENSMUSG00000031955	Bcar1	protein_coding	413.404	0.256084	0.113787	2.25055	0.0244139	0.351376
ENSMUSG00000033885	Pxk	protein_coding	187.154	0.338699	0.150415	2.25177	0.0243371	0.351376
ENSMUSG00000037278	Tmem97	protein_coding	20.921	-0.806561	0.358497	-2.24984	0.0244591	0.351376
ENSMUSG00000044881	Coa4	protein_coding	17.9622	-1.05251	0.467279	-2.25242	0.0242956	0.351376
ENSMUSG00000046223	Plaur	protein_coding	482.722	0.300116	0.133383	2.25003	0.0244472	0.351376
ENSMUSG00000000751	Rpa1	protein_coding	94.7786	0.459617	0.204547	2.247	0.02464	0.351654
ENSMUSG00000010453	Kansl3	protein_coding	160.348	-0.328979	0.146282	-2.24893	0.0245167	0.351654
ENSMUSG00000025133	Ints4	protein_coding	95.6736	-0.356425	0.158543	-2.24813	0.0245679	0.351654
ENSMUSG00000042363	Lgalsl	protein_coding	245.919	-0.352144	0.156722	-2.24693	0.0246443	0.351654
ENSMUSG00000048701	Ccdc6	protein_coding	884.403	-0.188148	0.0837337	-2.24698	0.0246416	0.351654
ENSMUSG00000006638	Abhd1	polymorphic_pseudogene	17.5718	-0.783745	0.349365	-2.24334	0.024875	0.353594
ENSMUSG00000035469	Rcbtb1	protein_coding	80.9866	0.428397	0.190971	2.24326	0.0248803	0.353594
ENSMUSG00000055415	Atp10b	protein_coding	311.933	0.254446	0.11338	2.24418	0.0248206	0.353594
ENSMUSG00000001576	Ergic1	protein_coding	577.833	0.195691	0.0873395	2.24058	0.0250533	0.355171
ENSMUSG00000028249	Sdcbp	protein_coding	799.43	0.152409	0.0680403	2.23999	0.0250918	0.355171
ENSMUSG00000082361	Btc	protein_coding	73.6649	-0.518763	0.231565	-2.24025	0.0250749	0.355171
ENSMUSG00000020190	Mknk2	protein_coding	567.749	-0.264787	0.118362	-2.23709	0.0252805	0.356907
ENSMUSG00000029547	Ints1	protein_coding	121.599	-0.364724	0.163037	-2.23707	0.0252818	0.356907
ENSMUSG00000027523	Gnas	protein_coding	1488.31	0.135522	0.0606055	2.23614	0.0253429	0.357294
ENSMUSG00000002346	Slc25a42	protein_coding	14.9653	-1.16862	0.522831	-2.23518	0.0254058	0.357705
ENSMUSG00000036450	Hif1an	protein_coding	152.765	-0.318949	0.142773	-2.23396	0.0254855	0.358352
ENSMUSG00000050953	Gja1	protein_coding	1236.26	0.221623	0.0992504	2.23297	0.025551	0.358797
ENSMUSG00000078652	Psme3	protein_coding	330.599	0.26975	0.120932	2.23059	0.0257083	0.360529
ENSMUSG00000029314	Gpat3	protein_coding	58.1545	-0.591552	0.265397	-2.22893	0.0258184	0.360641
ENSMUSG00000034269	Setd5	protein_coding	477.737	0.204934	0.0919078	2.22977	0.0257626	0.360641
ENSMUSG00000040472	Rabggta	protein_coding	47.7711	0.581642	0.260903	2.22934	0.0257911	0.360641
ENSMUSG00000005034	Prkacb	protein_coding	297.727	0.243274	0.109215	2.22748	0.0259155	0.360663
ENSMUSG00000023048	Prr13	protein_coding	305.782	-0.243202	0.109275	-2.2256	0.0260411	0.360663
ENSMUSG00000028389	Zfp37	protein_coding	105.729	-0.428756	0.192737	-2.22457	0.0261102	0.360663
ENSMUSG00000032536	Trak1	protein_coding	180.504	0.285513	0.128359	2.22433	0.0261261	0.360663
ENSMUSG00000039660	Spout1	protein_coding	40.0985	0.702836	0.315837	2.22532	0.0260601	0.360663
ENSMUSG00000044042	Fmn1	protein_coding	123.873	-0.360993	0.161998	-2.22838	0.0258552	0.360663
ENSMUSG00000056214	Pard6g	protein_coding	322.651	0.267188	0.120025	2.22609	0.026008	0.360663
ENSMUSG00000056962	Jmjd6	protein_coding	105.041	0.542704	0.243845	2.22561	0.0260403	0.360663
ENSMUSG00000057156	Homez	protein_coding	13.88	1.06696	0.479207	2.22651	0.0259797	0.360663
ENSMUSG00000045671	Spred2	protein_coding	209.369	0.302215	0.135914	2.22357	0.0261774	0.360901
ENSMUSG00000017667	Zfp334	protein_coding	12.9755	-1.36287	0.613684	-2.22081	0.0263638	0.362302
ENSMUSG00000021453	Gadd45g	protein_coding	37.9495	-0.646921	0.291276	-2.22099	0.0263514	0.362302
ENSMUSG00000063488	Zkscan7	protein_coding	18.3716	-0.903243	0.406766	-2.22055	0.0263816	0.362302
ENSMUSG00000001583	Tnk1	protein_coding	64.8133	0.566661	0.255252	2.22	0.0264187	0.362342
ENSMUSG00000032612	Usp4	protein_coding	274.741	-0.248903	0.112172	-2.21895	0.0264904	0.362857
ENSMUSG00000020476	Dbnl	protein_coding	381.007	0.280151	0.126412	2.21617	0.0266799	0.364625
ENSMUSG00000021288	Klc1	protein_coding	329.123	-0.2334	0.10537	-2.21504	0.0267571	0.364625
ENSMUSG00000029238	Clock	protein_coding	429.435	-0.219071	0.0988765	-2.2156	0.0267189	0.364625
ENSMUSG00000102644	Thap6	transcribed_unitary_pseudogene	105.105	-0.517786	0.233707	-2.21553	0.0267234	0.364625
ENSMUSG00000027829	Ccnl1	protein_coding	304.8	0.259544	0.11737	2.21134	0.0270123	0.36763
ENSMUSG00000017677	Wsb1	protein_coding	389.808	0.200809	0.0908442	2.21048	0.0270718	0.367968
ENSMUSG00000033684	Qsox1	protein_coding	411.32	0.300769	0.136097	2.20996	0.027108	0.367988
ENSMUSG00000028479	Gne	protein_coding	63.52	-0.476593	0.215755	-2.20896	0.0271777	0.368463
ENSMUSG00000031813	Mvb12a	protein_coding	82.5969	-0.48699	0.220601	-2.20756	0.0272747	0.369306
ENSMUSG00000005299	Letm1	protein_coding	134.773	-0.357835	0.162138	-2.20698	0.0273157	0.369389
ENSMUSG00000059839	Zfp874b	protein_coding	25.6755	-0.665623	0.301703	-2.20622	0.0273689	0.369637
ENSMUSG00000021947	Cryl1	protein_coding	51.8866	0.507883	0.23032	2.20512	0.0274455	0.369729
ENSMUSG00000039985	Sinhcaf	protein_coding	36.1918	0.686489	0.311303	2.20521	0.0274393	0.369729
ENSMUSG00000045659	Plekha7	protein_coding	272.628	0.306382	0.139023	2.20383	0.0275366	0.370487
ENSMUSG00000071267	Zfp942	protein_coding	47.9425	-0.608495	0.276352	-2.20188	0.0276739	0.371862
ENSMUSG00000037531	Mrpl47	protein_coding	32.5872	-0.693484	0.315171	-2.20035	0.0277824	0.372847
ENSMUSG00000021009	Ptpn21	protein_coding	136.146	-0.351712	0.159895	-2.19964	0.0278327	0.37305
ENSMUSG00000030352	Tspan9	protein_coding	268.288	0.270456	0.123	2.19882	0.0278907	0.373355
ENSMUSG00000021290	Atp5mpl	protein_coding	193.433	-0.274913	0.125057	-2.1983	0.0279275	0.373377
ENSMUSG00000019842	Traf3ip2	protein_coding	127.736	0.300303	0.136649	2.19762	0.027976	0.373547
ENSMUSG00000067367	Lyar	protein_coding	95.8384	-0.387168	0.176215	-2.19714	0.0280107	0.373547
ENSMUSG00000049969	Plekhf2	protein_coding	131.363	-0.388888	0.177037	-2.19664	0.028046	0.373548
ENSMUSG00000032306	Mpi	protein_coding	20.0567	-0.785147	0.358049	-2.19284	0.0283186	0.376705
ENSMUSG00000020790	Ankfy1	protein_coding	546.498	0.207384	0.0947645	2.18841	0.0286397	0.379292
ENSMUSG00000026926	Pmpca	protein_coding	249.658	0.259481	0.118609	2.1877	0.0286916	0.379292
ENSMUSG00000032897	Nfyc	protein_coding	70.4253	-0.498389	0.227808	-2.18776	0.0286871	0.379292
ENSMUSG00000035133	Arhgap5	protein_coding	1613.52	-0.118444	0.0541453	-2.18753	0.0287037	0.379292
ENSMUSG00000039005	Tlr4	protein_coding	112.01	-0.379572	0.173581	-2.18671	0.0287635	0.379292
ENSMUSG00000040521	Tsfm	protein_coding	57.6996	0.433056	0.197962	2.18757	0.0287007	0.379292
ENSMUSG00000046753	Ccdc66	protein_coding	44.3908	0.741796	0.339204	2.18687	0.0287518	0.379292
ENSMUSG00000027274	Mkks	protein_coding	12.7998	1.02274	0.468353	2.1837	0.028984	0.381725
ENSMUSG00000026883	Dab2ip	protein_coding	336.761	0.23436	0.107356	2.18301	0.0290348	0.381919
ENSMUSG00000002603	Tgfb1	protein_coding	178.554	0.30909	0.141646	2.18213	0.0290998	0.3823
ENSMUSG00000085793	Lin52	protein_coding	44.4901	-0.680404	0.312135	-2.17984	0.0292693	0.384051
ENSMUSG00000015733	Capza2	protein_coding	604.023	-0.194937	0.0895167	-2.17766	0.0294316	0.384697
ENSMUSG00000021749	Oit1	protein_coding	230.333	-0.321499	0.14762	-2.17789	0.0294143	0.384697
ENSMUSG00000039195	1110008P14Rik	protein_coding	51.2145	0.4627	0.212484	2.17758	0.0294377	0.384697
ENSMUSG00000074194	Zfp791	protein_coding	52.5141	-0.62603	0.287535	-2.17723	0.0294636	0.384697
ENSMUSG00000023175	Bsg	protein_coding	1421.34	0.207268	0.0953551	2.17364	0.0297319	0.387245
ENSMUSG00000042772	Smg7	protein_coding	388.431	0.249384	0.114727	2.17371	0.0297266	0.387245
ENSMUSG00000039952	Dag1	protein_coding	961.611	0.163033	0.0750893	2.17118	0.0299174	0.389183
ENSMUSG00000021597	Slf1	protein_coding	51.3269	0.467464	0.215462	2.16958	0.0300383	0.390278
ENSMUSG00000020900	Myh10	protein_coding	113.208	0.398629	0.184104	2.16524	0.0303691	0.390744
ENSMUSG00000025730	Rab40c	protein_coding	75.7981	-0.421561	0.194511	-2.16729	0.030213	0.390744
ENSMUSG00000025816	Sec61a2	protein_coding	56.0927	-0.416104	0.191973	-2.16751	0.0301957	0.390744
ENSMUSG00000026825	Dnm1	protein_coding	47.702	0.709195	0.327431	2.16593	0.0303162	0.390744
ENSMUSG00000034101	Ctnnd1	protein_coding	221.556	0.262593	0.121205	2.16652	0.0302718	0.390744
ENSMUSG00000043162	Pyurf	protein_coding	50.3988	-0.531952	0.245357	-2.16808	0.0301529	0.390744
ENSMUSG00000044636	Csrnp2	protein_coding	26.156	-0.747527	0.345077	-2.16626	0.030291	0.390744
ENSMUSG00000052428	Tmco1	protein_coding	201.551	-0.307201	0.141857	-2.16556	0.0303449	0.390744
ENSMUSG00000008855	Hdac5	protein_coding	78.9138	0.515135	0.238231	2.16234	0.0305922	0.390921
ENSMUSG00000019188	H13	protein_coding	214.483	0.297825	0.137797	2.16132	0.0306705	0.390921
ENSMUSG00000027406	Idh3b	protein_coding	197.52	0.285531	0.131984	2.16338	0.030512	0.390921
ENSMUSG00000028410	Dnaja1	protein_coding	350.052	-0.241888	0.111862	-2.16238	0.0305889	0.390921
ENSMUSG00000035621	Midn	protein_coding	422.819	0.242748	0.11232	2.16123	0.0306778	0.390921
ENSMUSG00000054611	Kdm2a	protein_coding	524.954	0.199866	0.0924506	2.16187	0.0306285	0.390921
ENSMUSG00000062963	Ufc1	protein_coding	98.0852	-0.423864	0.196075	-2.16174	0.030638	0.390921
ENSMUSG00000084957	Bbip1	protein_coding	26.7449	-0.779709	0.360378	-2.16359	0.0304961	0.390921
ENSMUSG00000014601	Strip1	protein_coding	106.709	-0.41469	0.192036	-2.15944	0.0308157	0.392206
ENSMUSG00000062901	Klhl24	protein_coding	215.563	0.290711	0.13471	2.15805	0.030924	0.393113
ENSMUSG00000020640	Itsn2	protein_coding	1096.99	0.166133	0.0770607	2.15587	0.0310939	0.394799
ENSMUSG00000034445	Cyb561a3	protein_coding	51.2617	0.595509	0.276545	2.15339	0.0312882	0.396318
ENSMUSG00000071847	Apcdd1	protein_coding	525.082	-0.320301	0.148714	-2.15381	0.0312548	0.396318
ENSMUSG00000047613	A430005L14Rik	protein_coding	32.3326	-0.719922	0.335052	-2.14869	0.031659	0.400535
ENSMUSG00000033581	Igf2bp2	protein_coding	347.139	0.24418	0.113675	2.14806	0.0317089	0.400689
ENSMUSG00000039202	Abhd2	protein_coding	2332.82	-0.202185	0.0942048	-2.14623	0.0318549	0.401476
ENSMUSG00000049800	Sertad2	protein_coding	275.124	0.269946	0.125799	2.14585	0.0318848	0.401476
ENSMUSG00000051351	Zfp46	protein_coding	171.812	-0.336956	0.157012	-2.14605	0.0318693	0.401476
ENSMUSG00000028857	Tmem222	protein_coding	66.2578	-0.467731	0.218088	-2.14469	0.0319779	0.402171
ENSMUSG00000020300	Cpeb4	protein_coding	2022.6	-0.191114	0.0892383	-2.14162	0.0322244	0.404373
ENSMUSG00000021072	Tmx1	protein_coding	270.097	-0.254163	0.11876	-2.14014	0.0323438	0.404373
ENSMUSG00000021796	Bmpr1a	protein_coding	453.342	-0.314431	0.146853	-2.14114	0.032263	0.404373
ENSMUSG00000022765	Snap29	protein_coding	208.588	-0.293131	0.136958	-2.14031	0.0323298	0.404373
ENSMUSG00000068876	Cgn	protein_coding	281.936	0.258143	0.120619	2.14016	0.0323421	0.404373
ENSMUSG00000001248	Gramd1a	protein_coding	23.8396	0.904036	0.422678	2.13883	0.0324496	0.404742
ENSMUSG00000087574	C030037D09Rik	lncRNA	51.9041	0.64681	0.302389	2.139	0.0324359	0.404742
ENSMUSG00000069117	Gm10260	protein_coding	259.598	-0.273498	0.128021	-2.13635	0.032651	0.406775
ENSMUSG00000048106	4632415L05Rik	transcribed_unprocessed_pseudogene	20.0123	-0.971392	0.455101	-2.13445	0.0328057	0.40812
ENSMUSG00000064326	Siva1	protein_coding	60.9387	-0.422588	0.198019	-2.13408	0.032836	0.40812
ENSMUSG00000021263	Degs2	protein_coding	195.563	0.350132	0.164197	2.13239	0.032975	0.409369
ENSMUSG00000075700	Selenot	protein_coding	417.128	0.231685	0.108701	2.1314	0.0330562	0.409896
ENSMUSG00000024858	Grk2	protein_coding	190.456	-0.285005	0.13377	-2.13057	0.0331247	0.410266
ENSMUSG00000042390	Gatad2b	protein_coding	258.07	0.223463	0.105005	2.12813	0.0333265	0.412285
ENSMUSG00000037295	Ldlrap1	protein_coding	230.808	-0.233407	0.109799	-2.12577	0.0335227	0.413746
ENSMUSG00000052821	Cysltr1	protein_coding	16.9743	0.882406	0.415042	2.12606	0.0334981	0.413746
ENSMUSG00000019158	Tmem160	protein_coding	31.4683	0.663676	0.312359	2.12472	0.0336099	0.41434
ENSMUSG00000022965	Ifngr2	protein_coding	264.003	0.310036	0.146069	2.12253	0.0337935	0.415838
ENSMUSG00000057143	Trim12c	protein_coding	57.8128	-0.599667	0.282551	-2.12233	0.0338099	0.415838
ENSMUSG00000026341	Actr3	protein_coding	698.793	-0.17453	0.0822647	-2.12157	0.0338742	0.416146
ENSMUSG00000024357	Sil1	protein_coding	85.6567	0.428653	0.202182	2.12013	0.0339952	0.416234
ENSMUSG00000025795	Rassf3	protein_coding	258.15	-0.283164	0.133563	-2.12008	0.0339992	0.416234
ENSMUSG00000048039	Isg20l2	protein_coding	138.262	-0.363739	0.17153	-2.12055	0.0339596	0.416234
ENSMUSG00000066278	Vps37b	protein_coding	463.657	0.248984	0.117488	2.11922	0.0340716	0.41664
ENSMUSG00000020402	Vdac1	protein_coding	547.406	0.206112	0.0974606	2.11482	0.0344451	0.418632
ENSMUSG00000025421	Hdhd2	protein_coding	15.9644	-1.29979	0.614754	-2.11433	0.0344872	0.418632
ENSMUSG00000030091	Nup210	protein_coding	27.8165	0.790372	0.373808	2.11438	0.0344831	0.418632
ENSMUSG00000040875	Osbpl10	protein_coding	21.915	-0.830287	0.392355	-2.11616	0.0343309	0.418632
ENSMUSG00000054920	Klhl5	protein_coding	87.1952	-0.409227	0.193575	-2.11405	0.0345109	0.418632
ENSMUSG00000074649	BC029722	protein_coding	48.9333	0.575149	0.272013	2.11442	0.0344793	0.418632
ENSMUSG00000095041	AC149090.1	protein_coding	98.0833	0.498071	0.235531	2.11467	0.0344577	0.418632
ENSMUSG00000007867	Ift43	protein_coding	86.5091	0.511273	0.24231	2.10999	0.0348589	0.4202
ENSMUSG00000014355	Anapc1	protein_coding	372.532	-0.21255	0.100722	-2.11027	0.0348355	0.4202
ENSMUSG00000018648	Dusp14	protein_coding	54.5123	-0.469447	0.222336	-2.11143	0.0347358	0.4202
ENSMUSG00000037857	Nufip2	protein_coding	842.092	-0.159034	0.0753478	-2.11067	0.0348008	0.4202
ENSMUSG00000040258	Nxph4	protein_coding	37.7795	0.898149	0.425776	2.10944	0.0349065	0.4202
ENSMUSG00000047821	Trim16	protein_coding	571.835	-0.186767	0.0884484	-2.1116	0.0347211	0.4202
ENSMUSG00000071757	Zhx2	protein_coding	106.065	0.381235	0.180778	2.10885	0.0349572	0.4202
ENSMUSG00000075232	Amd1	protein_coding	224.566	-0.243661	0.11552	-2.10925	0.0349228	0.4202
ENSMUSG00000055827	Gsdmc3	protein_coding	417.498	0.226657	0.107615	2.10618	0.0351884	0.4225
ENSMUSG00000001768	Rin2	protein_coding	203.749	0.307201	0.145941	2.10497	0.035294	0.423289
ENSMUSG00000019471	Cdc37	protein_coding	257.252	0.276138	0.131252	2.10388	0.0353893	0.423952
ENSMUSG00000022471	Xrcc6	protein_coding	36.0323	0.700479	0.333517	2.10028	0.035704	0.427239
ENSMUSG00000025793	Hgs	protein_coding	270.498	-0.242921	0.115723	-2.09915	0.0358035	0.427947
ENSMUSG00000018076	Med13l	protein_coding	291.907	-0.255006	0.12164	-2.09639	0.0360476	0.428017
ENSMUSG00000020827	Mink1	protein_coding	323.4	0.20818	0.0992424	2.0977	0.0359321	0.428017
ENSMUSG00000022105	Rb1	protein_coding	131.407	-0.338906	0.161744	-2.09532	0.0361422	0.428017
ENSMUSG00000023988	Bysl	protein_coding	88.5644	-0.389971	0.186089	-2.09562	0.0361158	0.428017
ENSMUSG00000025508	Rplp2	protein_coding	910.948	0.150949	0.0719748	2.09725	0.0359715	0.428017
ENSMUSG00000029171	Pgm2	protein_coding	197.083	0.288437	0.13756	2.0968	0.0360111	0.428017
ENSMUSG00000035382	Pcsk7	protein_coding	71.4189	-0.470373	0.224524	-2.09498	0.0361727	0.428017
ENSMUSG00000036591	Arhgap21	protein_coding	466.368	-0.162631	0.0775373	-2.09746	0.0359529	0.428017
ENSMUSG00000056201	Cfl1	protein_coding	830.009	0.182707	0.0871852	2.09562	0.0361161	0.428017
ENSMUSG00000024528	Srfbp1	protein_coding	85.1031	-0.445423	0.21276	-2.09355	0.0363002	0.428092
ENSMUSG00000027122	Arl14ep	protein_coding	106.166	-0.406917	0.19431	-2.09416	0.0362453	0.428092
ENSMUSG00000035614	Togaram1	protein_coding	319.614	-0.211363	0.100948	-2.09378	0.0362797	0.428092
ENSMUSG00000034994	Eef2	protein_coding	5263.86	0.116042	0.0554511	2.09268	0.0363773	0.428524
ENSMUSG00000001441	Npepps	protein_coding	530.044	0.246159	0.117751	2.09051	0.036572	0.429409
ENSMUSG00000021785	Ngly1	protein_coding	123.989	0.324152	0.15506	2.09049	0.0365739	0.429409
ENSMUSG00000031558	Slit2	protein_coding	116.21	-0.415516	0.198718	-2.09098	0.0365302	0.429409
ENSMUSG00000020859	Spag9	protein_coding	822.822	-0.172255	0.0824744	-2.08859	0.0367449	0.430463
ENSMUSG00000027660	Skil	protein_coding	555.393	0.266198	0.127442	2.08878	0.0367275	0.430463
ENSMUSG00000038323	1700066M21Rik	protein_coding	20.8956	-0.827948	0.396903	-2.08602	0.0369766	0.4327
ENSMUSG00000000339	Rtca	protein_coding	40.4592	0.615996	0.295566	2.08412	0.0371492	0.433062
ENSMUSG00000020346	Mgat1	protein_coding	152.477	-0.362255	0.173794	-2.0844	0.037124	0.433062
ENSMUSG00000040938	Slc16a11	protein_coding	75.561	0.442431	0.212311	2.08388	0.0371709	0.433062
ENSMUSG00000079414	Gm11110	lncRNA	19.044	1.03383	0.495935	2.08462	0.0371042	0.433062
ENSMUSG00000032883	Acsl3	protein_coding	1361.54	-0.229574	0.110281	-2.08171	0.0373687	0.433461
ENSMUSG00000042507	Elmsan1	protein_coding	291.794	0.311347	0.149507	2.08249	0.0372977	0.433461
ENSMUSG00000047414	Flrt2	protein_coding	251.047	-0.350167	0.168175	-2.08216	0.037328	0.433461
ENSMUSG00000078485	Plekhn1	protein_coding	84.2899	0.393657	0.188995	2.0829	0.0372604	0.433461
ENSMUSG00000040928	S100pbp	protein_coding	69.7088	-0.486243	0.233662	-2.08097	0.0374366	0.433774
ENSMUSG00000090877	Hspa1b	protein_coding	472.416	0.232218	0.111617	2.0805	0.03748	0.433802
ENSMUSG00000001127	Araf	protein_coding	139.471	0.335062	0.161249	2.07792	0.0377171	0.434286
ENSMUSG00000001855	Nup214	protein_coding	156.84	-0.298632	0.143703	-2.07811	0.0376992	0.434286
ENSMUSG00000021367	Edn1	protein_coding	98.4362	0.466517	0.224596	2.07714	0.0377887	0.434286
ENSMUSG00000027667	Zfp639	protein_coding	32.7921	0.670822	0.32308	2.07634	0.0378628	0.434286
ENSMUSG00000028470	Hint2	protein_coding	35.7312	0.671133	0.323276	2.07604	0.0378904	0.434286
ENSMUSG00000035547	Capn5	protein_coding	847.658	0.179852	0.0865468	2.07809	0.0377009	0.434286
ENSMUSG00000036180	Gatad2a	protein_coding	422.988	0.197087	0.0949067	2.07664	0.0378347	0.434286
ENSMUSG00000046822	Slc39a3	protein_coding	41.4045	-0.572034	0.275172	-2.07882	0.037634	0.434286
ENSMUSG00000069273	Hist1h3e	protein_coding	207.073	0.372798	0.179454	2.0774	0.0377645	0.434286
ENSMUSG00000048832	Vps37c	protein_coding	62.2043	0.47067	0.226824	2.07504	0.0379824	0.43487
ENSMUSG00000059820	Nkapd1	protein_coding	78.5237	-0.408305	0.197016	-2.07244	0.038224	0.437164
ENSMUSG00000031232	Magt1	protein_coding	228.968	-0.24797	0.119886	-2.06838	0.0386041	0.440087
ENSMUSG00000037465	Klf10	protein_coding	605.448	0.258135	0.124792	2.06852	0.0385913	0.440087
ENSMUSG00000039740	Alg2	protein_coding	71.9758	-0.423929	0.204882	-2.06913	0.0385335	0.440087
ENSMUSG00000028998	Tomm7	protein_coding	193.728	-0.273155	0.132098	-2.06782	0.038657	0.440216
ENSMUSG00000009630	Ppp2cb	protein_coding	341.178	-0.178287	0.0863068	-2.06574	0.0388532	0.441027
ENSMUSG00000026131	Dst	protein_coding	3846.76	-0.145984	0.0706467	-2.06639	0.0387918	0.441027
ENSMUSG00000028832	Stmn1	protein_coding	25.5111	0.696744	0.337244	2.06599	0.038829	0.441027
ENSMUSG00000055681	Cope	protein_coding	149.221	0.319727	0.154809	2.0653	0.0388946	0.441027
ENSMUSG00000007029	Vars	protein_coding	285.313	0.282195	0.136688	2.06451	0.038969	0.441288
ENSMUSG00000028799	Zfp362	protein_coding	45.4161	0.583095	0.282483	2.06418	0.0390008	0.441288
ENSMUSG00000047193	Dync2h1	protein_coding	64.4596	-0.438214	0.212522	-2.06197	0.0392102	0.443184
ENSMUSG00000022186	Oxct1	protein_coding	186.297	0.297976	0.144612	2.06052	0.0393488	0.443332
ENSMUSG00000051076	Vtcn1	protein_coding	79.4135	0.541315	0.262648	2.06099	0.039304	0.443332
ENSMUSG00000078578	Ube2d3	protein_coding	798.422	0.145866	0.0707849	2.0607	0.0393318	0.443332
ENSMUSG00000005802	Slc30a4	protein_coding	281.124	-0.255502	0.124081	-2.05916	0.0394791	0.443436
ENSMUSG00000005968	Tuft1	protein_coding	189.505	0.38257	0.185794	2.05911	0.0394835	0.443436
ENSMUSG00000024480	Ap3s1	protein_coding	79.2126	-0.431351	0.209447	-2.05947	0.0394491	0.443436
ENSMUSG00000053091	Lins1	protein_coding	37.1379	-0.590133	0.286857	-2.05724	0.0396635	0.444807
ENSMUSG00000087172	Gm12153	lncRNA	18.2366	-1.96249	0.95407	-2.05697	0.0396895	0.444807
ENSMUSG00000049907	Rasl11b	protein_coding	15.6524	-1.24477	0.605705	-2.05508	0.0398717	0.446378
ENSMUSG00000051391	Ywhag	protein_coding	795.588	0.173951	0.0846679	2.05451	0.0399261	0.446515
ENSMUSG00000015656	Hspa8	protein_coding	911.194	-0.159104	0.0776267	-2.0496	0.0404035	0.448073
ENSMUSG00000022994	Adcy6	protein_coding	53.1137	0.504436	0.246022	2.05037	0.0403285	0.448073
ENSMUSG00000026017	Carf	protein_coding	19.6943	0.941077	0.45908	2.04992	0.0403723	0.448073
ENSMUSG00000028673	Fuca1	protein_coding	121.607	0.355636	0.173442	2.05046	0.0403193	0.448073
ENSMUSG00000029655	N4bp2l2	protein_coding	301.062	-0.192787	0.0939827	-2.0513	0.0402377	0.448073
ENSMUSG00000032527	Pccb	protein_coding	74.5023	0.490653	0.239247	2.05082	0.0402845	0.448073
ENSMUSG00000036745	Ttll7	protein_coding	93.9568	0.368521	0.179792	2.04971	0.0403928	0.448073
ENSMUSG00000066042	Med18	protein_coding	17.4941	-0.888899	0.433541	-2.05032	0.0403328	0.448073
ENSMUSG00000002741	Ykt6	protein_coding	264.282	-0.226909	0.110788	-2.04813	0.0405476	0.448308
ENSMUSG00000018547	Pip4k2b	protein_coding	92.9605	0.393174	0.191928	2.04855	0.0405063	0.448308
ENSMUSG00000026509	Capn2	protein_coding	399.211	-0.176449	0.0861714	-2.04766	0.0405938	0.448308
ENSMUSG00000034460	Six4	protein_coding	61.9944	0.495573	0.24198	2.04799	0.040561	0.448308
ENSMUSG00000019102	Aldh3a1	protein_coding	556.27	0.218538	0.106832	2.04563	0.0407927	0.448411
ENSMUSG00000029385	Ccng2	protein_coding	127.172	0.307589	0.150365	2.04561	0.0407945	0.448411
ENSMUSG00000036528	Ppfibp2	protein_coding	230.896	-0.281914	0.137828	-2.04541	0.0408147	0.448411
ENSMUSG00000037661	Gpr160	protein_coding	49.0849	-0.578083	0.282621	-2.04544	0.0408119	0.448411
ENSMUSG00000047881	Rell1	protein_coding	386.665	0.190158	0.0929468	2.04588	0.0407685	0.448411
ENSMUSG00000056938	Acbd4	protein_coding	61.9612	0.514531	0.251658	2.04456	0.0408978	0.44886
ENSMUSG00000031523	Dlc1	protein_coding	184.477	-0.262772	0.128595	-2.04341	0.0410121	0.449649
ENSMUSG00000010095	Slc3a2	protein_coding	354.572	-0.209621	0.102701	-2.04109	0.0412421	0.451685
ENSMUSG00000022019	Tdrd3	protein_coding	105.389	-0.330482	0.161947	-2.04068	0.0412831	0.451685
ENSMUSG00000003662	Ciao1	protein_coding	44.7509	-0.59438	0.292574	-2.03156	0.0421987	0.452287
ENSMUSG00000019578	Ubxn6	protein_coding	105.684	0.381213	0.187078	2.03772	0.041578	0.452287
ENSMUSG00000019966	Kitl	protein_coding	668.974	-0.222344	0.109532	-2.02995	0.0423619	0.452287
ENSMUSG00000025151	Maged1	protein_coding	634.576	-0.191264	0.0940513	-2.03361	0.0419905	0.452287
ENSMUSG00000025782	Taf3	protein_coding	121.618	-0.345681	0.169998	-2.03344	0.0420081	0.452287
ENSMUSG00000026107	Nabp1	protein_coding	1389.41	-0.148869	0.0732495	-2.03235	0.0421182	0.452287
ENSMUSG00000026500	Cox20	protein_coding	87.5353	-0.417333	0.205402	-2.03178	0.0421755	0.452287
ENSMUSG00000027201	Myef2	protein_coding	93.538	0.362823	0.177974	2.03863	0.0414867	0.452287
ENSMUSG00000028191	Bcl10	protein_coding	306.238	0.243779	0.119926	2.03275	0.0420782	0.452287
ENSMUSG00000028405	Aco1	protein_coding	319.369	0.259892	0.127475	2.03877	0.0414733	0.452287
ENSMUSG00000029471	Camkk2	protein_coding	21.3259	0.882482	0.433501	2.03571	0.0417794	0.452287
ENSMUSG00000030314	Atg7	protein_coding	101.203	0.385761	0.190028	2.03002	0.0423542	0.452287
ENSMUSG00000031155	Pim2	protein_coding	13.2757	1.04598	0.514571	2.03271	0.0420814	0.452287
ENSMUSG00000031447	Lamp1	protein_coding	1012.25	-0.167085	0.0821588	-2.03368	0.0419839	0.452287
ENSMUSG00000034220	Gpc1	protein_coding	88.8257	-0.418253	0.205705	-2.03326	0.0420262	0.452287
ENSMUSG00000038866	Zcchc2	protein_coding	160.606	-0.304191	0.149479	-2.03501	0.0418496	0.452287
ENSMUSG00000041895	Wipi1	protein_coding	317.859	0.237997	0.117226	2.03023	0.0423329	0.452287
ENSMUSG00000057454	Lypd3	protein_coding	815.416	-0.260991	0.128146	-2.03668	0.0416825	0.452287
ENSMUSG00000070730	Rmdn3	protein_coding	82.7209	-0.385145	0.18895	-2.03834	0.0415159	0.452287
ENSMUSG00000071359	Tbpl1	protein_coding	83.4899	-0.365124	0.179766	-2.03111	0.0422437	0.452287
ENSMUSG00000072875	Gpr27	protein_coding	43.6684	-0.498095	0.244249	-2.03929	0.041421	0.452287
ENSMUSG00000073684	Faap20	protein_coding	28.0064	0.811616	0.399778	2.03017	0.0423397	0.452287
ENSMUSG00000081094	Rpl19-ps11	processed_pseudogene	64.3569	-0.489527	0.240947	-2.03167	0.0421867	0.452287
ENSMUSG00000113136	Gm19951	lncRNA	1238.15	0.162859	0.0801929	2.03084	0.0422714	0.452287
ENSMUSG00000036902	Neto2	protein_coding	69.5915	-0.379956	0.187236	-2.02929	0.0424289	0.452546
ENSMUSG00000036992	Nxt1	protein_coding	45.7051	-0.489392	0.241306	-2.02809	0.0425509	0.452757
ENSMUSG00000040543	Pitpnm3	protein_coding	49.2565	-0.468708	0.231131	-2.02789	0.0425715	0.452757
ENSMUSG00000054520	Sh3bp2	protein_coding	52.7977	-0.516643	0.254775	-2.02784	0.0425767	0.452757
ENSMUSG00000014402	Tsg101	protein_coding	252.784	0.258267	0.127501	2.0256	0.0428055	0.453117
ENSMUSG00000021368	Tbc1d7	protein_coding	26.8131	0.781215	0.385959	2.02409	0.0429611	0.453117
ENSMUSG00000022895	Ets2	protein_coding	1400.95	-0.140067	0.0691442	-2.02572	0.0427936	0.453117
ENSMUSG00000030313	Dennd5b	protein_coding	76.6781	-0.404441	0.199782	-2.02441	0.0429282	0.453117
ENSMUSG00000031134	Rbmx	protein_coding	102.393	-0.322815	0.159306	-2.02638	0.0427254	0.453117
ENSMUSG00000032580	Rbm5	protein_coding	289.232	-0.261903	0.129335	-2.025	0.0428676	0.453117
ENSMUSG00000034595	Ppp1r18	protein_coding	82.7993	0.444999	0.219714	2.02536	0.0428308	0.453117
ENSMUSG00000035877	Zhx3	protein_coding	80.4009	-0.430503	0.212535	-2.02556	0.0428102	0.453117
ENSMUSG00000097375	6720427I07Rik	lncRNA	96.4074	-0.324536	0.160363	-2.02376	0.0429953	0.453117
ENSMUSG00000022383	Ppara	protein_coding	21.6329	-0.83112	0.410922	-2.02257	0.0431172	0.453951
ENSMUSG00000020167	Tcf3	protein_coding	119.976	-0.311547	0.154095	-2.02179	0.043198	0.454
ENSMUSG00000025283	Sat1	protein_coding	1287.57	0.156442	0.0773975	2.02128	0.0432503	0.454
ENSMUSG00000027358	Bmp2	protein_coding	44.7555	0.57582	0.28482	2.0217	0.0432076	0.454
ENSMUSG00000005986	Ankrd13d	protein_coding	27.2722	0.738676	0.365894	2.01883	0.0435051	0.456222
ENSMUSG00000032898	Fbxo21	protein_coding	122.658	0.373843	0.185425	2.01614	0.0437858	0.45826
ENSMUSG00000036606	Plxnb2	protein_coding	1577.67	0.131636	0.065286	2.0163	0.0437688	0.45826
ENSMUSG00000019261	Map1s	protein_coding	59.0758	0.560261	0.278039	2.01505	0.0438996	0.458908
ENSMUSG00000034066	Farp2	protein_coding	149.976	-0.287433	0.142666	-2.01472	0.0439343	0.458908
ENSMUSG00000022205	Sub1	protein_coding	575.482	-0.192505	0.0955992	-2.01366	0.0440448	0.45944
ENSMUSG00000029467	Atp2a2	protein_coding	993.446	-0.134694	0.0668984	-2.01341	0.0440719	0.45944
ENSMUSG00000028780	Sema3c	protein_coding	1464.25	-0.170728	0.084855	-2.01199	0.0442205	0.460536
ENSMUSG00000020910	Adprm	protein_coding	22.255	-0.660415	0.328519	-2.01028	0.0444014	0.460614
ENSMUSG00000024431	Nr3c1	protein_coding	312.097	-0.227688	0.113453	-2.00688	0.0447623	0.460614
ENSMUSG00000024975	Pdcd4	protein_coding	596.282	0.215735	0.107469	2.00741	0.0447059	0.460614
ENSMUSG00000025199	Chuk	protein_coding	280.835	-0.226206	0.112526	-2.01026	0.0444035	0.460614
ENSMUSG00000026851	BC005624	protein_coding	73.3147	0.386406	0.192257	2.00984	0.0444478	0.460614
ENSMUSG00000027942	4933434E20Rik	protein_coding	15.485	-0.895202	0.445422	-2.00978	0.0444541	0.460614
ENSMUSG00000030788	Rnf141	protein_coding	140.292	-0.263773	0.131291	-2.00907	0.0445302	0.460614
ENSMUSG00000036867	Smad6	protein_coding	35.6764	0.656483	0.327163	2.0066	0.0447928	0.460614
ENSMUSG00000043384	Gprasp1	protein_coding	94.313	-0.391641	0.194913	-2.00931	0.0445045	0.460614
ENSMUSG00000047719	Ubiad1	protein_coding	42.4414	-0.483495	0.24067	-2.00895	0.044542	0.460614
ENSMUSG00000059263	Usp47	protein_coding	654.577	-0.150171	0.0748294	-2.00684	0.0447662	0.460614
ENSMUSG00000089872	Rps6kc1	protein_coding	126.295	-0.277893	0.138396	-2.00796	0.0446471	0.460614
ENSMUSG00000095955	Gm22360	snRNA	27.2988	-0.657409	0.327449	-2.00767	0.0446786	0.460614
ENSMUSG00000000915	Hip1r	protein_coding	388.824	-0.202082	0.10073	-2.00618	0.0448366	0.460618
ENSMUSG00000059714	Flot1	protein_coding	30.0105	0.71122	0.3547	2.00513	0.0449491	0.461327
ENSMUSG00000003847	Nfat5	protein_coding	915.559	0.203436	0.101557	2.00317	0.045159	0.461969
ENSMUSG00000026426	Arl8a	protein_coding	156.094	0.353286	0.176366	2.00314	0.0451621	0.461969
ENSMUSG00000027804	Ppid	protein_coding	111.177	-0.343174	0.171609	-1.99974	0.0455288	0.461969
ENSMUSG00000029055	Plch2	protein_coding	255.387	0.304661	0.152152	2.00234	0.0452479	0.461969
ENSMUSG00000029762	Akr1b8	protein_coding	1939.6	0.153216	0.0766136	1.99986	0.0455156	0.461969
ENSMUSG00000031167	Rbm3	protein_coding	207.928	-0.246844	0.123442	-1.99968	0.0455346	0.461969
ENSMUSG00000033268	Duox1	protein_coding	44.1715	-0.552214	0.276132	-1.99982	0.0455199	0.461969
ENSMUSG00000038542	Pcid2	protein_coding	77.7746	-0.434297	0.217162	-1.99988	0.0455134	0.461969
ENSMUSG00000042207	Kdm5b	protein_coding	777.587	0.160097	0.0799184	2.00326	0.0451494	0.461969
ENSMUSG00000043683	Fem1a	protein_coding	137.987	-0.298892	0.149334	-2.00151	0.0453379	0.461969
ENSMUSG00000044678	Ly6k	protein_coding	21.0292	0.861784	0.430384	2.00236	0.0452459	0.461969
ENSMUSG00000074406	Zfp628	protein_coding	38.0989	0.551688	0.275778	2.00048	0.0454485	0.461969
ENSMUSG00000032202	Rab27a	protein_coding	64.3878	0.598394	0.299515	1.99787	0.0457305	0.462187
ENSMUSG00000032249	Anp32a	protein_coding	262.872	0.219257	0.109736	1.99804	0.0457119	0.462187
ENSMUSG00000063870	Chd4	protein_coding	904.241	0.189408	0.0947489	1.99905	0.0456029	0.462187
ENSMUSG00000079614	Seh1l	protein_coding	212.999	0.254921	0.127565	1.99835	0.0456784	0.462187
ENSMUSG00000016921	Srsf6	protein_coding	746.162	-0.16672	0.0836432	-1.99322	0.0462368	0.466416
ENSMUSG00000030337	Vamp1	protein_coding	41.8666	-0.524655	0.263212	-1.99328	0.0462307	0.466416
ENSMUSG00000002265	Peg3	protein_coding	32.9784	0.859321	0.432407	1.9873	0.0468894	0.467335
ENSMUSG00000005087	Cd44	protein_coding	2188.47	0.178829	0.0900057	1.98687	0.0469372	0.467335
ENSMUSG00000006736	Tspan31	protein_coding	157.872	0.274881	0.138056	1.99109	0.0464709	0.467335
ENSMUSG00000017781	Pitpna	protein_coding	554.246	0.149443	0.0751316	1.98909	0.0466913	0.467335
ENSMUSG00000020362	Cnot6	protein_coding	336.122	0.190915	0.0962266	1.98402	0.047254	0.467335
ENSMUSG00000020716	Nf1	protein_coding	286.201	-0.242316	0.122098	-1.98461	0.0471882	0.467335
ENSMUSG00000021902	Phf7	protein_coding	20.1723	-0.979105	0.493575	-1.9837	0.0472894	0.467335
ENSMUSG00000022283	Pabpc1	protein_coding	4289.15	0.115076	0.0579821	1.98468	0.0471802	0.467335
ENSMUSG00000023944	Hsp90ab1	protein_coding	3252.95	0.123006	0.0619585	1.9853	0.0471111	0.467335
ENSMUSG00000027313	Chac1	protein_coding	84.1821	-0.469303	0.235667	-1.99139	0.0464386	0.467335
ENSMUSG00000031601	Cnot7	protein_coding	202.112	0.25929	0.130293	1.99005	0.0465851	0.467335
ENSMUSG00000031986	Sprtn	protein_coding	158.967	-0.288034	0.145199	-1.98372	0.0472868	0.467335
ENSMUSG00000032314	Etfa	protein_coding	218.759	-0.245611	0.123515	-1.98852	0.0467547	0.467335
ENSMUSG00000037221	Mospd3	protein_coding	26.3329	-0.731713	0.368383	-1.98628	0.0470021	0.467335
ENSMUSG00000037638	Zbtb42	protein_coding	110.561	-0.316832	0.159724	-1.98362	0.0472977	0.467335
ENSMUSG00000041921	Metap1d	protein_coding	17.1978	0.959021	0.483387	1.98396	0.04726	0.467335
ENSMUSG00000042133	Ppig	protein_coding	353.045	-0.211427	0.106325	-1.9885	0.0467562	0.467335
ENSMUSG00000042520	Ubap2l	protein_coding	440.168	0.196003	0.0985914	1.98803	0.0468083	0.467335
ENSMUSG00000047824	Pygo2	protein_coding	98.8828	0.342114	0.172215	1.98655	0.0469719	0.467335
ENSMUSG00000061689	Dlgap4	protein_coding	169.502	0.2769	0.139556	1.98415	0.0472389	0.467335
ENSMUSG00000062198	2700097O09Rik	protein_coding	31.6611	0.627972	0.315865	1.9881	0.0468001	0.467335
ENSMUSG00000078695	Cisd3	protein_coding	13.5866	1.07055	0.538952	1.98635	0.0469948	0.467335
ENSMUSG00000045624	Esf1	protein_coding	219.979	-0.242641	0.122366	-1.98292	0.0473766	0.467678
ENSMUSG00000041560	Nop53	protein_coding	343.351	0.202036	0.101924	1.98223	0.047454	0.468007
ENSMUSG00000018565	Elp5	protein_coding	84.1513	0.398452	0.201308	1.97931	0.0477808	0.468824
ENSMUSG00000020170	Frs2	protein_coding	297.32	-0.239377	0.120953	-1.97909	0.047806	0.468824
ENSMUSG00000025648	Pfkfb4	protein_coding	12.8843	-1.05576	0.533295	-1.97969	0.0477388	0.468824
ENSMUSG00000026994	Galnt3	protein_coding	313.999	-0.203233	0.10268	-1.97929	0.047783	0.468824
ENSMUSG00000041891	Lman1	protein_coding	258.03	-0.259022	0.130787	-1.98048	0.0476491	0.468824
ENSMUSG00000063406	Tmed5	protein_coding	548.865	-0.218797	0.110566	-1.97888	0.0478299	0.468824
ENSMUSG00000096910	Zfp955b	protein_coding	45.0157	-0.4562	0.230552	-1.97873	0.0478464	0.468824
ENSMUSG00000042557	Sin3a	protein_coding	132.891	0.292114	0.147658	1.97832	0.0478925	0.468843
ENSMUSG00000004127	Trmt10a	protein_coding	39.9678	0.623929	0.315911	1.97501	0.0482667	0.469018
ENSMUSG00000021615	Xrcc4	protein_coding	50.8388	-0.480226	0.24318	-1.97477	0.048294	0.469018
ENSMUSG00000022051	Bnip3l	protein_coding	356.185	0.274274	0.138908	1.9745	0.0483249	0.469018
ENSMUSG00000022178	Ajuba	protein_coding	564.489	-0.151836	0.076908	-1.97425	0.0483529	0.469018
ENSMUSG00000022656	Nectin3	protein_coding	106.406	-0.325484	0.164824	-1.97474	0.0482981	0.469018
ENSMUSG00000029462	Vps29	protein_coding	126.347	-0.270873	0.137124	-1.9754	0.0482232	0.469018
ENSMUSG00000033187	BC016579	protein_coding	100.237	-0.394716	0.199876	-1.97481	0.0482898	0.469018
ENSMUSG00000040525	Cblc	protein_coding	99.2721	0.385299	0.195077	1.97511	0.0482551	0.469018
ENSMUSG00000090101	Snhg9	lncRNA	46.4292	0.482148	0.243982	1.97617	0.0481361	0.469018
ENSMUSG00000097164	Cep83os	lncRNA	19.6109	0.866289	0.438212	1.97687	0.0480562	0.469018
ENSMUSG00000038544	Inip	protein_coding	69.7158	-0.494834	0.250702	-1.9738	0.048405	0.469095
ENSMUSG00000000787	Ddx3x	protein_coding	2602.08	-0.118889	0.0604613	-1.96636	0.0492571	0.47016
ENSMUSG00000020151	Ptprr	protein_coding	211.42	0.32498	0.165164	1.96762	0.0491112	0.47016
ENSMUSG00000020389	Cdkl3	protein_coding	20.0387	0.726982	0.370017	1.96472	0.0494462	0.47016
ENSMUSG00000021403	Serpinb9b	protein_coding	15.8053	0.845176	0.429876	1.96609	0.0492877	0.47016
ENSMUSG00000022313	Utp23	protein_coding	32.4323	-0.701364	0.355992	-1.97017	0.048819	0.47016
ENSMUSG00000022756	Slc7a4	protein_coding	13.6956	-1.06713	0.542629	-1.96659	0.0492306	0.47016
ENSMUSG00000024186	Rgs11	protein_coding	27.3421	0.719073	0.365796	1.96578	0.0493244	0.47016
ENSMUSG00000024644	Cndp2	protein_coding	170.043	0.221899	0.112575	1.97113	0.0487093	0.47016
ENSMUSG00000027893	Ahcyl1	protein_coding	349.48	0.222489	0.113052	1.96802	0.0490653	0.47016
ENSMUSG00000029030	Tprgl	protein_coding	125.087	0.322247	0.163439	1.97166	0.0486482	0.47016
ENSMUSG00000029125	Stx18	protein_coding	50.2943	-0.501031	0.254937	-1.96531	0.049378	0.47016
ENSMUSG00000030061	Uba3	protein_coding	201.645	0.241261	0.122679	1.96659	0.0492301	0.47016
ENSMUSG00000031916	Cog8	protein_coding	68.3334	-0.394777	0.200665	-1.96734	0.0491436	0.47016
ENSMUSG00000035722	Abca7	protein_coding	98.0045	-0.398279	0.202542	-1.9664	0.0492519	0.47016
ENSMUSG00000037280	Galnt6	protein_coding	407.613	0.25314	0.128582	1.9687	0.0489874	0.47016
ENSMUSG00000038903	Ccdc68	protein_coding	60.7174	-0.525648	0.266724	-1.97076	0.0487519	0.47016
ENSMUSG00000054065	Pkp3	protein_coding	397.401	-0.19302	0.0978645	-1.97232	0.0485735	0.47016
ENSMUSG00000055850	Rnf181	protein_coding	188.161	0.323152	0.164235	1.96762	0.0491116	0.47016
ENSMUSG00000056116	H2-T22	protein_coding	93.3668	-0.271512	0.138186	-1.96483	0.0494343	0.47016
ENSMUSG00000070034	Sp110	protein_coding	17.5341	-0.876921	0.445792	-1.96711	0.049171	0.47016
ENSMUSG00000083844	Ube2d-ps	transcribed_unprocessed_pseudogene	32.6633	-0.622074	0.315467	-1.97191	0.0486194	0.47016
ENSMUSG00000024269	Tpgs2	protein_coding	65.0341	-0.412581	0.210092	-1.96381	0.0495527	0.47075
ENSMUSG00000028232	Tmem68	protein_coding	51.1116	0.512647	0.26125	1.96228	0.0497294	0.471584
ENSMUSG00000052681	Rap1b	protein_coding	614.902	0.182436	0.0929694	1.96233	0.0497246	0.471584
ENSMUSG00000040653	Ppp1r14c	protein_coding	76.9109	-0.377397	0.192393	-1.96159	0.0498103	0.47193
ENSMUSG00000020124	Usp15	protein_coding	301.622	-0.194694	0.0993069	-1.96053	0.0499338	0.472677
ENSMUSG00000024642	Tle4	protein_coding	188.871	-0.32745	0.167054	-1.96015	0.0499788	0.472681
ENSMUSG00000002733	Plekha3	protein_coding	93.2818	-0.338951	0.173125	-1.95784	0.0502485	0.473982
ENSMUSG00000006587	Snai3	protein_coding	64.2967	0.392453	0.200493	1.95744	0.050296	0.473982
ENSMUSG00000026307	Scly	protein_coding	47.8998	-0.483142	0.246769	-1.95787	0.0502449	0.473982
ENSMUSG00000029804	Herc3	protein_coding	31.1121	-0.69741	0.356355	-1.95706	0.0503399	0.473982
ENSMUSG00000050668	Gpatch11	protein_coding	27.8	0.860767	0.439708	1.95759	0.0502786	0.473982
ENSMUSG00000074797	Itpa	protein_coding	51.3373	-0.533363	0.272615	-1.95647	0.0504098	0.474219
ENSMUSG00000030465	Psd3	protein_coding	225.526	-0.218682	0.111823	-1.95561	0.0505109	0.474749
ENSMUSG00000000957	Mmp14	protein_coding	723.535	0.172945	0.0885017	1.95414	0.0506842	0.474797
ENSMUSG00000002210	Smg9	protein_coding	49.4756	-0.513961	0.263354	-1.9516	0.0509857	0.474797
ENSMUSG00000003868	Ruvbl2	protein_coding	81.4062	0.388108	0.198886	1.95141	0.0510082	0.474797
ENSMUSG00000008348	Ubc	protein_coding	302.732	0.29959	0.153552	1.95107	0.0510491	0.474797
ENSMUSG00000022957	Itsn1	protein_coding	400.721	-0.281142	0.144198	-1.94969	0.0512125	0.474797
ENSMUSG00000024246	Thumpd2	protein_coding	14.2668	-1.03849	0.531734	-1.95303	0.0508161	0.474797
ENSMUSG00000028555	Ttc39a	protein_coding	23.9108	-0.726365	0.372478	-1.95009	0.0511656	0.474797
ENSMUSG00000030494	Rhpn2	protein_coding	164.631	-0.325166	0.166526	-1.95264	0.0508618	0.474797
ENSMUSG00000031600	Vps37a	protein_coding	305.706	0.260812	0.133782	1.94953	0.0512326	0.474797
ENSMUSG00000033499	Larp4b	protein_coding	633.103	-0.162819	0.0834472	-1.95116	0.0510381	0.474797
ENSMUSG00000034120	Srsf2	protein_coding	604.773	0.137536	0.070544	1.94965	0.051218	0.474797
ENSMUSG00000036246	Gmip	protein_coding	28.826	0.636026	0.325861	1.95183	0.0509581	0.474797
ENSMUSG00000039345	Mettl22	protein_coding	17.792	-0.70326	0.360276	-1.952	0.050938	0.474797
ENSMUSG00000053641	Dennd4a	protein_coding	62.1551	-0.471765	0.241368	-1.95455	0.0506366	0.474797
ENSMUSG00000055322	Tns1	protein_coding	15.2812	-0.969555	0.49598	-1.95483	0.0506037	0.474797
ENSMUSG00000078238	Gm12854	processed_pseudogene	20.5521	0.820407	0.420793	1.94967	0.051216	0.474797
ENSMUSG00000054091	1810037I17Rik	protein_coding	425.57	0.304178	0.156063	1.94907	0.0512871	0.474888
ENSMUSG00000021994	Wnt5a	protein_coding	482.184	0.23762	0.121942	1.94863	0.0513399	0.474961
ENSMUSG00000024201	Kdm4b	protein_coding	111.731	0.355016	0.182241	1.94805	0.0514085	0.475182
ENSMUSG00000032086	Bace1	protein_coding	68.1712	-0.409734	0.21055	-1.94601	0.0516532	0.477027
ENSMUSG00000043587	Pxylp1	protein_coding	41.2912	-0.544343	0.279815	-1.94537	0.0517304	0.477325
ENSMUSG00000026966	Ssna1	protein_coding	50.0566	-0.449917	0.231351	-1.94474	0.0518067	0.477613
ENSMUSG00000009647	Mcu	protein_coding	721.259	0.157883	0.0813217	1.94147	0.0522016	0.480418
ENSMUSG00000059288	Cdyl	protein_coding	154.98	-0.280501	0.144473	-1.94155	0.0521917	0.480418
ENSMUSG00000018474	Chd3	protein_coding	881.481	0.135456	0.0697934	1.94081	0.0522811	0.480641
ENSMUSG00000022241	Tars	protein_coding	218.359	-0.259144	0.13356	-1.94029	0.0523444	0.480641
ENSMUSG00000039942	Ptger4	protein_coding	226.248	-0.353726	0.182319	-1.94015	0.0523618	0.480641
ENSMUSG00000025583	Rptor	protein_coding	240.507	-0.236936	0.122247	-1.93818	0.052601	0.482419
ENSMUSG00000033147	Slc22a15	protein_coding	115.611	-0.305748	0.157801	-1.93756	0.0526775	0.482702
ENSMUSG00000026790	Odf2	protein_coding	114.014	-0.332857	0.171912	-1.9362	0.0528429	0.4838
ENSMUSG00000028944	Prkag2	protein_coding	51.9403	-0.439256	0.227001	-1.93504	0.0529852	0.483888
ENSMUSG00000040782	Cop1	protein_coding	152.651	-0.359374	0.185722	-1.93501	0.0529895	0.483888
ENSMUSG00000047037	Nipa1	protein_coding	37.8923	-0.621175	0.320915	-1.93564	0.0529119	0.483888
ENSMUSG00000024867	Pip5k1b	protein_coding	83.5002	-0.403101	0.208652	-1.93192	0.0533688	0.484127
ENSMUSG00000029463	Fam216a	protein_coding	14.0121	0.912535	0.472198	1.93253	0.0532947	0.484127
ENSMUSG00000030505	Prmt3	protein_coding	121.881	-0.334343	0.173023	-1.93236	0.0533156	0.484127
ENSMUSG00000032051	Fdx1	protein_coding	293.264	-0.261095	0.135136	-1.9321	0.0533475	0.484127
ENSMUSG00000032531	Amotl2	protein_coding	514.328	-0.263402	0.136348	-1.93183	0.0533809	0.484127
ENSMUSG00000032932	Hspa13	protein_coding	92.5127	-0.336184	0.17387	-1.93354	0.05317	0.484127
ENSMUSG00000034762	Glis1	protein_coding	182.758	-0.311195	0.160896	-1.93414	0.0530957	0.484127
ENSMUSG00000042505	Sdhaf3	protein_coding	22.0851	-0.770333	0.398687	-1.93217	0.0533382	0.484127
ENSMUSG00000090841	Myl6	protein_coding	409.254	0.200583	0.103887	1.93079	0.0535096	0.484879
ENSMUSG00000004561	Mettl17	protein_coding	23.9128	-0.589307	0.305884	-1.92657	0.0540327	0.485309
ENSMUSG00000005610	Eif4g2	protein_coding	4309.41	-0.0898764	0.0466205	-1.92783	0.0538763	0.485309
ENSMUSG00000021215	Net1	protein_coding	1035.65	-0.180578	0.0935802	-1.92966	0.0536493	0.485309
ENSMUSG00000022554	Hgh1	protein_coding	24.0076	-0.699095	0.363093	-1.92539	0.0541812	0.485309
ENSMUSG00000027552	E2f5	protein_coding	34.6465	0.580458	0.301497	1.92525	0.0541979	0.485309
ENSMUSG00000029389	Ddx55	protein_coding	38.7244	-0.573754	0.297295	-1.92992	0.0536173	0.485309
ENSMUSG00000032216	Nedd4	protein_coding	2021.12	0.11938	0.0619591	1.92675	0.0540108	0.485309
ENSMUSG00000037526	Atg14	protein_coding	49.0091	-0.519665	0.269666	-1.92707	0.0539713	0.485309
ENSMUSG00000042688	Mapk6	protein_coding	665.299	0.159456	0.0826699	1.92883	0.0537524	0.485309
ENSMUSG00000046733	Gprc5a	protein_coding	1116.58	-0.144555	0.0750606	-1.92584	0.0541248	0.485309
ENSMUSG00000054280	Prr14l	protein_coding	303.144	-0.224827	0.116716	-1.92627	0.0540708	0.485309
ENSMUSG00000056501	Cebpb	protein_coding	316.857	0.231112	0.119956	1.92665	0.0540239	0.485309
ENSMUSG00000059436	Max	protein_coding	303.432	0.193904	0.100571	1.92804	0.0538504	0.485309
ENSMUSG00000066877	Nck2	protein_coding	152.592	-0.322025	0.16695	-1.92887	0.0537471	0.485309
ENSMUSG00000032673	Prorsd1	protein_coding	37.1308	-0.498311	0.258908	-1.92467	0.054271	0.485553
ENSMUSG00000004508	Gab2	protein_coding	66.905	-0.417425	0.217027	-1.92338	0.0544318	0.485867
ENSMUSG00000021737	Psmd6	protein_coding	193.909	-0.305007	0.158599	-1.92314	0.054463	0.485867
ENSMUSG00000028693	Nasp	protein_coding	74.449	-0.386963	0.201183	-1.92343	0.0544256	0.485867
ENSMUSG00000096929	A330023F24Rik	lncRNA	51.1254	0.51925	0.270031	1.92293	0.0544893	0.485867
ENSMUSG00000026819	Slc25a25	protein_coding	221.667	0.265818	0.138307	1.92193	0.054614	0.48617
ENSMUSG00000111594	Gm3365	unprocessed_pseudogene	18.6585	-0.908708	0.472811	-1.92193	0.054615	0.48617
ENSMUSG00000039438	Ttc36	protein_coding	19.9451	1.18694	0.618537	1.91895	0.0549907	0.489103
ENSMUSG00000020873	Slc35b1	protein_coding	85.9748	0.367585	0.191726	1.91724	0.0552075	0.489389
ENSMUSG00000035764	Fbxo45	protein_coding	88.652	-0.404984	0.211221	-1.91735	0.055194	0.489389
ENSMUSG00000035769	Xylb	protein_coding	12.9685	-0.835425	0.435609	-1.91783	0.0551321	0.489389
ENSMUSG00000038344	Txlng	protein_coding	59.581	-0.413593	0.215723	-1.91724	0.055207	0.489389
ENSMUSG00000025920	Stau2	protein_coding	153.896	-0.333602	0.174047	-1.91673	0.055272	0.489552
ENSMUSG00000000134	Tfe3	protein_coding	103.52	0.316641	0.165276	1.91583	0.0553871	0.489753
ENSMUSG00000059518	Znhit1	protein_coding	55.7502	0.456893	0.238459	1.91602	0.0553622	0.489753
ENSMUSG00000019851	Perp	protein_coding	1696.22	-0.168995	0.0883142	-1.91357	0.0556752	0.489762
ENSMUSG00000025246	Tbl1x	protein_coding	430.784	0.205995	0.107656	1.91346	0.0556892	0.489762
ENSMUSG00000025940	Tmem70	protein_coding	58.1808	0.57935	0.302804	1.91329	0.0557115	0.489762
ENSMUSG00000028653	Trit1	protein_coding	69.4431	-0.453297	0.23674	-1.91475	0.0555247	0.489762
ENSMUSG00000029777	Gars	protein_coding	391.645	-0.238679	0.124645	-1.91486	0.0555102	0.489762
ENSMUSG00000033106	Slc7a6os	protein_coding	80.8649	-0.377903	0.197431	-1.9141	0.0556072	0.489762
ENSMUSG00000042787	Exog	protein_coding	21.0685	-0.757032	0.395581	-1.91372	0.0556557	0.489762
ENSMUSG00000045598	Zfp553	protein_coding	46.1575	0.521025	0.272439	1.91244	0.0558192	0.490302
ENSMUSG00000028794	A3galt2	protein_coding	24.1652	0.753434	0.394217	1.91121	0.0559771	0.49047
ENSMUSG00000034947	Tmem106a	protein_coding	20.924	-0.717024	0.375144	-1.91133	0.0559618	0.49047
ENSMUSG00000061411	Nol4l	protein_coding	40.605	0.565576	0.295837	1.91178	0.0559043	0.49047
ENSMUSG00000021681	Aggf1	protein_coding	230.709	-0.222913	0.116685	-1.91037	0.056085	0.49101
ENSMUSG00000002781	Tmem143	protein_coding	18.4964	-0.862117	0.452013	-1.90728	0.0564839	0.491624
ENSMUSG00000005251	Ripk4	protein_coding	590.982	0.145244	0.0761117	1.9083	0.0563526	0.491624
ENSMUSG00000015671	Psma2	protein_coding	275.387	-0.194414	0.101853	-1.90876	0.0562929	0.491624
ENSMUSG00000020585	Laptm4a	protein_coding	1131.3	0.124796	0.0654447	1.90689	0.0565355	0.491624
ENSMUSG00000021711	Trappc13	protein_coding	146.269	-0.302134	0.158414	-1.90724	0.0564901	0.491624
ENSMUSG00000026605	Cenpf	protein_coding	53.0978	0.566128	0.297042	1.90588	0.0566652	0.491624
ENSMUSG00000027087	Itgav	protein_coding	971.665	0.139192	0.0730159	1.90632	0.0566091	0.491624
ENSMUSG00000030316	Tamm41	protein_coding	18.843	-0.672979	0.353064	-1.90611	0.056636	0.491624
ENSMUSG00000048327	Ckap2l	protein_coding	30.7544	0.639719	0.335552	1.90647	0.0565895	0.491624
ENSMUSG00000055485	Soga1	protein_coding	48.2689	0.473027	0.247754	1.90926	0.0562289	0.491624
ENSMUSG00000073155	1810058I24Rik	protein_coding	124.879	0.347301	0.182145	1.90673	0.0565551	0.491624
ENSMUSG00000001151	Pcnt	protein_coding	153.21	-0.334317	0.175562	-1.90427	0.0568756	0.49169
ENSMUSG00000015597	Zfp318	protein_coding	96.1331	-0.347991	0.182834	-1.90332	0.0569988	0.49169
ENSMUSG00000020978	Klhdc2	protein_coding	105.74	-0.303898	0.159681	-1.90316	0.0570196	0.49169
ENSMUSG00000025086	Trub1	protein_coding	23.4183	-0.675375	0.35465	-1.90435	0.0568652	0.49169
ENSMUSG00000030695	Aldoa	protein_coding	2197.83	0.27446	0.144224	1.90301	0.0570389	0.49169
ENSMUSG00000037493	Cib2	protein_coding	48.3502	0.525322	0.275709	1.90535	0.0567348	0.49169
ENSMUSG00000062300	Nectin2	protein_coding	309.9	0.241747	0.126917	1.90477	0.0568106	0.49169
ENSMUSG00000096054	Syne1	protein_coding	98.6943	-0.386138	0.202913	-1.90297	0.0570439	0.49169
ENSMUSG00000000420	Galnt1	protein_coding	288.488	-0.219481	0.115369	-1.90242	0.0571162	0.491914
ENSMUSG00000020085	Aifm2	protein_coding	25.2282	-0.691667	0.36368	-1.90186	0.05719	0.49215
ENSMUSG00000044447	Dock5	protein_coding	129.848	-0.323491	0.17016	-1.90109	0.0572899	0.492609
ENSMUSG00000015149	Sirt2	protein_coding	108.81	0.340876	0.179412	1.89996	0.0574383	0.493485
ENSMUSG00000055991	Zkscan5	protein_coding	49.5079	-0.588312	0.309829	-1.89883	0.057587	0.494362
ENSMUSG00000045210	Vcpip1	protein_coding	400.212	-0.217208	0.114449	-1.89786	0.0577148	0.495059
ENSMUSG00000069729	Arid1b	protein_coding	520.151	-0.164718	0.0868275	-1.89707	0.0578192	0.495553
ENSMUSG00000005374	Tbl2	protein_coding	36.8717	0.632915	0.333795	1.89612	0.0579441	0.495881
ENSMUSG00000037791	Phf12	protein_coding	139.137	0.265628	0.140094	1.89607	0.0579511	0.495881
ENSMUSG00000022131	Gpr180	protein_coding	37.9843	-0.567118	0.299174	-1.89561	0.0580114	0.495998
ENSMUSG00000000439	Mkrn2	protein_coding	63.0874	0.415768	0.219658	1.8928	0.0583846	0.498384
ENSMUSG00000024319	Vps52	protein_coding	104.792	0.366247	0.193481	1.89294	0.058366	0.498384
ENSMUSG00000037995	Igsf9	protein_coding	69.3181	0.528033	0.279069	1.89212	0.0584747	0.498601
ENSMUSG00000053907	Mat2a	protein_coding	1278.8	-0.198736	0.105046	-1.8919	0.0585041	0.498601
ENSMUSG00000020454	Eif4enif1	protein_coding	148.599	-0.251615	0.133175	-1.88936	0.0588435	0.50004
ENSMUSG00000022865	Cxadr	protein_coding	474.964	-0.213398	0.11296	-1.88916	0.0588711	0.50004
ENSMUSG00000028397	Kdm4c	protein_coding	96.8739	-0.376835	0.199502	-1.88887	0.0589087	0.50004
ENSMUSG00000028617	Lrrc42	protein_coding	29.6116	0.591415	0.31294	1.88987	0.0587757	0.50004
ENSMUSG00000033998	Kcnk1	protein_coding	462.673	-0.159115	0.0841863	-1.89004	0.0587532	0.50004
ENSMUSG00000001473	Tubb6	protein_coding	253.783	0.291587	0.154406	1.88844	0.0589673	0.500137
ENSMUSG00000022797	Tfrc	protein_coding	287.251	0.230369	0.122071	1.88718	0.0591365	0.501172
ENSMUSG00000010048	Ifrd2	protein_coding	45.723	-0.523179	0.277544	-1.88503	0.0594258	0.503221
ENSMUSG00000028961	Pgd	protein_coding	490	0.179794	0.0954919	1.88282	0.0597249	0.503342
ENSMUSG00000036810	Cnep1r1	protein_coding	142.311	-0.286809	0.152249	-1.88381	0.0595903	0.503342
ENSMUSG00000038679	Trps1	protein_coding	34.5558	-0.514774	0.273394	-1.8829	0.0597138	0.503342
ENSMUSG00000040234	Tm7sf3	protein_coding	94.0397	-0.395139	0.209763	-1.88374	0.0596001	0.503342
ENSMUSG00000047539	Fbxo28	protein_coding	151.645	0.290216	0.154115	1.88311	0.0596858	0.503342
ENSMUSG00000066324	Impad1	protein_coding	542.257	0.199203	0.105721	1.88424	0.0595319	0.503342
ENSMUSG00000028744	Pqlc2	protein_coding	18.7992	-0.801993	0.426129	-1.88204	0.0598303	0.503429
ENSMUSG00000032594	Ip6k1	protein_coding	150.22	0.283494	0.150615	1.88224	0.059803	0.503429
ENSMUSG00000029518	Rab35	protein_coding	179.062	-0.224765	0.119449	-1.88169	0.0598781	0.503432
ENSMUSG00000020173	Cobl	protein_coding	145.719	-0.263112	0.13987	-1.88111	0.0599566	0.503692
ENSMUSG00000071014	Ndufb6	protein_coding	82.1537	-0.422926	0.22495	-1.88009	0.0600959	0.504463
ENSMUSG00000019590	Cyb561	protein_coding	58.8533	0.463002	0.246367	1.87932	0.0602012	0.50469
ENSMUSG00000019978	Epb41l2	protein_coding	123.967	0.392086	0.208646	1.87919	0.0602181	0.50469
ENSMUSG00000001034	Mapk7	protein_coding	41.8058	0.466432	0.248288	1.8786	0.0602998	0.504975
ENSMUSG00000037989	Wnk2	protein_coding	51.2425	0.464144	0.247174	1.87781	0.0604076	0.505478
ENSMUSG00000027007	Itprid2	protein_coding	691.06	-0.16566	0.0882733	-1.87667	0.0605639	0.505604
ENSMUSG00000039004	Bmp6	protein_coding	103.305	-0.343624	0.183073	-1.87698	0.0605208	0.505604
ENSMUSG00000057367	Birc2	protein_coding	65.3961	0.411062	0.21904	1.87665	0.0605657	0.505604
ENSMUSG00000015023	Ddx19a	protein_coding	67.0428	-0.389962	0.207846	-1.87621	0.0606267	0.505716
ENSMUSG00000007812	Zfp655	protein_coding	282.83	0.208872	0.111401	1.87495	0.0607989	0.506004
ENSMUSG00000020159	Gabrp	protein_coding	264.465	0.25424	0.135631	1.87451	0.0608606	0.506004
ENSMUSG00000029627	Zkscan14	protein_coding	12.6178	-0.902163	0.481442	-1.87387	0.0609477	0.506004
ENSMUSG00000052296	Ppp6r1	protein_coding	220.201	0.244298	0.130361	1.87402	0.0609283	0.506004
ENSMUSG00000058420	Syt17	protein_coding	33.8822	0.577789	0.30824	1.87448	0.0608648	0.506004
ENSMUSG00000072872	Rybp	protein_coding	145.65	-0.291327	0.155407	-1.87461	0.0608468	0.506004
ENSMUSG00000035325	Sec31a	protein_coding	394.114	0.162083	0.0865317	1.87311	0.0610534	0.506485
ENSMUSG00000015970	Chdh	protein_coding	75.3906	0.55128	0.294639	1.87103	0.0613404	0.506843
ENSMUSG00000017679	Ttpal	protein_coding	177.525	-0.271562	0.145225	-1.86994	0.061492	0.506843
ENSMUSG00000020134	Peli1	protein_coding	317.722	0.22242	0.119035	1.86853	0.0616884	0.506843
ENSMUSG00000021706	Zfyve16	protein_coding	95.9227	0.385527	0.206045	1.87108	0.0613341	0.506843
ENSMUSG00000023143	Nagpa	protein_coding	37.807	-0.598806	0.319846	-1.87217	0.061183	0.506843
ENSMUSG00000024538	Ppic	protein_coding	55.2731	0.558394	0.298541	1.87041	0.0614266	0.506843
ENSMUSG00000025188	Hps1	protein_coding	75.9863	0.415226	0.222149	1.86913	0.0616047	0.506843
ENSMUSG00000026088	Mitd1	protein_coding	59.1606	0.37983	0.203318	1.86815	0.0617408	0.506843
ENSMUSG00000032815	Fanca	protein_coding	27.0738	0.652726	0.349318	1.86857	0.0616822	0.506843
ENSMUSG00000038417	Fig4	protein_coding	60.2422	-0.450865	0.241141	-1.86971	0.0615235	0.506843
ENSMUSG00000044501	Zfp758	protein_coding	40.2907	-0.478283	0.256044	-1.86797	0.0617659	0.506843
ENSMUSG00000044700	Tmem201	protein_coding	45.1945	0.452904	0.242215	1.86984	0.0615056	0.506843
ENSMUSG00000063364	3300002I08Rik	protein_coding	17.8026	-0.805181	0.430612	-1.86985	0.0615044	0.506843
ENSMUSG00000068749	Psma5	protein_coding	96.576	0.357957	0.191537	1.86887	0.0616411	0.506843
ENSMUSG00000021957	Tkt	protein_coding	438.748	0.214181	0.114715	1.86707	0.0618921	0.507016
ENSMUSG00000038658	Ric1	protein_coding	179.375	-0.227237	0.121703	-1.86715	0.06188	0.507016
ENSMUSG00000049600	Zbtb45	protein_coding	19.7222	-0.670403	0.35912	-1.86679	0.0619304	0.507016
ENSMUSG00000028882	Ppp1r8	protein_coding	58.5075	-0.441543	0.236836	-1.86434	0.0622744	0.509439
ENSMUSG00000029440	Psmd9	protein_coding	38.4416	-0.612498	0.328794	-1.86286	0.0624816	0.51074
ENSMUSG00000011958	Bnip2	protein_coding	153.992	-0.267392	0.14357	-1.86245	0.0625403	0.510826
ENSMUSG00000117310	Ptp4a1	protein_coding	34.3269	0.549244	0.294975	1.862	0.0626025	0.51094
ENSMUSG00000008976	Gabpa	protein_coding	170.886	-0.266651	0.143242	-1.86153	0.0626688	0.511088
ENSMUSG00000001228	Uhrf1	protein_coding	36.621	0.631888	0.340493	1.8558	0.0634817	0.512584
ENSMUSG00000008333	Snrpb2	protein_coding	110.373	-0.346141	0.186484	-1.85615	0.0634329	0.512584
ENSMUSG00000021062	Rab15	protein_coding	556.555	0.19882	0.107134	1.85582	0.0634796	0.512584
ENSMUSG00000022747	St3gal6	protein_coding	27.4573	-0.640139	0.344454	-1.85842	0.0631099	0.512584
ENSMUSG00000024083	Pja2	protein_coding	262.659	0.619083	0.333478	1.85644	0.0633905	0.512584
ENSMUSG00000027708	Dcun1d1	protein_coding	96.6564	0.383482	0.206641	1.85579	0.0634834	0.512584
ENSMUSG00000029028	Lrrc47	protein_coding	134.53	-0.30956	0.166468	-1.85958	0.0629457	0.512584
ENSMUSG00000029198	Grpel1	protein_coding	208.453	-0.241572	0.129989	-1.8584	0.0631118	0.512584
ENSMUSG00000029267	Mtf2	protein_coding	97.7695	-0.336506	0.18139	-1.85515	0.0635748	0.512584
ENSMUSG00000030545	Pex11a	protein_coding	16.7633	-0.817569	0.440707	-1.85513	0.0635775	0.512584
ENSMUSG00000036172	Cd200r3	protein_coding	139.348	-0.330928	0.177998	-1.85917	0.0630025	0.512584
ENSMUSG00000041438	Utp4	protein_coding	204.584	-0.255824	0.137792	-1.85659	0.0633692	0.512584
ENSMUSG00000045287	Rtn4rl1	protein_coding	17.3692	0.816226	0.439541	1.857	0.0633119	0.512584
ENSMUSG00000056749	Nfil3	protein_coding	69.5211	-0.480418	0.258921	-1.85546	0.0635303	0.512584
ENSMUSG00000074283	Zfp109	protein_coding	27.812	-0.727112	0.391595	-1.8568	0.06334	0.512584
ENSMUSG00000030591	Psmd8	protein_coding	354.132	0.214857	0.115895	1.85389	0.0637546	0.512843
ENSMUSG00000038518	Jarid2	protein_coding	234.518	-0.327192	0.17648	-1.85398	0.0637414	0.512843
ENSMUSG00000039497	Dse	protein_coding	116.377	-0.279408	0.150663	-1.85452	0.0636645	0.512843
ENSMUSG00000069539	Scyl2	protein_coding	378.278	0.186618	0.100689	1.85341	0.063823	0.513003
ENSMUSG00000023806	Rsph3b	protein_coding	14.0315	-0.864472	0.466795	-1.85193	0.0640356	0.514322
ENSMUSG00000003226	Ranbp2	protein_coding	1230.16	-0.116407	0.0628741	-1.85143	0.0641073	0.514508
ENSMUSG00000047248	C2cd3	protein_coding	80.8661	0.381259	0.206251	1.84852	0.0645273	0.517488
ENSMUSG00000064090	Vrk2	protein_coding	39.1532	-0.568045	0.307464	-1.84752	0.064672	0.518256
ENSMUSG00000047804	Akap10	protein_coding	131.667	-0.330109	0.178722	-1.84706	0.0647391	0.518402
ENSMUSG00000028414	Fktn	protein_coding	61.7202	-0.385988	0.209085	-1.84609	0.0648798	0.519136
ENSMUSG00000031865	Dctn1	protein_coding	234.422	0.214076	0.116021	1.84515	0.0650159	0.519696
ENSMUSG00000037640	Zfp60	protein_coding	28.7862	-0.69323	0.375749	-1.84493	0.0650478	0.519696
ENSMUSG00000030341	Tnfrsf1a	protein_coding	188.682	0.247138	0.134065	1.84342	0.0652681	0.520789
ENSMUSG00000056293	Gsdmc2	protein_coding	1705.54	0.166992	0.090598	1.84322	0.0652965	0.520789
ENSMUSG00000078713	Tomm5	protein_coding	35.8893	-0.582805	0.31623	-1.84298	0.065332	0.520789
ENSMUSG00000034867	Ankrd27	protein_coding	82.395	0.384423	0.208685	1.84212	0.0654575	0.521398
ENSMUSG00000005687	Bcas2	protein_coding	132.34	-0.294444	0.159905	-1.84136	0.0655681	0.521525
ENSMUSG00000028402	Mpdz	protein_coding	62.2318	0.373334	0.202751	1.84134	0.0655718	0.521525
ENSMUSG00000020205	Phlda1	protein_coding	939.99	0.192436	0.104579	1.84011	0.0657526	0.521567
ENSMUSG00000022231	Sema5a	protein_coding	127.617	-0.334821	0.182023	-1.83945	0.0658491	0.521567
ENSMUSG00000024413	Npc1	protein_coding	129.414	0.372981	0.202745	1.83966	0.0658183	0.521567
ENSMUSG00000028521	Slc35d1	protein_coding	108.714	-0.29944	0.163025	-1.83677	0.0662437	0.521567
ENSMUSG00000030120	Mlf2	protein_coding	320.509	0.197727	0.107537	1.83868	0.0659623	0.521567
ENSMUSG00000031613	Hpgd	protein_coding	90.9862	-0.356558	0.194138	-1.83662	0.0662659	0.521567
ENSMUSG00000032309	Fbxo22	protein_coding	67.3114	-0.459904	0.250244	-1.83782	0.066089	0.521567
ENSMUSG00000033813	Tcea1	protein_coding	74.5277	0.396493	0.215672	1.83841	0.066002	0.521567
ENSMUSG00000038859	Baiap2l1	protein_coding	1020.12	-0.178018	0.0968507	-1.83807	0.0660526	0.521567
ENSMUSG00000040022	Rab11fip2	protein_coding	66.7305	-0.355664	0.19361	-1.83701	0.0662081	0.521567
ENSMUSG00000040818	Dennd6a	protein_coding	140.117	-0.297109	0.161671	-1.83774	0.0661006	0.521567
ENSMUSG00000043411	Usp48	protein_coding	139.712	-0.290599	0.158021	-1.83898	0.0659174	0.521567
ENSMUSG00000045128	Rpl18a	protein_coding	638.129	0.229971	0.125183	1.83708	0.0661984	0.521567
ENSMUSG00000067942	Zfp160	protein_coding	65.382	-0.478313	0.259933	-1.84014	0.0657475	0.521567
ENSMUSG00000041609	Bicdl1	protein_coding	35.8845	0.598279	0.325855	1.83603	0.0663538	0.521872
ENSMUSG00000029434	Vps33a	protein_coding	79.9299	-0.366314	0.199681	-1.8345	0.0665804	0.523265
ENSMUSG00000018604	Tbx3	protein_coding	554.209	-0.200915	0.109574	-1.8336	0.066713	0.523919
ENSMUSG00000026817	Ak1	protein_coding	30.035	0.726035	0.396116	1.83289	0.0668193	0.523978
ENSMUSG00000040563	Plppr2	protein_coding	19.1467	-0.805846	0.439638	-1.83298	0.0668063	0.523978
ENSMUSG00000030276	Ttll3	protein_coding	44.3218	0.608591	0.332109	1.8325	0.0668764	0.524038
ENSMUSG00000021264	Yy1	protein_coding	405.407	0.173205	0.0945377	1.83213	0.0669321	0.524087
ENSMUSG00000067203	H2-K2	transcribed_unprocessed_pseudogene	19.1974	0.693699	0.378762	1.83149	0.0670274	0.524446
ENSMUSG00000009207	Lnpk	protein_coding	67.6484	-0.356696	0.194909	-1.83006	0.067241	0.525729
ENSMUSG00000070047	Fat1	protein_coding	3560.12	-0.113694	0.0621381	-1.8297	0.0672944	0.52576
ENSMUSG00000044367	Slc16a13	protein_coding	65.2198	0.441126	0.24138	1.82751	0.0676226	0.527829
ENSMUSG00000059336	Slc14a1	protein_coding	1726.66	-0.181215	0.0991722	-1.82727	0.0676588	0.527829
ENSMUSG00000022912	Pros1	protein_coding	43.9282	-0.483875	0.265029	-1.82574	0.0678888	0.528456
ENSMUSG00000027508	Pag1	protein_coding	144.85	-0.342017	0.187297	-1.82607	0.0678393	0.528456
ENSMUSG00000040616	Tmem51	protein_coding	149.918	0.376451	0.206132	1.82626	0.0678117	0.528456
ENSMUSG00000029455	Aldh2	protein_coding	44.5319	0.527456	0.289115	1.82438	0.0680947	0.52967
ENSMUSG00000029657	Hsph1	protein_coding	154.158	-0.305881	0.167707	-1.8239	0.0681669	0.529843
ENSMUSG00000001542	Ell2	protein_coding	317.084	0.184404	0.101267	1.82097	0.0686121	0.529956
ENSMUSG00000015085	Entpd2	protein_coding	63.3902	0.414761	0.227693	1.82158	0.0685194	0.529956
ENSMUSG00000026039	Sgo2a	protein_coding	16.1664	0.964762	0.529845	1.82084	0.0686313	0.529956
ENSMUSG00000032902	Slc16a1	protein_coding	112.256	0.325258	0.178496	1.82221	0.0684225	0.529956
ENSMUSG00000040652	Oaz2	protein_coding	39.7482	0.516542	0.283622	1.82123	0.0685717	0.529956
ENSMUSG00000051343	Rab11fip5	protein_coding	417.86	0.210799	0.115689	1.82212	0.0684365	0.529956
ENSMUSG00000055670	Zzef1	protein_coding	350.619	-0.22374	0.122707	-1.82337	0.0682469	0.529956
ENSMUSG00000074781	Ube2n	protein_coding	221.223	0.202124	0.110871	1.82305	0.068296	0.529956
ENSMUSG00000117922	Gm50397	lncRNA	76.6864	-0.511133	0.280639	-1.82132	0.0685582	0.529956
ENSMUSG00000043391	2510009E07Rik	protein_coding	19.0726	-0.70656	0.388769	-1.81743	0.0691517	0.53259
ENSMUSG00000062515	Fabp4	protein_coding	213.541	0.470086	0.258675	1.81729	0.0691734	0.53259
ENSMUSG00000070284	Gmppb	protein_coding	66.2526	0.413793	0.227651	1.81766	0.0691158	0.53259
ENSMUSG00000070866	Zfp804a	protein_coding	28.4748	0.787599	0.433227	1.81798	0.069067	0.53259
ENSMUSG00000023088	Abcc1	protein_coding	484.575	0.166718	0.0917679	1.81674	0.0692576	0.532851
ENSMUSG00000024219	Anks1	protein_coding	190.952	-0.292905	0.161296	-1.81595	0.0693779	0.53339
ENSMUSG00000027288	Zfp106	protein_coding	1013.05	0.128307	0.0706833	1.81524	0.0694867	0.533452
ENSMUSG00000035885	Cox8a	protein_coding	361.795	-0.2446	0.134733	-1.81543	0.0694571	0.533452
ENSMUSG00000089726	Mir17hg	lncRNA	32.1312	-0.572158	0.31567	-1.81252	0.0699063	0.536285
ENSMUSG00000038692	Hoxb4	protein_coding	25.4234	-0.501889	0.276968	-1.81209	0.0699727	0.536407
ENSMUSG00000058298	Mcm9	protein_coding	63.7624	-0.388625	0.214548	-1.81136	0.0700844	0.536875
ENSMUSG00000087579	Hectd2os	lncRNA	49.542	0.956311	0.528349	1.81	0.0702961	0.538108
ENSMUSG00000052214	Opa3	protein_coding	75.0044	0.377649	0.208928	1.80756	0.0706748	0.540616
ENSMUSG00000021040	Slirp	protein_coding	89.7603	-0.320447	0.177401	-1.80635	0.0708644	0.54148
ENSMUSG00000026313	Hdac4	protein_coding	187.393	-0.288068	0.159529	-1.80574	0.0709591	0.54148
ENSMUSG00000040524	Zfp609	protein_coding	287.518	0.195368	0.108196	1.80569	0.0709667	0.54148
ENSMUSG00000049517	Rps23	protein_coding	534.54	-0.150669	0.0834486	-1.80553	0.070992	0.54148
ENSMUSG00000026283	Ing5	protein_coding	92.6701	-0.290273	0.160809	-1.80508	0.0710615	0.541484
ENSMUSG00000032422	Snx14	protein_coding	94.5458	-0.321036	0.177925	-1.80434	0.0711787	0.541484
ENSMUSG00000040725	Hnrnpul1	protein_coding	436.1	0.210885	0.116884	1.80422	0.0711968	0.541484
ENSMUSG00000055447	Cd47	protein_coding	292.614	0.219803	0.121815	1.8044	0.0711689	0.541484
ENSMUSG00000063873	Slc24a3	protein_coding	42.2901	-0.495137	0.274488	-1.80386	0.0712538	0.541529
ENSMUSG00000028360	Slc44a5	protein_coding	26.8126	1.06039	0.588179	1.80283	0.0714154	0.542368
ENSMUSG00000040728	Esrp1	protein_coding	401.372	0.198725	0.11032	1.80135	0.0716472	0.54374
ENSMUSG00000024242	Map4k3	protein_coding	299.641	-0.196538	0.109185	-1.80004	0.0718548	0.543859
ENSMUSG00000030123	Plxnd1	protein_coding	55.6331	0.471448	0.261825	1.80062	0.0717624	0.543859
ENSMUSG00000036057	Ptpn23	protein_coding	282.06	0.198714	0.110375	1.80036	0.0718033	0.543859
ENSMUSG00000052102	Gnpda1	protein_coding	15.8806	-0.758682	0.421501	-1.79995	0.0718682	0.543859
ENSMUSG00000022673	Mcm4	protein_coding	76.2449	0.34944	0.194191	1.79947	0.0719451	0.544052
ENSMUSG00000049881	2810025M15Rik	transcribed_processed_pseudogene	15.4868	-0.742781	0.413308	-1.79716	0.07231	0.546422
ENSMUSG00000022265	Ank	protein_coding	786.309	-0.221121	0.123132	-1.79581	0.0725252	0.547658
ENSMUSG00000022095	Fam160b2	protein_coding	94.2308	-0.35628	0.198659	-1.79342	0.0729059	0.550045
ENSMUSG00000037788	Vopp1	protein_coding	214.125	-0.235375	0.131262	-1.79317	0.0729451	0.550045
ENSMUSG00000020042	Btbd11	protein_coding	278.747	-0.265239	0.148077	-1.79123	0.0732567	0.552002
ENSMUSG00000000056	Narf	protein_coding	28.7383	0.610498	0.341115	1.78971	0.0735004	0.552258
ENSMUSG00000001420	Tmem79	protein_coding	94.7778	-0.384387	0.214879	-1.78885	0.0736387	0.552258
ENSMUSG00000021411	Pxdc1	protein_coding	129.73	0.358753	0.200537	1.78897	0.0736202	0.552258
ENSMUSG00000027210	Meis2	protein_coding	185.941	-0.287041	0.160379	-1.78976	0.0734917	0.552258
ENSMUSG00000028224	Nbn	protein_coding	75.2844	0.397582	0.222308	1.78843	0.0737063	0.552258
ENSMUSG00000035900	Gramd4	protein_coding	355.158	0.221161	0.123663	1.78843	0.0737074	0.552258
ENSMUSG00000039865	Slc44a3	protein_coding	48.9007	-0.420102	0.234708	-1.7899	0.0734707	0.552258
ENSMUSG00000045435	Tmem60	protein_coding	18.5057	0.8157	0.455857	1.78938	0.0735541	0.552258
ENSMUSG00000024521	Pmaip1	protein_coding	721.275	0.19371	0.108346	1.78788	0.0737955	0.552528
ENSMUSG00000019132	BC005537	protein_coding	688.252	-0.13708	0.076812	-1.78462	0.074323	0.555301
ENSMUSG00000022552	Sharpin	protein_coding	50.1666	-0.432993	0.2426	-1.7848	0.074294	0.555301
ENSMUSG00000034614	Pik3ip1	protein_coding	26.2262	0.604206	0.338484	1.78504	0.0742555	0.555301
ENSMUSG00000001418	Glmp	protein_coding	142.568	0.283951	0.159273	1.78279	0.0746203	0.556784
ENSMUSG00000020657	Dnajc27	protein_coding	27.1507	0.618591	0.346986	1.78275	0.0746265	0.556784
ENSMUSG00000026553	Copa	protein_coding	565.258	0.128178	0.0719179	1.78228	0.0747034	0.556966
ENSMUSG00000018167	Stard3	protein_coding	49.9025	-0.470711	0.26418	-1.78178	0.0747844	0.557178
ENSMUSG00000026821	Ralgds	protein_coding	285.367	0.218981	0.122954	1.781	0.074912	0.557346
ENSMUSG00000042724	Map3k9	protein_coding	219.33	-0.224395	0.125985	-1.78113	0.0748908	0.557346
ENSMUSG00000034300	Fam53c	protein_coding	167.189	-0.275652	0.154837	-1.78027	0.0750316	0.557843
ENSMUSG00000024968	Rcor2	protein_coding	20.0658	0.768527	0.43186	1.77957	0.0751459	0.558302
ENSMUSG00000026049	Tex30	protein_coding	15.6351	0.749385	0.421369	1.77845	0.0753294	0.559207
ENSMUSG00000033931	Rbm34	protein_coding	108.329	-0.308942	0.173797	-1.7776	0.0754688	0.559207
ENSMUSG00000037270	4932438A13Rik	protein_coding	369.07	-0.182193	0.10248	-1.77784	0.07543	0.559207
ENSMUSG00000074918	Inafm2	protein_coding	291.55	0.201037	0.113098	1.77754	0.0754787	0.559207
ENSMUSG00000031838	Ifi30	lncRNA	23.032	-0.663856	0.373741	-1.77624	0.0756927	0.560401
ENSMUSG00000020682	Mmp28	protein_coding	87.0624	-0.447688	0.252184	-1.77524	0.0758577	0.560454
ENSMUSG00000038459	Abhd17c	protein_coding	300.765	-0.182783	0.102928	-1.77584	0.0757591	0.560454
ENSMUSG00000085004	5430427M07Rik	lncRNA	33.1424	0.823437	0.463846	1.77524	0.0758584	0.560454
ENSMUSG00000021591	Glrx	protein_coding	113.22	-0.311252	0.175375	-1.77478	0.0759345	0.560625
ENSMUSG00000108599	Gm10616	TEC	12.7049	-1.0547	0.594505	-1.77408	0.0760494	0.561083
ENSMUSG00000021686	Ap3b1	protein_coding	337.979	-0.152074	0.0857383	-1.7737	0.0761127	0.561159
ENSMUSG00000033960	Jcad	protein_coding	21.3759	-0.678466	0.382762	-1.77255	0.0763029	0.562171
ENSMUSG00000009378	Slc16a12	protein_coding	37.3658	0.772248	0.436212	1.77035	0.0766686	0.563613
ENSMUSG00000021067	Sav1	protein_coding	235.783	0.225047	0.127125	1.77027	0.0766817	0.563613
ENSMUSG00000037892	Pcdh18	protein_coding	26.7279	-0.727335	0.410826	-1.77042	0.0766572	0.563613
ENSMUSG00000047793	Sned1	protein_coding	44.2086	-0.519583	0.293534	-1.77009	0.0767113	0.563613
ENSMUSG00000024986	Hhex	protein_coding	13.7884	-1.00326	0.567131	-1.76902	0.0768909	0.563723
ENSMUSG00000030714	Sgf29	protein_coding	25.1088	-0.642653	0.363248	-1.76918	0.0768632	0.563723
ENSMUSG00000037519	Ppfia1	protein_coding	315.163	0.176937	0.100053	1.76843	0.0769887	0.563723
ENSMUSG00000047409	Ctdspl	protein_coding	271.847	0.218414	0.123507	1.76843	0.0769888	0.563723
ENSMUSG00000048677	Tpcn2	protein_coding	83.3422	-0.358151	0.202559	-1.76813	0.0770392	0.563723
ENSMUSG00000097772	5430416N02Rik	lncRNA	144.713	-0.301217	0.170363	-1.76809	0.0770453	0.563723
ENSMUSG00000097415	AU020206	lncRNA	124.76	0.333064	0.188447	1.76742	0.077158	0.564158
ENSMUSG00000023004	Tuba1b	protein_coding	62.7741	-0.383614	0.21714	-1.76666	0.0772848	0.564696
ENSMUSG00000031770	Herpud1	protein_coding	213.529	0.234653	0.132863	1.76614	0.0773731	0.564952
ENSMUSG00000047767	Atg16l2	protein_coding	27.3825	0.660649	0.374315	1.76496	0.077571	0.566007
ENSMUSG00000014361	Mertk	protein_coding	51.8262	-0.450552	0.255675	-1.7622	0.0780348	0.566544
ENSMUSG00000018286	Psmb6	protein_coding	248.861	0.252045	0.143005	1.76249	0.0779861	0.566544
ENSMUSG00000021188	Trip11	protein_coding	776.594	-0.16131	0.0915191	-1.76258	0.0779706	0.566544
ENSMUSG00000027860	Vangl1	protein_coding	456.708	0.157561	0.0894649	1.76115	0.0782125	0.566544
ENSMUSG00000037287	Tbcel	protein_coding	105.145	0.357576	0.203049	1.76104	0.0782324	0.566544
ENSMUSG00000038127	Ccdc50	protein_coding	320.18	0.178198	0.101085	1.76286	0.0779236	0.566544
ENSMUSG00000039676	Capsl	protein_coding	32.8001	0.73095	0.41485	1.76196	0.0780762	0.566544
ENSMUSG00000050002	Idnk	protein_coding	30.1877	-0.540578	0.306891	-1.76147	0.0781593	0.566544
ENSMUSG00000052310	Slc39a1	protein_coding	185.187	0.243778	0.138315	1.76249	0.0779873	0.566544
ENSMUSG00000059327	Eda	protein_coding	12.8242	-0.962813	0.546487	-1.76182	0.0780995	0.566544
ENSMUSG00000097157	Gm26512	lncRNA	19.1959	-0.780321	0.44242	-1.76376	0.077773	0.566544
ENSMUSG00000013973	Dedd	protein_coding	79.3448	-0.353014	0.200756	-1.75842	0.0786756	0.566657
ENSMUSG00000020527	Myo19	protein_coding	43.6786	0.460688	0.261969	1.75856	0.0786526	0.566657
ENSMUSG00000022672	Prkdc	protein_coding	89.1315	-0.364486	0.207155	-1.75949	0.0784944	0.566657
ENSMUSG00000024845	Tmem134	protein_coding	222.985	-0.205918	0.117098	-1.7585	0.0786621	0.566657
ENSMUSG00000025451	Paip1	protein_coding	248.26	0.233311	0.132577	1.75982	0.0784379	0.566657
ENSMUSG00000026767	Mindy3	protein_coding	181.531	-0.215725	0.12259	-1.75973	0.0784532	0.566657
ENSMUSG00000029501	Ankle2	protein_coding	197.669	-0.235707	0.133903	-1.76029	0.0783588	0.566657
ENSMUSG00000070025	Gm10284	processed_pseudogene	57.5276	0.455727	0.259074	1.75906	0.0785668	0.566657
ENSMUSG00000037110	Ralgapa2	protein_coding	1144.6	0.140999	0.0802025	1.75803	0.0787419	0.566749
ENSMUSG00000030269	Mtmr14	protein_coding	57.977	0.367044	0.208866	1.75732	0.0788634	0.567238
ENSMUSG00000026209	Dnpep	protein_coding	199.226	-0.285241	0.162353	-1.75692	0.0789312	0.567283
ENSMUSG00000026638	Irf6	protein_coding	479.652	0.207911	0.118397	1.75605	0.0790791	0.567283
ENSMUSG00000034709	Ppp1r21	protein_coding	74.0712	-0.399466	0.227429	-1.75644	0.0790127	0.567283
ENSMUSG00000041241	Mul1	protein_coding	65.8451	-0.447631	0.254911	-1.75603	0.0790836	0.567283
ENSMUSG00000019782	Rwdd1	protein_coding	87.5093	-0.360263	0.205356	-1.75433	0.0793741	0.567447
ENSMUSG00000020781	Tsen54	protein_coding	24.9181	0.625611	0.356509	1.75482	0.0792896	0.567447
ENSMUSG00000024395	Lims2	protein_coding	16.7108	-0.712811	0.406281	-1.75448	0.0793487	0.567447
ENSMUSG00000027361	Gabpb1	protein_coding	168.603	0.248579	0.141649	1.75489	0.0792777	0.567447
ENSMUSG00000074445	Sprr2a3	protein_coding	1097.44	0.272211	0.155162	1.75437	0.0793678	0.567447
ENSMUSG00000038695	Josd2	protein_coding	20.5735	-0.777098	0.443078	-1.75386	0.0794542	0.567637
ENSMUSG00000022223	Sdr39u1	protein_coding	49.7681	0.44498	0.253927	1.75239	0.0797064	0.568536
ENSMUSG00000042447	Mios	protein_coding	64.9142	0.348272	0.198763	1.75219	0.0797409	0.568536
ENSMUSG00000051238	Swsap1	protein_coding	17.0367	-0.956029	0.545565	-1.75237	0.0797107	0.568536
ENSMUSG00000014245	Pigl	protein_coding	16.0283	0.752711	0.429923	1.7508	0.0799799	0.568863
ENSMUSG00000029162	Khk	protein_coding	16.6077	-0.730835	0.41742	-1.75084	0.0799735	0.568863
ENSMUSG00000029346	Srrd	protein_coding	16.168	-0.725706	0.414457	-1.75098	0.0799494	0.568863
ENSMUSG00000037111	Setd7	protein_coding	354.802	0.205561	0.117418	1.75068	0.0800014	0.568863
ENSMUSG00000033721	Vav3	protein_coding	124.626	-0.333506	0.190597	-1.7498	0.0801526	0.569224
ENSMUSG00000064210	Ano6	protein_coding	588.01	0.172712	0.0987063	1.74976	0.0801596	0.569224
ENSMUSG00000015619	Gata3	protein_coding	826.798	-0.164265	0.0939115	-1.74915	0.0802649	0.569591
ENSMUSG00000027330	Cdc25b	protein_coding	26.1821	0.671601	0.384197	1.74806	0.0804532	0.570163
ENSMUSG00000032715	Trib3	protein_coding	35.0321	-0.671996	0.384396	-1.74819	0.0804312	0.570163
ENSMUSG00000052407	Ccdc171	protein_coding	21.6045	0.650855	0.372424	1.74762	0.0805304	0.570329
ENSMUSG00000019944	Rhobtb1	protein_coding	21.8185	0.703691	0.402955	1.74633	0.0807543	0.570549
ENSMUSG00000020189	Osbpl8	protein_coding	347.691	-0.168026	0.0962021	-1.74659	0.0807081	0.570549
ENSMUSG00000032397	Tipin	protein_coding	31.313	-0.609301	0.34893	-1.7462	0.0807766	0.570549
ENSMUSG00000051339	2900026A02Rik	protein_coding	452.497	0.172151	0.0985389	1.74703	0.0806318	0.570549
ENSMUSG00000020868	Xylt2	protein_coding	34.3324	0.529806	0.303638	1.74486	0.0810092	0.570671
ENSMUSG00000027649	Ctnnbl1	protein_coding	82.3676	-0.349012	0.2	-1.74506	0.0809745	0.570671
ENSMUSG00000051316	Taf7	protein_coding	52.0323	-0.381632	0.218667	-1.74526	0.0809391	0.570671
ENSMUSG00000056234	Ncoa4	protein_coding	434.938	-0.236988	0.13579	-1.74525	0.0809408	0.570671
ENSMUSG00000021147	Wdr37	protein_coding	126.893	-0.288653	0.165593	-1.74314	0.0813083	0.572397
ENSMUSG00000045312	Lhfpl2	protein_coding	13.8082	-0.857451	0.492077	-1.74252	0.0814183	0.572792
ENSMUSG00000031691	Tnpo2	protein_coding	471.588	0.181873	0.104419	1.74176	0.0815507	0.573343
ENSMUSG00000001424	Snd1	protein_coding	327.661	-0.21334	0.12261	-1.73999	0.0818605	0.573528
ENSMUSG00000013076	Amotl1	protein_coding	644.169	0.196276	0.11279	1.74019	0.081825	0.573528
ENSMUSG00000021038	Vipas39	protein_coding	94.6246	-0.334326	0.192212	-1.73936	0.081971	0.573528
ENSMUSG00000024030	Abcg1	protein_coding	110.328	-0.355435	0.20443	-1.73867	0.0820936	0.573528
ENSMUSG00000030609	Aen	protein_coding	175.755	-0.209772	0.120641	-1.73881	0.0820674	0.573528
ENSMUSG00000035248	Tut7	protein_coding	300.628	0.22004	0.126371	1.74123	0.081644	0.573528
ENSMUSG00000036256	Igfbp7	protein_coding	678.306	0.319609	0.183718	1.73967	0.0819178	0.573528
ENSMUSG00000039943	Plcb4	protein_coding	165.988	0.255133	0.146689	1.73928	0.0819856	0.573528
ENSMUSG00000053286	Trmt1l	protein_coding	40.0338	-0.441765	0.254103	-1.73853	0.082118	0.573528
ENSMUSG00000074748	Atxn7l3b	protein_coding	371.281	0.177129	0.101747	1.74087	0.0817057	0.573528
ENSMUSG00000000811	Txnrd3	protein_coding	49.3547	0.430591	0.247968	1.73648	0.0824796	0.573683
ENSMUSG00000020100	Slc29a3	protein_coding	47.7044	-0.510715	0.294199	-1.73595	0.0825731	0.573683
ENSMUSG00000020777	Acox1	protein_coding	389.462	-0.208022	0.119799	-1.73643	0.082488	0.573683
ENSMUSG00000027637	Rab5if	protein_coding	246.462	-0.209522	0.120679	-1.7362	0.0825287	0.573683
ENSMUSG00000031479	Vps36	protein_coding	171.74	-0.289894	0.166877	-1.73717	0.0823569	0.573683
ENSMUSG00000039529	Atp8b1	protein_coding	935.064	-0.14862	0.0855972	-1.73627	0.0825155	0.573683
ENSMUSG00000046185	Zfp84	protein_coding	81.1008	-0.3947	0.227341	-1.73616	0.0825356	0.573683
ENSMUSG00000085148	Mir22hg	lncRNA	39.6868	-0.564882	0.325306	-1.73646	0.0824818	0.573683
ENSMUSG00000001918	Slc1a5	protein_coding	40.9827	-0.531311	0.306294	-1.73464	0.0828044	0.574161
ENSMUSG00000030315	Vgll4	protein_coding	139.498	0.269122	0.155132	1.73479	0.0827779	0.574161
ENSMUSG00000039611	Tmem246	protein_coding	29.2624	-0.553084	0.31878	-1.735	0.0827401	0.574161
ENSMUSG00000008450	Nutf2	protein_coding	94.2458	-0.334323	0.192855	-1.73355	0.0829984	0.574195
ENSMUSG00000021116	Eif2s1	protein_coding	511.565	0.1527	0.0880998	1.73326	0.083049	0.574195
ENSMUSG00000028089	Chd1l	protein_coding	73.5973	0.388352	0.223955	1.73406	0.0829072	0.574195
ENSMUSG00000034354	Mtmr3	protein_coding	351.512	0.17075	0.0985236	1.73309	0.0830801	0.574195
ENSMUSG00000059208	Hnrnpm	protein_coding	315.457	0.182687	0.105399	1.7333	0.0830424	0.574195
ENSMUSG00000003279	Dlgap1	protein_coding	66.0355	0.445213	0.257324	1.73016	0.0836013	0.574497
ENSMUSG00000029726	Mepce	protein_coding	88.0883	-0.340383	0.196697	-1.73049	0.0835426	0.574497
ENSMUSG00000030666	Calcb	protein_coding	42.7323	0.619272	0.357883	1.73038	0.0835631	0.574497
ENSMUSG00000031078	Cttn	protein_coding	657.345	-0.127294	0.0735373	-1.73102	0.0834487	0.574497
ENSMUSG00000032254	Kif23	protein_coding	90.6067	0.383465	0.221459	1.73154	0.0833554	0.574497
ENSMUSG00000041135	Ripk2	protein_coding	43.3736	0.481865	0.278226	1.73192	0.0832875	0.574497
ENSMUSG00000049807	Arhgap23	protein_coding	318.11	-0.188623	0.109024	-1.73011	0.0836114	0.574497
ENSMUSG00000070462	Tlnrd1	protein_coding	74.1408	-0.334691	0.1932	-1.73235	0.0832109	0.574497
ENSMUSG00000074305	Peak1	protein_coding	523.954	0.164459	0.0949656	1.73177	0.0833138	0.574497
ENSMUSG00000026342	Slc35f5	protein_coding	175.786	0.306395	0.177152	1.72956	0.0837082	0.574789
ENSMUSG00000025499	Hras	protein_coding	268.713	-0.22639	0.130956	-1.72875	0.0838545	0.575049
ENSMUSG00000039678	Tbc1d13	protein_coding	45.3469	-0.497044	0.287496	-1.72887	0.083832	0.575049
ENSMUSG00000015536	Mocs2	protein_coding	123.03	0.300043	0.173744	1.72693	0.0841811	0.576542
ENSMUSG00000022561	Gpaa1	protein_coding	50.7913	0.434891	0.25181	1.72706	0.0841569	0.576542
ENSMUSG00000027630	Tbl1xr1	protein_coding	497.648	0.178194	0.103207	1.72657	0.084245	0.576608
ENSMUSG00000041220	Elovl6	protein_coding	242.533	0.252058	0.146027	1.7261	0.0843291	0.576811
ENSMUSG00000041057	Wdr43	protein_coding	441.269	-0.161492	0.0936273	-1.72484	0.0845568	0.577996
ENSMUSG00000029056	Pank4	protein_coding	30.9679	-0.49602	0.287853	-1.72317	0.0848573	0.579192
ENSMUSG00000030888	Rrp8	protein_coding	63.3006	0.415449	0.241125	1.72296	0.0848957	0.579192
ENSMUSG00000060636	Rpl35a	protein_coding	277.722	-0.203577	0.118151	-1.72302	0.0848845	0.579192
ENSMUSG00000042246	Tmc7	protein_coding	110.327	-0.278226	0.161568	-1.72204	0.0850625	0.579212
ENSMUSG00000043733	Ptpn11	protein_coding	460.354	0.171822	0.0997751	1.72209	0.0850535	0.579212
ENSMUSG00000069808	Fam57a	protein_coding	180.353	0.275361	0.159873	1.72237	0.0850024	0.579212
ENSMUSG00000020000	Moxd1	protein_coding	32.1865	0.488077	0.283628	1.72083	0.0852809	0.579954
ENSMUSG00000026803	Ttf1	protein_coding	59.9049	-0.355247	0.206438	-1.72084	0.08528	0.579954
ENSMUSG00000047676	Rpsa-ps10	processed_pseudogene	72.4824	0.416449	0.242109	1.72009	0.0854158	0.580499
ENSMUSG00000089762	Ier5l	protein_coding	60.6917	0.426001	0.247727	1.71964	0.0854979	0.580685
ENSMUSG00000039953	Clstn1	protein_coding	577.284	0.150294	0.0874145	1.71932	0.085556	0.580707
ENSMUSG00000030067	Foxp1	protein_coding	314.823	-0.190876	0.111163	-1.71709	0.0859634	0.582354
ENSMUSG00000032350	Gclc	protein_coding	440.404	-0.208334	0.121319	-1.71725	0.0859344	0.582354
ENSMUSG00000090066	1110002E22Rik	protein_coding	38.7411	-0.593924	0.345778	-1.71764	0.0858619	0.582354
ENSMUSG00000026377	Nifk	protein_coding	205.369	-0.245013	0.142783	-1.71598	0.0861664	0.582984
ENSMUSG00000091387	Gcnt4	protein_coding	54.3514	-0.52712	0.307144	-1.7162	0.0861254	0.582984
ENSMUSG00000003316	Glg1	protein_coding	642.139	0.147758	0.0861317	1.71549	0.0862558	0.583152
ENSMUSG00000049164	Zfp518a	protein_coding	129.46	-0.276672	0.161302	-1.71524	0.0863012	0.583152
ENSMUSG00000020627	Klhl29	protein_coding	22.3814	-0.698961	0.407599	-1.71483	0.086377	0.583292
ENSMUSG00000029167	Ppargc1a	protein_coding	29.1226	-0.758655	0.442585	-1.71415	0.086502	0.583522
ENSMUSG00000029427	Zcchc8	protein_coding	97.6806	-0.309417	0.180582	-1.71344	0.0866312	0.583522
ENSMUSG00000049184	Purg	protein_coding	16.1515	-0.695354	0.405775	-1.71365	0.0865936	0.583522
ENSMUSG00000071547	Nt5dc2	protein_coding	13.5129	0.843847	0.49239	1.71378	0.0865696	0.583522
ENSMUSG00000056941	Commd7	protein_coding	63.7481	-0.411421	0.240176	-1.713	0.0867133	0.583704
ENSMUSG00000029863	Casp2	protein_coding	71.5768	-0.346718	0.202475	-1.7124	0.0868232	0.583765
ENSMUSG00000040033	Stat2	protein_coding	123.328	-0.397404	0.232081	-1.71235	0.0868325	0.583765
ENSMUSG00000022092	Ppp3cc	protein_coding	24.5104	-0.577993	0.337691	-1.7116	0.0869702	0.584321
ENSMUSG00000022385	Gtse1	protein_coding	28.9162	0.594216	0.347492	1.71001	0.0872636	0.584659
ENSMUSG00000032245	Cln6	protein_coding	52.3271	0.384138	0.224595	1.71036	0.0871999	0.584659
ENSMUSG00000032425	Zfp949	protein_coding	26.6238	0.591487	0.345782	1.71058	0.0871587	0.584659
ENSMUSG00000039016	Timm8b	protein_coding	87.7519	-0.332794	0.19451	-1.71093	0.0870932	0.584659
ENSMUSG00000096403	Gm9825	processed_pseudogene	45.0461	0.425973	0.249131	1.70984	0.0872963	0.584659
ENSMUSG00000025650	Col7a1	protein_coding	115.85	-0.414373	0.242437	-1.7092	0.0874136	0.584706
ENSMUSG00000074227	Spint2	protein_coding	1102.4	0.128169	0.0749859	1.70924	0.0874059	0.584706
ENSMUSG00000032899	Styk1	protein_coding	58.5287	0.375649	0.219828	1.70883	0.087482	0.584795
ENSMUSG00000037845	Fdxacb1	protein_coding	22.3748	-0.690324	0.404094	-1.70833	0.0875759	0.585052
ENSMUSG00000040565	Btaf1	protein_coding	407.401	-0.18546	0.108581	-1.70803	0.0876309	0.585052
ENSMUSG00000039262	Prrc2b	protein_coding	897.391	0.119164	0.069797	1.70729	0.0877688	0.585604
ENSMUSG00000054855	Rnd1	protein_coding	16.1823	0.876257	0.513445	1.70662	0.0878919	0.586057
ENSMUSG00000028018	Gstcd	protein_coding	37.8181	-0.541687	0.317625	-1.70543	0.0881146	0.586445
ENSMUSG00000032185	Carm1	protein_coding	152.221	0.265345	0.155589	1.70542	0.0881161	0.586445
ENSMUSG00000035093	Secisbp2l	protein_coding	471.891	0.165283	0.0968997	1.70571	0.0880618	0.586445
ENSMUSG00000006931	P3h4	protein_coding	32.7736	0.488085	0.28718	1.69958	0.0892105	0.586731
ENSMUSG00000007655	Cav1	protein_coding	67.0795	0.439748	0.258835	1.69895	0.089329	0.586731
ENSMUSG00000010376	Nedd8	protein_coding	112.028	-0.344764	0.202764	-1.70032	0.0890704	0.586731
ENSMUSG00000015971	Actr8	protein_coding	66.8507	-0.436857	0.257017	-1.69972	0.0891837	0.586731
ENSMUSG00000019302	Atp6v0a1	protein_coding	528.143	-0.187283	0.109928	-1.70369	0.0884393	0.586731
ENSMUSG00000019734	Tmc4	protein_coding	335.57	0.19564	0.115149	1.69902	0.0893152	0.586731
ENSMUSG00000021754	Map3k1	protein_coding	417.494	0.255821	0.150394	1.701	0.0889421	0.586731
ENSMUSG00000022620	Arsa	protein_coding	56.2592	-0.430551	0.252576	-1.70464	0.0882608	0.586731
ENSMUSG00000024970	Spindoc	protein_coding	73.6033	0.327349	0.192083	1.70421	0.0883416	0.586731
ENSMUSG00000029175	Slc35f6	protein_coding	145.082	0.272731	0.160195	1.7025	0.0886623	0.586731
ENSMUSG00000029564	4930519G04Rik	protein_coding	21.7682	-0.776106	0.456741	-1.69923	0.0892767	0.586731
ENSMUSG00000029752	Asns	protein_coding	170.427	-0.294649	0.173346	-1.69977	0.0891735	0.586731
ENSMUSG00000031844	Hsd17b2	protein_coding	17.9063	0.896481	0.526438	1.70292	0.0885833	0.586731
ENSMUSG00000036225	Kctd1	protein_coding	75.526	0.429139	0.252705	1.69819	0.0894727	0.586731
ENSMUSG00000046761	Fam83h	protein_coding	837.021	-0.138231	0.0812956	-1.70035	0.0890643	0.586731
ENSMUSG00000059743	Fdps	protein_coding	18.7068	0.752963	0.44213	1.70304	0.0885613	0.586731
ENSMUSG00000060032	H2afj	protein_coding	160.338	0.286667	0.1688	1.69827	0.0894573	0.586731
ENSMUSG00000061436	Hipk2	protein_coding	349.812	-0.166702	0.0981302	-1.69878	0.0893607	0.586731
ENSMUSG00000064460	Gm25080	snRNA	19.0172	-0.587005	0.345355	-1.69971	0.089185	0.586731
ENSMUSG00000071650	Ganab	protein_coding	388.991	0.170405	0.100237	1.70002	0.089127	0.586731
ENSMUSG00000085666	Gm9855	processed_pseudogene	22.503	-0.555008	0.325638	-1.70437	0.0883114	0.586731
ENSMUSG00000090222	Ifi203-ps	unprocessed_pseudogene	24.8169	0.649584	0.38164	1.70209	0.0887394	0.586731
ENSMUSG00000095023	Gm24019	snRNA	15.6624	-0.629061	0.369986	-1.70023	0.0890878	0.586731
ENSMUSG00000096842	Gm10736	processed_pseudogene	19.2873	0.575901	0.339143	1.69811	0.0894873	0.586731
ENSMUSG00000106943	Dancr	lncRNA	23.014	-0.706136	0.415921	-1.69777	0.089552	0.586792
ENSMUSG00000030551	Nr2f2	protein_coding	348.218	-0.221375	0.130421	-1.69739	0.0896232	0.586896
ENSMUSG00000030610	Det1	protein_coding	17.9688	-0.772172	0.455403	-1.69558	0.0899654	0.588774
ENSMUSG00000021892	Sh3bp5	protein_coding	38.5684	-0.528681	0.312137	-1.69374	0.0903138	0.590325
ENSMUSG00000040268	Plekha1	protein_coding	318.745	-0.179108	0.105744	-1.69379	0.0903044	0.590325
ENSMUSG00000032388	Spg21	protein_coding	188.365	0.259191	0.153089	1.69307	0.0904421	0.590435
ENSMUSG00000036273	Lrrk2	protein_coding	39.5508	-0.573803	0.338882	-1.69322	0.0904128	0.590435
ENSMUSG00000025616	Usp16	protein_coding	230.928	-0.250897	0.14823	-1.69262	0.0905281	0.590633
ENSMUSG00000058729	Lin9	protein_coding	18.59	-0.593654	0.350795	-1.69231	0.0905867	0.590652
ENSMUSG00000000346	Dazap2	protein_coding	634.071	0.162211	0.0959187	1.69114	0.090811	0.591387
ENSMUSG00000052144	Ppp4r2	protein_coding	295.653	0.223939	0.132414	1.6912	0.0907988	0.591387
ENSMUSG00000095105	Edaradd	protein_coding	18.8764	0.756935	0.447811	1.6903	0.0909704	0.592062
ENSMUSG00000015668	Pdzd11	protein_coding	47.4468	-0.49763	0.294783	-1.68812	0.091388	0.594414
ENSMUSG00000001525	Tubb5	protein_coding	676.728	0.158721	0.0942049	1.68485	0.0920181	0.594956
ENSMUSG00000005566	Trim28	protein_coding	387.5	0.203715	0.120767	1.68685	0.0916326	0.594956
ENSMUSG00000015247	Nipsnap3b	protein_coding	68.5428	-0.349799	0.207659	-1.68449	0.0920871	0.594956
ENSMUSG00000015942	Gtf2ird2	protein_coding	31.4693	0.501215	0.297389	1.68538	0.0919144	0.594956
ENSMUSG00000021756	Il6st	protein_coding	639.786	0.174336	0.103459	1.68507	0.091975	0.594956
ENSMUSG00000025212	Sfxn3	protein_coding	77.2978	0.342939	0.203591	1.68445	0.0920939	0.594956
ENSMUSG00000027546	Atp9a	protein_coding	231.621	-0.185742	0.110285	-1.68419	0.0921447	0.594956
ENSMUSG00000037151	Lrrc20	protein_coding	48.8741	-0.417792	0.247796	-1.68603	0.0917896	0.594956
ENSMUSG00000038037	Socs1	protein_coding	21.0576	-0.638699	0.378755	-1.68631	0.0917362	0.594956
ENSMUSG00000045414	Dipk2a	protein_coding	46.2142	0.561528	0.333392	1.68429	0.092126	0.594956
ENSMUSG00000050550	Gm11868	processed_pseudogene	18.1415	-0.749212	0.444102	-1.68703	0.0915982	0.594956
ENSMUSG00000058761	Rnf169	protein_coding	138.476	-0.318268	0.188709	-1.68655	0.0916897	0.594956
ENSMUSG00000006740	Kif5b	protein_coding	1207.12	-0.107948	0.0641099	-1.68379	0.0922216	0.59509
ENSMUSG00000059423	Zfp933	protein_coding	33.4602	-0.643817	0.382433	-1.68348	0.0922826	0.595122
ENSMUSG00000031917	Nip7	protein_coding	102.223	-0.333238	0.198042	-1.68266	0.0924404	0.595777
ENSMUSG00000039070	Cpa4	protein_coding	16.9058	-0.839147	0.499072	-1.68141	0.0926825	0.596974
ENSMUSG00000059824	Dbp	protein_coding	42.1278	0.644293	0.383414	1.68041	0.0928774	0.597866
ENSMUSG00000021910	Nisch	protein_coding	463.987	0.147418	0.0877656	1.67968	0.0930189	0.598414
ENSMUSG00000030077	Chl1	protein_coding	47.6045	0.624615	0.372038	1.6789	0.0931716	0.599033
ENSMUSG00000003038	Hmgn2	protein_coding	22.7879	0.614504	0.366109	1.67847	0.093255	0.599206
ENSMUSG00000016664	Pacsin2	protein_coding	271.884	-0.199422	0.118984	-1.67604	0.0937302	0.599431
ENSMUSG00000021978	Extl3	protein_coding	175.648	0.224124	0.133727	1.67598	0.0937423	0.599431
ENSMUSG00000022074	Tnfrsf10b	protein_coding	81.6014	0.347656	0.207356	1.67661	0.0936182	0.599431
ENSMUSG00000026864	Hspa5	protein_coding	1302.18	-0.145629	0.0868893	-1.67603	0.0937325	0.599431
ENSMUSG00000032590	Apeh	protein_coding	109.362	0.277736	0.165543	1.67773	0.0934008	0.599431
ENSMUSG00000042535	Gtpbp1	protein_coding	99.383	-0.282451	0.168406	-1.6772	0.0935031	0.599431
ENSMUSG00000053483	Usp21	protein_coding	31.4146	-0.558927	0.333428	-1.67631	0.0936781	0.599431
ENSMUSG00000070942	Il1rl2	protein_coding	20.5314	-0.737907	0.440109	-1.67665	0.0936116	0.599431
ENSMUSG00000073647	Gm10557	processed_pseudogene	15.5318	0.849561	0.50701	1.67563	0.0938108	0.599507
ENSMUSG00000004667	Polr2e	protein_coding	91.2431	0.289517	0.172876	1.67471	0.0939912	0.60015
ENSMUSG00000040624	Plekhg1	protein_coding	117.889	0.274797	0.164103	1.67454	0.0940247	0.60015
ENSMUSG00000042116	Vwa1	protein_coding	39.0856	0.610791	0.365037	1.67323	0.0942816	0.601132
ENSMUSG00000048022	Tmem229a	protein_coding	229.711	0.252552	0.150941	1.67318	0.094292	0.601132
ENSMUSG00000031790	Mmp15	protein_coding	511.545	0.153384	0.0917341	1.67205	0.0945146	0.601965
ENSMUSG00000033420	Antxr1	protein_coding	55.2483	0.376456	0.225161	1.67194	0.0945361	0.601965
ENSMUSG00000029089	5730480H06Rik	protein_coding	33.1355	-0.493572	0.295343	-1.67118	0.0946852	0.602553
ENSMUSG00000028393	Alad	protein_coding	147.392	0.257468	0.154145	1.6703	0.0948599	0.603302
ENSMUSG00000031568	Rwdd4a	protein_coding	94.5011	-0.352047	0.210927	-1.66905	0.0951082	0.604353
ENSMUSG00000041757	Plekha6	protein_coding	316.784	0.176382	0.105688	1.66889	0.0951392	0.604353
ENSMUSG00000038205	Prkab2	protein_coding	87.3133	0.302981	0.181645	1.66798	0.0953191	0.605134
ENSMUSG00000015711	Prune1	protein_coding	56.1459	-0.41669	0.249894	-1.66746	0.0954221	0.605173
ENSMUSG00000041287	Sox15	protein_coding	15.5453	0.843877	0.506247	1.66693	0.095529	0.605173
ENSMUSG00000043510	Hscb	protein_coding	23.4021	-0.546516	0.327939	-1.66652	0.0956107	0.605173
ENSMUSG00000061461	Smim20	protein_coding	40.0905	-0.443586	0.266042	-1.66735	0.095444	0.605173
ENSMUSG00000095115	Itpripl2	protein_coding	406.159	0.238603	0.143163	1.66665	0.0955837	0.605173
ENSMUSG00000053347	Zfp943	protein_coding	78.4485	-0.331803	0.199184	-1.66581	0.095751	0.605357
ENSMUSG00000062110	Scfd2	protein_coding	54.843	-0.397034	0.238345	-1.6658	0.0957539	0.605357
ENSMUSG00000026972	Arrdc1	protein_coding	118.15	-0.297743	0.178819	-1.66505	0.0959028	0.605937
ENSMUSG00000002103	Acp2	protein_coding	54.9845	0.392393	0.235759	1.66438	0.0960362	0.605991
ENSMUSG00000029234	Tmem165	protein_coding	117.394	-0.322691	0.193907	-1.66415	0.096083	0.605991
ENSMUSG00000032905	Atg12	protein_coding	221.024	0.203797	0.122449	1.66434	0.0960445	0.605991
ENSMUSG00000036693	Nop14	protein_coding	194.912	-0.197989	0.119003	-1.66372	0.0961675	0.606164
ENSMUSG00000036955	Kif1bp	protein_coding	84.0963	-0.33532	0.201624	-1.6631	0.0962928	0.606233
ENSMUSG00000056917	Sipa1	protein_coding	17.0125	-0.773834	0.465261	-1.66323	0.0962674	0.606233
ENSMUSG00000052056	Zfp217	protein_coding	122.835	0.250891	0.15093	1.6623	0.0964517	0.606873
ENSMUSG00000038844	Kif16b	protein_coding	147.881	0.252565	0.152038	1.66119	0.0966753	0.607199
ENSMUSG00000039000	Ube3c	protein_coding	280.331	-0.172772	0.10397	-1.66174	0.0965644	0.607199
ENSMUSG00000057137	Tmem140	protein_coding	116.585	-0.34808	0.20951	-1.6614	0.0966327	0.607199
ENSMUSG00000001376	Vps50	protein_coding	81.4421	-0.298066	0.17961	-1.65952	0.097011	0.607252
ENSMUSG00000028779	Pef1	protein_coding	65.9568	0.402062	0.24219	1.6601	0.0968934	0.607252
ENSMUSG00000029064	Gnb1	protein_coding	1036.32	0.113721	0.0685285	1.65947	0.0970214	0.607252
ENSMUSG00000029387	Gtf2h3	protein_coding	54.9192	0.390022	0.234995	1.65971	0.0969734	0.607252
ENSMUSG00000039901	Armh3	protein_coding	62.0984	0.363897	0.219289	1.65944	0.0970274	0.607252
ENSMUSG00000056394	Lig1	protein_coding	47.7622	0.495374	0.298483	1.65964	0.0969867	0.607252
ENSMUSG00000040883	Tmem205	protein_coding	85.3533	0.305896	0.184403	1.65884	0.0971478	0.607289
ENSMUSG00000041426	Hibch	protein_coding	31.0784	0.516636	0.311433	1.6589	0.0971362	0.607289
ENSMUSG00000020464	Pnpt1	protein_coding	88.9401	-0.292888	0.176626	-1.65824	0.0972689	0.607329
ENSMUSG00000058388	Phtf1	protein_coding	48.7946	0.491103	0.296158	1.65825	0.097267	0.607329
ENSMUSG00000058586	Serhl	protein_coding	27.1501	-0.561688	0.338946	-1.65716	0.0974874	0.608335
ENSMUSG00000020832	Eral1	protein_coding	40.5077	-0.440062	0.265681	-1.65636	0.0976499	0.608991
ENSMUSG00000032285	Dnaja4	protein_coding	95.4407	-0.278593	0.168313	-1.65521	0.0978827	0.609725
ENSMUSG00000060708	Bloc1s4	protein_coding	33.2253	-0.586736	0.354471	-1.65525	0.0978748	0.609725
ENSMUSG00000010607	Pigyl	protein_coding	37.4642	-0.454898	0.2752	-1.65298	0.0983358	0.611124
ENSMUSG00000025934	Gsta3	protein_coding	93.7259	0.547331	0.331234	1.6524	0.0984531	0.611124
ENSMUSG00000028807	Zbtb8a	protein_coding	23.5581	-0.607999	0.367828	-1.65294	0.0983424	0.611124
ENSMUSG00000031620	Iqcm	protein_coding	68.8953	1.05248	0.63641	1.65378	0.0981728	0.611124
ENSMUSG00000034807	Colgalt1	protein_coding	78.5813	0.297541	0.180041	1.65263	0.0984065	0.611124
ENSMUSG00000039637	Coro7	protein_coding	56.5472	0.393844	0.238342	1.65243	0.0984465	0.611124
ENSMUSG00000022367	Has2	protein_coding	61.1436	0.908552	0.549985	1.65196	0.0985434	0.611236
ENSMUSG00000024477	Pggt1b	protein_coding	215.002	0.216248	0.130921	1.65175	0.0985864	0.611236
ENSMUSG00000091618	H60c	protein_coding	196.401	-0.237015	0.143663	-1.6498	0.0989835	0.613339
ENSMUSG00000041995	Zbed3	protein_coding	23.1258	-0.5393	0.32696	-1.64944	0.0990583	0.613444
ENSMUSG00000031755	Bbs2	protein_coding	27.6023	0.4946	0.300017	1.64858	0.0992347	0.614178
ENSMUSG00000061897	Gm14292	processed_pseudogene	12.7665	-0.819277	0.497055	-1.64826	0.099299	0.614217
ENSMUSG00000041966	Dcaf17	protein_coding	61.7987	-0.38443	0.233292	-1.64785	0.0993834	0.614381
ENSMUSG00000063362	Alg11	protein_coding	198.704	-0.237275	0.14403	-1.64741	0.0994748	0.614587
ENSMUSG00000021905	Dph3	protein_coding	84.6685	-0.319811	0.194222	-1.64662	0.0996355	0.614864
ENSMUSG00000033735	Spr	protein_coding	37.5522	-0.492902	0.299303	-1.64683	0.0995926	0.614864
ENSMUSG00000022159	Rab2b	protein_coding	28.6529	0.523058	0.317877	1.64547	0.099873	0.615612
ENSMUSG00000055748	Gsdmc4	protein_coding	88.8621	0.346398	0.21049	1.64567	0.0998317	0.615612
ENSMUSG00000036023	Parp2	protein_coding	52.1525	0.357142	0.21711	1.64498	0.0999734	0.615873
ENSMUSG00000035530	Eif1	protein_coding	921.902	-0.15527	0.0944218	-1.64443	0.100088	0.616219
ENSMUSG00000020893	Per1	protein_coding	94.0337	0.344595	0.209747	1.64291	0.100402	0.617148
ENSMUSG00000021361	Tmem14c	protein_coding	137.672	0.226699	0.138031	1.64237	0.100514	0.617148
ENSMUSG00000026411	Tmem9	protein_coding	39.6554	0.499507	0.304113	1.6425	0.100486	0.617148
ENSMUSG00000087203	Gm13986	lncRNA	14.5514	-0.858253	0.522595	-1.64229	0.10053	0.617148
ENSMUSG00000088609	Gm24187	miRNA	456.498	0.185083	0.112655	1.64292	0.100399	0.617148
ENSMUSG00000014606	Slc25a11	protein_coding	129.513	0.252122	0.153611	1.6413	0.100734	0.617689
ENSMUSG00000024883	Rin1	protein_coding	180.746	0.240045	0.146231	1.64155	0.100683	0.617689
ENSMUSG00000041881	Ndufa7	protein_coding	179.976	0.228813	0.139454	1.64078	0.100844	0.618003
ENSMUSG00000034509	Mad2l1bp	protein_coding	16.9519	-0.665882	0.405931	-1.64038	0.100925	0.618146
ENSMUSG00000025220	Oga	protein_coding	693.151	0.146758	0.0895374	1.63907	0.101199	0.618752
ENSMUSG00000027589	Pcmtd2	protein_coding	74.222	0.343146	0.209284	1.63962	0.101085	0.618752
ENSMUSG00000032606	Nicn1	protein_coding	30.7522	-0.526602	0.321266	-1.63915	0.101182	0.618752
ENSMUSG00000081049	Rps24-ps3	processed_pseudogene	56.672	-0.343523	0.209737	-1.63787	0.101448	0.619915
ENSMUSG00000025791	Pgm1	protein_coding	222.429	0.37312	0.227856	1.63753	0.10152	0.619999
ENSMUSG00000037608	Bclaf1	protein_coding	691.5	-0.130884	0.0799767	-1.63652	0.10173	0.620922
ENSMUSG00000003604	Aven	protein_coding	36.3416	-0.588475	0.36037	-1.63297	0.102474	0.621608
ENSMUSG00000014767	Tbp	protein_coding	71.0161	-0.288004	0.176755	-1.6294	0.103229	0.621608
ENSMUSG00000014771	Pdcd2	protein_coding	57.7877	-0.35675	0.218504	-1.6327	0.102533	0.621608
ENSMUSG00000020018	Snrpf	protein_coding	43.5242	-0.550726	0.337867	-1.63001	0.1031	0.621608
ENSMUSG00000020522	Mfap3	protein_coding	102.435	-0.275697	0.169169	-1.62971	0.103163	0.621608
ENSMUSG00000021890	Eaf1	protein_coding	368.634	0.174681	0.107156	1.63017	0.103066	0.621608
ENSMUSG00000022793	B4galt4	protein_coding	27.7629	-0.562114	0.344214	-1.63303	0.102462	0.621608
ENSMUSG00000024096	Ralbp1	protein_coding	417.717	-0.165759	0.101831	-1.62779	0.103569	0.621608
ENSMUSG00000024597	Slc12a2	protein_coding	877.931	0.146594	0.0897474	1.63341	0.102383	0.621608
ENSMUSG00000024843	Chka	protein_coding	417.553	0.221857	0.135871	1.63285	0.1025	0.621608
ENSMUSG00000024955	Esrra	protein_coding	114.163	0.301138	0.184832	1.62925	0.10326	0.621608
ENSMUSG00000026669	Mcm10	protein_coding	17.337	-0.781282	0.480014	-1.62763	0.103604	0.621608
ENSMUSG00000027067	Ssrp1	protein_coding	264.588	0.223126	0.137094	1.62754	0.103623	0.621608
ENSMUSG00000028664	Ephb2	protein_coding	66.7942	0.502016	0.308029	1.62977	0.10315	0.621608
ENSMUSG00000028841	Cnksr1	protein_coding	47.7999	0.432002	0.264349	1.63422	0.102214	0.621608
ENSMUSG00000030216	Wbp11	protein_coding	266.435	0.220718	0.135444	1.62959	0.103188	0.621608
ENSMUSG00000031988	Vps26b	protein_coding	117.888	0.275263	0.168929	1.62946	0.103215	0.621608
ENSMUSG00000033128	Gga1	protein_coding	159.828	-0.227685	0.139588	-1.63112	0.102865	0.621608
ENSMUSG00000034135	Sik3	protein_coding	337.11	-0.179606	0.110366	-1.62736	0.10366	0.621608
ENSMUSG00000034413	Neurl1b	protein_coding	13.0383	0.725008	0.44542	1.62769	0.10359	0.621608
ENSMUSG00000036006	Ripor2	protein_coding	16.5006	-0.838427	0.513509	-1.63274	0.102523	0.621608
ENSMUSG00000041523	Upk2	protein_coding	296.67	0.262959	0.161357	1.62968	0.10317	0.621608
ENSMUSG00000044921	Rassf9	protein_coding	48.8139	0.352324	0.216183	1.62975	0.103155	0.621608
ENSMUSG00000046861	Hectd3	protein_coding	69.6345	-0.356883	0.218726	-1.63164	0.102755	0.621608
ENSMUSG00000046879	Irgm1	protein_coding	128.512	-0.442621	0.270966	-1.63349	0.102366	0.621608
ENSMUSG00000049305	Ccdc71	protein_coding	49.8497	-0.376049	0.230914	-1.62853	0.103413	0.621608
ENSMUSG00000056383	AI987944	protein_coding	28.1483	-0.493704	0.303041	-1.62917	0.103278	0.621608
ENSMUSG00000061474	Mrps36	protein_coding	34.7015	0.511489	0.314172	1.62805	0.103514	0.621608
ENSMUSG00000069895	Atxn1l	protein_coding	196.829	-0.216362	0.132404	-1.63411	0.102236	0.621608
ENSMUSG00000075040	Zfp408	protein_coding	37.5977	-0.461355	0.282946	-1.63054	0.102987	0.621608
ENSMUSG00000097462	9530026P05Rik	lncRNA	25.9469	0.707682	0.433348	1.63306	0.102457	0.621608
ENSMUSG00000030051	Aplf	protein_coding	18.6889	-0.650823	0.400159	-1.62641	0.103862	0.622303
ENSMUSG00000032621	Srek1	protein_coding	135.502	-0.264583	0.162694	-1.62626	0.103893	0.622303
ENSMUSG00000026896	Ifih1	protein_coding	168.866	-0.305516	0.1879	-1.62595	0.10396	0.62235
ENSMUSG00000002617	Zfp40	protein_coding	23.8043	-0.621212	0.382693	-1.62326	0.104533	0.622441
ENSMUSG00000005362	Crbn	protein_coding	105.072	-0.318025	0.195713	-1.62495	0.104173	0.622441
ENSMUSG00000028842	Ago3	protein_coding	86.5735	-0.326683	0.201342	-1.62253	0.10469	0.622441
ENSMUSG00000029569	Tmem168	protein_coding	230.926	-0.207707	0.128036	-1.62225	0.10475	0.622441
ENSMUSG00000036282	Naa30	protein_coding	145.652	-0.259603	0.159788	-1.62468	0.104232	0.622441
ENSMUSG00000037210	Fam193a	protein_coding	187.201	-0.249524	0.153746	-1.62296	0.104597	0.622441
ENSMUSG00000040746	Rnf167	protein_coding	57.7631	-0.399725	0.246045	-1.6246	0.104248	0.622441
ENSMUSG00000041229	Phf8	protein_coding	97.2798	-0.340252	0.209676	-1.62275	0.104642	0.622441
ENSMUSG00000041974	Spidr	protein_coding	49.9298	0.552189	0.340262	1.62284	0.104624	0.622441
ENSMUSG00000049232	Tigd2	protein_coding	34.5443	0.625121	0.384913	1.62406	0.104363	0.622441
ENSMUSG00000052406	Rexo4	protein_coding	57.2232	-0.416369	0.256733	-1.62179	0.104847	0.622441
ENSMUSG00000062210	Tnfaip8	protein_coding	340.029	0.181509	0.111807	1.62342	0.1045	0.622441
ENSMUSG00000062981	Mrpl42	protein_coding	80.6864	0.324262	0.199945	1.62176	0.104856	0.622441
ENSMUSG00000074384	AI429214	protein_coding	20.0858	-0.765874	0.472249	-1.62176	0.104855	0.622441
ENSMUSG00000107350	Gm19610	lncRNA	35.3438	-0.505279	0.311109	-1.62412	0.10435	0.622441
ENSMUSG00000034006	Pqlc1	protein_coding	244.704	-0.235592	0.145298	-1.62144	0.104923	0.622493
ENSMUSG00000021765	Fst	protein_coding	16.4967	0.779427	0.48088	1.62083	0.105053	0.622915
ENSMUSG00000028797	Tmem234	protein_coding	172.369	-0.235507	0.145366	-1.62009	0.105212	0.623161
ENSMUSG00000031453	Rasa3	protein_coding	115.108	-0.280408	0.173066	-1.62024	0.105181	0.623161
ENSMUSG00000008958	Vps72	protein_coding	82.6428	0.348891	0.215429	1.61952	0.105336	0.623347
ENSMUSG00000029249	Rest	protein_coding	314.79	0.195534	0.120745	1.6194	0.105361	0.623347
ENSMUSG00000005148	Klf5	protein_coding	1101.82	0.126501	0.0781526	1.61864	0.105525	0.623801
ENSMUSG00000032217	Rnf111	protein_coding	368.438	-0.14235	0.0879522	-1.6185	0.105556	0.623801
ENSMUSG00000033285	Wdr3	protein_coding	110.493	-0.302168	0.186744	-1.61808	0.105645	0.623834
ENSMUSG00000037643	Prkci	protein_coding	1056.94	-0.117787	0.0728015	-1.61792	0.105679	0.623834
ENSMUSG00000002326	Gmpr2	protein_coding	23.2283	0.502027	0.310565	1.6165	0.105987	0.62433
ENSMUSG00000034616	Ssh3	protein_coding	140.039	0.233747	0.14457	1.61684	0.105912	0.62433
ENSMUSG00000043284	Tmem11	protein_coding	65.2874	-0.329488	0.203823	-1.61654	0.105977	0.62433
ENSMUSG00000045730	Adrb2	protein_coding	67.4834	-0.487472	0.30157	-1.61644	0.105998	0.62433
ENSMUSG00000066892	Fbxl12	protein_coding	29.8774	0.600015	0.371262	1.61615	0.106062	0.624358
ENSMUSG00000043430	Psapl1	protein_coding	185.047	-0.348754	0.215842	-1.61578	0.106141	0.624476
ENSMUSG00000032431	Crtap	protein_coding	38.7202	0.479673	0.297104	1.61449	0.106421	0.625221
ENSMUSG00000033282	Rpgrip1l	protein_coding	47.2308	-0.459859	0.284897	-1.61412	0.106501	0.625221
ENSMUSG00000038650	Rnh1	protein_coding	422.355	-0.155527	0.0963544	-1.61411	0.106503	0.625221
ENSMUSG00000040613	Apobec1	protein_coding	98.3327	0.373151	0.231171	1.61418	0.106489	0.625221
ENSMUSG00000001785	Pwp1	protein_coding	88.4581	-0.34688	0.215035	-1.61313	0.106716	0.625426
ENSMUSG00000003184	Irf3	protein_coding	61.7672	0.353565	0.219594	1.61008	0.10738	0.625426
ENSMUSG00000003360	Ddx23	protein_coding	217.383	0.242745	0.150537	1.61253	0.106848	0.625426
ENSMUSG00000005533	Igf1r	protein_coding	995.221	-0.126319	0.07845	-1.61019	0.107356	0.625426
ENSMUSG00000020982	Nemf	protein_coding	214.487	0.216398	0.134403	1.61006	0.107384	0.625426
ENSMUSG00000021895	Arhgef3	protein_coding	300.379	0.194393	0.120722	1.61026	0.107342	0.625426
ENSMUSG00000023353	Agap3	protein_coding	243.676	0.214138	0.133081	1.60907	0.1076	0.625426
ENSMUSG00000027599	Armc1	protein_coding	68.7859	-0.35364	0.219384	-1.61196	0.10697	0.625426
ENSMUSG00000031246	Sh3bgrl	protein_coding	256.361	0.189419	0.117671	1.60972	0.107458	0.625426
ENSMUSG00000037706	Cd81	protein_coding	689.88	0.146587	0.0910754	1.60951	0.107504	0.625426
ENSMUSG00000045005	Fzd5	protein_coding	160.01	-0.236922	0.147134	-1.61025	0.107344	0.625426
ENSMUSG00000049686	Orai1	protein_coding	22.8616	-0.590132	0.366414	-1.61056	0.107276	0.625426
ENSMUSG00000051379	Flrt3	protein_coding	300.22	-0.172151	0.106917	-1.61014	0.107367	0.625426
ENSMUSG00000063760	Rnf217	protein_coding	382.088	0.182366	0.113326	1.60922	0.107568	0.625426
ENSMUSG00000064345	mt-Nd2	protein_coding	7195.37	0.166304	0.103345	1.60921	0.107571	0.625426
ENSMUSG00000070953	Rabepk	protein_coding	23.8655	-0.659582	0.408866	-1.6132	0.106701	0.625426
ENSMUSG00000075701	Selenos	protein_coding	112.125	-0.3258	0.202471	-1.60912	0.107591	0.625426
ENSMUSG00000097971	Gm26917	lncRNA	81862	0.18593	0.115247	1.61333	0.106674	0.625426
ENSMUSG00000038024	Dennd4c	protein_coding	296.95	-0.202453	0.125874	-1.60838	0.107752	0.625963
ENSMUSG00000032462	Pik3cb	protein_coding	143.462	-0.263169	0.163675	-1.60788	0.107862	0.62626
ENSMUSG00000074088	Snrnp40	protein_coding	70.1875	0.370587	0.230537	1.60749	0.107946	0.626407
ENSMUSG00000069844	Sco1	protein_coding	60.9592	-0.387525	0.24117	-1.60685	0.108086	0.626877
ENSMUSG00000020432	Tcn2	protein_coding	150.524	0.282092	0.175662	1.60588	0.108301	0.62725
ENSMUSG00000050335	Lgals3	protein_coding	1873.18	-0.142603	0.0888227	-1.60548	0.108387	0.62725
ENSMUSG00000066150	Slc31a1	protein_coding	113.117	0.305054	0.190004	1.60552	0.10838	0.62725
ENSMUSG00000069874	Irgm2	protein_coding	27.9983	-0.735126	0.457794	-1.6058	0.108317	0.62725
ENSMUSG00000023904	Hcfc1r1	protein_coding	152.934	0.306981	0.191453	1.60343	0.108841	0.627297
ENSMUSG00000025103	Btbd1	protein_coding	193.071	0.225518	0.140567	1.60435	0.108637	0.627297
ENSMUSG00000031641	Cbr4	protein_coding	32.2465	0.545598	0.339922	1.60507	0.108479	0.627297
ENSMUSG00000032301	Psma4	protein_coding	231.997	-0.205153	0.127937	-1.60355	0.108814	0.627297
ENSMUSG00000033257	Ttll4	protein_coding	97.9109	-0.366056	0.228234	-1.60386	0.108744	0.627297
ENSMUSG00000035476	Tab3	protein_coding	155.603	-0.247816	0.154565	-1.60332	0.108864	0.627297
ENSMUSG00000041645	Ddx24	protein_coding	515.911	-0.1716	0.106999	-1.60375	0.10877	0.627297
ENSMUSG00000059810	Rgs3	protein_coding	32.067	-0.57801	0.360513	-1.6033	0.108869	0.627297
ENSMUSG00000007080	Pole	protein_coding	18.4167	0.831219	0.51903	1.60149	0.109269	0.627598
ENSMUSG00000017615	Tnfaip1	protein_coding	267.31	0.179524	0.11213	1.60103	0.109369	0.627598
ENSMUSG00000018541	Cwc25	protein_coding	96.8449	-0.312034	0.194815	-1.60169	0.109223	0.627598
ENSMUSG00000022280	Rnf19a	protein_coding	322.943	0.238645	0.149017	1.60146	0.109274	0.627598
ENSMUSG00000036820	Amdhd2	protein_coding	32.7794	0.52427	0.327395	1.60134	0.109302	0.627598
ENSMUSG00000044748	Defb1	protein_coding	185.524	0.315678	0.196994	1.60247	0.109051	0.627598
ENSMUSG00000049327	Kmt5a	protein_coding	354.48	-0.175605	0.109572	-1.60264	0.109015	0.627598
ENSMUSG00000117150	Gm9351	processed_pseudogene	29.3573	0.537269	0.3356	1.60092	0.109395	0.627598
ENSMUSG00000018931	Natd1	protein_coding	32.8663	0.495166	0.309376	1.60053	0.109481	0.627753
ENSMUSG00000034751	Mast4	protein_coding	1331.83	0.140096	0.0875639	1.59993	0.109614	0.62818
ENSMUSG00000020232	Hmg20b	protein_coding	63.4367	0.341619	0.213726	1.5984	0.109954	0.628374
ENSMUSG00000024370	Cdc23	protein_coding	71.0239	0.41547	0.259911	1.59851	0.109929	0.628374
ENSMUSG00000027349	Fam98b	protein_coding	97.8321	-0.294366	0.184148	-1.59854	0.109924	0.628374
ENSMUSG00000028743	Akr7a5	protein_coding	29.2679	0.526841	0.329522	1.5988	0.109864	0.628374
ENSMUSG00000030417	Pdcd5	protein_coding	75.2411	-0.312787	0.195696	-1.59833	0.10997	0.628374
ENSMUSG00000064254	Ethe1	protein_coding	66.0759	-0.367796	0.230135	-1.59818	0.110004	0.628374
ENSMUSG00000048755	Mcat	protein_coding	29.2819	-0.557377	0.348874	-1.59764	0.110122	0.62871
ENSMUSG00000026670	Uap1	protein_coding	209.082	-0.227611	0.142646	-1.59564	0.11057	0.630927
ENSMUSG00000041375	Ccdc9	protein_coding	68.0812	0.38896	0.243808	1.59536	0.110632	0.630944
ENSMUSG00000007892	Rplp1	protein_coding	400.047	0.161842	0.101464	1.59507	0.110696	0.630969
ENSMUSG00000019849	Prep	protein_coding	290.575	0.179977	0.112886	1.59432	0.110863	0.631123
ENSMUSG00000027215	Cd82	protein_coding	200.046	0.239992	0.150554	1.59406	0.110922	0.631123
ENSMUSG00000028082	Sh3d19	protein_coding	406.742	-0.21759	0.136516	-1.59389	0.110961	0.631123
ENSMUSG00000059326	Csf2ra	protein_coding	20.3565	0.681759	0.427564	1.59452	0.11082	0.631123
ENSMUSG00000028223	Decr1	protein_coding	45.4421	-0.607334	0.381274	-1.5929	0.111182	0.632036
ENSMUSG00000029502	Golga3	protein_coding	209.053	-0.188748	0.118514	-1.59263	0.111244	0.632051
ENSMUSG00000074121	Ntf5	protein_coding	23.0106	0.604724	0.379865	1.59194	0.111397	0.632584
ENSMUSG00000001911	Nfix	protein_coding	215.889	0.17583	0.110562	1.59033	0.111761	0.632669
ENSMUSG00000019055	Plod1	protein_coding	63.0827	-0.398609	0.250736	-1.58976	0.11189	0.632669
ENSMUSG00000024182	Axin1	protein_coding	180.33	0.225411	0.141635	1.59149	0.111499	0.632669
ENSMUSG00000025353	Ormdl2	protein_coding	90.0992	0.252941	0.159091	1.58991	0.111855	0.632669
ENSMUSG00000027865	Gdap2	protein_coding	62.5885	-0.31651	0.198974	-1.59071	0.111675	0.632669
ENSMUSG00000031298	Adgrg2	protein_coding	14.184	-0.93858	0.590286	-1.59004	0.111825	0.632669
ENSMUSG00000033060	Lmo7	protein_coding	2095.36	-0.126571	0.0795885	-1.59032	0.111762	0.632669
ENSMUSG00000038648	Creb3l2	protein_coding	440.672	-0.17687	0.111215	-1.59034	0.111757	0.632669
ENSMUSG00000038533	Cbfa2t2	protein_coding	93.4218	-0.301275	0.189558	-1.58936	0.111979	0.632828
ENSMUSG00000040618	Pck2	protein_coding	88.8581	-0.348316	0.21919	-1.5891	0.112037	0.632828
ENSMUSG00000039682	Lap3	protein_coding	70.4161	-0.330978	0.20835	-1.58857	0.112158	0.633173
ENSMUSG00000001552	Jup	protein_coding	1853.35	-0.115241	0.0725998	-1.58735	0.112434	0.633679
ENSMUSG00000006567	Atp7b	protein_coding	17.128	0.740468	0.466552	1.58711	0.112488	0.633679
ENSMUSG00000024588	Fech	protein_coding	114.298	-0.233716	0.147239	-1.58732	0.112439	0.633679
ENSMUSG00000029426	Scarb2	protein_coding	973.833	-0.119617	0.0753476	-1.58753	0.112392	0.633679
ENSMUSG00000031349	Nsdhl	protein_coding	113.922	0.271217	0.170915	1.58685	0.112546	0.633679
ENSMUSG00000028771	Ptpn12	protein_coding	168.294	0.255051	0.160832	1.58582	0.112779	0.634315
ENSMUSG00000033429	Mcee	protein_coding	22.8834	-0.696813	0.439361	-1.58597	0.112746	0.634315
ENSMUSG00000004768	Rab23	protein_coding	31.1684	-0.535049	0.337519	-1.58524	0.112911	0.634722
ENSMUSG00000025410	Dctn2	protein_coding	241.046	0.181728	0.114707	1.58427	0.113131	0.634999
ENSMUSG00000028161	Ppp3ca	protein_coding	694.045	-0.140951	0.0890299	-1.58318	0.11338	0.634999
ENSMUSG00000037098	Rab11fip3	protein_coding	97.3894	-0.294985	0.186165	-1.58454	0.113071	0.634999
ENSMUSG00000040209	Zfp704	protein_coding	111.76	0.301352	0.190312	1.58346	0.113317	0.634999
ENSMUSG00000047843	Bri3	protein_coding	77.8169	0.327455	0.206743	1.58387	0.113223	0.634999
ENSMUSG00000049792	Bag5	protein_coding	97.7119	0.310389	0.196038	1.58331	0.113351	0.634999
ENSMUSG00000059474	Mbtd1	protein_coding	182.035	-0.221371	0.139825	-1.58319	0.113377	0.634999
ENSMUSG00000021118	Plek2	protein_coding	108.138	0.340647	0.215581	1.58014	0.114076	0.635201
ENSMUSG00000024008	Cpne5	protein_coding	12.6523	0.874205	0.552969	1.58093	0.113894	0.635201
ENSMUSG00000027287	Snap23	protein_coding	191.554	0.219213	0.138656	1.58098	0.113882	0.635201
ENSMUSG00000027651	Rprd1b	protein_coding	155.948	-0.211767	0.133874	-1.58184	0.113685	0.635201
ENSMUSG00000028268	Gbp3	protein_coding	21.0698	0.655513	0.414689	1.58073	0.113939	0.635201
ENSMUSG00000029735	Tpk1	protein_coding	71.0745	-0.400553	0.253231	-1.58177	0.113703	0.635201
ENSMUSG00000030127	Cops7a	protein_coding	219.312	-0.203143	0.128577	-1.57993	0.114123	0.635201
ENSMUSG00000033392	Clasp2	protein_coding	88.8091	-0.302772	0.191585	-1.58035	0.114027	0.635201
ENSMUSG00000039804	Ncoa5	protein_coding	126.395	-0.248581	0.157161	-1.5817	0.113718	0.635201
ENSMUSG00000047044	D030056L22Rik	protein_coding	22.7142	-0.513431	0.324782	-1.58085	0.113913	0.635201
ENSMUSG00000068134	Zfp120	protein_coding	41.0222	0.391336	0.247327	1.58226	0.11359	0.635201
ENSMUSG00000071477	Zfp777	protein_coding	79.7351	-0.312556	0.197836	-1.57988	0.114135	0.635201
ENSMUSG00000027808	Serp1	protein_coding	371.519	0.180005	0.113962	1.57951	0.114218	0.635331
ENSMUSG00000029147	Ppm1g	protein_coding	192.803	0.25168	0.159492	1.57802	0.114562	0.636243
ENSMUSG00000035161	Ints6	protein_coding	254.63	-0.228683	0.14488	-1.57843	0.114468	0.636243
ENSMUSG00000058443	Rpl10-ps3	protein_coding	180.696	0.318229	0.201663	1.57802	0.114561	0.636243
ENSMUSG00000026356	Dars	protein_coding	242.546	0.189722	0.120261	1.57758	0.114662	0.636464
ENSMUSG00000022571	Pycrl	protein_coding	31.9971	0.502353	0.318803	1.57575	0.115084	0.636847
ENSMUSG00000024742	Fen1	protein_coding	24.5879	0.576047	0.365578	1.57572	0.115091	0.636847
ENSMUSG00000025223	Ldb1	protein_coding	145.341	0.25242	0.160128	1.57636	0.114942	0.636847
ENSMUSG00000025724	Sec11a	protein_coding	123.269	0.263551	0.167215	1.57612	0.114999	0.636847
ENSMUSG00000032058	Ppp2r1b	protein_coding	201.926	0.201126	0.127572	1.57657	0.114894	0.636847
ENSMUSG00000073910	Mob3b	protein_coding	113.069	0.295941	0.187774	1.57604	0.115016	0.636847
ENSMUSG00000018750	Zbtb4	protein_coding	104.687	0.274648	0.174385	1.57495	0.115267	0.637153
ENSMUSG00000040433	Zbtb38	protein_coding	94.0643	-0.265808	0.16876	-1.57506	0.115242	0.637153
ENSMUSG00000028207	Asph	protein_coding	546.382	-0.14591	0.0926964	-1.57407	0.115472	0.637954
ENSMUSG00000014602	Kif1a	protein_coding	15.7447	1.00978	0.64231	1.57211	0.115924	0.638552
ENSMUSG00000020783	Ncbp3	protein_coding	108.456	0.261377	0.166191	1.57275	0.115777	0.638552
ENSMUSG00000028385	Snx30	protein_coding	43.4129	-0.439611	0.279736	-1.57152	0.116062	0.638552
ENSMUSG00000029592	Usp30	protein_coding	51.6771	-0.405186	0.257741	-1.57207	0.115935	0.638552
ENSMUSG00000030990	Pgap2	protein_coding	124.823	0.245076	0.155923	1.57177	0.116004	0.638552
ENSMUSG00000041548	Hspb8	protein_coding	90.1628	0.356432	0.226791	1.57163	0.116036	0.638552
ENSMUSG00000056493	Foxk1	protein_coding	221.211	-0.170102	0.10815	-1.57284	0.115756	0.638552
ENSMUSG00000071646	Mta2	protein_coding	347.78	0.173561	0.110317	1.57329	0.115651	0.638552
ENSMUSG00000028278	Rragd	protein_coding	49.8627	0.432054	0.275093	1.57058	0.116281	0.638762
ENSMUSG00000044465	Fam160a2	protein_coding	89.1353	-0.291109	0.185321	-1.57084	0.11622	0.638762
ENSMUSG00000053801	Grwd1	protein_coding	73.2423	0.386848	0.24627	1.57083	0.116222	0.638762
ENSMUSG00000027422	Rrbp1	protein_coding	528.481	0.174298	0.111012	1.57009	0.116395	0.639058
ENSMUSG00000030062	Rpn1	protein_coding	400.564	0.157155	0.100138	1.56938	0.11656	0.639301
ENSMUSG00000084416	Rpl10a-ps1	processed_pseudogene	185.52	0.254171	0.161934	1.5696	0.116508	0.639301
ENSMUSG00000000732	Icosl	protein_coding	22.8938	-0.640807	0.408641	-1.56814	0.116848	0.639556
ENSMUSG00000028668	Eloa	protein_coding	224.138	-0.239725	0.152849	-1.56838	0.116793	0.639556
ENSMUSG00000040711	Sh3pxd2b	protein_coding	81.3375	0.347864	0.221771	1.56857	0.116747	0.639556
ENSMUSG00000062190	Lancl2	protein_coding	51.5784	-0.451266	0.287693	-1.56856	0.116749	0.639556
ENSMUSG00000032475	Nck1	protein_coding	122.511	-0.274506	0.175099	-1.56772	0.116947	0.639771
ENSMUSG00000025487	Psmd13	protein_coding	156.162	-0.252258	0.16102	-1.56663	0.117201	0.640168
ENSMUSG00000028729	Ebna1bp2	protein_coding	101.263	-0.301976	0.192741	-1.56674	0.117175	0.640168
ENSMUSG00000104699	Rps4x-ps	processed_pseudogene	14.3366	-0.675777	0.431305	-1.56682	0.117157	0.640168
ENSMUSG00000019082	Slc25a22	protein_coding	93.3633	-0.346819	0.22166	-1.56464	0.117666	0.642116
ENSMUSG00000036395	Glb1l2	protein_coding	47.8747	-0.425879	0.272267	-1.5642	0.117771	0.642116
ENSMUSG00000042572	Ube2q1	protein_coding	201.571	-0.210496	0.134567	-1.56425	0.117759	0.642116
ENSMUSG00000055301	Adh7	protein_coding	105.004	-0.298243	0.190683	-1.56407	0.1178	0.642116
ENSMUSG00000057421	Las1l	protein_coding	624.753	0.167349	0.107033	1.56353	0.117929	0.642487
ENSMUSG00000054519	Zfp867	protein_coding	28.7488	0.518946	0.33198	1.56318	0.11801	0.642597
ENSMUSG00000029816	Gpnmb	protein_coding	919.416	0.182266	0.116665	1.5623	0.118216	0.642896
ENSMUSG00000031839	Hsbp1	protein_coding	175.793	-0.197524	0.12646	-1.56194	0.118302	0.642896
ENSMUSG00000033382	Trappc8	protein_coding	290.248	-0.186047	0.119114	-1.56192	0.118307	0.642896
ENSMUSG00000098973	Mir6236	miRNA	5927.55	0.152351	0.0975282	1.56213	0.118258	0.642896
ENSMUSG00000003269	Cyth2	protein_coding	124.84	-0.244665	0.156857	-1.5598	0.118807	0.642929
ENSMUSG00000015461	Atf6b	protein_coding	65.5622	0.3329	0.21327	1.56093	0.118539	0.642929
ENSMUSG00000021519	Mterf3	protein_coding	61.7955	-0.324606	0.208003	-1.56058	0.118622	0.642929
ENSMUSG00000023947	Nfkbie	protein_coding	26.5586	0.679987	0.43615	1.55907	0.11898	0.642929
ENSMUSG00000024511	Rab27b	protein_coding	1313.83	0.138239	0.0886285	1.55976	0.118818	0.642929
ENSMUSG00000025278	Flnb	protein_coding	3605.51	0.121244	0.0777461	1.55949	0.118881	0.642929
ENSMUSG00000029319	Coq2	protein_coding	74.9207	-0.365867	0.234486	-1.56029	0.118691	0.642929
ENSMUSG00000039461	Tcta	protein_coding	48.9479	-0.454176	0.291049	-1.56048	0.118647	0.642929
ENSMUSG00000041440	Gk5	protein_coding	50.2963	-0.399887	0.256178	-1.56097	0.11853	0.642929
ENSMUSG00000043183	Simc1	protein_coding	54.5603	0.3288	0.210758	1.56009	0.11874	0.642929
ENSMUSG00000052593	Adam17	protein_coding	242.372	-0.170173	0.109138	-1.55925	0.118937	0.642929
ENSMUSG00000026073	Il1r2	protein_coding	25.3577	0.782927	0.502328	1.5586	0.119091	0.643203
ENSMUSG00000022462	Slc38a2	protein_coding	3155	-0.136284	0.0874598	-1.55825	0.119174	0.643319
ENSMUSG00000022330	Osr2	protein_coding	35.8272	-0.622512	0.399766	-1.55719	0.119425	0.644349
ENSMUSG00000020458	Rtn4	protein_coding	1294.78	-0.0959408	0.0616323	-1.55666	0.11955	0.644436
ENSMUSG00000032324	Tspan3	protein_coding	708.94	-0.198749	0.127681	-1.55661	0.119563	0.644436
ENSMUSG00000058126	Tpm3-rs7	protein_coding	19.4494	-0.732292	0.470519	-1.55635	0.119625	0.644444
ENSMUSG00000022553	Maf1	protein_coding	60.3137	0.42473	0.273267	1.55427	0.120121	0.644588
ENSMUSG00000024018	Ccdc167	protein_coding	15.3126	0.846469	0.544505	1.55457	0.12005	0.644588
ENSMUSG00000025823	Pdia4	protein_coding	235.5	0.196641	0.126385	1.55589	0.119733	0.644588
ENSMUSG00000030301	Ccdc91	protein_coding	130.81	0.284796	0.183186	1.55469	0.120021	0.644588
ENSMUSG00000030718	Ppme1	protein_coding	138.824	0.276183	0.177689	1.55431	0.12011	0.644588
ENSMUSG00000031887	Tradd	protein_coding	53.1222	0.391517	0.251888	1.55433	0.120106	0.644588
ENSMUSG00000039163	Cmc1	protein_coding	62.9829	-0.382868	0.24638	-1.55397	0.120191	0.644588
ENSMUSG00000057691	Zfp746	protein_coding	109.41	-0.282158	0.181576	-1.55394	0.120199	0.644588
ENSMUSG00000108621	Gm37494	lncRNA	53.1861	-0.417565	0.268638	-1.55438	0.120095	0.644588
ENSMUSG00000015305	Sash1	protein_coding	327.349	-0.198866	0.128211	-1.55108	0.120881	0.645141
ENSMUSG00000019920	Lims1	protein_coding	316.004	-0.194125	0.125137	-1.5513	0.12083	0.645141
ENSMUSG00000020280	Pus10	protein_coding	72.4775	-0.329337	0.212232	-1.55178	0.120715	0.645141
ENSMUSG00000020654	Adcy3	protein_coding	16.7988	-0.78328	0.504351	-1.55305	0.120412	0.645141
ENSMUSG00000026748	Plxdc2	protein_coding	310.85	-0.198006	0.127613	-1.55161	0.120756	0.645141
ENSMUSG00000037313	Tacc3	protein_coding	26.5113	-0.485446	0.313046	-1.55072	0.120968	0.645141
ENSMUSG00000038418	Egr1	protein_coding	315.425	0.462119	0.297887	1.55132	0.120824	0.645141
ENSMUSG00000041303	Gtf3c3	protein_coding	79.1463	-0.333218	0.214881	-1.55071	0.120972	0.645141
ENSMUSG00000047141	Zfp654	protein_coding	307.694	0.197732	0.127422	1.55179	0.120712	0.645141
ENSMUSG00000063146	Clip2	protein_coding	38.2152	0.428269	0.276133	1.55095	0.120914	0.645141
ENSMUSG00000064288	Hist1h4k	protein_coding	165.544	0.301467	0.194337	1.55126	0.12084	0.645141
ENSMUSG00000037366	Pafah2	protein_coding	65.3738	0.344413	0.222288	1.5494	0.121286	0.646492
ENSMUSG00000031828	Klhl36	protein_coding	12.7236	0.829206	0.535329	1.54896	0.12139	0.646724
ENSMUSG00000001017	Chtop	protein_coding	281.108	-0.17318	0.111852	-1.54829	0.121553	0.647264
ENSMUSG00000072762	4930522L14Rik	protein_coding	17.4759	-0.666451	0.430632	-1.54761	0.121716	0.647807
ENSMUSG00000024735	Prpf19	protein_coding	151.55	-0.240898	0.155741	-1.54678	0.121915	0.648472
ENSMUSG00000037965	Zc3h7a	protein_coding	236.318	0.195101	0.12615	1.54659	0.121963	0.648472
ENSMUSG00000035623	Rsf1	protein_coding	218.828	0.23471	0.151847	1.5457	0.122177	0.649281
ENSMUSG00000014243	Zswim7	protein_coding	18.4654	-0.685358	0.443618	-1.54493	0.122364	0.649951
ENSMUSG00000020821	Kif1c	protein_coding	700.21	0.143407	0.0929104	1.54349	0.122711	0.650181
ENSMUSG00000026335	Pam	protein_coding	440.455	-0.137793	0.0892953	-1.54311	0.122804	0.650181
ENSMUSG00000040532	Abhd11	protein_coding	32.1962	-0.516432	0.334808	-1.54247	0.122959	0.650181
[truncated: 8,603 more rows]

## Sheet: ED Fig. 8a-3
gene_id	symbol	gene_type	baseMean	log2FoldChange	lfcSE	stat	pvalue	padj
ENSMUSG00000019850	Tnfaip3	protein_coding	624.744	3.90066	0.184316	21.1629	2.1e-99	2.81e-95
ENSMUSG00000030103	Bhlhe40	protein_coding	860.4	1.5613	0.0801707	19.4747	1.8e-84	1.21e-80
ENSMUSG00000026773	Pfkfb3	protein_coding	358.752	2.18703	0.113583	19.2549	1.28e-82	5.74e-79
ENSMUSG00000027399	Il1a	protein_coding	565.862	2.60787	0.140095	18.615	2.43e-77	8.14e-74
ENSMUSG00000034394	Lif	protein_coding	430.33	3.4029	0.189564	17.9512	4.69e-72	1.26e-68
ENSMUSG00000021025	Nfkbia	protein_coding	607.335	2.17213	0.125262	17.3408	2.32e-67	5.18e-64
ENSMUSG00000029380	Cxcl1	protein_coding	229.257	6.75986	0.406407	16.6332	4.01e-62	7.67e-59
ENSMUSG00000020108	Ddit4	protein_coding	445.895	2.15464	0.138342	15.5748	1.08e-54	1.81e-51
ENSMUSG00000000628	Hk2	protein_coding	732.048	1.62708	0.112674	14.4406	2.87e-47	4.28e-44
ENSMUSG00000024401	Tnf	protein_coding	56.2683	5.28099	0.374811	14.0897	4.39e-45	5.89e-42
ENSMUSG00000042677	Zc3h12a	protein_coding	170.566	1.99327	0.144643	13.7806	3.34e-43	4.07e-40
ENSMUSG00000003541	Ier3	protein_coding	914.247	1.21247	0.0937612	12.9315	2.99e-38	3.34e-35
ENSMUSG00000048489	Depp1	protein_coding	354.213	1.86893	0.149451	12.5053	6.98e-36	7.2e-33
ENSMUSG00000018916	Csf2	protein_coding	56.9921	5.4318	0.438336	12.3919	2.89e-35	2.77e-32
ENSMUSG00000023951	Vegfa	protein_coding	1359.8	1.29348	0.10556	12.2534	1.61e-34	1.44e-31
ENSMUSG00000046731	Kctd11	protein_coding	288.237	1.77554	0.150813	11.7732	5.37e-32	4.5e-29
ENSMUSG00000044313	Mab21l3	protein_coding	52.4589	3.3176	0.299978	11.0595	1.97e-28	1.56e-25
ENSMUSG00000021822	Plau	protein_coding	820.064	0.955898	0.0903404	10.5811	3.65e-26	2.72e-23
ENSMUSG00000045502	Hcar2	protein_coding	301.28	1.51171	0.144452	10.4651	1.25e-25	8.82e-23
ENSMUSG00000021281	Tnfaip2	protein_coding	1235.46	0.961706	0.0926482	10.3802	3.05e-25	2.05e-22
ENSMUSG00000020607	Lratd1	protein_coding	1505.61	-0.687998	0.0670138	-10.2665	9.97e-25	6.37e-22
ENSMUSG00000035356	Nfkbiz	protein_coding	335.213	1.39873	0.139729	10.0103	1.37e-23	8.37e-21
ENSMUSG00000028163	Nfkb1	protein_coding	443.074	1.15946	0.117512	9.8667	5.8e-23	3.38e-20
ENSMUSG00000058427	Cxcl2	protein_coding	106.943	6.04539	0.616365	9.80814	1.04e-22	5.8e-20
ENSMUSG00000050914	Ankrd37	protein_coding	30.1207	5.1211	0.550877	9.29626	1.45e-20	7.8e-18
ENSMUSG00000020423	Btg2	protein_coding	325.664	1.02055	0.110333	9.24978	2.25e-20	1.16e-17
ENSMUSG00000052837	Junb	protein_coding	1189.99	0.59628	0.065039	9.16805	4.82e-20	2.39e-17
ENSMUSG00000032000	Birc3	protein_coding	99.8784	1.68176	0.184035	9.13822	6.35e-20	3.04e-17
ENSMUSG00000044162	Tnip3	protein_coding	64.2279	3.5403	0.394965	8.96358	3.14e-19	1.45e-16
ENSMUSG00000029371	Cxcl5	protein_coding	86.8469	4.67751	0.522194	8.95742	3.32e-19	1.49e-16
ENSMUSG00000031024	St5	protein_coding	217.017	1.1175	0.12643	8.83887	9.67e-19	4.18e-16
ENSMUSG00000031089	Slc6a14	protein_coding	55.5006	2.8099	0.321912	8.7288	2.57e-18	1.08e-15
ENSMUSG00000026166	Ccl20	protein_coding	27.6549	6.47727	0.745944	8.68332	3.84e-18	1.56e-15
ENSMUSG00000037405	Icam1	protein_coding	232.723	1.36771	0.157908	8.6614	4.66e-18	1.84e-15
ENSMUSG00000021326	Trim27	protein_coding	339.978	0.925777	0.111603	8.29527	1.08e-16	4.15e-14
ENSMUSG00000039232	Stx11	protein_coding	213.356	0.968537	0.11812	8.19963	2.41e-16	8.98e-14
ENSMUSG00000034640	Tiparp	protein_coding	436.714	0.867419	0.109187	7.94435	1.95e-15	7.07e-13
ENSMUSG00000071856	Mcc	protein_coding	278.638	1.24523	0.156908	7.93605	2.09e-15	7.36e-13
ENSMUSG00000035498	Cdcp1	protein_coding	757.88	0.532801	0.0686797	7.75778	8.64e-15	2.97e-12
ENSMUSG00000035105	Egln3	protein_coding	956.641	1.29478	0.167641	7.72352	1.13e-14	3.79e-12
ENSMUSG00000003051	Elf3	protein_coding	570.724	0.831807	0.108825	7.64354	2.11e-14	6.91e-12
ENSMUSG00000024922	Ovol1	protein_coding	159.827	1.16107	0.152806	7.59833	3e-14	9.45e-12
ENSMUSG00000039934	Gsap	protein_coding	53.5449	2.1945	0.288863	7.59704	3.03e-14	9.45e-12
ENSMUSG00000032369	Plscr1	protein_coding	236.274	0.730176	0.0976134	7.48028	7.42e-14	2.26e-11
ENSMUSG00000029338	Antxr2	protein_coding	323.349	1.13979	0.152603	7.46897	8.08e-14	2.41e-11
ENSMUSG00000026655	Fam107b	protein_coding	1482.54	-0.464818	0.0623975	-7.4493	9.38e-14	2.73e-11
ENSMUSG00000052684	Jun	protein_coding	684.099	0.692549	0.0930968	7.43902	1.01e-13	2.89e-11
ENSMUSG00000032487	Ptgs2	protein_coding	3203.99	1.0033	0.134994	7.43214	1.07e-13	2.98e-11
ENSMUSG00000018899	Irf1	protein_coding	74.5647	1.69435	0.229348	7.38769	1.49e-13	4.09e-11
ENSMUSG00000018920	Cxcl16	protein_coding	407.417	0.666562	0.0915991	7.27695	3.41e-13	9.16e-11
ENSMUSG00000026971	Itgb6	protein_coding	626.238	0.560231	0.0785254	7.13439	9.72e-13	2.56e-10
ENSMUSG00000017009	Sdc4	protein_coding	2633.92	0.342899	0.0490995	6.98375	2.87e-12	7.27e-10
ENSMUSG00000027954	Efna1	protein_coding	151.884	0.895884	0.128277	6.98399	2.87e-12	7.27e-10
ENSMUSG00000030790	Adm	protein_coding	239.917	1.32432	0.19816	6.6831	2.34e-11	5.81e-09
ENSMUSG00000035678	Tnfsf9	protein_coding	27.3567	2.54796	0.381915	6.67152	2.53e-11	6.17e-09
ENSMUSG00000001300	Efnb2	protein_coding	809.97	-0.56216	0.0846409	-6.6417	3.1e-11	7.42e-09
ENSMUSG00000042349	Ikbke	protein_coding	65.7024	1.49029	0.225061	6.6217	3.55e-11	8.31e-09
ENSMUSG00000053617	Sh3pxd2a	protein_coding	507.063	0.541705	0.0818301	6.61988	3.59e-11	8.31e-09
ENSMUSG00000047180	Neurl3	protein_coding	60.3024	1.70604	0.258716	6.59424	4.27e-11	9.56e-09
ENSMUSG00000097804	Gm16685	lncRNA	10.4201	5.30247	0.804124	6.59409	4.28e-11	9.56e-09
ENSMUSG00000025025	Mxi1	protein_coding	257.168	0.704246	0.108969	6.46281	1.03e-10	2.26e-08
ENSMUSG00000030256	Bhlhe41	protein_coding	82.595	1.2886	0.199914	6.44577	1.15e-10	2.49e-08
ENSMUSG00000002983	Relb	protein_coding	113.188	1.04263	0.164715	6.32992	2.45e-10	5.22e-08
ENSMUSG00000007682	Dio2	protein_coding	1599.81	-0.869451	0.138469	-6.27903	3.41e-10	7.14e-08
ENSMUSG00000039239	Tgfb2	protein_coding	136.571	1.07322	0.171146	6.27078	3.59e-10	7.41e-08
ENSMUSG00000027356	Fermt1	protein_coding	327.457	0.819776	0.131805	6.21962	4.98e-10	1.01e-07
ENSMUSG00000055994	Nod2	protein_coding	19.7142	2.28938	0.370529	6.17867	6.46e-10	1.29e-07
ENSMUSG00000045216	Hs6st1	protein_coding	449.756	0.599373	0.0985099	6.08439	1.17e-09	2.31e-07
ENSMUSG00000039942	Ptger4	protein_coding	226.248	-0.972957	0.160791	-6.05107	1.44e-09	2.8e-07
ENSMUSG00000000567	Sox9	protein_coding	211.333	-0.73328	0.121591	-6.0307	1.63e-09	3.13e-07
ENSMUSG00000022797	Tfrc	protein_coding	287.251	0.654392	0.109173	5.99408	2.05e-09	3.86e-07
ENSMUSG00000035818	Plekhs1	protein_coding	74.1232	2.22289	0.373491	5.95167	2.65e-09	4.94e-07
ENSMUSG00000014599	Csf1	protein_coding	38.531	2.04228	0.343519	5.94518	2.76e-09	5.07e-07
ENSMUSG00000038393	Txnip	protein_coding	115.963	-1.11243	0.187612	-5.92943	3.04e-09	5.51e-07
ENSMUSG00000040128	Pnrc1	protein_coding	485.292	0.629602	0.10636	5.91955	3.23e-09	5.77e-07
ENSMUSG00000018476	Kdm6b	protein_coding	422.774	0.654664	0.110977	5.8991	3.65e-09	6.45e-07
ENSMUSG00000027333	Smox	protein_coding	280.728	0.720795	0.123341	5.84392	5.1e-09	8.88e-07
ENSMUSG00000028645	Slc2a1	protein_coding	1202.52	0.636514	0.109061	5.83629	5.34e-09	9.17e-07
ENSMUSG00000098188	Sowahc	protein_coding	473.482	-0.543336	0.0931593	-5.83233	5.47e-09	9.28e-07
ENSMUSG00000029379	Cxcl3	protein_coding	10.6917	3.54989	0.613355	5.78766	7.14e-09	1.2e-06
ENSMUSG00000032501	Trib1	protein_coding	254.184	-0.642469	0.112299	-5.72106	1.06e-08	1.75e-06
ENSMUSG00000024379	Tslp	protein_coding	6.23173	6.28747	1.11549	5.63651	1.74e-08	2.84e-06
ENSMUSG00000002565	Scin	protein_coding	48.2117	1.42914	0.253701	5.63316	1.77e-08	2.86e-06
ENSMUSG00000025402	Nab2	protein_coding	275.764	0.713673	0.126986	5.62008	1.91e-08	3.05e-06
ENSMUSG00000050737	Ptges	protein_coding	550.278	0.610682	0.10895	5.60513	2.08e-08	3.28e-06
ENSMUSG00000074794	Arrdc3	protein_coding	40.5472	1.47519	0.263414	5.60027	2.14e-08	3.34e-06
ENSMUSG00000053470	Kdm3a	protein_coding	270.507	0.535279	0.0967632	5.53185	3.17e-08	4.88e-06
ENSMUSG00000032402	Smad3	protein_coding	455.549	0.565139	0.102439	5.51684	3.45e-08	5.26e-06
ENSMUSG00000047407	Tgif1	protein_coding	391.236	0.625583	0.11368	5.503	3.73e-08	5.62e-06
ENSMUSG00000003382	Etv3	protein_coding	300.333	0.550641	0.100532	5.47725	4.32e-08	6.44e-06
ENSMUSG00000031538	Plat	protein_coding	993.741	0.462774	0.0848934	5.45124	5e-08	7.37e-06
ENSMUSG00000042650	Alkbh5	protein_coding	560.895	0.514959	0.0950369	5.41852	6.01e-08	8.76e-06
ENSMUSG00000028059	Arhgef2	protein_coding	126.4	0.877803	0.162989	5.38565	7.22e-08	1.04e-05
ENSMUSG00000033545	Znrf1	protein_coding	199.693	0.716544	0.133161	5.38105	7.41e-08	1.06e-05
ENSMUSG00000020023	Tmcc3	protein_coding	390.855	0.557478	0.103791	5.37118	7.82e-08	1.1e-05
ENSMUSG00000053175	Bcl3	protein_coding	178.826	0.837108	0.156908	5.33504	9.55e-08	1.33e-05
ENSMUSG00000015837	Sqstm1	protein_coding	1680.85	0.372828	0.0703513	5.29952	1.16e-07	1.6e-05
ENSMUSG00000023067	Cdkn1a	protein_coding	704.676	0.542672	0.102514	5.29363	1.2e-07	1.64e-05
ENSMUSG00000015619	Gata3	protein_coding	826.798	-0.439794	0.0833847	-5.27427	1.33e-07	1.8e-05
ENSMUSG00000024014	Pim1	protein_coding	158.264	0.865094	0.164233	5.26747	1.38e-07	1.85e-05
ENSMUSG00000027806	Tsc22d2	protein_coding	665.417	-0.455056	0.0865761	-5.25613	1.47e-07	1.93e-05
ENSMUSG00000036256	Igfbp7	protein_coding	678.306	0.87485	0.166397	5.2576	1.46e-07	1.93e-05
ENSMUSG00000043421	Hilpda	protein_coding	502.625	0.612259	0.116889	5.23793	1.62e-07	2.11e-05
ENSMUSG00000024486	Hbegf	protein_coding	365.709	0.745346	0.14251	5.23012	1.69e-07	2.18e-05
ENSMUSG00000025151	Maged1	protein_coding	634.576	-0.43579	0.0836467	-5.20989	1.89e-07	2.41e-05
ENSMUSG00000015312	Gadd45b	protein_coding	189.854	0.787153	0.151727	5.18796	2.13e-07	2.69e-05
ENSMUSG00000095115	Itpripl2	protein_coding	406.159	0.647824	0.125233	5.17296	2.3e-07	2.89e-05
ENSMUSG00000010342	Tex14	protein_coding	73.727	1.07499	0.208532	5.15505	2.54e-07	3.15e-05
ENSMUSG00000027381	Bcl2l11	protein_coding	181.952	0.696126	0.135898	5.12241	3.02e-07	3.71e-05
ENSMUSG00000017002	Slpi	protein_coding	73.4276	1.09853	0.214686	5.11691	3.11e-07	3.79e-05
ENSMUSG00000012350	Ehf	protein_coding	1157.34	0.490112	0.0959533	5.10782	3.26e-07	3.94e-05
ENSMUSG00000039747	Orai2	protein_coding	138.145	0.78556	0.154551	5.08287	3.72e-07	4.45e-05
ENSMUSG00000024087	Cyp1b1	protein_coding	107.966	0.875917	0.172392	5.08095	3.76e-07	4.46e-05
ENSMUSG00000025225	Nfkb2	protein_coding	155.063	0.720364	0.141936	5.07526	3.87e-07	4.55e-05
ENSMUSG00000026235	Epha4	protein_coding	206.019	-0.557736	0.110127	-5.06446	4.1e-07	4.77e-05
ENSMUSG00000019978	Epb41l2	protein_coding	123.967	1.03228	0.205447	5.02456	5.05e-07	5.83e-05
ENSMUSG00000030551	Nr2f2	protein_coding	348.218	-0.589984	0.11747	-5.02241	5.1e-07	5.85e-05
ENSMUSG00000030539	Sema4b	protein_coding	699	0.549199	0.110282	4.97993	6.36e-07	7.23e-05
ENSMUSG00000031762	Mt2	protein_coding	274.404	0.606939	0.122193	4.96706	6.8e-07	7.66e-05
ENSMUSG00000028527	Ak4	protein_coding	108.952	1.0561	0.215419	4.90253	9.46e-07	0.000105706
ENSMUSG00000037613	Tnfrsf23	protein_coding	352.925	0.605387	0.123701	4.89396	9.88e-07	0.000109504
ENSMUSG00000036620	Mgat4b	protein_coding	339.17	0.466077	0.0953623	4.88743	1.02e-06	0.000112267
ENSMUSG00000028341	Nr4a3	protein_coding	218.389	-1.11259	0.229264	-4.85289	1.22e-06	0.000132623
ENSMUSG00000102644	Thap6	transcribed_unitary_pseudogene	105.105	-0.983905	0.203032	-4.84606	1.26e-06	0.000136166
ENSMUSG00000019970	Sgk1	protein_coding	391.02	-0.528433	0.109366	-4.8318	1.35e-06	0.00014512
ENSMUSG00000090101	Snhg9	lncRNA	46.4292	1.13235	0.236991	4.77806	1.77e-06	0.000188334
ENSMUSG00000003752	Itpkc	protein_coding	230.283	0.702657	0.147203	4.7734	1.81e-06	0.000191222
ENSMUSG00000025931	Paqr8	protein_coding	408.403	-0.412523	0.0867105	-4.75747	1.96e-06	0.000205326
ENSMUSG00000031207	Msn	protein_coding	567.822	0.734046	0.155001	4.73574	2.18e-06	0.000226835
ENSMUSG00000042688	Mapk6	protein_coding	665.299	0.351617	0.0748785	4.69583	2.66e-06	0.000273846
ENSMUSG00000085786	Gm15987	lncRNA	16.4022	1.71842	0.36652	4.68847	2.75e-06	0.000281702
ENSMUSG00000026399	Cd55	protein_coding	2209.74	-0.485351	0.103616	-4.68412	2.81e-06	0.000285575
ENSMUSG00000023947	Nfkbie	protein_coding	26.5586	1.68742	0.36135	4.66977	3.02e-06	0.000303968
ENSMUSG00000055675	Kbtbd11	protein_coding	100.805	1.01391	0.218646	4.63723	3.53e-06	0.000353295
ENSMUSG00000027087	Itgav	protein_coding	971.665	0.308227	0.0666401	4.62524	3.74e-06	0.000371588
ENSMUSG00000050295	Foxc1	protein_coding	152.539	-0.636282	0.13778	-4.61811	3.87e-06	0.000381755
ENSMUSG00000021127	Zfp36l1	protein_coding	1112.84	0.291846	0.0632679	4.61286	3.97e-06	0.000388664
ENSMUSG00000098702	1500015A07Rik	lncRNA	24.1537	1.42757	0.311333	4.58533	4.53e-06	0.000440357
ENSMUSG00000026031	Cflar	protein_coding	256.305	0.494504	0.108336	4.56454	5.01e-06	0.000482834
ENSMUSG00000028128	F3	protein_coding	837.927	0.457481	0.100355	4.55863	5.15e-06	0.000489569
ENSMUSG00000071757	Zhx2	protein_coding	106.065	0.78104	0.17128	4.56002	5.11e-06	0.000489569
ENSMUSG00000025403	Shmt2	protein_coding	156.356	0.617157	0.136292	4.52818	5.95e-06	0.000561707
ENSMUSG00000033352	Map2k4	protein_coding	500.498	-0.352537	0.0780437	-4.51718	6.27e-06	0.000587564
ENSMUSG00000040990	Sh3kbp1	protein_coding	323.332	0.524469	0.116145	4.51563	6.31e-06	0.000587767
ENSMUSG00000037992	Rara	protein_coding	67.4483	0.908798	0.201426	4.51183	6.43e-06	0.000594265
ENSMUSG00000025278	Flnb	protein_coding	3605.51	0.314728	0.069829	4.50713	6.57e-06	0.00060342
ENSMUSG00000024190	Dusp1	protein_coding	621.997	0.51458	0.114387	4.4986	6.84e-06	0.000623848
ENSMUSG00000048677	Tpcn2	protein_coding	83.3422	-0.838828	0.186907	-4.48795	7.19e-06	0.000651438
ENSMUSG00000039384	Dusp10	protein_coding	238.259	-0.610881	0.136324	-4.48111	7.43e-06	0.000668167
ENSMUSG00000023088	Abcc1	protein_coding	484.575	0.370168	0.0827387	4.47394	7.68e-06	0.000686351
ENSMUSG00000033933	Vhl	protein_coding	71.967	0.837419	0.187549	4.46507	8e-06	0.000706014
ENSMUSG00000051439	Cd14	protein_coding	235.148	0.678717	0.151984	4.46571	7.98e-06	0.000706014
ENSMUSG00000087259	2610035D17Rik	lncRNA	623.561	0.559771	0.126023	4.44182	8.92e-06	0.000781658
ENSMUSG00000034522	Zfp395	protein_coding	36.9617	1.23668	0.27863	4.43843	9.06e-06	0.000788896
ENSMUSG00000032584	Mst1r	protein_coding	149.195	0.641788	0.144992	4.42638	9.58e-06	0.000828876
ENSMUSG00000049878	Rlf	protein_coding	228.068	0.450611	0.102316	4.4041	1.06e-05	0.000911299
ENSMUSG00000051379	Flrt3	protein_coding	300.22	-0.419452	0.0952629	-4.4031	1.07e-05	0.000911299
ENSMUSG00000039782	Cpeb2	protein_coding	860.619	-0.506634	0.115979	-4.3683	1.25e-05	0.0010625
ENSMUSG00000079092	Prl2c2	protein_coding	9.9076	4.2758	0.981414	4.35678	1.32e-05	0.00111295
ENSMUSG00000042734	Ttc9	protein_coding	192.095	-0.49712	0.114303	-4.34916	1.37e-05	0.00114514
ENSMUSG00000044068	Zrsr1	protein_coding	44.8668	-0.912559	0.209919	-4.3472	1.38e-05	0.00114822
ENSMUSG00000025473	Adam8	protein_coding	171.76	0.658686	0.151644	4.34363	1.4e-05	0.00115983
ENSMUSG00000048776	Pthlh	protein_coding	177.191	0.676033	0.15619	4.32827	1.5e-05	0.00123612
ENSMUSG00000035673	Sbno2	protein_coding	478.871	0.502039	0.117376	4.27718	1.89e-05	0.0015473
ENSMUSG00000043415	Otud1	protein_coding	19.222	-1.66083	0.390222	-4.25611	2.08e-05	0.00169018
ENSMUSG00000032578	Cish	protein_coding	183.519	0.590334	0.138969	4.24796	2.16e-05	0.00174234
ENSMUSG00000025492	Ifitm3	protein_coding	429.605	0.741828	0.175192	4.23436	2.29e-05	0.00184007
ENSMUSG00000020640	Itsn2	protein_coding	1096.99	0.292803	0.0691981	4.23138	2.32e-05	0.00184857
ENSMUSG00000056758	Hmga2	protein_coding	219.088	1.67522	0.396097	4.22932	2.34e-05	0.00184857
ENSMUSG00000062210	Tnfaip8	protein_coding	340.029	0.43173	0.102054	4.23042	2.33e-05	0.00184857
ENSMUSG00000050578	Mmp13	protein_coding	33.0286	3.12729	0.740021	4.22595	2.38e-05	0.00186334
ENSMUSG00000056708	Ier5	protein_coding	570.033	-0.345285	0.0817264	-4.2249	2.39e-05	0.00186334
ENSMUSG00000036810	Cnep1r1	protein_coding	142.311	-0.585561	0.138848	-4.2173	2.47e-05	0.00191611
ENSMUSG00000020593	Lpin1	protein_coding	42.9878	1.04986	0.249155	4.21369	2.51e-05	0.00193577
ENSMUSG00000028967	Errfi1	protein_coding	428.338	0.58173	0.138603	4.19709	2.7e-05	0.00206072
ENSMUSG00000068270	Shroom4	protein_coding	347.087	-0.499033	0.118903	-4.19696	2.71e-05	0.00206072
ENSMUSG00000048911	Rnf24	protein_coding	80.1527	0.915228	0.218364	4.19129	2.77e-05	0.00210097
ENSMUSG00000026315	Serpinb8	protein_coding	145.01	-0.514885	0.122895	-4.18962	2.79e-05	0.00210459
ENSMUSG00000053797	Krt16	protein_coding	80.0666	1.01647	0.242895	4.18481	2.85e-05	0.00213771
ENSMUSG00000030104	Edem1	protein_coding	175.221	-0.486503	0.116505	-4.17583	2.97e-05	0.00221141
ENSMUSG00000033538	Casp4	protein_coding	58.094	0.979705	0.234912	4.17052	3.04e-05	0.00223869
ENSMUSG00000057335	Cep170	protein_coding	65.3695	0.99759	0.239189	4.17071	3.04e-05	0.00223869
ENSMUSG00000022676	Snai2	protein_coding	168.433	-0.746108	0.180085	-4.14308	3.43e-05	0.00251052
ENSMUSG00000005251	Ripk4	protein_coding	590.982	0.27734	0.0673161	4.11996	3.79e-05	0.00276109
ENSMUSG00000037411	Serpine1	protein_coding	88.7085	1.3092	0.317932	4.11785	3.82e-05	0.0027714
ENSMUSG00000027859	Ngf	protein_coding	644.088	-0.472037	0.114708	-4.11512	3.87e-05	0.00278938
ENSMUSG00000020275	Rel	protein_coding	175.23	0.57745	0.140781	4.10177	4.1e-05	0.00293947
ENSMUSG00000035274	Tpbg	protein_coding	185.248	-0.462472	0.112976	-4.09352	4.25e-05	0.00302994
ENSMUSG00000062991	Nrg1	protein_coding	334.119	0.623571	0.152526	4.08829	4.35e-05	0.00308265
ENSMUSG00000036606	Plxnb2	protein_coding	1577.67	0.237952	0.0582322	4.08626	4.38e-05	0.00309342
ENSMUSG00000021725	Parp8	protein_coding	106.161	1.17575	0.288894	4.06984	4.7e-05	0.00328508
ENSMUSG00000029385	Ccng2	protein_coding	127.172	0.573795	0.140981	4.07001	4.7e-05	0.00328508
ENSMUSG00000030738	Eif3c	protein_coding	1015.5	0.22367	0.0551229	4.05766	4.96e-05	0.00344329
ENSMUSG00000048756	Foxo3	protein_coding	421.245	0.383488	0.0945982	4.05386	5.04e-05	0.0034817
ENSMUSG00000048612	Myof	protein_coding	2673.49	0.215347	0.0533578	4.03591	5.44e-05	0.00373959
ENSMUSG00000027007	Itprid2	protein_coding	691.06	-0.317265	0.0786711	-4.0328	5.51e-05	0.0037701
ENSMUSG00000038412	Higd1a	protein_coding	210.211	0.864816	0.214906	4.02417	5.72e-05	0.00389128
ENSMUSG00000034160	Ogt	protein_coding	270.045	0.373014	0.0928146	4.01891	5.85e-05	0.00395891
ENSMUSG00000032786	Alas1	protein_coding	153.985	0.575134	0.14366	4.00344	6.24e-05	0.00420594
ENSMUSG00000021365	Nedd9	protein_coding	112.676	0.816641	0.204106	4.00106	6.31e-05	0.00422713
ENSMUSG00000000787	Ddx3x	protein_coding	2602.08	-0.215758	0.0539416	-3.99983	6.34e-05	0.004228
ENSMUSG00000044041	Krt13	protein_coding	158.511	-0.569644	0.142725	-3.9912	6.57e-05	0.00435193
ENSMUSG00000061517	Sox21	protein_coding	132.064	-0.578188	0.144886	-3.99064	6.59e-05	0.00435193
ENSMUSG00000013846	St3gal1	protein_coding	294.155	0.437907	0.110031	3.97985	6.9e-05	0.00453199
ENSMUSG00000049225	Pdp1	protein_coding	62.9316	-0.774548	0.194729	-3.97757	6.96e-05	0.00455342
ENSMUSG00000021277	Traf3	protein_coding	216.072	0.407044	0.10243	3.97387	7.07e-05	0.00460226
ENSMUSG00000020400	Tnip1	protein_coding	141.053	0.6807	0.172015	3.9572	7.58e-05	0.00491153
ENSMUSG00000021262	Evl	protein_coding	75.653	1.07019	0.270524	3.95598	7.62e-05	0.00491294
ENSMUSG00000040711	Sh3pxd2b	protein_coding	81.3375	0.816591	0.20771	3.93141	8.45e-05	0.00541736
ENSMUSG00000046027	Stard5	protein_coding	222.554	-0.566617	0.144234	-3.92845	8.55e-05	0.00545836
ENSMUSG00000036718	Micall2	protein_coding	70.4462	0.843384	0.214849	3.92547	8.66e-05	0.00549998
ENSMUSG00000032724	Abtb2	protein_coding	133.83	1.12624	0.287278	3.92038	8.84e-05	0.00559106
ENSMUSG00000020109	Dnajb12	protein_coding	387.198	0.325524	0.0832931	3.90818	9.3e-05	0.00585343
ENSMUSG00000037892	Pcdh18	protein_coding	26.7279	-1.31324	0.336357	-3.90429	9.45e-05	0.00592044
ENSMUSG00000036585	Fgf1	protein_coding	119.013	-0.804659	0.206815	-3.89073	9.99e-05	0.00623238
ENSMUSG00000090272	Mndal	protein_coding	119.333	0.765377	0.196777	3.88957	0.000100423	0.00623321
ENSMUSG00000005686	Ampd3	protein_coding	41.4688	0.988709	0.25439	3.88658	0.000101667	0.00628133
ENSMUSG00000035547	Capn5	protein_coding	847.658	0.304036	0.078317	3.88213	0.000103547	0.00636816
ENSMUSG00000029381	Shroom3	protein_coding	232.953	0.503975	0.129877	3.8804	0.000104285	0.00638424
ENSMUSG00000032265	Tent5a	protein_coding	79.2418	-0.779908	0.201274	-3.87487	0.000106683	0.00650137
[truncated: 13,187 more rows]

## Sheet: ED Fig. 8b
gene_id	symbol	gene_type	baseMean	log2FoldChange	lfcSE	stat	pvalue	padj
[truncated: 15,092 more rows]

[truncated: 1 more sheets: ED Fig. 8c]
